# Supplementary material for: Identification of determinants that allow maintenance of high-level fluoroquinolone resistance in Acinetobacter baumannii
Source: mBio. 2024 Nov 26;16(1):e03221-24. doi: 10.1128/mbio.03221-24 (PMC11708032; doi:10.1128/mbio.03221-24)
Supplement: Data Set S1 — TRANSIT resampling data with comparisons made between FQR and WT strains. [file mbio.03221-24-s0001.xlsx]

## Sheet: Analysis Notes
Notes on analyses performed
TRANSIT Resampling method was used to compare insertion density in each locus across the genome between each high-level FQR mutant and WT
This analysis was performed on the sequence data of all mariner banks that were acquired (total of banks harvested at T0, harvested off the plates post transposition)
Datasets were normalized by TTR, corrected for genome positional bias with LOESS, rest default settings
Graphing Notes
For graphing purposes in the volcano plots, all adj. p-values that were zero were replaced with 0.005
How top hits were selected from the datasets:
Essential genes are excluded
Genes that showed a log2FC of insertions ≤ -1 or ≥ 1 compared to WT
Of which Log2FC was deemed significant (adj. p value <0.05)
Strains
WT= ATCC 17978UN
GP= gyrA(S81L)parC(S84L)
GPS= gyrA(S81L)parC(S84L)adeS(R152S)
GPN= gyrA(S81L)parC(S84L)adeN::ISAba1
GPL= gyrA(S81L)parC(S84L)adeL(∆I335A336)

## Sheet: WT v GPL Raw Data
Column1	Column2	Column3	Column4	Column5	Column6	Column7	Column8	Column9	Column10	Column11	Column12
#Orf	Name	Desc	Sites	Mean Ctrl	Mean Exp	log2FC	Sum Ctrl	Sum Exp	Delta Mean	p-value	Adj. p-value
NDEONHPJ_00001	dnaA	dnaA gene	102	1.2	0	-8.01	2671.3	10.37	-1.2	0.4938	0.86169
NDEONHPJ_00002	dnaN	dnaN gene	79	0	0	-0.01	14.1	0	0	1	1
NDEONHPJ_00003	recF	recF gene	71	249.8	334.7	0.42	372478	499093	84.9	0.1125	0.48324
NDEONHPJ_00004	gyrB	gyrB gene	160	0.1	5	6.26	218.8	16759.2	4.9	0.1454	0.54337
NDEONHPJ_00005	cybC	cybC gene	24	172.5	145.9	-0.24	86960.3	73515.8	-26.7	0.6603	0.94578
NDEONHPJ_00006	dedA_1	dedA 1 gene	46	179.7	139.7	-0.36	173587	134967	-40	0.3421	0.75337
NDEONHPJ_00007	yheS_1	yheS 1 gene	116	337.2	466.9	0.47	821432	1.13739e+06	129.7	0.024	0.22599
NDEONHPJ_00008		hypothetical protein gene	67	494.2	556.9	0.17	695297	783624	62.8	0.3893	0.79844
NDEONHPJ_00009		hypothetical protein gene	72	329.5	506.9	0.62	498239	766507	177.4	0.0039	0.08147
NDEONHPJ_00010		hypothetical protein gene	72	419.2	475.1	0.18	633855	718368	55.9	0.3959	0.80321
NDEONHPJ_00011	erpA	erpA gene	18	0	0	0	0	0	0	1	1
NDEONHPJ_00012	ephA_1	ephA 1 gene	70	247.4	360.6	0.54	363650	530044	113.2	0.0216	0.21283
NDEONHPJ_00013	anmK	anmK gene	78	475.1	662	0.48	778136	1.0844e+06	187	0.0277	0.24013
NDEONHPJ_00014	tyrS	tyrS gene	89	1.9	0	-1.55	3614	0	-1.9	0.4957	0.86169
NDEONHPJ_00020	yfcG_1	yfcG 1 gene	65	132.1	174.6	0.4	180254	238293	42.5	0.2038	0.62284
NDEONHPJ_00021		hypothetical protein gene	71	179.6	316.9	0.82	267774	472447	137.3	0.0028	0.0669
NDEONHPJ_00022		hypothetical protein gene	123	280.7	422.5	0.59	725050	1.09125e+06	141.8	0.0021	0.05425
NDEONHPJ_00023		hypothetical protein gene	13	309.6	342	0.14	84511.5	93357.9	32.4	0.8241	0.99819
NDEONHPJ_00024	rsmB	rsmB gene	66	350.6	397.1	0.18	485911	550427	46.5	0.5192	0.87003
NDEONHPJ_00025	fmt	fmt gene	53	0	24.9	10.74	16.2	27743.1	24.9	0	0
NDEONHPJ_00026	ilvD	ilvD gene	98	456.9	451.3	-0.02	940307	928708	-5.6	0.9306	1
NDEONHPJ_00027		hypothetical protein gene	90	230.2	350.2	0.61	435167	661896	120	0.0127	0.16293
NDEONHPJ_00028		hypothetical protein gene	53	262.8	303.6	0.21	292505	337920	40.8	0.5311	0.87613
NDEONHPJ_00029	cysL	cysL gene	57	332.8	341.8	0.04	398409	409157	9	0.897	1
NDEONHPJ_00030	rutG	rutG gene	92	208	332.4	0.68	401934	642178	124.3	0.0045	0.08868
NDEONHPJ_00031	ppc	ppc gene	165	293.1	399.9	0.45	1.01575e+06	1.3856e+06	106.7	0.0139	0.16831
NDEONHPJ_00032		hypothetical protein gene	46	284	298.5	0.07	274323	288347	14.5	0.8256	0.99819
NDEONHPJ_00033	mdtA_1	mdtA 1 gene	66	499.2	535.4	0.1	691881	742067	36.2	0.6687	0.94578
NDEONHPJ_00034	czcA_1	czcA 1 gene	185	283.5	378.8	0.42	1.10152e+06	1.47148e+06	95.2	0.0091	0.13484
NDEONHPJ_00035		hypothetical protein gene	28	228.3	170.9	-0.42	134235	100489	-57.4	0.4221	0.81872
NDEONHPJ_00036	dnaJ_1	dnaJ 1 gene	62	71	23.7	-1.58	92506.2	30842.5	-47.4	0	0
NDEONHPJ_00037		hypothetical protein gene	24	385.2	456.9	0.25	194145	230257	71.7	0.5472	0.88755
NDEONHPJ_00038	dapB	dapB gene	48	57	54.6	-0.06	57428.9	55040.8	-2.4	0.9501	1
NDEONHPJ_00039		hypothetical protein gene	54	323.2	357.9	0.15	366479	405849	34.7	0.6305	0.93104
NDEONHPJ_00040	ydhP_1	ydhP 1 gene	76	504.7	565.1	0.16	805475	901835	60.4	0.5165	0.86912
NDEONHPJ_00041	dkgB	dkgB gene	43	259.1	213.2	-0.28	233932	192539	-45.8	0.4855	0.85889
NDEONHPJ_00042	dmlR_1	dmlR 1 gene	52	306.5	367.3	0.26	334680	401104	60.8	0.415	0.81461
NDEONHPJ_00043		hypothetical protein gene	28	249.6	179.8	-0.47	146775	105723	-69.8	0.3298	0.74189
NDEONHPJ_00044	norG_1	norG 1 gene	112	268.6	462.8	0.78	631758	1.08843e+06	194.2	0	0
NDEONHPJ_00045	ahr	ahr gene	57	300.6	315.2	0.07	359864	377266	14.5	0.846	1
NDEONHPJ_00046	tag	tag gene	28	139.5	251.3	0.85	82025.2	147783	111.8	0.0877	0.42765
NDEONHPJ_00047		hypothetical protein gene	15	375.1	452.1	0.27	118147	142423	77.1	0.6225	0.9278
NDEONHPJ_00048		hypothetical protein gene	35	657.9	809.8	0.3	483574	595213	151.9	0.2789	0.69607
NDEONHPJ_00049	mutY	mutY gene	51	338.1	533.5	0.66	362092	571412	195.4	0.0243	0.22714
NDEONHPJ_00050		hypothetical protein gene	17	221.2	205.5	-0.11	78960.1	73376.9	-15.6	0.874	1
NDEONHPJ_00051		hypothetical protein gene	46	549	715.5	0.38	530370	691125	166.4	0.1489	0.54735
NDEONHPJ_00052		hypothetical protein gene	12	180.4	163.9	-0.14	45462.9	41295.9	-16.5	0.8179	0.99778
NDEONHPJ_00053		hypothetical protein gene	29	280.2	327.2	0.22	170669	199286	47	0.6525	0.94275
NDEONHPJ_00054	yliI	yliI gene	75	301.1	422.7	0.49	474194	665785	121.6	0.044	0.30584
NDEONHPJ_00055	rarA	rarA gene	81	251.3	328.8	0.39	427518	559244	77.4	0.1379	0.52984
NDEONHPJ_00056	yfdC	yfdC gene	56	278.2	365.7	0.39	327153	430064	87.5	0.1522	0.5541
NDEONHPJ_00057		hypothetical protein gene	15	157.1	448	1.51	49470.8	141113	290.9	0.0017	0.04999
NDEONHPJ_00058	purC	purC gene	43	61.6	121.1	0.98	55592.4	109308	59.5	0.0092	0.13528
NDEONHPJ_00059		hypothetical protein gene	38	94.8	170.3	0.84	75652.4	135889	75.5	0.036	0.27146
NDEONHPJ_00060	dapA_1	dapA 1 gene	56	2.2	0	-8.28	2623.5	8.45	-2.2	0.5055	0.86351
NDEONHPJ_00061	pncA	pncA gene	38	358.5	264.2	-0.44	286068	210851	-94.3	0.2372	0.66094
NDEONHPJ_00062	panS_1	panS 1 gene	64	253.9	336.6	0.41	341188	452435	82.8	0.1135	0.48633
NDEONHPJ_00063	norM_1	norM 1 gene	98	277.6	384.3	0.47	571330	790870	106.7	0.0858	0.42374
NDEONHPJ_00064		hypothetical protein gene	33	206.4	251	0.28	143068	173973	44.6	0.5202	0.87003
NDEONHPJ_00065	hpd	hpd gene	69	188.3	241.7	0.36	272906	350186	53.3	0.1824	0.59651
NDEONHPJ_00066		hypothetical protein gene	55	261.8	235.8	-0.15	302405	272295	-26.1	0.6712	0.94778
NDEONHPJ_00067	fosB	fosB gene	33	303.8	264.8	-0.2	210544	183507	-39	0.5515	0.89112
NDEONHPJ_00068	nagL	nagL gene	37	155.5	197.9	0.35	120818	153734	42.4	0.3892	0.79844
NDEONHPJ_00069		hypothetical protein gene	77	229	293.1	0.36	370290	473951	64.1	0.1945	0.61262
NDEONHPJ_00070	aroP_1	aroP 1 gene	91	184.9	243.8	0.4	353288	465917	58.9	0.1147	0.48795
NDEONHPJ_00071		hypothetical protein gene	44	346.6	436.7	0.33	320277	403543	90.1	0.3123	0.728
NDEONHPJ_00072	yciC	yciC gene	62	166.3	312.9	0.91	216500	407333	146.6	0.0031	0.07139
NDEONHPJ_00073	oatA	oatA gene	100	102.8	164.1	0.67	215903	344683	61.3	0.0101	0.14041
NDEONHPJ_00074	yvoA_1	yvoA 1 gene	43	238	281.4	0.24	214953	254068	43.3	0.4984	0.86263
NDEONHPJ_00075	ves	ves gene	27	225.7	186.3	-0.28	127996	105624	-39.5	0.696	0.95609
NDEONHPJ_00076	hutU	hutU gene	99	338.9	518.7	0.61	704555	1.07831e+06	179.8	0.0032	0.07239
NDEONHPJ_00077	hutH	hutH gene	92	264.4	346.6	0.39	510884	669573	82.1	0.115	0.48795
NDEONHPJ_00078	proY	proY gene	80	317.2	433.9	0.45	532962	728877	116.6	0.0633	0.37636
NDEONHPJ_00079	hutI	hutI gene	68	352.9	350.9	-0.01	504012	501055	-2.1	0.9764	1
NDEONHPJ_00080	hutG	hutG gene	53	202.5	193.6	-0.07	225434	215452	-9	0.8618	1
NDEONHPJ_00081		hypothetical protein gene	115	138.5	150.6	0.12	334480	363737	12.1	0.6464	0.94083
NDEONHPJ_00082		hypothetical protein gene	42	114.4	123.6	0.11	100941	108983	9.1	0.8085	0.99706
NDEONHPJ_00083	racE	racE gene	56	82.6	193.1	1.23	97081.3	227125	110.6	0.0009	0.03308
NDEONHPJ_00084	leuE_1	leuE 1 gene	53	43.3	79.3	0.87	48219.4	88257.2	36	0.0645	0.37762
NDEONHPJ_00085		hypothetical protein gene	102	132.7	226	0.77	284220	484048	93.3	0.0017	0.04999
NDEONHPJ_00086		hypothetical protein gene	8	115.8	64.9	-0.83	19460.3	10909.7	-50.9	0.6075	0.92052
NDEONHPJ_00087	glmS	glmS gene	118	0.2	0	-0.25	466.8	0	-0.2	0.4953	0.86169
NDEONHPJ_00088	glmU	glmU gene	81	0	0	0	0	0	0	1	1
NDEONHPJ_00089	pgpA	pgpA gene	39	68.8	96	0.48	56366.3	78591.7	27.1	0.2148	0.63589
NDEONHPJ_00090	thiL	thiL gene	50	0.5	0.5	0.22	485.7	564.66	0.1	0.9058	1
NDEONHPJ_00091	nusB	nusB gene	30	1.9	1	-0.96	1217.7	623.98	-0.9	0.4679	0.84575
NDEONHPJ_00092	ribH	ribH gene	31	1.8	0	-1.49	1178.5	0	-1.8	0.2468	0.67065
NDEONHPJ_00093	ribBA	ribBA gene	59	227	404.8	0.83	281202	501608	177.9	0.01	0.14004
NDEONHPJ_00094		hypothetical protein gene	81	14.9	16	0.1	25402.2	27181	1	0.9178	1
NDEONHPJ_00095	serB2	serB2 gene	72	270.4	226.3	-0.26	408835	342216	-44.1	0.3364	0.74684
NDEONHPJ_00096		hypothetical protein gene	23	366.2	633.2	0.79	176875	305848	267	0.0146	0.17069
NDEONHPJ_00097		hypothetical protein gene	35	151.8	166.1	0.13	111540	122119	14.4	0.8014	0.99383
NDEONHPJ_00098	dtd	dtd gene	20	200.4	296.7	0.57	84182.3	124600	96.2	0.2629	0.68512
NDEONHPJ_00099	katB	katB gene	103	259.7	398.3	0.62	561807	861496	138.6	0.0069	0.1137
NDEONHPJ_00100		hypothetical protein gene	26	168.7	243.9	0.53	92126.7	133194	75.2	0.313	0.72806
NDEONHPJ_00101	pncB2	pncB2 gene	86	160.7	236.3	0.56	290179	426793	75.6	0.0359	0.27146
NDEONHPJ_00102	rhdA	rhdA gene	52	304.1	309.2	0.02	332073	337627	5.1	0.9379	1
NDEONHPJ_00103	psd	psd gene	58	0.4	3	2.8	521.7	3646.05	2.6	0.1777	0.58767
NDEONHPJ_00104		hypothetical protein gene	88	272.5	374.7	0.46	503659	692462	102.2	0.0704	0.38834
NDEONHPJ_00105	phoR	phoR gene	102	191.5	292.2	0.61	410104	625851	100.7	0.013	0.16457
NDEONHPJ_00106	phoB	phoB gene	44	203	421.3	1.05	187597	389306	218.3	0.0038	0.08026
NDEONHPJ_00107		hypothetical protein gene	37	212.1	197.4	-0.1	164773	153406	-14.6	0.8509	1
NDEONHPJ_00108	sadH_1	sadH 1 gene	61	203.3	333.4	0.71	260460	427051	130	0.025	0.23086
NDEONHPJ_00109	mepA	mepA gene	101	184.1	307.7	0.74	390485	652694	123.6	0.0019	0.05264
NDEONHPJ_00110	ybdL	ybdL gene	63	297.4	400.4	0.43	393506	529792	103	0.1106	0.47939
NDEONHPJ_00111		hypothetical protein gene	71	272.2	397.9	0.55	405875	593281	125.7	0.0286	0.24351
NDEONHPJ_00112		hypothetical protein gene	34	194.4	243.6	0.33	138804	173919	49.2	0.4657	0.84538
NDEONHPJ_00113		hypothetical protein gene	24	214.1	297.1	0.47	107918	149747	83	0.332	0.74355
NDEONHPJ_00114	gshA	gshA gene	107	252.5	295.2	0.23	567358	663421	42.8	0.2804	0.69728
NDEONHPJ_00115	dsbB	dsbB gene	29	61.2	64.5	0.08	37280.7	39288.7	3.3	0.9164	1
NDEONHPJ_00116		hypothetical protein gene	229	189.5	278.9	0.56	911478	1.34109e+06	89.3	0.0015	0.04625
NDEONHPJ_00117		hypothetical protein gene	242	53	89.9	0.76	269468	456723	36.8	0.0002	0.01092
NDEONHPJ_00118		hypothetical protein gene	103	15.1	10.5	-0.53	32728.8	22656.3	-4.7	0.4756	0.85168
NDEONHPJ_00119		hypothetical protein gene	91	5.8	3	-0.97	11152.5	5697.19	-2.9	0.2904	0.70804
NDEONHPJ_00120		hypothetical protein gene	89	7.5	7.2	-0.05	13950.2	13480	-0.3	0.939	1
NDEONHPJ_00121		hypothetical protein gene	67	32	24	-0.42	45055.6	33703.4	-8.1	0.5438	0.88515
NDEONHPJ_00122		hypothetical protein gene	38	17.5	38.5	1.14	13971.4	30728.6	21	0.1085	0.47405
NDEONHPJ_00123		hypothetical protein gene	107	186.4	244.3	0.39	418745	548830	57.9	0.1486	0.54714
NDEONHPJ_00124		hypothetical protein gene	37	198.2	315.3	0.67	153992	245005	117.1	0.1006	0.46281
NDEONHPJ_00125	parE	parE gene	110	1	0.2	-2.32	2250.3	449.93	-0.8	0.4548	0.83752
NDEONHPJ_00126	allA	allA gene	28	35.8	136.4	1.93	21041.1	80212.9	100.6	0.0014	0.04351
NDEONHPJ_00127	alc	alc gene	57	226.7	286.1	0.34	271341	342506	59.5	0.269	0.69066
NDEONHPJ_00128	hpxO	hpxO gene	71	228.4	344.6	0.59	340564	513737	116.1	0.0511	0.33402
NDEONHPJ_00129		hypothetical protein gene	50	258.5	350.4	0.44	271377	367913	91.9	0.1192	0.49587
NDEONHPJ_00130	pucK	pucK gene	95	175.4	332.3	0.92	349919	662974	156.9	0.0002	0.01092
NDEONHPJ_00131	hiuH	hiuH gene	22	126.6	134.9	0.09	58500.1	62302.5	8.2	0.8684	1
NDEONHPJ_00132	uao	uao gene	28	247.3	304	0.3	145412	178756	56.7	0.5207	0.87003
NDEONHPJ_00133		hypothetical protein gene	66	249.2	319.7	0.36	345333	443116	70.6	0.1928	0.60966
NDEONHPJ_00134		hypothetical protein gene	21	290.6	392.5	0.43	128141	173100	101.9	0.3746	0.78683
NDEONHPJ_00135		hypothetical protein gene	22	214.1	229.7	0.1	98906.1	106117	15.6	0.8298	1
NDEONHPJ_00136		hypothetical protein gene	60	91.2	49.5	-0.88	114962	62318.3	-41.8	0.0093	0.1357
NDEONHPJ_00137	dsbD	dsbD gene	119	185.1	200.2	0.11	462530	500238	15.1	0.6498	0.94201
NDEONHPJ_00138		hypothetical protein gene	105	176	205.5	0.22	387979	453136	29.5	0.3026	0.72167
NDEONHPJ_00139	lipR_1	lipR 1 gene	62	162.7	216.7	0.41	211821	282162	54	0.167	0.57465
NDEONHPJ_00140		hypothetical protein gene	29	79.7	73.6	-0.11	48520.3	44808.1	-6.1	0.8614	1
NDEONHPJ_00141	yffB	yffB gene	26	127.1	114.5	-0.15	69389.1	62527.3	-12.6	0.7938	0.99236
NDEONHPJ_00142	exoA	exoA gene	57	379.8	423.1	0.16	454646	506426	43.3	0.5684	0.89979
NDEONHPJ_00143	pyrE	pyrE gene	39	43.3	48.7	0.17	35474.7	39891.2	5.4	0.8417	1
NDEONHPJ_00144		hypothetical protein gene	17	127.7	97.9	-0.38	45583.4	34939.3	-29.8	0.5109	0.86769
NDEONHPJ_00145	fhuA_1	fhuA 1 gene	166	221	303.9	0.46	770382	1.05951e+06	82.9	0.0124	0.16179
NDEONHPJ_00146		hypothetical protein gene	15	38.7	125.4	1.7	12186.7	39498.8	86.7	0.0273	0.23993
NDEONHPJ_00147	gshB	gshB gene	66	272	432.8	0.67	376945	599810	160.8	0.011	0.15019
NDEONHPJ_00148	murG	murG gene	61	0	0	0	0	0	0	1	1
NDEONHPJ_00149	murC	murC gene	93	0	0	-0.04	49.9	0	0	1	1
NDEONHPJ_00150	ddl_1	ddl 1 gene	53	0.4	0	-0.53	495.7	0	-0.4	1	1
NDEONHPJ_00151	ftsQ	ftsQ gene	54	23.5	5.3	-2.14	26622.1	6021.78	-18.2	0.3257	0.73875
NDEONHPJ_00152	ftsA_1	ftsA 1 gene	71	0.1	0	-0.15	78.1	70.23	0	1	1
NDEONHPJ_00153	ftsZ	ftsZ gene	78	0.5	0.1	-2.68	870	135.51	-0.4	0.3759	0.78742
NDEONHPJ_00154	lpxC	lpxC gene	60	0.8	1.1	0.52	978	1397.59	0.3	0.5631	0.89622
NDEONHPJ_00155		hypothetical protein gene	33	28.9	37.2	0.36	20048.1	25746.6	8.2	0.6928	0.95396
NDEONHPJ_00156		hypothetical protein gene	47	349.6	379.9	0.12	345069	374933	30.3	0.721	0.96783
NDEONHPJ_00157	aceE	aceE gene	166	44.5	48	0.11	155027	167257	3.5	0.5548	0.89246
NDEONHPJ_00158		Dihydrolipoyllysine-residue acetyltransferase component of pyruvate dehydrogenase complex gene	103	25.2	28.8	0.19	54538.8	62395.8	3.6	0.5617	0.89581
NDEONHPJ_00159		hypothetical protein gene	18	130.9	206.6	0.66	49488.4	78092	75.7	0.3052	0.72315
NDEONHPJ_00160	mneA	mneA gene	37	200.6	171.7	-0.22	155856	133392	-28.9	0.6012	0.91798
NDEONHPJ_00161	fhuA_2	fhuA 2 gene	175	325.6	340.7	0.07	1.19655e+06	1.25216e+06	15.1	0.6827	0.95318
NDEONHPJ_00162		hypothetical protein gene	54	254.9	350.9	0.46	289071	397953	96	0.0978	0.45541
NDEONHPJ_00163		hypothetical protein gene	20	199.5	612.4	1.62	83779.4	257220	413	0.0003	0.01529
NDEONHPJ_00164	guaB_1	guaB 1 gene	88	13.8	18.3	0.4	25526.1	33750.1	4.5	0.5505	0.89042
NDEONHPJ_00165	glmM	glmM gene	89	0.7	0.1	-3.12	1306.4	150.13	-0.6	0.1337	0.52103
NDEONHPJ_00166	pdxH	pdxH gene	43	0.3	0.8	1.37	278.9	719.27	0.5	0.2515	0.67425
NDEONHPJ_00167	recJ	recJ gene	109	268.4	286	0.09	614313	654743	17.7	0.6756	0.94922
NDEONHPJ_00168		hypothetical protein gene	62	403	496.9	0.3	524764	647012	93.9	0.2671	0.68948
NDEONHPJ_00169	prfB	prfB gene	60	0	1.5	6.05	29.2	1936.58	1.5	0.0333	0.26141
NDEONHPJ_00170		hypothetical protein gene	11	35.9	34.1	-0.07	8291.6	7873.67	-1.8	0.9765	1
NDEONHPJ_00171		hypothetical protein gene	20	205.3	442.5	1.11	86227.5	185867	237.2	0.0239	0.22599
NDEONHPJ_00172	nemA	nemA gene	71	230.4	450.4	0.97	343468	671553	220	0.0003	0.01529
NDEONHPJ_00173	waaA	waaA gene	82	0.5	0.9	0.96	814.8	1580.27	0.4	0.6302	0.93104
NDEONHPJ_00174	rsmE_1	rsmE 1 gene	60	327.8	332.7	0.02	412969	419176	4.9	0.9397	1
NDEONHPJ_00175		hypothetical protein gene	76	227.9	259	0.18	363740	413339	31.1	0.4914	0.86136
NDEONHPJ_00176		hypothetical protein gene	48	122.8	116	-0.08	123768	116933	-6.8	0.8024	0.99383
NDEONHPJ_00177	acsA_1	acsA 1 gene	125	394.1	412	0.06	1.03461e+06	1.08139e+06	17.8	0.7853	0.98902
NDEONHPJ_00178	sttH	sttH gene	37	156.6	263.9	0.75	121674	205038	107.3	0.0326	0.25855
NDEONHPJ_00179	lrpC	lrpC gene	28	115.9	256.1	1.14	68164.6	150574	140.2	0.0201	0.20437
NDEONHPJ_00180	ssuD_1	ssuD 1 gene	66	201	289.5	0.53	278581	401241	88.5	0.0655	0.37883
NDEONHPJ_00181		hypothetical protein gene	51	347	448.1	0.37	371646	479875	101.1	0.2153	0.63589
NDEONHPJ_00182	exaE	exaE gene	44	272.3	336.4	0.31	251612	310879	64.1	0.3818	0.79241
NDEONHPJ_00183		hypothetical protein gene	48	255.7	432	0.76	257742	435463	176.3	0.0108	0.14852
NDEONHPJ_00184	rcsC_1	rcsC 1 gene	222	269.6	347.6	0.37	1.25672e+06	1.62042e+06	78	0.0519	0.33629
NDEONHPJ_00185	yjcH	yjcH gene	22	316.5	340.5	0.11	146224	157328	24	0.8117	0.99731
NDEONHPJ_00186	actP_1	actP 1 gene	96	320.2	460.6	0.52	645443	928524	140.4	0.0137	0.16787
NDEONHPJ_00187		hypothetical protein gene	57	156.3	286.7	0.87	187105	343145	130.4	0.002	0.0531
NDEONHPJ_00188		Glycine betaine transporter gene	148	279.6	383.3	0.46	868855	1.19129e+06	103.7	0.0253	0.23139
NDEONHPJ_00189		hypothetical protein gene	76	401	598.8	0.58	639916	955744	197.9	0.0134	0.16579
NDEONHPJ_00190		hypothetical protein gene	136	91.7	150.4	0.71	261950	429615	58.7	0.0022	0.0557
NDEONHPJ_00191	uvrA_1	uvrA 1 gene	166	327.8	479.4	0.55	1.14254e+06	1.67135e+06	151.7	0.002	0.0531
NDEONHPJ_00192	nemR	nemR gene	36	446.6	535.3	0.26	337618	404717	88.8	0.38	0.79142
NDEONHPJ_00193	tdh_1	tdh 1 gene	54	390.1	503.8	0.37	442389	571318	113.7	0.204	0.62284
NDEONHPJ_00194		hypothetical protein gene	27	171.7	167	-0.04	97379.6	94703.3	-4.7	0.9274	1
NDEONHPJ_00195	ydgC	ydgC gene	21	138.9	208.3	0.59	61233.8	91854.4	69.4	0.2864	0.70367
NDEONHPJ_00196	tenA	tenA gene	45	181.7	202.9	0.16	171731	191700	21.1	0.6955	0.95575
NDEONHPJ_00197		hypothetical protein gene	66	252.1	458	0.86	349370	634819	206	0.0018	0.05213
NDEONHPJ_00198	yajR	yajR gene	98	217.5	237.9	0.13	447545	489679	20.5	0.5986	0.91685
NDEONHPJ_00199		Single-stranded DNA-binding protein gene	33	0	0	0.02	0	7.26	0	1	1
NDEONHPJ_00200		hypothetical protein gene	17	186.8	401.6	1.1	66691.3	143376	214.8	0.0101	0.14041
NDEONHPJ_00201		hypothetical protein gene	46	263.2	384.9	0.55	254262	371807	121.7	0.0775	0.40418
NDEONHPJ_00202	sutR_1	sutR 1 gene	22	310.3	360.4	0.22	143351	166516	50.1	0.6155	0.92343
NDEONHPJ_00203	gabP_1	gabP 1 gene	93	368	542.6	0.56	718728	1.05971e+06	174.6	0.0065	0.10899
NDEONHPJ_00204	gabR_1	gabR 1 gene	93	275.1	397.2	0.53	537349	775690	122	0.0364	0.27286
NDEONHPJ_00205	puuE	puuE gene	76	308	435.6	0.5	491590	695218	127.6	0.0523	0.3374
NDEONHPJ_00206	gabD_1	gabD 1 gene	74	230.4	301.7	0.39	358050	468773	71.2	0.2079	0.62781
NDEONHPJ_00207	dmlR_2	dmlR 2 gene	61	194	348.4	0.84	248489	446239	154.4	0.0033	0.07335
NDEONHPJ_00208	ycaC_1	ycaC 1 gene	39	203.8	267.6	0.39	166920	219168	63.8	0.3928	0.79982
NDEONHPJ_00209		hypothetical protein gene	50	233.5	318.3	0.45	245220	334174	84.7	0.1642	0.57258
NDEONHPJ_00210		hypothetical protein gene	88	126.5	254.2	1.01	233702	469749	127.7	0.0003	0.01529
NDEONHPJ_00211		hypothetical protein gene	57	147	193.8	0.4	175995	232026	46.8	0.1984	0.61727
NDEONHPJ_00212		hypothetical protein gene	19	118.4	164.5	0.47	47238.1	65642.5	46.1	0.3652	0.77911
NDEONHPJ_00213		hypothetical protein gene	36	295.6	359.8	0.28	223465	272004	64.2	0.4125	0.81461
NDEONHPJ_00215	ynfM	ynfM gene	86	247.6	320.9	0.37	447229	579553	73.3	0.1508	0.55083
NDEONHPJ_00216	hcaR_1	hcaR 1 gene	53	319.2	297.9	-0.1	355302	331510	-21.4	0.7573	0.97975
NDEONHPJ_00217		hypothetical protein gene	73	112.8	189.1	0.75	172906	289928	76.3	0.018	0.19384
NDEONHPJ_00218		hypothetical protein gene	54	241.1	272.7	0.18	273371	309260	31.6	0.5824	0.90841
NDEONHPJ_00219		hypothetical protein gene	27	281.4	209.5	-0.43	159564	118762	-72	0.3104	0.72691
NDEONHPJ_00220	iolS	iolS gene	33	141.2	363.8	1.37	97818.3	252102	222.6	0.002	0.0531
NDEONHPJ_00221		hypothetical protein gene	18	237.1	229	-0.05	89616.1	86552.3	-8.1	0.9548	1
NDEONHPJ_00222	rhaS_1	rhaS 1 gene	59	123.7	127	0.04	153260	157332	3.3	0.9287	1
NDEONHPJ_00223		hypothetical protein gene	45	369	439.9	0.25	348660	415742	71	0.397	0.80321
NDEONHPJ_00224		hypothetical protein gene	39	72.8	116.4	0.68	59657.7	95336.9	43.6	0.1008	0.46317
NDEONHPJ_00225		hypothetical protein gene	30	177.2	213.3	0.27	111662	134391	36.1	0.5538	0.89246
NDEONHPJ_00226	yybR_1	yybR 1 gene	27	65.2	105.2	0.69	36955.5	59644.9	40	0.3845	0.79285
NDEONHPJ_00227		hypothetical protein gene	72	46.5	44.9	-0.05	70261.9	67852.1	-1.6	0.9139	1
NDEONHPJ_00228		hypothetical protein gene	32	135.9	155.3	0.19	91296.6	104369	19.5	0.6238	0.92902
NDEONHPJ_00229		hypothetical protein gene	100	155.5	206.3	0.41	326624	433235	50.8	0.1898	0.60595
NDEONHPJ_00230		hypothetical protein gene	80	101	212.9	1.08	169630	357675	111.9	0.0007	0.02878
NDEONHPJ_00231		hypothetical protein gene	17	64.1	122.7	0.94	22876.8	43811.5	58.6	0.1842	0.59881
NDEONHPJ_00232	hxlR_1	hxlR 1 gene	25	229	228.9	0	120231	120150	-0.2	0.9981	1
NDEONHPJ_00233	ywrO_1	ywrO 1 gene	38	179.9	203.9	0.18	143570	162730	24	0.6716	0.94778
NDEONHPJ_00234		hypothetical protein gene	96	102.8	156	0.6	207329	314524	53.2	0.014	0.16831
NDEONHPJ_00235		hypothetical protein gene	42	139.2	198.6	0.51	122810	175125	59.3	0.1223	0.50006
NDEONHPJ_00236		hypothetical protein gene	25	222.7	309.4	0.47	116943	162445	86.7	0.305	0.72315
NDEONHPJ_00237	elbB	elbB gene	48	248.5	325.2	0.39	250514	327797	76.7	0.2055	0.6245
NDEONHPJ_00238	rhaS_2	rhaS 2 gene	58	121	137.7	0.19	147351	167684	16.7	0.5846	0.90888
NDEONHPJ_00240	kup	kup gene	118	211.3	233.8	0.15	523481	579448	22.6	0.5171	0.86912
NDEONHPJ_00241		hypothetical protein gene	21	279.8	321.5	0.2	123385	141767	41.7	0.7303	0.97129
NDEONHPJ_00242		hypothetical protein gene	72	343.1	429.7	0.32	518735	649770	86.7	0.2346	0.6595
NDEONHPJ_00243		hypothetical protein gene	42	169.5	177	0.06	149536	156113	7.5	0.8603	1
NDEONHPJ_00244		hypothetical protein gene	12	344.1	288.1	-0.26	86715.9	72603.3	-56	0.6502	0.94201
NDEONHPJ_00245	aqpZ2	aqpZ2 gene	46	208.6	352.4	0.76	201478	340461	143.9	0.0282	0.24227
NDEONHPJ_00246	virS_1	virS 1 gene	74	212.3	406.9	0.94	329848	632281	194.6	0.0005	0.02249
NDEONHPJ_00247		hypothetical protein gene	35	291.1	391.3	0.43	213988	287640	100.2	0.2608	0.68197
NDEONHPJ_00248	hisF	hisF gene	57	215.7	320.1	0.57	258216	383193	104.4	0.1125	0.48324
NDEONHPJ_00249	thrB	thrB gene	53	310.3	461.5	0.57	345388	513605	151.1	0.0473	0.31736
NDEONHPJ_00250		hypothetical protein gene	33	216.5	192.4	-0.17	150033	133337	-24.1	0.7134	0.96372
NDEONHPJ_00251		hypothetical protein gene	33	205.5	272.3	0.41	142402	188728	66.8	0.4131	0.81461
NDEONHPJ_00252		hypothetical protein gene	23	195.4	315.4	0.69	94402	152348	120	0.2793	0.69607
NDEONHPJ_00253		hypothetical protein gene	62	332.8	429.1	0.37	433359	558733	96.3	0.1856	0.59979
NDEONHPJ_00254	sutR_2	sutR 2 gene	36	303.3	447.3	0.56	229279	338179	144	0.1019	0.46533
NDEONHPJ_00255	hisA	hisA gene	38	289.4	229.4	-0.34	230946	183063	-60	0.5044	0.86342
NDEONHPJ_00256	rnd_1	rnd 1 gene	43	127	145.8	0.2	114657	131681	18.9	0.6479	0.94194
NDEONHPJ_00257		hypothetical protein gene	48	387.6	287	-0.43	390735	289329	-100.6	0.1648	0.57258
NDEONHPJ_00258	hisH	hisH gene	31	436.5	385.8	-0.18	284192	251132	-50.8	0.6187	0.92575
NDEONHPJ_00259	hisB	hisB gene	42	430.7	506.3	0.23	379836	446526	75.6	0.4881	0.86022
NDEONHPJ_00260	panM	panM gene	29	140	257.9	0.88	85274.2	157059	117.9	0.008	0.12534
NDEONHPJ_00263	ypeA	ypeA gene	32	253.2	239.1	-0.08	170117	160694	-14	0.8521	1
NDEONHPJ_00264	cat1	cat1 gene	86	311.8	358.8	0.2	563088	648019	47	0.4844	0.85814
NDEONHPJ_00265	envZ	envZ gene	102	1.8	1.9	0.07	3890.2	4082.56	0.1	0.938	1
NDEONHPJ_00266	ompR	ompR gene	50	0	0	0	0	0	0	1	1
NDEONHPJ_00267	yhgF	yhgF gene	126	294.8	376.5	0.35	780008	996292	81.7	0.075	0.39876
NDEONHPJ_00268		hypothetical protein gene	159	226.6	327	0.53	756617	1.09191e+06	100.4	0.0041	0.08337
NDEONHPJ_00269	acr1	acr1 gene	56	334.5	322.8	-0.05	393358	379581	-11.7	0.8587	1
NDEONHPJ_00270		hypothetical protein gene	38	322.1	415.1	0.37	257042	331223	93	0.1568	0.55886
NDEONHPJ_00271		hypothetical protein gene	32	155.7	246.3	0.66	104630	165524	90.6	0.1957	0.61476
NDEONHPJ_00272	cdhR	cdhR gene	64	257.1	302.3	0.23	345504	406271	45.2	0.4175	0.81509
NDEONHPJ_00273	mgl	mgl gene	99	354.6	415.5	0.23	737235	863798	60.9	0.2918	0.70919
NDEONHPJ_00274	ettA	ettA gene	101	96.2	149.3	0.64	203936	316704	53.2	0.0069	0.1137
NDEONHPJ_00275		hypothetical protein gene	25	252.5	252.4	0	132566	132508	-0.1	0.9995	1
NDEONHPJ_00276		hypothetical protein gene	58	56.8	103.8	0.87	69166	126474	47.1	0.0304	0.24886
NDEONHPJ_00277		hypothetical protein gene	23	182.8	350.3	0.94	88292.5	169193	167.5	0.0286	0.24351
NDEONHPJ_00278	czcC_1	czcC 1 gene	71	302.4	398.2	0.4	450858	593764	95.8	0.1203	0.49752
NDEONHPJ_00279	czcB	czcB gene	73	306.9	456	0.57	470536	699045	149.1	0.0241	0.22637
NDEONHPJ_00280	czcA_2	czcA 2 gene	178	263.5	367.6	0.48	984849	1.37421e+06	104.2	0.0033	0.07335
NDEONHPJ_00281	czcD_1	czcD 1 gene	70	363.5	486.6	0.42	534416	715270	123	0.0729	0.39418
NDEONHPJ_00282		hypothetical protein gene	21	198.7	313.8	0.66	87634.2	138366	115	0.2423	0.66593
NDEONHPJ_00283		hypothetical protein gene	58	289.1	435.3	0.59	352147	530178	146.2	0.0355	0.27143
NDEONHPJ_00286		hypothetical protein gene	74	244.7	319.4	0.38	380338	496343	74.6	0.0488	0.32389
NDEONHPJ_00287	rocC_1	rocC 1 gene	107	289.9	357.8	0.3	651298	804068	68	0.1452	0.54315
NDEONHPJ_00290	gltX	gltX gene	100	0	0	-0.02	27.3	0	0	1	1
NDEONHPJ_00291		hypothetical protein gene	19	430.6	418.2	-0.04	171808	166867	-12.4	0.9138	1
NDEONHPJ_00292	sbp_1	sbp 1 gene	66	212.7	232.4	0.13	294853	322076	19.6	0.6618	0.94578
NDEONHPJ_00293	rsmH	rsmH gene	55	1.9	3.4	0.85	2192.9	3946.82	1.5	0.5288	0.87548
NDEONHPJ_00294	ftsL	ftsL gene	18	0	0.4	0.46	0	141.54	0.4	1	1
NDEONHPJ_00295	ftsI	ftsI gene	131	0.1	0.1	-0.71	270.6	164.96	0	0.7459	0.97589
NDEONHPJ_00296	murE	murE gene	92	0.1	0.1	-0.04	250.3	243.45	0	0.8779	1
NDEONHPJ_00297	murF	murF gene	73	0	0	-0.01	15.7	0	0	1	1
NDEONHPJ_00298	mraY	mraY gene	90	0	0	-0.04	47	0	0	1	1
NDEONHPJ_00299		hypothetical protein gene	20	229.3	276	0.27	96310.3	115900	46.6	0.6622	0.94578
NDEONHPJ_00300	rlmA	rlmA gene	54	477.9	494.5	0.05	541940	560789	16.6	0.8572	1
NDEONHPJ_00301	mrcA	mrcA gene	170	267.8	391.8	0.55	956094	1.39865e+06	124	0.0018	0.05213
NDEONHPJ_00302	ftsA_2	ftsA 2 gene	62	200.6	324.7	0.69	261127	422705	124.1	0.0223	0.21748
NDEONHPJ_00303		hypothetical protein gene	40	322.5	529.9	0.72	270876	445137	207.5	0.0163	0.18436
NDEONHPJ_00304		hypothetical protein gene	53	251.9	303.4	0.27	280358	337654	51.5	0.3752	0.78683
NDEONHPJ_00305		hypothetical protein gene	33	277.5	443.2	0.68	192304	307151	165.7	0.0826	0.4142
NDEONHPJ_00306	pilQ	pilQ gene	176	256.3	322.9	0.33	947415	1.19341e+06	66.6	0.0674	0.38173
NDEONHPJ_00307	aroK	aroK gene	39	0.4	10.9	4.6	367.8	8891.47	10.4	0.1267	0.50826
NDEONHPJ_00308	aroB	aroB gene	68	0.8	0.6	-0.54	1159.4	799.48	-0.3	0.8074	0.99677
NDEONHPJ_00309		hypothetical protein gene	59	173.3	335.9	0.95	214757	416148	162.5	0.0012	0.03855
NDEONHPJ_00310	gltB	gltB gene	265	319.1	407.6	0.35	1.77579e+06	2.26836e+06	88.5	0.0069	0.1137
NDEONHPJ_00311	gltD	gltD gene	86	401.5	453.5	0.18	725022	818991	52	0.4142	0.81461
NDEONHPJ_00312		hypothetical protein gene	62	217.6	347.4	0.67	283321	452348	129.8	0.0135	0.16595
NDEONHPJ_00313	lemA	lemA gene	39	158.5	172.8	0.12	129836	141485	14.2	0.7428	0.97589
NDEONHPJ_00314		hypothetical protein gene	72	144	276.9	0.94	217717	418658	132.9	0.0008	0.03219
NDEONHPJ_00315		hypothetical protein gene	42	257	318.8	0.31	226671	281224	61.9	0.4025	0.8071
NDEONHPJ_00316	pilA	pilA gene	39	168	292	0.8	137574	239175	124.1	0.0315	0.25353
NDEONHPJ_00317		hypothetical protein gene	155	242.7	226.1	-0.1	790130	735929	-16.7	0.577	0.90479
NDEONHPJ_00318	bfr_1	bfr 1 gene	35	124.6	102.5	-0.28	91547.2	75312.3	-22.1	0.5216	0.87078
NDEONHPJ_00319	bfd	bfd gene	12	143.9	270.3	0.91	36271.7	68116.1	126.4	0.2369	0.66059
NDEONHPJ_00320	yabJ_1	yabJ 1 gene	31	175.8	138.4	-0.34	114428	90129.4	-37.3	0.5409	0.88327
NDEONHPJ_00321	spoT	spoT gene	152	8.5	8	-0.1	27228.8	25394.7	-0.6	0.8644	1
NDEONHPJ_00322	rpoZ	rpoZ gene	15	161.9	236.1	0.54	50989.4	74375.8	74.2	0.4392	0.82731
NDEONHPJ_00323	gmk	gmk gene	40	0	1.4	1.25	0	1162.87	1.4	0.0425	0.30088
NDEONHPJ_00324	ispH	ispH gene	60	2.2	2.8	0.35	2789.6	3555.4	0.6	0.8402	1
NDEONHPJ_00325		hypothetical protein gene	39	89.2	78	-0.19	73067.5	63892.4	-11.2	0.6639	0.94578
NDEONHPJ_00326		hypothetical protein gene	51	247.3	354.1	0.52	264879	379193	106.7	0.0701	0.38783
NDEONHPJ_00327		hypothetical protein gene	89	249.8	299.9	0.26	466959	560574	50.1	0.2556	0.67953
NDEONHPJ_00328		hypothetical protein gene	66	176	199.3	0.18	243963	276226	23.3	0.5282	0.87525
NDEONHPJ_00329		hypothetical protein gene	321	255.6	343.6	0.43	1723335	2.3162e+06	87.9	0.0006	0.02521
NDEONHPJ_00330		hypothetical protein gene	40	105	188	0.84	88167.4	157882	83	0.0198	0.20294
NDEONHPJ_00331		hypothetical protein gene	37	332.7	283.6	-0.23	258474	220380	-49	0.5284	0.87525
NDEONHPJ_00332	rpsP	rpsP gene	9	0	0	0	0	0	0	1	1
NDEONHPJ_00333	rimM	rimM gene	25	0	0	0.02	0	8.08	0	1	1
NDEONHPJ_00334	trmD	trmD gene	38	0	0	0.01	0	7.04	0	1	1
NDEONHPJ_00335	rplS	rplS gene	21	4.5	1.9	-1.2	1970.3	856.98	-2.5	0.6829	0.95318
NDEONHPJ_00336	lip	lip gene	57	244.4	346.8	0.5	292551	415151	102.4	0.1076	0.47339
NDEONHPJ_00337	lifO	lifO gene	68	130.4	169.5	0.38	186164	242018	39.1	0.3073	0.7243
NDEONHPJ_00338	truB	truB gene	71	119.5	224.1	0.91	178164	334201	104.7	0.0012	0.03855
NDEONHPJ_00339	yfcA	yfcA gene	55	127.2	120.3	-0.08	146891	138945	-6.9	0.8366	1
NDEONHPJ_00340		hypothetical protein gene	30	126.3	147.5	0.22	79558.3	92917.1	21.2	0.7492	0.97589
NDEONHPJ_00341	rhtA_1	rhtA 1 gene	81	201.3	212.2	0.08	342398	361021	10.9	0.7776	0.98597
NDEONHPJ_00342	rhtA_2	rhtA 2 gene	60	167.5	185.6	0.15	211082	233873	18.1	0.6261	0.92955
NDEONHPJ_00343	serA	serA gene	71	189.3	218.2	0.21	282194	325310	28.9	0.4649	0.84451
NDEONHPJ_00344		putative FAD-linked oxidoreductase gene	94	228.2	276	0.27	450390	544807	47.8	0.2445	0.67039
NDEONHPJ_00345		hypothetical protein gene	24	125	241.6	0.95	63023.2	121775	116.6	0.0679	0.38286
NDEONHPJ_00346	ygiN	ygiN gene	18	317.8	413.1	0.38	120131	156137	95.3	0.3822	0.79257
NDEONHPJ_00347	mdaB	mdaB gene	43	208.5	299.3	0.52	188308	270308	90.8	0.1035	0.46816
NDEONHPJ_00348		hypothetical protein gene	26	61.8	122.6	0.99	33741.8	66929	60.8	0.0792	0.40916
NDEONHPJ_00349	mdfA	mdfA gene	92	171.6	335.3	0.97	331455	647794	163.7	0.0003	0.01529
NDEONHPJ_00350	yccS_1	yccS 1 gene	171	91.2	127.2	0.48	327504	456926	36	0.0158	0.17977
NDEONHPJ_00351		hypothetical protein gene	49	306.6	280.3	-0.13	315452	288444	-26.2	0.7125	0.96353
NDEONHPJ_00352	ydiK	ydiK gene	88	171.4	255.4	0.58	316660	471904	84	0.0544	0.34156
NDEONHPJ_00353		hypothetical protein gene	40	219.4	263.4	0.26	184338	221219	43.9	0.4002	0.80567
NDEONHPJ_00354		hypothetical protein gene	29	173.3	141.1	-0.3	105561	85953.5	-32.2	0.4893	0.86057
NDEONHPJ_00355		hypothetical protein gene	30	123.3	132.1	0.1	77701.7	83223.1	8.8	0.8231	0.99819
NDEONHPJ_00356		hypothetical protein gene	34	219.1	157.2	-0.48	156468	112212	-62	0.2726	0.69435
NDEONHPJ_00357	ubiE_1	ubiE 1 gene	56	192.8	181.2	-0.09	226746	213042	-11.7	0.8025	0.99383
NDEONHPJ_00358		hypothetical protein gene	96	9.1	9.8	0.11	18353.9	19810.6	0.7	0.8322	1
NDEONHPJ_00359	rocC_2	rocC 2 gene	103	228.7	252.4	0.14	494607	545881	23.7	0.5193	0.87003
NDEONHPJ_00360	gdhA_1	gdhA 1 gene	78	286.7	340.3	0.25	469568	557385	53.6	0.2825	0.69948
NDEONHPJ_00361	astC_1	astC 1 gene	84	121.1	135.2	0.16	213702	238486	14	0.6514	0.94201
NDEONHPJ_00362	astA_1	astA 1 gene	69	157.8	199.9	0.34	228678	289680	42.1	0.2825	0.69948
NDEONHPJ_00363	astD	astD gene	68	146.8	122.4	-0.26	209664	174789	-24.4	0.4275	0.82
NDEONHPJ_00364	astB	astB gene	71	131	140.4	0.1	195284	209282	9.4	0.7478	0.97589
NDEONHPJ_00365	astE	astE gene	55	129.7	161.5	0.32	149850	186486	31.7	0.2985	0.71729
NDEONHPJ_00366		hypothetical protein gene	53	190.3	196.1	0.04	211827	218258	5.8	0.9084	1
NDEONHPJ_00367		hypothetical protein gene	18	168.8	161.4	-0.06	63815.9	61017.6	-7.4	0.9073	1
NDEONHPJ_00368	aprE	aprE gene	111	238.5	296.8	0.32	556004	691811	58.3	0.1575	0.55907
NDEONHPJ_00369		hypothetical protein gene	33	75.9	179.2	1.24	52610.7	124201	103.3	0.0198	0.20294
NDEONHPJ_00370		hypothetical protein gene	29	64.7	65.7	0.02	39390.5	39991	1	0.9709	1
NDEONHPJ_00371	gltR_1	gltR 1 gene	64	109	129.9	0.25	146518	174596	20.9	0.4607	0.84088
NDEONHPJ_00372	yijE	yijE gene	72	216.8	259.8	0.26	327765	392768	43	0.2801	0.69715
NDEONHPJ_00373		hypothetical protein gene	89	122.3	158.4	0.37	228498	296046	36.1	0.157	0.55886
NDEONHPJ_00374		hypothetical protein gene	11	112.2	67	-0.74	25925.2	15473.5	-45.2	0.4599	0.84084
NDEONHPJ_00375		hypothetical protein gene	69	46.5	73.7	0.66	67417.3	106748	27.1	0.0659	0.37999
NDEONHPJ_00376	glyS	glyS gene	117	0.3	0.4	0.34	821.2	1040.73	0.1	0.7107	0.96265
NDEONHPJ_00377	glyQ	glyQ gene	61	0	0	-0.68	10.9	6.77	0	1	1
NDEONHPJ_00378	tetA	tetA gene	99	191.9	204.5	0.09	398942	425179	12.6	0.6955	0.95575
NDEONHPJ_00379		hypothetical protein gene	84	121.8	203.6	0.74	214864	359200	81.8	0.0047	0.09121
NDEONHPJ_00380		hypothetical protein gene	57	79.7	136.7	0.78	95421.7	163614	57	0.0297	0.24766
NDEONHPJ_00381		hypothetical protein gene	85	243.7	268.8	0.14	435036	479752	25.1	0.5545	0.89246
NDEONHPJ_00382		hypothetical protein gene	18	63.4	114.8	0.86	23983.6	43405.1	51.4	0.2655	0.68767
NDEONHPJ_00383		hypothetical protein gene	45	174.2	144.7	-0.27	164574	136779	-29.4	0.4554	0.83779
NDEONHPJ_00384	dmdC_1	dmdC 1 gene	125	314.7	434.3	0.46	825990	1.14006e+06	119.6	0.0099	0.13966
NDEONHPJ_00385		hypothetical protein gene	170	197.8	275.1	0.48	706167	982116	77.3	0.0083	0.12743
NDEONHPJ_00386	aroE	aroE gene	47	10.5	1.7	-2.64	10411.3	1673.48	-8.9	0.3887	0.79844
NDEONHPJ_00387	hemF	hemF gene	57	8.9	1.8	-2.28	10627.7	2182.8	-7.1	0.1749	0.58379
NDEONHPJ_00388	ribA	ribA gene	41	0	0.4	0.52	0	375.93	0.4	0.1666	0.57379
NDEONHPJ_00389	dxs_1	dxs 1 gene	101	0.9	2.4	1.49	1835.6	5142.62	1.6	0.6259	0.92955
NDEONHPJ_00390	suhB	suhB gene	46	299.8	388.3	0.37	289611	375091	88.5	0.2402	0.66207
NDEONHPJ_00391	deaD	deaD gene	83	152.3	190.2	0.32	265376	331466	37.9	0.3163	0.72932
NDEONHPJ_00392		hypothetical protein gene	14	87.2	131.2	0.59	25641.5	38572.5	44	0.4126	0.81461
NDEONHPJ_00393	mlaF	mlaF gene	50	84.4	51.1	-0.72	88596.3	53698	-33.2	0.0466	0.31599
NDEONHPJ_00394	mlaE	mlaE gene	46	128.3	58.3	-1.14	123959	56338.8	-70	0.0064	0.10826
NDEONHPJ_00395	mlaD	mlaD gene	51	62.8	36.1	-0.8	67266.9	38653.3	-26.7	0.0484	0.32236
NDEONHPJ_00396	mlaC	mlaC gene	46	110.4	44	-1.33	106628	42523.2	-66.4	0.0017	0.04999
NDEONHPJ_00397		hypothetical protein gene	17	155.1	158.5	0.03	55365	56585.7	3.4	0.9481	1
NDEONHPJ_00398	corA	corA gene	70	200.7	206	0.04	295067	302804	5.3	0.8971	1
NDEONHPJ_00399	yvdD_1	yvdD 1 gene	30	170.9	252.9	0.57	107648	159350	82.1	0.2385	0.66169
NDEONHPJ_00400		hypothetical protein gene	27	173.5	258	0.57	98400.8	146259	84.4	0.19	0.60595
NDEONHPJ_00401		hypothetical protein gene	48	246.6	193.9	-0.35	248622	195408	-52.8	0.3929	0.79982
NDEONHPJ_00402	recG	recG gene	130	172.3	203.3	0.24	470272	555124	31.1	0.2762	0.69514
NDEONHPJ_00403		hypothetical protein gene	72	249	330.6	0.41	376430	499849	81.6	0.0971	0.45427
NDEONHPJ_00404		hypothetical protein gene	82	238.9	222.2	-0.1	411395	382672	-16.7	0.6597	0.94578
NDEONHPJ_00405	plsB	plsB gene	178	6.2	5.5	-0.18	23280.1	20508.3	-0.7	0.8074	0.99677
NDEONHPJ_00406	tesB	tesB gene	48	242.2	330.6	0.45	244156	333262	88.4	0.1417	0.53902
NDEONHPJ_00407	gltP_1	gltP 1 gene	106	248.1	214	-0.21	552280	476439	-34.1	0.3538	0.76525
NDEONHPJ_00408		hypothetical protein gene	71	172.2	190.2	0.14	256690	283613	18.1	0.6614	0.94578
NDEONHPJ_00409	engB	engB gene	44	2	0.4	-2.41	1818.5	342.89	-1.6	0.5243	0.87354
NDEONHPJ_00410	nsrR	nsrR gene	29	181.3	277.2	0.61	110402	168844	96	0.0693	0.38674
NDEONHPJ_00411	hmp	hmp gene	47	257.3	431.3	0.74	253984	425646	173.9	0.0052	0.09558
NDEONHPJ_00412		hypothetical protein gene	98	155.1	211.3	0.45	319207	434948	56.2	0.065	0.37823
NDEONHPJ_00413	metC	metC gene	81	412.6	435.2	0.08	701827	740330	22.6	0.7222	0.9682
NDEONHPJ_00414		hypothetical protein gene	45	145.6	251.1	0.79	137616	237273	105.5	0.0827	0.4142
NDEONHPJ_00415	rpsJ	rpsJ gene	14	0.1	0	-0.16	34.9	0	-0.1	1	1
NDEONHPJ_00416	rplC	rplC gene	34	0	0	-0.02	10.4	0	0	1	1
NDEONHPJ_00417	rplD	rplD gene	32	0	2.6	1.84	0	1733.52	2.6	0.124	0.50472
NDEONHPJ_00418	rplW	rplW gene	24	0.3	0	-4.34	153	7.55	-0.3	1	1
NDEONHPJ_00419	rplB	rplB gene	54	0	0	0	0	0	0	1	1
NDEONHPJ_00420	rpsS	rpsS gene	12	0	0	0	0	0	0	1	1
NDEONHPJ_00421	rplV	rplV gene	23	0	0	0	0	0	0	1	1
NDEONHPJ_00422	rpsC	rpsC gene	42	0	0	0.01	0	4.94	0	1	1
NDEONHPJ_00423	rplP	rplP gene	30	0	0	0	0	0	0	1	1
NDEONHPJ_00424	rpmC	rpmC gene	10	0	0	0	0	0	0	1	1
NDEONHPJ_00425	rpsQ	rpsQ gene	15	0.2	0	-0.29	70.8	0	-0.2	1	1
NDEONHPJ_00426	rplN	rplN gene	21	0	0	0	0	0	0	1	1
NDEONHPJ_00427	rplX	rplX gene	17	0	0	0	0	0	0	1	1
NDEONHPJ_00428	rplE	rplE gene	34	0	0	0	0	0	0	1	1
NDEONHPJ_00429	rpsN	rpsN gene	23	0	0	0	0	0	0	1	1
NDEONHPJ_00430	rpsH	rpsH gene	28	0	0	0	0	0	0	1	1
NDEONHPJ_00431	rplF	rplF gene	35	0	0	0	0	0	0	1	1
NDEONHPJ_00432	rplR	rplR gene	18	0	0	0	0	0	0	1	1
NDEONHPJ_00433	rpsE	rpsE gene	32	0	0	-0.03	12.2	0	0	1	1
NDEONHPJ_00434	rpmD	rpmD gene	16	0	0	0	0	0	0	1	1
NDEONHPJ_00435	rplO	rplO gene	19	0	0	0	0	0	0	1	1
NDEONHPJ_00436	secY	secY gene	110	0.1	0.2	1.31	188.8	467.16	0.1	0.4196	0.81635
NDEONHPJ_00437	rpmJ	rpmJ gene	9	1.4	1.6	0.28	256.1	310.51	0.3	1	1
NDEONHPJ_00438	rpsM	rpsM gene	23	0	0	0	0	0	0	1	1
NDEONHPJ_00439	rpsK	rpsK gene	20	0	0	0	0	0	0	1	1
NDEONHPJ_00440	rpsD	rpsD gene	41	0	0	0	0	0	0	1	1
NDEONHPJ_00441	rpoA	rpoA gene	61	0.1	0	-0.17	158.1	0	-0.1	1	1
NDEONHPJ_00442	rplQ	rplQ gene	28	0	0	0	0	0	0	1	1
NDEONHPJ_00443	mymA	mymA gene	106	148.5	237.3	0.68	330659	528135	88.7	0.0086	0.13099
NDEONHPJ_00444	mmgC_1	mmgC 1 gene	90	186.6	250.4	0.42	352623	473310	63.9	0.1177	0.49344
NDEONHPJ_00445		hypothetical protein gene	21	1.4	10.6	2.89	631.5	4693.96	9.2	0.3182	0.7307
NDEONHPJ_00446		hypothetical protein gene	26	39.1	53.2	0.44	21367.1	29044.3	14.1	0.4365	0.82448
NDEONHPJ_00447		hypothetical protein gene	9	300	303.1	0.01	56706	57294.8	3.1	0.9884	1
NDEONHPJ_00448		hypothetical protein gene	66	347	321.8	-0.11	480912	446042	-25.2	0.719	0.96664
NDEONHPJ_00449		hypothetical protein gene	37	221.8	323.9	0.55	172373	251678	102.1	0.1158	0.48918
NDEONHPJ_00450		hypothetical protein gene	176	217.3	300.6	0.47	803235	1.11118e+06	83.3	0.0064	0.10826
NDEONHPJ_00451		hypothetical protein gene	17	35.3	76.5	1.12	12603.5	27301.1	41.2	0.2362	0.66059
NDEONHPJ_00452		hypothetical protein gene	11	233.7	303.7	0.38	53977.8	70161.7	70.1	0.5579	0.89428
NDEONHPJ_00453	prlC_1	prlC 1 gene	123	296.1	412	0.48	764761	1.06421e+06	115.9	0.0037	0.07902
NDEONHPJ_00454	rnr	rnr gene	162	205.6	295.5	0.52	699598	1.00529e+06	89.9	0.002	0.0531
NDEONHPJ_00458		hypothetical protein gene	60	84.9	102.6	0.27	106962	129335	17.8	0.492	0.86162
NDEONHPJ_00459		hypothetical protein gene	194	199.1	220.2	0.15	810955	897242	21.2	0.465	0.84451
NDEONHPJ_00461		hypothetical protein gene	39	141.3	140	-0.01	115692	114632	-1.3	0.9694	1
NDEONHPJ_00462		hypothetical protein gene	44	164.1	277.9	0.76	151635	256737	113.7	0.0116	0.1567
NDEONHPJ_00463	ycgM	ycgM gene	39	133.2	183.2	0.46	109114	150000	49.9	0.2848	0.70245
NDEONHPJ_00464	nimR_1	nimR 1 gene	57	237.6	290.5	0.29	284403	347763	52.9	0.328	0.73979
NDEONHPJ_00465		hypothetical protein gene	77	138.4	204.9	0.57	223825	331358	66.5	0.0327	0.25855
NDEONHPJ_00466		hypothetical protein gene	100	170.4	191	0.16	357817	401170	20.6	0.4757	0.85168
NDEONHPJ_00467		NAD(P)H dehydrogenase (quinone) gene	43	268.7	346.7	0.37	242612	313029	78	0.2981	0.7172
NDEONHPJ_00468	xpt	xpt gene	35	112.4	105	-0.1	82616.1	77158.3	-7.4	0.8291	0.99969
NDEONHPJ_00469		hypothetical protein gene	49	148.1	137.1	-0.11	152430	141044	-11.1	0.7343	0.97132
NDEONHPJ_00470		hypothetical protein gene	53	66.7	77.1	0.21	74187.5	85832.2	10.5	0.6494	0.94201
NDEONHPJ_00471		hypothetical protein gene	48	166.9	152.6	-0.13	168237	153818	-14.3	0.7021	0.96012
NDEONHPJ_00472	ybeY	ybeY gene	30	3.5	3.9	0.14	2207.6	2428.96	0.4	0.8413	1
NDEONHPJ_00473	ybeZ	ybeZ gene	59	55.3	55.2	0	68462.6	68410.1	0	0.9979	1
NDEONHPJ_00474	miaB	miaB gene	87	257.1	286.3	0.16	469689	523086	29.2	0.5004	0.86263
NDEONHPJ_00475	slt	slt gene	142	382.7	337.9	-0.18	1.14122e+06	1.00755e+06	-44.8	0.2719	0.69435
NDEONHPJ_00476		hypothetical protein gene	48	163	169.6	0.06	164310	170927	6.6	0.8769	1
NDEONHPJ_00477	mdh	mdh gene	51	16.8	7.9	-1.09	17955.7	8457.65	-8.9	0.1498	0.54908
NDEONHPJ_00478		hypothetical protein gene	11	149.7	88.5	-0.76	34577.8	20437	-61.2	0.2674	0.68979
NDEONHPJ_00479		hypothetical protein gene	39	305.8	270.2	-0.18	250456	221272	-35.6	0.5739	0.90293
NDEONHPJ_00480		hypothetical protein gene	43	252.6	295.1	0.22	228096	266504	42.5	0.4353	0.8234
NDEONHPJ_00481	rlmJ	rlmJ gene	53	70.2	51.5	-0.45	78179.9	57325.2	-18.7	0.2566	0.68067
NDEONHPJ_00482		hypothetical protein gene	68	16.9	9.1	-0.89	24085.8	12976.5	-7.8	0.1551	0.55571
NDEONHPJ_00483		hypothetical protein gene	79	162.3	228.4	0.49	269233	378885	66.1	0.0711	0.38886
NDEONHPJ_00489		hypothetical protein gene	31	55.3	63.4	0.2	36003.1	41266.1	8.1	0.7951	0.99236
NDEONHPJ_00490		hypothetical protein gene	38	106.6	142.5	0.42	85099.9	113712	35.9	0.3112	0.72721
NDEONHPJ_00491	mmgC_2	mmgC 2 gene	84	216.7	249	0.2	382231	439152	32.3	0.4414	0.82879
NDEONHPJ_00492	kstR2	kstR2 gene	38	243.5	213.9	-0.19	194340	170729	-29.6	0.6193	0.92603
NDEONHPJ_00493		hypothetical protein gene	107	247	281.5	0.19	555050	632506	34.5	0.4071	0.8106
NDEONHPJ_00494	fadH_1	fadH 1 gene	57	251	154.6	-0.7	300421	185021	-96.4	0.1307	0.51406
NDEONHPJ_00495	accA_1	accA 1 gene	80	184.8	228.1	0.3	310536	383222	43.3	0.2477	0.67065
NDEONHPJ_00496	mmgC_3	mmgC 3 gene	70	275.5	305.2	0.15	405045	448625	29.6	0.5841	0.90888
NDEONHPJ_00497	echA8_1	echA8 1 gene	40	317.5	271	-0.23	266735	227626	-46.6	0.5421	0.88443
NDEONHPJ_00498	accA1_1	accA1 1 gene	104	289	320.3	0.15	631135	699432	31.3	0.5139	0.86912
NDEONHPJ_00499		hypothetical protein gene	43	118	166.3	0.49	106579	150128	48.2	0.2018	0.62266
NDEONHPJ_00500		hypothetical protein gene	28	223	344.7	0.63	131129	202658	121.6	0.1288	0.51239
NDEONHPJ_00501	sspA	sspA gene	48	201.6	274.1	0.44	203168	276283	72.5	0.1666	0.57379
NDEONHPJ_00502	rpsI	rpsI gene	29	0.7	0.1	-2.64	426.1	68.3	-0.6	0.4305	0.82
NDEONHPJ_00503	rplM	rplM gene	20	0	0	0	0	0	0	1	1
NDEONHPJ_00504	pdxA	pdxA gene	71	0.6	1.3	1.2	867.4	1995.82	0.8	0.9138	1
NDEONHPJ_00505	rsmA	rsmA gene	52	144.8	223.9	0.63	158109	244515	79.1	0.0329	0.2588
NDEONHPJ_00506	apaH	apaH gene	62	188.6	179.5	-0.07	245523	233658	-9.1	0.7807	0.98645
NDEONHPJ_00507		hypothetical protein gene	42	171.5	177.8	0.05	151221	156854	6.4	0.8887	1
NDEONHPJ_00508	cidB_1	cidB 1 gene	54	373.9	340	-0.14	424023	385550	-33.9	0.6565	0.94495
NDEONHPJ_00509		hypothetical protein gene	35	220.3	119.4	-0.88	161912	87752	-100.9	0.0177	0.19224
NDEONHPJ_00510	hflX	hflX gene	93	414.2	375.4	-0.14	808974	733076	-38.9	0.4889	0.86053
NDEONHPJ_00511		hypothetical protein gene	63	184.7	212.7	0.2	244344	281364	28	0.5026	0.86342
NDEONHPJ_00512	clsC_1	clsC 1 gene	125	160.4	226.2	0.5	421112	593810	65.8	0.0301	0.248
NDEONHPJ_00513	ypbG	ypbG gene	64	420.7	469.1	0.16	565379	630485	48.4	0.4788	0.85371
NDEONHPJ_00514	psaB	psaB gene	36	163.7	187.9	0.2	123751	142085	24.3	0.5895	0.9135
NDEONHPJ_00515	dgcN	dgcN gene	102	239	187.2	-0.35	511871	400927	-51.8	0.1114	0.48068
NDEONHPJ_00516		hypothetical protein gene	55	163.3	223.2	0.45	188583	257839	60	0.0864	0.4256
NDEONHPJ_00522	pdhD	pdhD gene	132	137.5	141.5	0.04	381017	392370	4.1	0.8602	1
NDEONHPJ_00523		hypothetical protein gene	121	126.2	143.2	0.18	320688	363974	17	0.4546	0.83752
NDEONHPJ_00524	blh_1	blh 1 gene	19	113.3	136	0.26	45221.9	54274.6	22.7	0.7017	0.96012
NDEONHPJ_00525		hypothetical protein gene	74	200	197.1	-0.02	310829	306353	-2.9	0.9326	1
NDEONHPJ_00526	trxC	trxC gene	25	219.4	127.4	-0.78	115161	66886.4	-92	0.1045	0.47101
NDEONHPJ_00527		putative acyl-CoA thioester hydrolase gene	23	189.6	195.7	0.05	91578.7	94520.1	6.1	0.9336	1
NDEONHPJ_00528		hypothetical protein gene	37	104.3	96.7	-0.11	81008.9	75102.8	-7.6	0.8397	1
NDEONHPJ_00529		hypothetical protein gene	15	87.7	138.8	0.66	27624.4	43727.2	51.1	0.2742	0.69493
NDEONHPJ_00530		hypothetical protein gene	64	130.6	116	-0.17	175583	155871	-14.7	0.6512	0.94201
NDEONHPJ_00531		hypothetical protein gene	79	148.9	134.7	-0.14	247101	223491	-14.2	0.6622	0.94578
NDEONHPJ_00532		hypothetical protein gene	87	86.7	112.5	0.38	158383	205473	25.8	0.1744	0.58332
NDEONHPJ_00533		hypothetical protein gene	77	52.5	80.5	0.62	84855.4	130109	28	0.0691	0.38674
NDEONHPJ_00534		hypothetical protein gene	41	68.5	108.1	0.66	58980	93101.9	39.6	0.155	0.55571
NDEONHPJ_00535		hypothetical protein gene	103	101.4	100.2	-0.02	219236	216692	-1.2	0.9482	1
NDEONHPJ_00536		hypothetical protein gene	27	95	162.9	0.78	53887.9	92379.8	67.9	0.0788	0.40765
NDEONHPJ_00537		hypothetical protein gene	80	348.9	293.8	-0.25	586151	493589	-55.1	0.3205	0.7337
NDEONHPJ_00538		hypothetical protein gene	5	88.2	217.2	1.3	9261.3	22808.6	129	0.349	0.76068
NDEONHPJ_00539		hypothetical protein gene	17	71.2	42	-0.76	25432.7	14988.1	-29.3	0.4701	0.84693
NDEONHPJ_00540		hypothetical protein gene	9	219.9	174.3	-0.34	41566.6	32948.1	-45.6	0.7753	0.98405
NDEONHPJ_00541		hypothetical protein gene	8	194.5	55.7	-1.81	32683.2	9353.01	-138.9	0.1219	0.49949
NDEONHPJ_00542		hypothetical protein gene	67	144.9	133.4	-0.12	203837	187724	-11.5	0.7582	0.98038
NDEONHPJ_00543		hypothetical protein gene	40	318.6	321.7	0.01	267664	270234	3.1	0.9704	1
NDEONHPJ_00544		hypothetical protein gene	27	175.4	105.1	-0.74	99444.3	59579.4	-70.3	0.2274	0.65365
NDEONHPJ_00545		hypothetical protein gene	13	121.1	148.1	0.29	33054.2	40442.3	27.1	0.7697	0.98211
NDEONHPJ_00546		hypothetical protein gene	62	272	460.7	0.76	354110	599841	188.7	0.0127	0.16293
NDEONHPJ_00547		hypothetical protein gene	87	98.7	105.7	0.1	180253	193029	7	0.7164	0.9647
NDEONHPJ_00548	yobA	yobA gene	33	155	213.6	0.46	107419	148020	58.6	0.2839	0.70113
NDEONHPJ_00549	silP	silP gene	169	232.5	238.1	0.03	824966	844951	5.6	0.854	1
NDEONHPJ_00550	cusS	cusS gene	112	205	238	0.22	482218	559838	33	0.3374	0.74862
NDEONHPJ_00551	cusR	cusR gene	55	183.4	199.2	0.12	211774	230059	15.8	0.6912	0.95396
NDEONHPJ_00552		hypothetical protein gene	25	345	330.3	-0.06	181119	173393	-14.7	0.9021	1
NDEONHPJ_00553	copA_1	copA 1 gene	145	261.6	334.8	0.36	796566	1.01946e+06	73.2	0.0502	0.33089
NDEONHPJ_00554		hypothetical protein gene	73	206.4	181.7	-0.18	316412	278535	-24.7	0.4615	0.84128
NDEONHPJ_00555		hypothetical protein gene	30	241.1	330.7	0.46	151895	208360	89.6	0.2593	0.68107
NDEONHPJ_00556	czcC_2	czcC 2 gene	64	237.5	177.7	-0.42	319244	238804	-59.9	0.2486	0.67105
NDEONHPJ_00557	mdtA_2	mdtA 2 gene	96	350.7	301.2	-0.22	707056	607157	-49.6	0.3739	0.78668
NDEONHPJ_00558	cusA	cusA gene	199	262.3	216.5	-0.28	1.0962e+06	904633	-45.8	0.108	0.47339
NDEONHPJ_00559		hypothetical protein gene	24	131.5	111.4	-0.24	66291.9	56135.1	-20.2	0.718	0.96618
NDEONHPJ_00560	feoB_1	feoB 1 gene	162	248.4	266.2	0.1	845023	905600	17.8	0.5546	0.89246
NDEONHPJ_00561		hypothetical protein gene	14	61	34.8	-0.81	17938	10217.3	-26.3	0.2689	0.69066
NDEONHPJ_00562	zitB_1	zitB 1 gene	93	129.4	139.6	0.11	252654	272612	10.2	0.6536	0.94292
NDEONHPJ_00563	merR1	merR1 gene	35	124.2	193.6	0.64	91316.6	142325	69.4	0.1407	0.53629
NDEONHPJ_00564		hypothetical protein gene	271	74.5	93.2	0.32	423947	530390	18.7	0.0757	0.40028
NDEONHPJ_00565		hypothetical protein gene	36	132.4	133.4	0.01	100125	100862	1	0.9803	1
NDEONHPJ_00566		hypothetical protein gene	28	76	62.1	-0.29	44662.6	36507.7	-13.9	0.6051	0.91986
NDEONHPJ_00567	intS	intS gene	106	237.3	175.9	-0.43	528329	391499	-61.5	0.06	0.36352
NDEONHPJ_00568		hypothetical protein gene	33	63.2	60.8	-0.06	43802.7	42127.6	-2.4	0.9183	1
NDEONHPJ_00569		hypothetical protein gene	18	184.3	247.2	0.42	69649.9	93451.8	63	0.4304	0.82
NDEONHPJ_00570	mnmC	mnmC gene	117	195.5	190.2	-0.04	480461	467421	-5.3	0.861	1
NDEONHPJ_00571		hypothetical protein gene	24	242	189.9	-0.35	121951	95702.9	-52.1	0.4315	0.82065
NDEONHPJ_00572	yciI	yciI gene	18	284.9	406.5	0.51	107691	153644	121.6	0.26	0.68107
NDEONHPJ_00573	yciB	yciB gene	47	12.1	13	0.11	11946.9	12877.8	0.9	0.8313	1
NDEONHPJ_00574	yciV	yciV gene	56	96	142.5	0.57	112844	167620	46.6	0.1381	0.53008
NDEONHPJ_00575		hypothetical protein gene	74	254.1	234.5	-0.12	394824	364457	-19.5	0.6626	0.94578
NDEONHPJ_00576		hypothetical protein gene	48	196.4	189.8	-0.05	197972	191322	-6.6	0.8974	1
NDEONHPJ_00577	coaBC	coaBC gene	74	0.1	0.1	-0.34	186	146.42	0	1	1
NDEONHPJ_00578	secF	secF gene	60	0	0	-0.02	13.7	0	0	1	1
NDEONHPJ_00579	secD	secD gene	133	0.4	0.1	-2.5	1162.3	205.1	-0.3	0.1337	0.52103
NDEONHPJ_00580	yajC	yajC gene	19	0.7	0.5	-0.65	293.2	187.28	-0.3	1	1
NDEONHPJ_00581	tgt	tgt gene	72	223.1	297.9	0.42	337314	450489	74.9	0.0959	0.45151
NDEONHPJ_00582		hypothetical protein gene	41	131	183.1	0.48	112796	157679	52.1	0.2238	0.64768
NDEONHPJ_00583		hypothetical protein gene	91	133.3	152.7	0.2	254710	291778	19.4	0.4488	0.83492
NDEONHPJ_00584	queA	queA gene	64	156.8	179.5	0.2	210691	241198	22.7	0.5725	0.9027
NDEONHPJ_00586	intA_1	intA 1 gene	119	117	106.8	-0.13	292373	266802	-10.2	0.6415	0.93712
NDEONHPJ_00587		hypothetical protein gene	53	48.4	53.2	0.14	53834.5	59257	4.9	0.7267	0.96868
NDEONHPJ_00588		hypothetical protein gene	24	189.5	257	0.44	95495.5	129547	67.6	0.328	0.73979
NDEONHPJ_00589		hypothetical protein gene	18	56.2	75.5	0.43	21235.7	28551.8	19.4	0.5274	0.87525
NDEONHPJ_00590		hypothetical protein gene	82	67	86.3	0.37	115337	148636	19.3	0.2732	0.69491
NDEONHPJ_00591	greA_1	greA 1 gene	422	13.5	16	0.24	119579	141454	2.5	0.4504	0.83623
NDEONHPJ_00592		hypothetical protein gene	85	52.7	66.5	0.33	94137.5	118663	13.7	0.3452	0.75584
NDEONHPJ_00593		hypothetical protein gene	15	77	20.1	-1.94	24267.6	6320.83	-57	0.0223	0.21748
NDEONHPJ_00594	rcsC_2	rcsC 2 gene	79	113.7	148	0.38	188612	245460	34.3	0.2853	0.70322
NDEONHPJ_00595	glnE	glnE gene	176	212.8	198.9	-0.1	786649	735163	-13.9	0.6108	0.92183
NDEONHPJ_00596	ilvE	ilvE gene	52	321.3	281	-0.19	350884	306863	-40.3	0.5892	0.91343
NDEONHPJ_00597		hypothetical protein gene	54	37.7	11.9	-1.66	42745.3	13484.8	-25.8	0.0009	0.03308
NDEONHPJ_00598		hypothetical protein gene	72	138.6	145	0.06	209598	219179	6.3	0.8375	1
NDEONHPJ_00599		hypothetical protein gene	58	205.3	145.6	-0.5	250041	177330	-59.7	0.2352	0.6595
NDEONHPJ_00600		hypothetical protein gene	58	79.3	118	0.57	96646.5	143714	38.6	0.1334	0.52103
NDEONHPJ_00601	bshA	bshA gene	63	192.5	195.7	0.02	254732	258947	3.2	0.9554	1
NDEONHPJ_00602		hypothetical protein gene	64	80.4	142.4	0.82	108106	191382	62	0.013	0.16457
NDEONHPJ_00603		hypothetical protein gene	65	152.6	172.9	0.18	208364	236053	20.3	0.6006	0.9177
NDEONHPJ_00604	wecB	wecB gene	121	22.2	22.7	0.03	56449.4	57768.5	0.5	0.9497	1
NDEONHPJ_00605		hypothetical protein gene	86	18.2	18.4	0.02	32939	33299.4	0.2	0.976	1
NDEONHPJ_00606		hypothetical protein gene	20	156.3	99.4	-0.65	65665.4	41730.2	-57	0.3289	0.74095
NDEONHPJ_00607	aspS	aspS gene	97	0	0	-0.73	22	13.25	0	1	1
NDEONHPJ_00608		hypothetical protein gene	67	89.7	88.9	-0.01	126268	125144	-0.8	0.9773	1
NDEONHPJ_00609		putative TonB-dependent receptor gene	141	339.3	322.4	-0.07	1.0046e+06	954758	-16.8	0.7016	0.96012
NDEONHPJ_00610	clsA	clsA gene	103	184	152.3	-0.27	398007	329334	-31.7	0.3221	0.7356
NDEONHPJ_00611		hypothetical protein gene	18	219.2	344.3	0.65	82857.8	130163	125.1	0.1625	0.57099
NDEONHPJ_00612		hypothetical protein gene	29	474.7	345.3	-0.46	289086	210315	-129.3	0.3105	0.72691
NDEONHPJ_00613	psiE	psiE gene	38	118.3	96.9	-0.29	94370.5	77325	-21.4	0.4773	0.85227
NDEONHPJ_00614	dmdC_2	dmdC 2 gene	114	248.4	367.3	0.56	594772	879259	118.8	0.0043	0.08652
NDEONHPJ_00615	dmdC_3	dmdC 3 gene	116	343.7	317.5	-0.11	837210	773514	-26.1	0.5777	0.90551
NDEONHPJ_00616		hypothetical protein gene	14	493.2	301.1	-0.71	144988	88527.3	-192	0.3729	0.78668
NDEONHPJ_00617	rcsC_3	rcsC 3 gene	111	227.5	257.3	0.18	530214	599672	29.8	0.5145	0.86912
NDEONHPJ_00618	baeR	baeR gene	46	295.5	250.6	-0.24	285482	242056	-45	0.4873	0.86009
NDEONHPJ_00619		hypothetical protein gene	99	260.9	241.4	-0.11	542488	501956	-19.5	0.6344	0.93254
NDEONHPJ_00620		hypothetical protein gene	84	245.7	254.2	0.05	433458	448412	8.5	0.8366	1
NDEONHPJ_00621		hypothetical protein gene	30	278.8	212.4	-0.39	175656	133781	-66.5	0.325	0.73849
NDEONHPJ_00622	ugpQ	ugpQ gene	39	162.4	164.6	0.02	132982	134831	2.3	0.9642	1
NDEONHPJ_00623	cobO	cobO gene	31	75.4	64.8	-0.22	49082.5	42195.1	-10.6	0.6974	0.95767
NDEONHPJ_00624	btuB_1	btuB 1 gene	160	220.3	276.3	0.33	740252	928516	56	0.0652	0.37824
NDEONHPJ_00625	trpF	trpF gene	37	310.1	246.7	-0.33	240975	191703	-63.4	0.3507	0.7607
NDEONHPJ_00626	trpB_1	trpB 1 gene	73	493.1	518.9	0.07	755988	795428	25.7	0.751	0.97589
NDEONHPJ_00627		hypothetical protein gene	37	289.2	302.8	0.07	224708	235295	13.6	0.8461	1
NDEONHPJ_00628		hypothetical protein gene	74	139.2	135.5	-0.04	216326	210510	-3.7	0.9063	1
NDEONHPJ_00629		hypothetical protein gene	46	169.3	281.1	0.73	163563	271578	111.8	0.0545	0.34156
NDEONHPJ_00630		hypothetical protein gene	81	255.9	357.2	0.48	435338	607673	101.3	0.0636	0.37638
NDEONHPJ_00631	trpA	trpA gene	41	0.4	0.3	-0.48	381.5	273.78	-0.1	0.7666	0.98211
NDEONHPJ_00632	accD	accD gene	55	0	0	0	0	0	0	1	1
NDEONHPJ_00633	folC	folC gene	79	0	0	-0.01	14.3	0	0	1	1
NDEONHPJ_00634		hypothetical protein gene	52	111.3	114.3	0.04	121578	124865	3	0.9264	1
NDEONHPJ_00635		hypothetical protein gene	36	141.8	175.8	0.31	107192	132890	34	0.4226	0.81927
NDEONHPJ_00636		putative metallo-hydrolase gene	48	216.6	140.5	-0.62	218361	141608	-76.1	0.0831	0.4142
NDEONHPJ_00637		Peroxiredoxin gene	51	226.1	216.8	-0.06	242142	232179	-9.3	0.8754	1
NDEONHPJ_00638	secA	secA gene	163	9.2	3.9	-1.23	31625.6	13460.2	-5.3	0.1287	0.51239
NDEONHPJ_00639		hypothetical protein gene	26	138.6	171.7	0.31	75666.2	93750.1	33.1	0.5049	0.86342
NDEONHPJ_00640	yhjE_1	yhjE 1 gene	101	320.5	299.8	-0.1	679777	635772	-20.7	0.6746	0.94865
NDEONHPJ_00641		hypothetical protein gene	63	138.5	143.6	0.05	183215	190034	5.2	0.851	1
NDEONHPJ_00642		hypothetical protein gene	77	196.9	153.7	-0.36	318323	248548	-43.2	0.2217	0.64531
NDEONHPJ_00643		Acetyltransferase gene	34	126.8	222.2	0.81	90548.6	158684	95.4	0.0649	0.37822
NDEONHPJ_00644		hypothetical protein gene	57	228.6	296.6	0.38	273694	354985	67.9	0.1926	0.60953
NDEONHPJ_00645		hypothetical protein gene	11	312.3	295.1	-0.08	72138.1	68158.1	-17.2	0.9116	1
NDEONHPJ_00646	fadJ_1	fadJ 1 gene	119	180.1	205.9	0.19	450158	514603	25.8	0.4152	0.81461
NDEONHPJ_00647	fadA_1	fadA 1 gene	59	186.1	228.7	0.3	230615	283344	42.6	0.3569	0.76913
NDEONHPJ_00648		putative HTH-type transcriptional regulator gene	60	0	1.9	1.51	0	2337.85	1.9	0.4997	0.86263
NDEONHPJ_00649	yfdE	yfdE gene	72	370	287.5	-0.36	559440	434675	-82.5	0.1599	0.56549
NDEONHPJ_00650	oprB_1	oprB 1 gene	85	286.4	324.3	0.18	511201	578933	37.9	0.4161	0.81461
NDEONHPJ_00651	gcd	gcd gene	162	290.1	313.2	0.11	986987	1.06564e+06	23.1	0.5043	0.86342
NDEONHPJ_00652	sir	sir gene	119	207.9	252.2	0.28	519588	630177	44.3	0.2067	0.62715
NDEONHPJ_00653		hypothetical protein gene	30	299.9	282.5	-0.09	188954	177956	-17.5	0.8329	1
NDEONHPJ_00654		hypothetical protein gene	28	115.7	101.7	-0.19	68023.5	59826.7	-13.9	0.6989	0.95904
NDEONHPJ_00655		hypothetical protein gene	32	188.5	216.4	0.2	126677	145403	27.9	0.6177	0.9257
NDEONHPJ_00656	thlA_1	thlA 1 gene	67	220.2	265.7	0.27	309885	373786	45.4	0.3688	0.78199
NDEONHPJ_00657		hypothetical protein gene	54	100.7	117.3	0.22	114176	132982	16.6	0.5929	0.91397
NDEONHPJ_00658		Outer membrane protein Omp38 gene	84	66.4	97.9	0.56	117044	172659	31.5	0.0543	0.34156
NDEONHPJ_00659		hypothetical protein gene	11	95	210.9	1.15	21955	48719.4	115.9	0.0889	0.4313
NDEONHPJ_00660	rtcB_1	rtcB 1 gene	79	174.2	179	0.04	288938	296885	4.8	0.8839	1
NDEONHPJ_00661	lysP	lysP gene	103	142.7	151.8	0.09	308757	328303	9	0.7422	0.97589
NDEONHPJ_00662	rsmC	rsmC gene	67	226	249.3	0.14	318013	350744	23.3	0.5951	0.91555
NDEONHPJ_00663	xanP	xanP gene	104	203.7	258.6	0.34	444842	564784	54.9	0.1443	0.54175
NDEONHPJ_00664	typA	typA gene	120	100.6	220.6	1.13	253613	555831	119.9	0	0
NDEONHPJ_00665	mscL	mscL gene	36	73.9	88	0.25	55871.1	66520.7	14.1	0.5906	0.91374
NDEONHPJ_00666		hypothetical protein gene	29	64	106.5	0.73	38993.1	64872.2	42.5	0.1456	0.54358
NDEONHPJ_00667	ppiC	ppiC gene	14	110.8	141.3	0.35	32588.5	41530.7	30.4	0.6846	0.95318
NDEONHPJ_00668	mutM	mutM gene	47	125.1	174.2	0.48	123507	171919	49.1	0.2042	0.62284
NDEONHPJ_00669		Putative 3-methyladenine DNA glycosylase gene	42	230.2	268.6	0.22	203015	236902	38.4	0.4934	0.86169
NDEONHPJ_00670	btuB_2	btuB 2 gene	166	295.6	255.9	-0.21	1.03029e+06	892236	-39.6	0.2402	0.66207
NDEONHPJ_00671	namA_1	namA 1 gene	67	345.6	301.9	-0.2	486239	424737	-43.7	0.5116	0.86811
NDEONHPJ_00672		hypothetical protein gene	81	130.8	149.8	0.2	222575	254838	19	0.5619	0.89581
NDEONHPJ_00673		hypothetical protein gene	53	81.5	97.9	0.26	90753.8	108917	16.3	0.5151	0.86912
NDEONHPJ_00674	dsbC_1	dsbC 1 gene	55	156.4	171.1	0.13	180611	197580	14.7	0.6808	0.95197
NDEONHPJ_00675	ygfZ	ygfZ gene	42	0.6	9	3.84	552.2	7918.93	8.4	0.3283	0.74003
NDEONHPJ_00676		hypothetical protein gene	30	188.5	214.8	0.19	118734	135321	26.3	0.6687	0.94578
NDEONHPJ_00677		hypothetical protein gene	30	101.9	157.2	0.63	64210.6	99040.2	55.3	0.2132	0.6336
NDEONHPJ_00678		hypothetical protein gene	25	112.7	172.6	0.61	59173.4	90624.6	59.9	0.1837	0.59867
NDEONHPJ_00679		hypothetical protein gene	25	150.1	173.5	0.21	78780.8	91113.5	23.5	0.6753	0.94914
NDEONHPJ_00680	proS	proS gene	94	0.2	0.4	1.4	326.5	864.46	0.3	1	1
NDEONHPJ_00681	mdtC	mdtC gene	213	158.3	228.9	0.53	708138	1.02406e+06	70.6	0.0016	0.04893
NDEONHPJ_00682	mdtA_3	mdtA 3 gene	80	156.5	204.8	0.39	262945	344068	48.3	0.1656	0.57328
NDEONHPJ_00683		hypothetical protein gene	59	79.9	136.9	0.78	99040.1	169650	57	0.0407	0.29247
NDEONHPJ_00684	phoP	phoP gene	25	236.4	167.9	-0.49	124119	88166.3	-68.5	0.3258	0.73875
NDEONHPJ_00685	pleD	pleD gene	22	145.3	370.6	1.35	67126.9	171235	225.3	0.005	0.0937
NDEONHPJ_00686		hypothetical protein gene	33	139.5	147.5	0.08	96687.4	102186	7.9	0.871	1
NDEONHPJ_00687		hypothetical protein gene	132	181.3	222.9	0.3	502692	617803	41.5	0.1966	0.61619
NDEONHPJ_00688	rcsC_4	rcsC 4 gene	312	232.9	253.1	0.12	1.52581e+06	1.65828e+06	20.2	0.3845	0.79285
NDEONHPJ_00689		hypothetical protein gene	44	373.7	454.5	0.28	345261	419963	80.8	0.2668	0.68917
NDEONHPJ_00690	dapE	dapE gene	76	0	0	0.01	0	7.7	0	1	1
NDEONHPJ_00691		hypothetical protein gene	9	4.3	64.4	3.89	819.1	12171.3	60.1	0.1015	0.46507
NDEONHPJ_00692		hypothetical protein gene	74	72	104	0.53	111877	161635	32	0.1208	0.49752
NDEONHPJ_00693	ybaN	ybaN gene	18	126.5	215.5	0.77	47817.5	81443.6	89	0.3489	0.76068
NDEONHPJ_00694		hypothetical protein gene	35	229.3	146.9	-0.64	168566	108000	-82.4	0.1063	0.47339
NDEONHPJ_00701		hypothetical protein gene	61	107.5	118.2	0.14	137653	151422	10.7	0.7571	0.97975
NDEONHPJ_00702		hypothetical protein gene	211	196.9	186.6	-0.08	872244	826778	-10.3	0.6541	0.94292
NDEONHPJ_00703		hypothetical protein gene	54	93.1	126.3	0.44	105521	143196	33.2	0.1807	0.59348
NDEONHPJ_00704	yccS_2	yccS 2 gene	176	186.9	246.3	0.4	690759	910147	59.4	0.0138	0.16831
NDEONHPJ_00705	bcr_1	bcr 1 gene	88	235.5	331.3	0.49	435214	612262	95.8	0.0341	0.26443
NDEONHPJ_00706	cnbA	cnbA gene	38	175	256.9	0.55	139630	204998	81.9	0.1443	0.54175
NDEONHPJ_00707		hypothetical protein gene	10	150.7	124.7	-0.27	31647.2	26197	-26	0.7949	0.99236
NDEONHPJ_00708	alsT	alsT gene	107	208	253.3	0.28	467355	569272	45.4	0.2508	0.67332
NDEONHPJ_00709		hypothetical protein gene	60	197.9	232.2	0.23	249325	292511	34.3	0.425	0.81935
NDEONHPJ_00710	tdcB	tdcB gene	81	238.6	206.2	-0.21	405783	350790	-32.3	0.4124	0.81461
NDEONHPJ_00711	sbmA	sbmA gene	111	112.1	143.9	0.36	261343	335324	31.7	0.2231	0.64762
NDEONHPJ_00712	pepO	pepO gene	170	112.6	125.6	0.16	401811	448290	13	0.4247	0.81935
NDEONHPJ_00713		hypothetical protein gene	56	48.9	109.7	1.17	57461	128981	60.8	0.0047	0.09121
NDEONHPJ_00714		hypothetical protein gene	83	198.9	233.1	0.23	346682	406209	34.2	0.3913	0.79954
NDEONHPJ_00715		hypothetical protein gene	33	286.6	286.7	0	198599	198664	0.1	0.999	1
NDEONHPJ_00716	yhbO	yhbO gene	39	236.4	248.6	0.07	193610	203614	12.2	0.8492	1
NDEONHPJ_00717	gatB	gatB gene	75	0.1	0	-0.14	155	0	-0.1	1	1
NDEONHPJ_00718	gatA_1	gatA 1 gene	91	0	0	-0.81	11.9	6.77	0	1	1
NDEONHPJ_00719	gatC	gatC gene	16	0	0	0	0	0	0	1	1
NDEONHPJ_00720	mreB	mreB gene	64	179.5	221.5	0.3	241249	297688	42	0.2776	0.69525
NDEONHPJ_00721	mreC	mreC gene	53	198.2	223.2	0.17	220576	248386	25	0.5657	0.89902
NDEONHPJ_00722		hypothetical protein gene	31	207.4	144.6	-0.52	135008	94144	-62.8	0.2283	0.6537
NDEONHPJ_00723	yhdE	yhdE gene	36	155.3	160.4	0.05	117434	121226	5	0.9133	1
NDEONHPJ_00724	rng	rng gene	98	71.9	56.1	-0.36	148046	115355	-15.9	0.1618	0.5701
NDEONHPJ_00725		hypothetical protein gene	14	90.3	139.3	0.63	26541.8	40954.4	49	0.4022	0.8071
NDEONHPJ_00726	wax-dgaT	wax-dgaT gene	83	169.7	134.4	-0.34	295716	234242	-35.3	0.3774	0.78949
NDEONHPJ_00727	cysH	cysH gene	49	62.4	56.8	-0.14	64185.6	58443.6	-5.6	0.78	0.98645
NDEONHPJ_00728	thrH	thrH gene	33	95.9	145.1	0.6	66478.2	100528	49.1	0.1893	0.60595
NDEONHPJ_00729		hypothetical protein gene	120	119	173.4	0.54	299833	436845	54.4	0.0248	0.22957
NDEONHPJ_00730	kefF_1	kefF 1 gene	47	169.9	251	0.56	167652	247773	81.2	0.0919	0.43972
NDEONHPJ_00731		putative HTH-type transcriptional regulator gene	87	80.7	93.6	0.21	147412	171042	12.9	0.4626	0.84175
NDEONHPJ_00732		hypothetical protein gene	74	153.2	161.4	0.08	238097	250812	8.2	0.7937	0.99236
NDEONHPJ_00733		hypothetical protein gene	55	100.4	81.6	-0.3	116000	94293.8	-18.8	0.483	0.85814
NDEONHPJ_00734	uppP	uppP gene	59	46.9	26.7	-0.81	58136.3	33089.2	-20.2	0.2663	0.68835
NDEONHPJ_00735	rhaS_3	rhaS 3 gene	67	130.9	173.6	0.41	184186	244227	42.7	0.2052	0.62439
NDEONHPJ_00736	ppsC	ppsC gene	60	113	193.3	0.77	142351	243576	80.3	0.0299	0.24771
NDEONHPJ_00737	hchA_1	hchA 1 gene	63	92.2	122.7	0.41	121952	162346	30.5	0.2025	0.62284
NDEONHPJ_00739	aroP_2	aroP 2 gene	100	155	160.8	0.05	325576	337779	5.8	0.8275	0.99891
NDEONHPJ_00740	prpF	prpF gene	62	159.6	141.2	-0.18	207756	183824	-18.4	0.6183	0.92575
NDEONHPJ_00741	ispA	ispA gene	51	16.2	12.1	-0.43	17382.9	12910.4	-4.2	0.6682	0.94578
NDEONHPJ_00742		hypothetical protein gene	23	25.9	19.4	-0.42	12495.6	9368.97	-6.5	0.6665	0.94578
NDEONHPJ_00743	qmcA	qmcA gene	64	193.3	252.1	0.38	259827	338835	58.8	0.1688	0.57686
NDEONHPJ_00744		hypothetical protein gene	35	141.9	201.2	0.5	104307	147863	59.3	0.2151	0.63589
NDEONHPJ_00745		hypothetical protein gene	59	234.4	172.7	-0.44	290472	213981	-61.7	0.1608	0.5671
NDEONHPJ_00746		hypothetical protein gene	42	148.7	158.2	0.09	131155	139497	9.5	0.8127	0.99731
NDEONHPJ_00747	ampG	ampG gene	116	118.7	163.9	0.47	289051	399346	45.3	0.05	0.33014
NDEONHPJ_00748		hypothetical protein gene	112	161.5	215.1	0.41	379908	505955	53.6	0.044	0.30584
NDEONHPJ_00749	eptA	eptA gene	129	137.5	174	0.34	372485	471332	36.5	0.1299	0.51302
NDEONHPJ_00750	qseB_1	qseB 1 gene	48	156.8	221.4	0.5	158091	223201	64.6	0.0794	0.4095
NDEONHPJ_00751	qseC_1	qseC 1 gene	100	141	122.7	-0.2	296024	257754	-18.2	0.428	0.82
NDEONHPJ_00752		hypothetical protein gene	47	134.2	174.2	0.38	132495	171913	39.9	0.2748	0.69514
NDEONHPJ_00753	amtB_1	amtB 1 gene	56	114.1	208.3	0.87	134190	245012	94.2	0.012	0.15874
NDEONHPJ_00754	cmpR_1	cmpR 1 gene	61	118.6	121.5	0.04	151870	155650	3	0.9105	1
NDEONHPJ_00755		hypothetical protein gene	66	155.5	138.4	-0.17	215544	191801	-17.1	0.6149	0.92343
NDEONHPJ_00756		hypothetical protein gene	47	171.8	209.6	0.29	169600	206855	37.7	0.3355	0.74636
NDEONHPJ_00757		hypothetical protein gene	54	30.3	35.1	0.21	34407.7	39751.9	4.7	0.7047	0.96098
NDEONHPJ_00758	valS	valS gene	152	0	0	-0.06	126.8	0	0	1	1
NDEONHPJ_00759		hypothetical protein gene	47	166.6	124	-0.43	164461	122359	-42.7	0.1831	0.5981
NDEONHPJ_00760	hcaB_1	hcaB 1 gene	54	169.8	143	-0.25	192516	162173	-26.8	0.4583	0.83872
NDEONHPJ_00761		hypothetical protein gene	28	203.5	202.5	-0.01	119653	119042	-1	0.9885	1
NDEONHPJ_00762		hypothetical protein gene	30	190.2	156.4	-0.28	119832	98518.2	-33.8	0.5504	0.89042
NDEONHPJ_00763		hypothetical protein gene	28	159	174.4	0.13	93516.2	102541	15.3	0.7501	0.97589
NDEONHPJ_00764	oprM	oprM gene	92	238.2	267.5	0.17	460267	516834	29.3	0.4689	0.84575
NDEONHPJ_00765	mexB_1	mexB 1 gene	208	333.1	418.3	0.33	1.45492e+06	1.8271e+06	85.2	0.0277	0.24013
NDEONHPJ_00766	acrA	acrA gene	76	274.2	362.5	0.4	437605	578496	88.3	0.1256	0.50758
NDEONHPJ_00767		hypothetical protein gene	56	287.9	372.9	0.37	338541	438566	85.1	0.1492	0.54793
NDEONHPJ_00768		hypothetical protein gene	162	131.1	189.6	0.53	445876	645168	58.6	0.0053	0.09649
NDEONHPJ_00769	sdsA	sdsA gene	58	3.2	4.6	0.53	3857.3	5588.58	1.4	0.6153	0.92343
NDEONHPJ_00770	rplU	rplU gene	19	0	1.7	5.9	11.1	660.72	1.6	0.1244	0.5054
NDEONHPJ_00771	rpmA	rpmA gene	15	17.3	14.5	-0.25	5455.7	4573.76	-2.8	0.7912	0.9919
NDEONHPJ_00772	lolA_1	lolA 1 gene	49	2.9	0.4	-2.92	2947.2	388.63	-2.5	0.5324	0.87613
NDEONHPJ_00773		hypothetical protein gene	59	100.4	96.3	-0.06	124364	119255	-4.1	0.8604	1
NDEONHPJ_00774	serS	serS gene	80	0	0	0	0	0	0	1	1
NDEONHPJ_00775	cysG	cysG gene	86	136.3	171.4	0.33	246196	309599	35.1	0.1932	0.60991
NDEONHPJ_00776	trmL	trmL gene	32	90.1	148.1	0.72	60572.9	99550.8	58	0.0984	0.45598
NDEONHPJ_00777	yybR_2	yybR 2 gene	27	17.7	48	1.44	10049.9	27201.5	30.2	0.0398	0.28763
NDEONHPJ_00778	fldP_1	fldP 1 gene	43	95.5	135	0.5	86216.3	121884	39.5	0.1895	0.60595
NDEONHPJ_00779	plaP	plaP gene	127	135.5	162.7	0.26	361460	433935	27.2	0.1968	0.61619
NDEONHPJ_00780	dhaT_1	dhaT 1 gene	85	180.5	231.1	0.36	322243	412513	50.6	0.2455	0.67065
NDEONHPJ_00781		hypothetical protein gene	32	33	78.9	1.26	22197.2	53051	45.9	0.0257	0.23227
NDEONHPJ_00782	lipB	lipB gene	39	0	0.4	4.88	10.9	320.23	0.4	0.1885	0.60507
NDEONHPJ_00783		hypothetical protein gene	18	0.1	0	-0.08	20.2	0	-0.1	1	1
NDEONHPJ_00784	rpoD	rpoD gene	105	1.8	0	-1.48	3960.2	0	-1.8	0.5004	0.86263
NDEONHPJ_00785		hypothetical protein gene	11	157.8	124	-0.35	36447.3	28641.1	-33.8	0.6578	0.94578
NDEONHPJ_00786		hypothetical protein gene	25	83.6	78.1	-0.1	43903.4	41021.1	-5.5	0.8487	1
NDEONHPJ_00787		hypothetical protein gene	109	44.9	50.9	0.18	102876	116603	6	0.5592	0.89459
NDEONHPJ_00788	glpE_1	glpE 1 gene	61	84.1	128.9	0.61	107796	165075	44.7	0.0886	0.43088
NDEONHPJ_00789		hypothetical protein gene	36	235	256.4	0.13	177659	193818	21.4	0.7426	0.97589
NDEONHPJ_00790	gltA	gltA gene	79	23.8	10.1	-1.23	39423.5	16791.1	-13.6	0.0005	0.02249
NDEONHPJ_00791	sdhC	sdhC gene	28	0	0	0	0	0	0	1	1
NDEONHPJ_00792	sdhD	sdhD gene	21	0.1	0	-2.12	23.2	5.35	0	0.4971	0.86263
NDEONHPJ_00793	sdhA	sdhA gene	120	0	0	0	0	0	0	1	1
NDEONHPJ_00794	sdhB	sdhB gene	41	6.4	5.9	-0.11	5476.2	5086.23	-0.5	0.9717	1
NDEONHPJ_00795	sucA	sucA gene	170	0	0	4.14	9.9	175.22	0	1	1
NDEONHPJ_00796	sucB	sucB gene	79	0	0	-0.01	9.6	0	0	1	1
NDEONHPJ_00797	lpdG	lpdG gene	94	0.1	0.5	2.44	190.5	1033.62	0.4	0.2873	0.70415
NDEONHPJ_00798	sucC	sucC gene	74	49.8	41	-0.28	77461.9	63736.4	-8.8	0.392	0.79982
NDEONHPJ_00799	sucD	sucD gene	65	60.4	64.5	0.1	82436.9	88070.6	4.1	0.8009	0.99383
NDEONHPJ_00800	trpS2	trpS2 gene	78	0	1.2	1.17	0	2043.63	1.2	0.0613	0.36905
NDEONHPJ_00801	yedI	yedI gene	71	98.2	138.4	0.49	146482	206313	40.1	0.095	0.44988
NDEONHPJ_00802		hypothetical protein gene	58	108.6	196.7	0.86	132283	239545	88.1	0.0253	0.23139
NDEONHPJ_00803	nhaP	nhaP gene	129	97.3	119.3	0.29	263605	323174	22	0.2345	0.6595
NDEONHPJ_00804		hypothetical protein gene	719	298.8	343.8	0.2	4.51161e+06	5.19057e+06	45	0.0169	0.18727
NDEONHPJ_00805		hypothetical protein gene	155	57.8	52.6	-0.14	188223	171091	-5.3	0.58	0.9073
NDEONHPJ_00806		hypothetical protein gene	142	70.7	92.3	0.39	210715	275340	21.7	0.0931	0.44379
NDEONHPJ_00807		hypothetical protein gene	65	69.7	102.5	0.56	95163.3	139905	32.8	0.2078	0.62781
NDEONHPJ_00808		DNA base-flipping protein gene	25	41.5	41.3	0	21766.4	21697.8	-0.1	0.9952	1
NDEONHPJ_00809	teaD	teaD gene	33	136.5	102.1	-0.42	94579.7	70745.4	-34.4	0.3802	0.79142
NDEONHPJ_00810	cat	cat gene	45	135.1	167.4	0.31	127700	158170	32.2	0.4684	0.84575
NDEONHPJ_00811	yjgH	yjgH gene	25	114.1	146.4	0.36	59889.2	76871.8	32.3	0.4561	0.83783
NDEONHPJ_00812		hypothetical protein gene	28	254.1	160	-0.67	149390	94085.7	-94.1	0.1694	0.57771
NDEONHPJ_00813	greA_2	greA 2 gene	29	63.5	69.5	0.13	38684.1	42297.5	5.9	0.8439	1
NDEONHPJ_00814	carB	carB gene	189	17.1	25.1	0.55	67793.1	99578.2	8	0.0317	0.25407
NDEONHPJ_00815	carA	carA gene	65	26.2	19.5	-0.42	35744.4	26642.6	-6.7	0.2686	0.69066
NDEONHPJ_00816		hypothetical protein gene	37	38.9	84.1	1.11	30241.4	65327.2	45.2	0.013	0.16457
NDEONHPJ_00817		hypothetical protein gene	27	148.1	242.1	0.71	83959.4	137254	94	0.0668	0.38173
NDEONHPJ_00818		RNA-binding protein gene	20	148.1	102.3	-0.53	62215.2	42971.4	-45.8	0.4268	0.82
NDEONHPJ_00819	rlmE	rlmE gene	34	31.9	37.9	0.25	22808.2	27095.7	6	0.6328	0.93225
NDEONHPJ_00820	ftsH	ftsH gene	106	3.6	3.5	-0.06	8096.8	7764.06	-0.1	0.9391	1
NDEONHPJ_00821	folP_1	folP 1 gene	56	225.9	251.3	0.15	265697	295487	25.3	0.6099	0.92183
NDEONHPJ_00822		hypothetical protein gene	19	209.6	213.5	0.03	83635.7	85170.3	3.8	0.954	1
NDEONHPJ_00823		hypothetical protein gene	33	58	55.6	-0.06	40204.7	38548.2	-2.4	0.9154	1
NDEONHPJ_00825		hypothetical protein gene	133	96.9	122.6	0.34	270525	342302	25.7	0.1105	0.47939
NDEONHPJ_00828	folD	folD gene	50	0.6	0.9	0.53	619.6	897.43	0.3	0.6594	0.94578
NDEONHPJ_00829	prmA_1	prmA 1 gene	41	79.9	157	0.97	68824.8	135146	77	0.0208	0.20926
NDEONHPJ_00830		hypothetical protein gene	36	77	104.6	0.44	58218.6	79096	27.6	0.2595	0.68107
NDEONHPJ_00831	kgtP_1	kgtP 1 gene	102	157.6	189.6	0.27	337660	406158	32	0.2529	0.67543
NDEONHPJ_00832	glpK	glpK gene	98	182.8	232.6	0.35	376109	478673	49.8	0.1376	0.52975
NDEONHPJ_00833	glpD	glpD gene	118	110.3	119.2	0.11	273374	295407	8.9	0.644	0.9397
NDEONHPJ_00834	pckG	pckG gene	105	115.7	189.1	0.71	255103	416999	73.4	0.0009	0.03308
NDEONHPJ_00835	yegS	yegS gene	79	114.8	144.4	0.33	190454	239535	29.6	0.2448	0.67039
NDEONHPJ_00836	cpdA_1	cpdA 1 gene	70	97.1	120.5	0.31	142677	177105	23.4	0.2761	0.69514
NDEONHPJ_00837	groS	groS gene	20	0	0	0	0	0	0	1	1
NDEONHPJ_00838	groL	groL gene	94	1.5	0.1	-3.37	3032.7	293.87	-1.4	0.3667	0.78078
NDEONHPJ_00839	dgkA	dgkA gene	22	103.9	79.2	-0.39	48004.8	36611.4	-24.7	0.5105	0.86769
NDEONHPJ_00840	gloB_1	gloB 1 gene	65	119.4	125.7	0.07	162984	171549	6.3	0.8216	0.99819
NDEONHPJ_00841	glpQ	glpQ gene	92	97.5	123	0.34	188301	237662	25.5	0.2128	0.63359
NDEONHPJ_00842	mexB_2	mexB 2 gene	247	124.2	146	0.23	644055	757069	21.8	0.1529	0.5541
NDEONHPJ_00843		hypothetical protein gene	42	222.1	276.7	0.32	195901	244053	54.6	0.3243	0.73849
NDEONHPJ_00844	htpX_1	htpX 1 gene	54	90.7	123.8	0.45	102863	140443	33.1	0.2807	0.69728
NDEONHPJ_00845	mltF_1	mltF 1 gene	71	220.9	242.3	0.13	329431	361256	21.3	0.6168	0.92472
NDEONHPJ_00846	ttcA	ttcA gene	51	149.3	200.5	0.43	159871	214769	51.3	0.2148	0.63589
NDEONHPJ_00847		hypothetical protein gene	27	50	41.3	-0.28	28330.9	23401.8	-8.7	0.6407	0.93703
NDEONHPJ_00848	mltF_2	mltF 2 gene	76	147.7	168.6	0.19	235661	269011	20.9	0.4635	0.84299
NDEONHPJ_00849	greB	greB gene	30	92	76	-0.28	57972.1	47891.7	-16	0.6638	0.94578
NDEONHPJ_00851		hypothetical protein gene	30	265.8	394.7	0.57	167434	248643	128.9	0.0807	0.41186
NDEONHPJ_00852	dltA_1	dltA 1 gene	296	153.2	165.6	0.11	952445	1.0292e+06	12.3	0.4556	0.83779
NDEONHPJ_00853		hypothetical protein gene	45	100.7	91.1	-0.14	95149.2	86091.3	-9.6	0.7191	0.96664
NDEONHPJ_00854		hypothetical protein gene	18	33.8	110	1.7	12762.2	41584.9	76.3	0.0558	0.34743
NDEONHPJ_00855		hypothetical protein gene	42	31	53.5	0.79	27381.5	47191.3	22.5	0.1832	0.5981
NDEONHPJ_00856		hypothetical protein gene	56	125.8	109.1	-0.21	147913	128284	-16.7	0.6054	0.91986
NDEONHPJ_00857	hit	hit gene	41	76.5	89.8	0.23	65831	77275.3	13.3	0.561	0.89528
NDEONHPJ_00858		hypothetical protein gene	86	42.2	73.1	0.79	76279.3	132052	30.9	0.0313	0.25245
NDEONHPJ_00859		hypothetical protein gene	60	35.8	34.1	-0.07	45088.1	42962.6	-1.7	0.8858	1
NDEONHPJ_00860		hypothetical protein gene	24	36.7	33.9	-0.11	18503.4	17103.1	-2.8	0.9169	1
NDEONHPJ_00861		hypothetical protein gene	67	48.6	43.9	-0.15	68396.3	61768.3	-4.7	0.7047	0.96098
NDEONHPJ_00862		hypothetical protein gene	52	19.6	39.3	1.01	21383.9	42922	19.7	0.0537	0.34156
NDEONHPJ_00863		hypothetical protein gene	60	35.7	61.1	0.78	44969.5	77017.3	25.4	0.0938	0.44594
NDEONHPJ_00864		hypothetical protein gene	57	26	18.7	-0.48	31106.4	22340.5	-7.3	0.5019	0.86314
NDEONHPJ_00865	drgA	drgA gene	35	143.9	82.8	-0.8	105732	60823.2	-61.1	0.1054	0.47339
NDEONHPJ_00866		hypothetical protein gene	52	97	62.3	-0.64	105902	68036.4	-34.7	0.1163	0.48966
NDEONHPJ_00867		hypothetical protein gene	39	74.4	46.9	-0.67	60915.2	38378	-27.5	0.1947	0.61262
NDEONHPJ_00868	garK	garK gene	59	135.7	109.8	-0.31	168092	136010	-25.9	0.3872	0.79584
NDEONHPJ_00869	ydeP	ydeP gene	144	171.3	172.4	0.01	517913	521363	1.1	0.9627	1
NDEONHPJ_00870	fdhD	fdhD gene	50	149.7	148	-0.02	157209	155413	-1.7	0.9698	1
NDEONHPJ_00871		hypothetical protein gene	27	95	103.8	0.13	53871.1	58853	8.8	0.8127	0.99731
NDEONHPJ_00872	pdxB	pdxB gene	68	7.3	4.3	-0.78	10492.5	6109.77	-3.1	0.1074	0.47339
NDEONHPJ_00873	epmA	epmA gene	52	36.6	46.9	0.36	39995.4	51219.9	10.3	0.3484	0.76024
NDEONHPJ_00874		hypothetical protein gene	60	146.2	192.8	0.4	184225	242935	46.6	0.3143	0.72806
NDEONHPJ_00875	radA	radA gene	70	178.6	244.9	0.46	262534	359953	66.3	0.1215	0.49838
NDEONHPJ_00876	cycA_1	cycA 1 gene	102	150.9	150.6	0	323135	322505	-0.3	0.9913	1
NDEONHPJ_00877		hypothetical protein gene	10	199.9	5.1	-5.28	41983.5	1080.82	-194.8	0.0046	0.09018
NDEONHPJ_00878	lysA_1	lysA 1 gene	79	81.4	88.6	0.12	135041	147025	7.2	0.666	0.94578
NDEONHPJ_00879	dapF	dapF gene	51	5.3	2.2	-1.22	5624.1	2409.11	-3	0.7449	0.97589
NDEONHPJ_00880	rhtB_1	rhtB 1 gene	50	151	95.8	-0.66	158510	100637	-55.1	0.0722	0.39206
NDEONHPJ_00881	xerC_1	xerC 1 gene	66	40	65.7	0.71	55508.2	91059.5	25.7	0.021	0.20962
NDEONHPJ_00882	etfB	etfB gene	43	0	0	0	0	0	0	1	1
NDEONHPJ_00883	etfA	etfA gene	57	0.1	1.5	4.21	98.5	1818.12	1.4	0.2987	0.71729
NDEONHPJ_00884	gyrA	gyrA gene	169	4.4	6.7	0.63	15438.7	23889.5	2.4	0.4781	0.85291
NDEONHPJ_00885	arnT	arnT gene	150	84.1	121.4	0.53	265010	382371	37.3	0.017	0.18784
NDEONHPJ_00886		hypothetical protein gene	30	70.1	95.1	0.44	44169.7	59892.6	25	0.3919	0.79982
NDEONHPJ_00887		putative glycosyltransferase gene	76	107.1	114.1	0.09	170978	182158	7	0.7711	0.98211
NDEONHPJ_00888	chbG	chbG gene	53	145.1	177	0.29	161539	196964	31.8	0.3812	0.7916
NDEONHPJ_00889	ybhR_1	ybhR 1 gene	84	90.7	90.4	-0.01	160060	159416	-0.4	0.9846	1
NDEONHPJ_00890		hypothetical protein gene	84	97.7	148.1	0.6	172264	261308	50.5	0.0313	0.25245
NDEONHPJ_00891		hypothetical protein gene	69	82.4	124.9	0.6	119352	180947	42.5	0.068	0.38286
NDEONHPJ_00892		hypothetical protein gene	104	127.7	158.9	0.32	278835	347048	31.2	0.1673	0.57517
NDEONHPJ_00893	serC	serC gene	82	5.1	0.3	-4.18	8726.1	482.61	-4.8	0.1624	0.57099
NDEONHPJ_00894		hypothetical protein gene	12	80.5	110.7	0.46	20277.4	27902.5	30.3	0.5506	0.89042
NDEONHPJ_00895		hypothetical protein gene	72	53.1	62	0.22	80299.8	93818.3	8.9	0.5678	0.89953
NDEONHPJ_00896		hypothetical protein gene	30	114.1	200.6	0.81	71912.4	126403	86.5	0.0696	0.38674
NDEONHPJ_00897		hypothetical protein gene	68	126.3	108.9	-0.21	180296	155474	-17.4	0.5006	0.86263
NDEONHPJ_00898	lolE	lolE gene	96	0	0	-0.57	9.2	6.22	0	1	1
NDEONHPJ_00899	lolD_1	lolD 1 gene	54	0	0	-0.01	8.9	0	0	1	1
NDEONHPJ_00900	comEC	comEC gene	211	55.8	98.5	0.82	247124	436467	42.7	0	0
NDEONHPJ_00901	lpxL_1	lpxL 1 gene	70	48.5	20	-1.28	71269.1	29354	-28.5	0.0022	0.0557
NDEONHPJ_00902		hypothetical protein gene	80	100.4	147.6	0.56	168598	248026	47.3	0.0512	0.33402
NDEONHPJ_00903		hypothetical protein gene	53	187.3	163.3	-0.2	208460	181808	-23.9	0.5187	0.87003
NDEONHPJ_00904	purN	purN gene	44	112.2	172.1	0.62	103716	159017	59.8	0.0865	0.4256
NDEONHPJ_00905	purM	purM gene	72	47.6	107.8	1.18	72009.1	163049	60.2	0	0
NDEONHPJ_00906		Putative transport protein gene	102	125	119.6	-0.06	267830	256252	-5.4	0.7979	0.99341
NDEONHPJ_00907	hda	hda gene	48	169.8	223.7	0.4	171188	225512	53.9	0.2032	0.62284
NDEONHPJ_00908		hypothetical protein gene	180	72.2	91.8	0.35	273029	347145	19.6	0.1052	0.47315
NDEONHPJ_00909		hypothetical protein gene	270	45.7	59.6	0.38	258977	338088	14	0.0737	0.39569
NDEONHPJ_00910		hypothetical protein gene	28	68.8	62.4	-0.14	40461.2	36689.3	-6.4	0.7701	0.98211
NDEONHPJ_00911		hypothetical protein gene	21	18.5	35	0.92	8153.7	15420	16.5	0.2782	0.69559
NDEONHPJ_00912		hypothetical protein gene	37	95.7	129.5	0.44	74379.9	100608	33.8	0.3252	0.73849
NDEONHPJ_00913	rlmB_1	rlmB 1 gene	56	119.5	111.6	-0.1	140503	131246	-7.9	0.7875	0.98998
NDEONHPJ_00914	fbp_1	fbp 1 gene	62	7.9	5.8	-0.45	10245.7	7509.07	-2.1	0.7636	0.98119
NDEONHPJ_00915		hypothetical protein gene	7	173.1	120.1	-0.53	25453	17652.4	-53.1	0.5343	0.87779
NDEONHPJ_00916	pal	pal gene	36	143.7	230	0.68	108644	173901	86.3	0.0824	0.4142
NDEONHPJ_00917	tolB	tolB gene	86	159.1	165.2	0.05	287329	298290	6.1	0.8292	0.99969
NDEONHPJ_00918		hypothetical protein gene	54	61.1	115.6	0.92	69281.7	131100	54.5	0.0264	0.23526
NDEONHPJ_00919	exbD_1	exbD 1 gene	28	109.7	102.5	-0.1	64495.6	60241.9	-7.2	0.872	1
NDEONHPJ_00920	tolQ	tolQ gene	43	125.4	169.6	0.44	113248	153168	44.2	0.26	0.68107
NDEONHPJ_00921	ybgC	ybgC gene	32	0	0	0	0	0	0	1	1
NDEONHPJ_00922	hipO	hipO gene	103	153.6	183.4	0.26	332135	396647	29.8	0.2348	0.6595
NDEONHPJ_00923	ruvB_1	ruvB 1 gene	55	64.3	85.2	0.41	74303.7	98391.8	20.9	0.3147	0.72806
NDEONHPJ_00924	ruvA	ruvA gene	38	53.1	52.7	-0.01	42409.3	42076.3	-0.4	0.9816	1
NDEONHPJ_00925	dgt	dgt gene	84	97.7	115.6	0.24	172282	203870	17.9	0.4207	0.81763
NDEONHPJ_00926	purL	purL gene	209	17.8	39.8	1.16	78159.8	174673	22	0	0
NDEONHPJ_00927	bcr_2	bcr 2 gene	87	71.7	76.1	0.09	130999	139078	4.4	0.7929	0.99236
NDEONHPJ_00928		hypothetical protein gene	45	84.6	112.1	0.41	79970.1	105905	27.4	0.2966	0.71519
NDEONHPJ_00929		hypothetical protein gene	57	27.5	28	0.02	32953.7	33504.8	0.5	0.9702	1
NDEONHPJ_00930	rhaR	rhaR gene	77	80.7	128.5	0.67	130466	207795	47.8	0.0146	0.17069
NDEONHPJ_00931	dhbC	dhbC gene	59	93.6	184.5	0.98	116024	228646	90.9	0.0026	0.06331
NDEONHPJ_00932	entB_1	entB 1 gene	35	90.1	137.2	0.61	66205.6	100810	47.1	0.1866	0.60149
NDEONHPJ_00933	entA	entA gene	30	351.7	421.2	0.26	221554	265355	69.5	0.4126	0.81461
NDEONHPJ_00934	menE_1	menE 1 gene	131	96.9	154.3	0.67	266641	424458	57.4	0.0063	0.108
NDEONHPJ_00935	angR_1	angR 1 gene	171	184.3	210	0.19	661838	754080	25.7	0.2417	0.66476
NDEONHPJ_00936		hypothetical protein gene	162	177	192.9	0.12	602188	656090	15.8	0.4974	0.86263
NDEONHPJ_00937	dhbE	dhbE gene	87	89.6	167.5	0.9	163621	305969	77.9	0.002	0.0531
NDEONHPJ_00938	iucD_1	iucD 1 gene	76	56.4	99.6	0.82	89951.1	158979	43.3	0.0204	0.20687
NDEONHPJ_00939	ldc	ldc gene	71	115.7	188.4	0.7	172582	280847	72.6	0.0169	0.18727
NDEONHPJ_00940		hypothetical protein gene	40	119.7	204.9	0.78	100507	172101	85.2	0.0275	0.24013
NDEONHPJ_00941		hypothetical protein gene	23	82.9	119.6	0.53	40019.3	57765.8	36.7	0.3569	0.76913
NDEONHPJ_00942		IS5 family transposase IS1301 gene	30	111.9	102.9	-0.12	70466.7	64813	-9	0.7716	0.98229
NDEONHPJ_00943		hypothetical protein gene	62	81.6	111.1	0.45	106246	144654	29.5	0.2218	0.64531
NDEONHPJ_00944	pikAV	pikAV gene	45	96.6	86.9	-0.15	91286.4	82149	-9.7	0.6888	0.95396
NDEONHPJ_00945	fatA_1	fatA 1 gene	147	170.1	233.8	0.46	525122	721606	63.6	0.0118	0.15773
NDEONHPJ_00946		hypothetical protein gene	91	112.5	154.8	0.46	215061	295910	42.3	0.1071	0.47339
NDEONHPJ_00947		hypothetical protein gene	74	96	107.6	0.16	149252	167226	11.6	0.6035	0.9192
NDEONHPJ_00948	norM_2	norM 2 gene	89	179.5	171.1	-0.07	335557	319796	-8.4	0.7719	0.98235
NDEONHPJ_00949	apxIB	apxIB gene	160	101.9	106	0.06	342243	356147	4.1	0.7892	0.99052
NDEONHPJ_00950	cvaA	cvaA gene	98	100	136.9	0.45	205746	281694	36.9	0.0784	0.40613
NDEONHPJ_00951		hypothetical protein gene	117	37.4	45.6	0.29	91899	112009	8.2	0.3299	0.74189
NDEONHPJ_00952		hypothetical protein gene	21	6	9.3	0.63	2632	4084.43	3.3	0.6261	0.92955
NDEONHPJ_00953		hypothetical protein gene	18	45.9	132.4	1.53	17344.8	50059.6	86.5	0.0397	0.28745
NDEONHPJ_00954		IS5 family transposase ISFw1 gene	36	81.9	80.1	-0.03	61920.8	60586.6	-1.8	0.949	1
NDEONHPJ_00955		IS3 family transposase ISAcsp3 gene	29	191.4	256.9	0.42	116579	156430	65.4	0.3619	0.7753
NDEONHPJ_00956	tnsE	tnsE gene	127	75.6	75.5	0	201625	201395	-0.1	0.9951	1
NDEONHPJ_00957		hypothetical protein gene	54	71.8	75.2	0.07	81428.4	85325.8	3.4	0.8584	1
NDEONHPJ_00958		IS5 family transposase ISAba12 gene	59	19	21.6	0.19	23494.6	26758.2	2.6	0.7801	0.98645
NDEONHPJ_00959		hypothetical protein gene	67	190.8	251.7	0.4	268437	354101	60.9	0.1029	0.46776
NDEONHPJ_00960	tnsC	tnsC gene	103	109.9	144	0.39	237709	311486	34.1	0.1209	0.49752
NDEONHPJ_00961	tnsB_1	tnsB 1 gene	160	131.3	163.7	0.32	441195	549968	32.4	0.1148	0.48795
NDEONHPJ_00962	tnsA	tnsA gene	54	87.7	105.3	0.26	99476.7	119461	17.6	0.4406	0.82879
NDEONHPJ_00963		hypothetical protein gene	9	79.7	65.8	-0.27	15058.4	12445.5	-13.8	0.7463	0.97589
NDEONHPJ_00964		GTP cyclohydrolase 1 type 2 gene	20	88.9	157.9	0.83	37325.3	66330.1	69.1	0.1236	0.50429
NDEONHPJ_00965	paaF_1	paaF 1 gene	53	76.5	98.7	0.37	85193.8	109893	22.2	0.3725	0.78668
NDEONHPJ_00966		Bifunctional NMN adenylyltransferase/Nudixhydrolase gene	43	4	3.9	-0.02	3592.8	3538.42	-0.1	0.9903	1
NDEONHPJ_00967		hypothetical protein gene	43	49.9	98	0.97	45062.9	88486.5	48.1	0.0594	0.36276
NDEONHPJ_00968	bcp	bcp gene	31	63.3	62.4	-0.02	41187.3	40594.6	-0.9	0.9672	1
NDEONHPJ_00969		hypothetical protein gene	50	108.5	124.5	0.2	113944	130680	15.9	0.5733	0.90293
NDEONHPJ_00970		hypothetical protein gene	24	62.1	61.9	0	31287.3	31206.8	-0.2	0.9956	1
NDEONHPJ_00971	queC	queC gene	53	86.8	128.3	0.56	96553.5	142784	41.5	0.1077	0.47339
NDEONHPJ_00972	queE	queE gene	38	69.8	100.5	0.53	55700.4	80189	30.7	0.2549	0.67814
NDEONHPJ_00973	dapD	dapD gene	47	0	1	6.86	8.6	995.49	1	0.3009	0.72167
NDEONHPJ_00974		hypothetical protein gene	73	234.3	191.7	-0.29	359130	293948	-42.5	0.2279	0.6537
NDEONHPJ_00975	cbl	cbl gene	66	88	112.8	0.36	121913	156329	24.8	0.2073	0.62759
NDEONHPJ_00976	cysA_1	cysA 1 gene	59	208.2	330.6	0.67	257902	409648	122.5	0.0096	0.13797
NDEONHPJ_00977	cysW	cysW gene	54	218.3	235.7	0.11	247585	267283	17.4	0.7261	0.96856
NDEONHPJ_00978	cysT	cysT gene	58	107.6	117.9	0.13	131103	143622	10.3	0.7076	0.96098
NDEONHPJ_00979		hypothetical protein gene	32	143	298.8	1.06	96121.4	200796	155.8	0.0104	0.14354
NDEONHPJ_00980	sbp_2	sbp 2 gene	59	113.9	131.5	0.21	141089	162921	17.6	0.5993	0.91706
NDEONHPJ_00981	pabC	pabC gene	57	96.6	95.4	-0.02	115617	114193	-1.2	0.9604	1
NDEONHPJ_00982		hypothetical protein gene	87	8.9	10.8	0.27	16339.2	19663.7	1.8	0.7544	0.97791
NDEONHPJ_00983	tmk	tmk gene	39	0	1	0.98	0	791.34	1	0.2458	0.67065
NDEONHPJ_00984		hypothetical protein gene	26	140.2	161.3	0.2	76530.9	88066.2	21.1	0.6414	0.93712
NDEONHPJ_00985	nadB	nadB gene	117	193.1	240.4	0.32	474486	590576	47.2	0.1343	0.52178
NDEONHPJ_00986	degQ	degQ gene	96	136.2	175.2	0.36	274621	353131	38.9	0.1299	0.51302
NDEONHPJ_00987		hypothetical protein gene	37	277.2	345.3	0.32	215349	268331	68.2	0.3425	0.75382
NDEONHPJ_00988		hypothetical protein gene	44	95.1	113.7	0.26	87890.6	105020	18.5	0.5192	0.87003
NDEONHPJ_00989	lepA	lepA gene	116	20.6	21.7	0.07	50232.8	52870	1.1	0.841	1
NDEONHPJ_00990	lepB	lepB gene	66	3.2	2.2	-0.56	4409.5	2983.62	-1	0.7259	0.96856
NDEONHPJ_00991		hypothetical protein gene	23	22.1	19.5	-0.18	10684.4	9437.96	-2.6	0.8031	0.9941
NDEONHPJ_00992	rnc	rnc gene	48	54.6	55.5	0.02	55032.7	55961.6	0.9	0.9437	1
NDEONHPJ_00993	era	era gene	59	44.3	26.5	-0.74	54852.3	32846.1	-17.8	0.4468	0.83363
NDEONHPJ_00994		hypothetical protein gene	19	178.9	235.4	0.4	71371	93912.6	56.5	0.3908	0.79915
NDEONHPJ_00995	recO	recO gene	37	72.3	52.9	-0.45	56149	41083.6	-19.4	0.3928	0.79982
NDEONHPJ_00996	pdxJ	pdxJ gene	37	0	0.1	0.12	0	68.55	0.1	0.5012	0.8631
NDEONHPJ_00997		hypothetical protein gene	42	115.7	179.5	0.63	102036	158335	63.8	0.0972	0.45427
NDEONHPJ_00998	ydfG	ydfG gene	71	85	142.4	0.74	126707	212302	57.4	0.0132	0.16491
NDEONHPJ_01000		hypothetical protein gene	37	85.7	91.7	0.1	66613.5	71273.6	6	0.8237	0.99819
NDEONHPJ_01001		hypothetical protein gene	31	94.5	95.2	0.01	61506.1	61954.8	0.7	0.9873	1
NDEONHPJ_01002		hypothetical protein gene	24	53.9	91.7	0.77	27161.8	46239.5	37.9	0.2338	0.6595
NDEONHPJ_01003	hscC	hscC gene	140	113.9	99.1	-0.2	334809	291218	-14.8	0.3938	0.8008
NDEONHPJ_01004		hypothetical protein gene	121	16.3	18.5	0.18	41469	46905	2.1	0.7156	0.96465
NDEONHPJ_01005		hypothetical protein gene	107	6.5	10.7	0.71	14701.6	23997.9	4.1	0.278	0.69555
NDEONHPJ_01006		Aspartate aminotransferase gene	80	143	119.8	-0.26	240287	201183	-23.3	0.3973	0.80321
NDEONHPJ_01007		hypothetical protein gene	8	73.8	70.1	-0.07	12396.7	11769.9	-3.7	0.9399	1
NDEONHPJ_01008		hypothetical protein gene	114	76.6	94.1	0.3	183307	225326	17.6	0.2094	0.62995
NDEONHPJ_01009		hypothetical protein gene	53	148.7	105.3	-0.5	165515	117211	-43.4	0.2504	0.67332
NDEONHPJ_01010	uvrB	uvrB gene	138	214	208.2	-0.04	620053	603392	-5.7	0.8417	1
NDEONHPJ_01011	blc	blc gene	50	131.6	158.3	0.27	138210	166165	26.6	0.4562	0.83783
NDEONHPJ_01012	rarD	rarD gene	84	187.5	171.2	-0.13	330701	302023	-16.3	0.6064	0.91989
NDEONHPJ_01013	gap2	gap2 gene	110	0.8	2.2	1.49	1843.7	5196.01	1.5	0.7036	0.96067
NDEONHPJ_01014		hypothetical protein gene	63	51.6	82.4	0.68	68255.7	109055	30.8	0.0662	0.38058
NDEONHPJ_01015		hypothetical protein gene	61	85.5	84.7	-0.01	109477	108481	-0.8	0.9744	1
NDEONHPJ_01016	obg	obg gene	77	21.5	11.4	-0.92	34821.2	18360.1	-10.2	0.4261	0.82
NDEONHPJ_01017	proB	proB gene	62	155.9	125.2	-0.32	202972	163013	-30.7	0.3393	0.7509
NDEONHPJ_01018		hypothetical protein gene	51	155.7	199.8	0.36	166771	213943	44	0.2741	0.69493
NDEONHPJ_01019		hypothetical protein gene	93	167.5	210.4	0.33	327066	410865	42.9	0.1311	0.5151
NDEONHPJ_01020	dus	dus gene	78	130.6	159.7	0.29	213941	261588	29.1	0.2743	0.69493
NDEONHPJ_01021		hypothetical protein gene	65	114.4	145	0.34	156165	197923	30.6	0.3025	0.72167
NDEONHPJ_01022		hypothetical protein gene	52	101	107.6	0.09	110327	117508	6.6	0.8068	0.99677
NDEONHPJ_01023		hypothetical protein gene	105	125.2	140.8	0.17	276024	310405	15.6	0.5323	0.87613
NDEONHPJ_01024	sacA	sacA gene	64	72.5	155.6	1.1	97398.3	209154	83.2	0.0009	0.03308
NDEONHPJ_01025		hypothetical protein gene	69	101.9	97.1	-0.07	147585	140764	-4.7	0.8674	1
NDEONHPJ_01026		hypothetical protein gene	134	105.3	134.8	0.36	296420	379342	29.5	0.1256	0.50758
NDEONHPJ_01027	arnC_1	arnC 1 gene	88	106.8	113.9	0.09	197387	210473	7.1	0.75	0.97589
NDEONHPJ_01028		hypothetical protein gene	80	84.3	108.5	0.36	141696	182291	24.2	0.1966	0.61619
NDEONHPJ_01029		hypothetical protein gene	56	36.7	78.9	1.1	43144.3	92732.1	42.2	0.0029	0.06886
NDEONHPJ_01030	phrB	phrB gene	105	82.9	81.4	-0.03	182863	179458	-1.5	0.9126	1
NDEONHPJ_01031	slyD	slyD gene	25	63	102.4	0.7	33093.1	53785.2	39.4	0.2118	0.63279
NDEONHPJ_01032	ndh	ndh gene	88	168.4	135.8	-0.31	311211	250908	-32.6	0.2237	0.64768
NDEONHPJ_01033	dacD	dacD gene	92	153.6	209.2	0.45	296721	404125	55.6	0.0639	0.37641
NDEONHPJ_01034		hypothetical protein gene	128	134.4	116.9	-0.2	361310	314180	-17.5	0.3785	0.79028
NDEONHPJ_01035	icd_1	icd 1 gene	119	128	134	0.07	319893	334753	5.9	0.9303	1
NDEONHPJ_01036		hypothetical protein gene	47	101.7	123.1	0.28	100346	121513	21.4	0.5033	0.86342
NDEONHPJ_01037	icd_2	icd 2 gene	86	157.1	186.9	0.25	283658	337609	29.9	0.3069	0.7243
NDEONHPJ_01038		hypothetical protein gene	66	136.2	105.1	-0.37	188755	145696	-31.1	0.1878	0.60383
NDEONHPJ_01039		hypothetical protein gene	30	51.1	58	0.18	32169.1	36569.4	7	0.7416	0.97589
NDEONHPJ_01040		hypothetical protein gene	10	79.9	131.7	0.72	16768.6	27664.5	51.9	0.4152	0.81461
NDEONHPJ_01041		hypothetical protein gene	93	101.8	123.4	0.28	198806	240997	21.6	0.3143	0.72806
NDEONHPJ_01042	gltR_2	gltR 2 gene	50	204.4	198.4	-0.04	214611	208288	-6	0.8817	1
NDEONHPJ_01043	tcyP	tcyP gene	97	92.9	133.6	0.52	189290	272225	40.7	0.0467	0.31599
NDEONHPJ_01044	yddE_1	yddE 1 gene	56	91.3	105	0.2	107366	123458	13.7	0.602	0.91837
NDEONHPJ_01045		hypothetical protein gene	197	102.9	124.5	0.27	425549	514910	21.6	0.1528	0.5541
NDEONHPJ_01046		hypothetical protein gene	20	152.6	146.6	-0.06	64082.1	61578.9	-6	0.8926	1
NDEONHPJ_01047		hypothetical protein gene	50	106.8	135.5	0.34	112174	142314	28.7	0.3679	0.78159
NDEONHPJ_01048		hypothetical protein gene	92	143.4	176	0.3	276980	340090	32.7	0.2588	0.68107
NDEONHPJ_01049		hypothetical protein gene	31	60.2	101.2	0.75	39167.3	65861.3	41	0.1392	0.53216
NDEONHPJ_01050	thiE_1	thiE 1 gene	38	4	0.8	-2.38	3213.1	618.38	-3.3	0.487	0.85995
NDEONHPJ_01051	hemL	hemL gene	84	0.1	0	-0.18	237.6	0	-0.1	0.0227	0.21915
NDEONHPJ_01052		hypothetical protein gene	52	193.9	235.1	0.28	211786	256684	41.1	0.3029	0.72194
NDEONHPJ_01053	rluA_1	rluA 1 gene	34	201.8	380.3	0.91	144062	271554	178.6	0.0076	0.12006
NDEONHPJ_01054	rapA	rapA gene	163	140.7	140.5	0	481609	481036	-0.2	0.9934	1
NDEONHPJ_01055		hypothetical protein gene	100	66.2	63.4	-0.06	139038	133136	-2.8	0.8089	0.99708
NDEONHPJ_01056	fabR_1	fabR 1 gene	37	97.4	120.6	0.31	75694.6	93719.8	23.2	0.5025	0.86342
NDEONHPJ_01057		NADPH oxidoreductase gene	68	0	0	0	0	0	0	1	1
NDEONHPJ_01058	desA3_1	desA3 1 gene	87	0.1	0	-0.13	166.1	0	-0.1	1	1
NDEONHPJ_01059	ywrO_2	ywrO 2 gene	43	86.1	94.6	0.14	77753	85389.7	8.5	0.7252	0.96856
NDEONHPJ_01060		hypothetical protein gene	52	109.5	93.8	-0.22	119584	102440	-15.7	0.5664	0.89906
NDEONHPJ_01061		hypothetical protein gene	49	73.5	87.3	0.25	75599.5	89837.5	13.8	0.5053	0.86351
NDEONHPJ_01062	dat	dat gene	91	108.1	149.2	0.47	206582	285176	41.1	0.0586	0.3596
NDEONHPJ_01063	ddc	ddc gene	73	139.3	162.5	0.22	213563	249173	23.2	0.4204	0.81749
NDEONHPJ_01064	styD	styD gene	83	103	148.1	0.52	179511	258155	45.1	0.0779	0.40464
NDEONHPJ_01065	lrp_1	lrp 1 gene	27	34.5	31.8	-0.12	19565.2	18017.6	-2.7	0.8668	1
NDEONHPJ_01066	ipdC	ipdC gene	121	212	192.4	-0.14	538746	488919	-19.6	0.4841	0.85814
NDEONHPJ_01067	aroP_3	aroP 3 gene	94	119	124.7	0.07	234999	246122	5.6	0.7946	0.99236
NDEONHPJ_01068	sphX	sphX gene	77	107.6	143.7	0.42	173924	232339	36.1	0.1801	0.59304
NDEONHPJ_01069		hypothetical protein gene	86	132.8	151.4	0.19	239789	273474	18.7	0.4885	0.86022
NDEONHPJ_01070		hypothetical protein gene	84	141.1	148.3	0.07	248880	261513	7.2	0.8013	0.99383
NDEONHPJ_01071	pstB	pstB gene	60	148.4	182.7	0.3	186976	230236	34.3	0.3622	0.7753
NDEONHPJ_01072		hypothetical protein gene	62	143.5	188	0.39	186852	244741	44.5	0.201	0.62151
NDEONHPJ_01073		hypothetical protein gene	174	115.2	110.6	-0.06	421063	404272	-4.6	0.7673	0.98211
NDEONHPJ_01074	yjdF	yjdF gene	52	157.4	167.7	0.09	171850	183161	10.4	0.7744	0.98357
NDEONHPJ_01075	purB	purB gene	87	2.4	0	-1.75	4311.8	0	-2.4	0.2465	0.67065
NDEONHPJ_01076	hflD	hflD gene	57	3.5	2.5	-0.49	4227.8	3018.09	-1	0.6703	0.94734
NDEONHPJ_01077	mnmA	mnmA gene	81	11	9.5	-0.22	18794.1	16137.5	-1.6	0.6115	0.92183
NDEONHPJ_01078	nudJ	nudJ gene	35	25.9	28.4	0.13	19054.7	20850.3	2.4	0.8098	0.99728
NDEONHPJ_01079	yrdA_1	yrdA 1 gene	44	263	263.6	0	243045	243529	0.5	0.9922	1
NDEONHPJ_01080	dacA	dacA gene	77	89.4	115.7	0.37	144499	187016	26.3	0.1855	0.59979
NDEONHPJ_01081		hypothetical protein gene	23	44.3	73.7	0.73	21398.3	35587.2	29.4	0.2594	0.68107
NDEONHPJ_01082		hypothetical protein gene	20	117.5	104.8	-0.17	49341	43996.6	-12.7	0.7983	0.99346
NDEONHPJ_01083	surE_1	surE 1 gene	52	155.3	153.2	-0.02	169538	167303	-2	0.9527	1
NDEONHPJ_01084	nlpD	nlpD gene	55	289.2	322.9	0.16	334073	372907	33.6	0.5855	0.90889
NDEONHPJ_01085	dmlR_3	dmlR 3 gene	47	111.3	144.2	0.37	109877	142359	32.9	0.3301	0.7419
NDEONHPJ_01086	lon_1	lon 1 gene	163	144.4	172.6	0.26	494322	590858	28.2	0.2032	0.62284
NDEONHPJ_01087		hypothetical protein gene	159	122.3	106.3	-0.2	408198	354973	-15.9	0.3182	0.7307
NDEONHPJ_01088	gloA	gloA gene	29	153.1	194	0.34	93216.6	118147	40.9	0.4466	0.83363
NDEONHPJ_01089		hypothetical protein gene	73	148.2	146.5	-0.02	227245	224646	-1.7	0.9431	1
NDEONHPJ_01090	rpmE	rpmE gene	16	14.1	16.1	0.19	4752	5425.93	2	0.8413	1
NDEONHPJ_01091		hypothetical protein gene	145	88.1	112.3	0.35	268187	342054	24.3	0.1908	0.60685
NDEONHPJ_01092		hypothetical protein gene	124	100.7	114.2	0.18	262141	297390	13.5	0.415	0.81461
NDEONHPJ_01093	epmB	epmB gene	74	18.5	14.9	-0.31	28805.1	23222.2	-3.6	0.4373	0.82558
NDEONHPJ_01094	efp	efp gene	39	1.7	0.8	-1.17	1393.2	617.5	-0.9	0.3507	0.7607
NDEONHPJ_01095	cstA	cstA gene	134	171.6	223.7	0.38	482954	629366	52	0.054	0.34156
NDEONHPJ_01096		hypothetical protein gene	14	164.8	202.3	0.3	48462.1	59477.8	37.5	0.6801	0.95134
NDEONHPJ_01098		hypothetical protein gene	169	135.2	169.1	0.32	479668	600272	34	0.0703	0.38834
NDEONHPJ_01099		hypothetical protein gene	115	113.4	159	0.49	273749	384079	45.7	0.0795	0.4095
NDEONHPJ_01100		hypothetical protein gene	66	93.3	91.1	-0.03	129325	126265	-2.2	0.9162	1
NDEONHPJ_01101	fadH_2	fadH 2 gene	67	151.4	131.6	-0.2	213012	185194	-19.8	0.7424	0.97589
NDEONHPJ_01102		hypothetical protein gene	72	122.6	175.5	0.52	185441	265362	52.9	0.0649	0.37822
NDEONHPJ_01103		hypothetical protein gene	79	194.4	299.6	0.62	322506	497020	105.2	0.0089	0.13343
NDEONHPJ_01104		hypothetical protein gene	57	121.7	99.1	-0.3	145648	118658	-22.5	0.3152	0.7281
NDEONHPJ_01105	ycaC_2	ycaC 2 gene	42	198.5	328.2	0.73	175108	289453	129.6	0.4485	0.83477
NDEONHPJ_01106	dmlR_4	dmlR 4 gene	61	81	117.8	0.54	103718	150904	36.8	0.1738	0.58284
NDEONHPJ_01107		hypothetical protein gene	81	156.1	162.2	0.06	265498	275952	6.1	0.8251	0.99819
NDEONHPJ_01108		Baeyer-Villiger monooxygenase gene	116	137.7	140.1	0.03	335348	341365	2.5	0.9159	1
NDEONHPJ_01109	ephA_2	ephA 2 gene	63	194.7	158.4	-0.3	257603	209530	-36.3	0.3501	0.7607
NDEONHPJ_01110		hypothetical protein gene	48	110.8	142.9	0.37	111664	144042	32.1	0.3734	0.78668
NDEONHPJ_01111	auaH	auaH gene	58	206.9	158.4	-0.38	251974	192966	-48.4	0.2644	0.68726
NDEONHPJ_01112		putative HTH-type transcriptional regulator gene	63	59.3	72.8	0.3	78388.2	96371.4	13.6	0.4553	0.83779
NDEONHPJ_01113		hypothetical protein gene	129	39.1	66.2	0.76	105982	179358	27.1	0.0071	0.1155
NDEONHPJ_01114		hypothetical protein gene	53	37.6	54.9	0.55	41854.4	61143.2	17.3	0.2095	0.62995
NDEONHPJ_01115		hypothetical protein gene	88	14.2	32.5	1.2	26175.1	60078.2	18.3	0.0027	0.06492
NDEONHPJ_01116		hypothetical protein gene	47	18	43	1.26	17773.3	42429.5	25	0.0526	0.3374
NDEONHPJ_01117	yhhW_1	yhhW 1 gene	43	107.3	164.8	0.62	96923.6	148796	57.4	0.0939	0.44594
NDEONHPJ_01118	thadh	thadh gene	53	91.6	73.6	-0.32	101916	81909.9	-18	0.4332	0.82149
NDEONHPJ_01119	dauR	dauR gene	45	123.1	134	0.12	116326	126605	10.9	0.7612	0.98081
NDEONHPJ_01120		hypothetical protein gene	50	97.6	97.4	0	102450	102293	-0.1	0.9963	1
NDEONHPJ_01121	angR_2	angR 2 gene	140	80.2	104.9	0.39	235646	308524	24.8	0.1073	0.47339
NDEONHPJ_01122		hypothetical protein gene	135	75.7	84.2	0.15	214513	238628	8.5	0.5695	0.9011
NDEONHPJ_01123		hypothetical protein gene	14	10.1	9.4	-0.11	2967.3	2751.74	-0.7	0.9287	1
NDEONHPJ_01124		hypothetical protein gene	6	51.9	33.5	-0.63	6533.5	4223.69	-18.3	0.6115	0.92183
NDEONHPJ_01125	fatD	fatD gene	70	73.4	62.3	-0.24	107950	91573.1	-11.1	0.4987	0.86263
NDEONHPJ_01126	fatC	fatC gene	72	82.8	81.9	-0.02	125209	123778	-0.9	0.9593	1
NDEONHPJ_01127	yusV	yusV gene	46	102	97.6	-0.06	98557.1	94319.1	-4.4	0.8628	1
NDEONHPJ_01128	fatB	fatB gene	63	133.4	75.4	-0.82	176536	99754.2	-58	0.02	0.20389
NDEONHPJ_01129	fatA_2	fatA 2 gene	190	127.7	134.5	0.07	509669	536799	6.8	0.6425	0.93823
NDEONHPJ_01130	iucD_2	iucD 2 gene	91	133.4	151	0.18	254988	288498	17.5	0.4755	0.85168
NDEONHPJ_01131		hypothetical protein gene	201	97.1	109.6	0.17	409861	462691	12.5	0.3562	0.76848
NDEONHPJ_01132	entE	entE gene	101	129	148.4	0.2	273712	314797	19.4	0.4152	0.81461
NDEONHPJ_01133	entB_2	entB 2 gene	51	142.1	199.3	0.49	152188	213464	57.2	0.153	0.5541
NDEONHPJ_01134	hdc	hdc gene	74	134.4	120	-0.16	208903	186453	-14.4	0.6015	0.91798
NDEONHPJ_01135		hypothetical protein gene	14	8.1	12.1	0.58	2387.6	3559.66	4	0.4862	0.85973
NDEONHPJ_01136		putative ABC transporter ATP-binding protein gene	106	80.8	137.1	0.76	179827	305290	56.4	0.0062	0.10677
NDEONHPJ_01137	lagD	lagD gene	94	136.9	146.3	0.1	270142	288822	9.5	0.7738	0.98338
NDEONHPJ_01138	lgrE	lgrE gene	59	55.8	83.3	0.58	69197	103194	27.4	0.1114	0.48068
NDEONHPJ_01139		hypothetical protein gene	70	58	61.3	0.08	85279.8	90075.9	3.3	0.8372	1
NDEONHPJ_01140	entC	entC gene	89	57	82.9	0.54	106613	154894	25.8	0.1296	0.51302
NDEONHPJ_01141		hypothetical protein gene	96	142.8	120.8	-0.24	287905	243628	-22	0.4244	0.81935
NDEONHPJ_01142	hemE	hemE gene	80	1.7	2.2	0.4	2823.8	3727.23	0.5	0.765	0.98141
NDEONHPJ_01143		hypothetical protein gene	73	46.5	68.9	0.57	71237.6	105594	22.4	0.0756	0.40028
NDEONHPJ_01144		hypothetical protein gene	6	99.8	101.4	0.02	12573.8	12773.3	1.6	0.9853	1
NDEONHPJ_01145		hypothetical protein gene	13	29.2	84.7	1.54	7972.3	23124.4	55.5	0.0893	0.4316
NDEONHPJ_01146		hypothetical protein gene	137	112.6	136.1	0.27	323994	391657	23.5	0.2183	0.63902
NDEONHPJ_01147	ampC	ampC gene	97	82.5	74.6	-0.15	168098	151884	-8	0.6066	0.91989
NDEONHPJ_01148	folE	folE gene	36	0	0.4	0.45	0	276.51	0.4	1	1
NDEONHPJ_01149		hypothetical protein gene	101	171.4	192.6	0.17	363526	408555	21.2	0.4737	0.85101
NDEONHPJ_01150	pucD	pucD gene	137	206.7	169.8	-0.28	594662	488605	-36.9	0.1807	0.59348
NDEONHPJ_01151		hypothetical protein gene	54	145.9	163.5	0.16	165477	185434	17.6	0.6015	0.91798
NDEONHPJ_01152	mutS2	mutS2 gene	34	76.5	135.2	0.82	54653.8	96508	58.6	0.0539	0.34156
NDEONHPJ_01153	trpC	trpC gene	47	92.6	108.4	0.23	91403.8	106959	15.8	0.5364	0.87973
NDEONHPJ_01154	trpD_1	trpD 1 gene	51	124.2	146.7	0.24	133034	157088	22.5	0.5001	0.86263
NDEONHPJ_01155	btuB_3	btuB 3 gene	207	95.5	89.6	-0.09	415038	389328	-5.9	0.638	0.93402
NDEONHPJ_01156	pepN_1	pepN 1 gene	183	130.3	135.9	0.06	500691	522126	5.6	0.7484	0.97589
NDEONHPJ_01157	trpG	trpG gene	35	102.2	151.3	0.57	75085.5	111225	49.2	0.2074	0.62759
NDEONHPJ_01158		hypothetical protein gene	115	149.8	146.1	-0.04	361831	352941	-3.7	0.8742	1
NDEONHPJ_01159	dtpT	dtpT gene	134	129.4	127.6	-0.02	364067	359203	-1.7	0.9223	1
NDEONHPJ_01160		3-hydroxylaminophenol mutase gene	81	0	0	-0.06	69.6	0	0	1	1
NDEONHPJ_01161	ubiC	ubiC gene	32	57	62.4	0.13	38270.4	41905.1	5.4	0.7988	0.99356
NDEONHPJ_01162	ubiA	ubiA gene	71	0	0.1	0.1	0	106.08	0.1	0.5079	0.86546
NDEONHPJ_01163		hypothetical protein gene	109	103.8	115.5	0.15	237568	264386	11.7	0.5805	0.9073
NDEONHPJ_01164		hypothetical protein gene	12	16.6	41.9	1.34	4171.1	10560.5	25.4	0.1649	0.57258
NDEONHPJ_01165		hypothetical protein gene	42	79.8	46.4	-0.78	70361.6	40890.1	-33.4	0.143	0.53967
NDEONHPJ_01169	sodB	sodB gene	48	60.8	100.4	0.72	61268.6	101242	39.7	0.0654	0.37882
NDEONHPJ_01170		GTP cyclohydrolase 1 type 2 gene	52	34	107.8	1.66	37133	117746	73.8	0.0002	0.01092
NDEONHPJ_01171	degS	degS gene	82	143.3	133.7	-0.1	246793	230313	-9.6	0.7056	0.96098
NDEONHPJ_01172	cca	cca gene	71	0	0.2	5.12	9.8	342.91	0.2	0.7467	0.97589
NDEONHPJ_01173	maeB	maeB gene	142	171.4	188.4	0.14	511046	561921	17.1	0.4896	0.86057
NDEONHPJ_01174		hypothetical protein gene	241	65.4	82.8	0.34	330908	419155	17.4	0.0487	0.32379
NDEONHPJ_01175	rsmE_2	rsmE 2 gene	46	84.2	117.7	0.48	81313.3	113653	33.5	0.2499	0.67279
NDEONHPJ_01176	metF	metF gene	52	125.8	165.4	0.39	137385	180582	39.6	0.2564	0.68067
NDEONHPJ_01177	ahcY	ahcY gene	76	124.3	118.9	-0.07	198442	189696	-5.5	0.8244	0.99819
NDEONHPJ_01178		hypothetical protein gene	32	117.5	142.7	0.28	78992	95883.6	25.1	0.4999	0.86263
NDEONHPJ_01179		hypothetical protein gene	20	146.5	121.6	-0.27	61513.6	51085	-24.8	0.6679	0.94578
NDEONHPJ_01180	fadE	fadE gene	154	145.5	166.9	0.2	470443	539639	21.4	0.2944	0.71234
NDEONHPJ_01181	lipA_1	lipA 1 gene	57	8.3	11.1	0.42	9960.3	13343.8	2.8	0.5595	0.89459
NDEONHPJ_01182	sthA	sthA gene	89	101.1	108.6	0.1	189042	203041	7.5	0.7233	0.9682
NDEONHPJ_01183		hypothetical protein gene	8	5	65.6	3.7	847.2	11015.1	60.5	0.0295	0.24732
NDEONHPJ_01184		hypothetical protein gene	101	157.5	145.9	-0.11	334038	309421	-11.6	0.6337	0.9325
NDEONHPJ_01185	nrtP	nrtP gene	97	151	152.1	0.01	307650	309887	1.1	0.9654	1
NDEONHPJ_01186		hypothetical protein gene	91	100.5	99.4	-0.02	192042	189931	-1.1	0.9616	1
NDEONHPJ_01187	map_1	map 1 gene	60	143.7	204.3	0.51	181022	257380	60.6	0.1085	0.47405
NDEONHPJ_01188	rpsB	rpsB gene	41	0	0	-0.03	18.5	0	0	1	1
NDEONHPJ_01189	tsf	tsf gene	50	0.5	0.9	0.77	524.8	893.72	0.4	0.6446	0.94022
NDEONHPJ_01190		hypothetical protein gene	39	107.5	80.2	-0.42	88068	65651.1	-27.4	0.4444	0.83241
NDEONHPJ_01191	rhaS_4	rhaS 4 gene	54	71.7	99.1	0.47	81323.5	112381	27.4	0.2489	0.67105
NDEONHPJ_01192		hypothetical protein gene	70	52.7	77.4	0.55	77467.3	113804	24.7	0.1035	0.46816
NDEONHPJ_01193		hypothetical protein gene	35	6.1	8.1	0.42	4448	5968.85	2.1	0.6355	0.93299
NDEONHPJ_01194		hypothetical protein gene	34	164.1	107.6	-0.61	117203	76856	-56.5	0.1421	0.53923
NDEONHPJ_01195		hypothetical protein gene	9	0	18.4	4.28	0	3475.14	18.4	0.0213	0.21206
NDEONHPJ_01196		hypothetical protein gene	44	46.8	66.5	0.51	43214.8	61441.6	19.7	0.2776	0.69525
NDEONHPJ_01197	mltB	mltB gene	85	118.4	78	-0.6	211404	139251	-40.4	0.0674	0.38173
NDEONHPJ_01198	mrdB	mrdB gene	88	120.6	121.4	0.01	222907	224329	0.8	0.9733	1
NDEONHPJ_01199		hypothetical protein gene	54	73.3	110.6	0.59	83167.1	125464	37.3	0.1074	0.47339
NDEONHPJ_01200	queF	queF gene	50	94	101.7	0.11	98700.7	106761	7.7	0.7628	0.98119
NDEONHPJ_01201	yadH	yadH gene	68	148.1	157.9	0.09	211459	225520	9.8	0.6905	0.95396
NDEONHPJ_01202	yadG	yadG gene	65	140.9	128.8	-0.13	192299	175768	-12.1	0.611	0.92183
NDEONHPJ_01204		hypothetical protein gene	40	49.1	75.8	0.63	41247.4	63673.4	26.7	0.1141	0.48684
NDEONHPJ_01205		hypothetical protein gene	63	162.8	119.8	-0.44	215436	158526	-43	0.1384	0.5307
NDEONHPJ_01206		hypothetical protein gene	121	177.3	178.5	0.01	450568	453463	1.1	0.9632	1
NDEONHPJ_01207	glyA	glyA gene	65	0.5	0.4	-0.21	673.1	582	-0.1	0.8769	1
NDEONHPJ_01208	mepC	mepC gene	80	141.3	155.7	0.14	237374	261499	14.4	0.6085	0.92073
NDEONHPJ_01209	oqxB7	oqxB7 gene	204	171.1	231.7	0.44	733070	992426	60.5	0.0132	0.16491
NDEONHPJ_01210	mdtE	mdtE gene	69	150.6	233.7	0.63	218190	338651	83.1	0.0362	0.27243
NDEONHPJ_01211	dmlR_5	dmlR 5 gene	63	123.5	177.2	0.52	163328	234393	53.7	0.0994	0.45894
NDEONHPJ_01212	argT	argT gene	45	85.9	102.9	0.26	81148.7	97210.5	17	0.459	0.8396
NDEONHPJ_01213	hisQ	hisQ gene	46	87.1	126.8	0.54	84172.4	122444	39.6	0.1542	0.55509
NDEONHPJ_01214	hisM	hisM gene	45	172.4	238.5	0.47	162894	225362	66.1	0.1088	0.47471
NDEONHPJ_01215	hisP	hisP gene	47	182.6	173.3	-0.08	180193	171010	-9.3	0.8147	0.99731
NDEONHPJ_01216	emrE	emrE gene	26	51.6	99.5	0.95	28198.1	54337.9	47.9	0.1479	0.5463
NDEONHPJ_01217		putative ferredoxin-like protein gene	22	65.8	139.2	1.08	30396.3	64290.4	73.4	0.056	0.34755
NDEONHPJ_01218	ydcP	ydcP gene	91	120.8	131.1	0.12	230873	250625	10.3	0.6636	0.94578
NDEONHPJ_01219	norG_2	norG 2 gene	110	125.6	126.8	0.01	290074	292930	1.2	0.9553	1
NDEONHPJ_01220	yddE_2	yddE 2 gene	52	65.4	106.9	0.71	71399.8	116710	41.5	0.1481	0.54651
NDEONHPJ_01221	fpr_1	fpr 1 gene	51	0.1	0	-0.16	121.5	0	-0.1	1	1
NDEONHPJ_01222	trmO	trmO gene	54	119.5	118.8	-0.01	135534	134770	-0.7	0.978	1
NDEONHPJ_01223		hypothetical protein gene	96	122.2	108.6	-0.17	246416	219015	-13.6	0.5315	0.87613
NDEONHPJ_01224		hypothetical protein gene	129	136.5	133.2	-0.04	369857	360825	-3.3	0.8658	1
NDEONHPJ_01225		hypothetical protein gene	29	102.3	81.8	-0.32	62316.9	49837.6	-20.5	0.5261	0.87525
NDEONHPJ_01226	qseB_2	qseB 2 gene	48	102.1	110.2	0.11	102901	111095	8.1	0.7861	0.98902
NDEONHPJ_01227	qseC_2	qseC 2 gene	99	108.5	105.6	-0.04	225510	219637	-2.8	0.8851	1
NDEONHPJ_01228		hypothetical protein gene	15	56.2	92.8	0.72	17709.9	29231.9	36.6	0.417	0.81461
NDEONHPJ_01229	thiE_2	thiE 2 gene	68	147.4	140	-0.07	210552	199974	-7.4	0.7606	0.98081
NDEONHPJ_01230		hypothetical protein gene	29	27.1	77.4	1.52	16483.5	47149.2	50.4	0.0354	0.27143
NDEONHPJ_01231	mrcB	mrcB gene	185	221.6	197.6	-0.17	860881	767495	-24	0.3117	0.72749
NDEONHPJ_01232	nadK	nadK gene	66	0.1	0.1	-0.35	135.1	105.69	0	0.7487	0.97589
NDEONHPJ_01233		hypothetical protein gene	18	57.6	39.6	-0.54	21788.1	14970.4	-18	0.5296	0.87572
NDEONHPJ_01234	trpD_2	trpD 2 gene	80	126.5	136.7	0.11	212507	229655	10.2	0.6922	0.95396
NDEONHPJ_01235	dctA_1	dctA 1 gene	92	140.8	125.2	-0.17	272082	241831	-15.7	0.7732	0.98302
NDEONHPJ_01236	mmgC_4	mmgC 4 gene	78	101.5	117.2	0.21	166195	192009	15.8	0.4261	0.82
NDEONHPJ_01237		hypothetical protein gene	66	108.6	91.1	-0.25	150574	126280	-17.5	0.4155	0.81461
NDEONHPJ_01238	pheA	pheA gene	76	0.1	0.7	3.17	115.9	1046.26	0.6	0.0358	0.27146
NDEONHPJ_01239	aroA	aroA gene	135	0.2	1.9	3.46	490.6	5398.66	1.7	0.0048	0.09175
NDEONHPJ_01240		hypothetical protein gene	20	148.3	119.5	-0.31	62273.9	50186.1	-28.8	0.6491	0.94201
NDEONHPJ_01241	pepD	pepD gene	97	112.8	112	-0.01	229715	228122	-0.8	0.9743	1
NDEONHPJ_01242	rtcA	rtcA gene	76	151.5	107	-0.5	241772	170772	-44.5	0.0859	0.42374
NDEONHPJ_01243		hypothetical protein gene	30	164.3	99	-0.73	103508	62346.5	-65.3	0.0915	0.43938
NDEONHPJ_01244		hypothetical protein gene	32	124.4	84.7	-0.55	83584.9	56903.2	-39.7	0.1913	0.60692
NDEONHPJ_01245	rtcB_2	rtcB 2 gene	75	172.8	182.7	0.08	272136	287744	9.9	0.7453	0.97589
NDEONHPJ_01246	rbn	rbn gene	63	130.2	104.6	-0.32	172192	138348	-25.6	0.3253	0.73849
NDEONHPJ_01247	norR_1	norR 1 gene	114	73.7	112.9	0.62	176453	270290	39.2	0.006	0.10522
NDEONHPJ_01248		hypothetical protein gene	39	65.4	73.5	0.17	53544.4	60222	8.2	0.7328	0.97132
NDEONHPJ_01249		hypothetical protein gene	57	56.8	40	-0.5	67992.7	47930.7	-16.8	0.1817	0.59473
NDEONHPJ_01250		hypothetical protein gene	41	126.7	107.1	-0.24	109057	92218.1	-19.6	0.5731	0.90293
NDEONHPJ_01251	thiG	thiG gene	48	80.1	125.2	0.64	80704	126171	45.1	0.0768	0.40386
NDEONHPJ_01252		hypothetical protein gene	9	50.1	74.1	0.57	9461.8	14006.4	24	0.6105	0.92183
NDEONHPJ_01253		hypothetical protein gene	19	132.3	82.3	-0.68	52769.2	32839.7	-49.9	0.2133	0.6336
NDEONHPJ_01254	rpoH	rpoH gene	55	0	0	-0.02	18.6	0	0	0.4967	0.86235
NDEONHPJ_01255	tusA_1	tusA 1 gene	18	27.1	67.3	1.31	10254	25427.5	40.1	0.0902	0.4354
NDEONHPJ_01256	cspG	cspG gene	13	111.3	149.6	0.43	30372.3	40828.6	38.3	0.5435	0.88515
NDEONHPJ_01257	rhlB	rhlB gene	75	108.7	146.6	0.43	171175	230849	37.9	0.1684	0.57686
NDEONHPJ_01258		hypothetical protein gene	27	51.7	48.5	-0.09	29291.8	27505.4	-3.2	0.8722	1
NDEONHPJ_01259	ydjA	ydjA gene	31	49.5	41.9	-0.24	32224.4	27301.1	-7.6	0.7036	0.96067
NDEONHPJ_01260	gpsA	gpsA gene	90	1.5	1.1	-0.49	2803.2	1994.97	-0.4	0.9667	1
NDEONHPJ_01261		hypothetical protein gene	30	83.6	94.8	0.18	52651.5	59736.8	11.2	0.7066	0.96098
NDEONHPJ_01262		hypothetical protein gene	67	94.8	154.1	0.7	133348	216850	59.3	0.0473	0.31736
NDEONHPJ_01263		hypothetical protein gene	29	112.8	150.9	0.42	68670.6	91908.4	38.2	0.3277	0.73979
NDEONHPJ_01264	pyrD	pyrD gene	79	2.8	1.3	-1.07	4714.2	2238.55	-1.5	0.0639	0.37641
NDEONHPJ_01265		hypothetical protein gene	30	80.4	71.3	-0.17	50668.6	44921.3	-9.1	0.6999	0.95966
NDEONHPJ_01266	purF	purF gene	108	32.1	47.4	0.56	72904.7	107584	15.3	0.0438	0.30584
NDEONHPJ_01267	htpX_2	htpX 2 gene	151	24.3	32	0.4	76976.8	101629	7.8	0.0765	0.40284
NDEONHPJ_01268		hypothetical protein gene	48	3.2	11.6	1.87	3209.6	11726.1	8.4	0.1848	0.59979
NDEONHPJ_01269	ghrB	ghrB gene	65	70.1	87.7	0.32	95728	119728	17.6	0.3325	0.74363
NDEONHPJ_01270	bepA_1	bepA 1 gene	93	151.2	150.7	0	295287	294303	-0.5	0.9882	1
NDEONHPJ_01271	yqeY	yqeY gene	27	83.1	60.3	-0.46	47099.1	34177.2	-22.8	0.4243	0.81935
NDEONHPJ_01272	rpsU	rpsU gene	13	44.9	42	-0.1	12256.8	11456.1	-2.9	0.9037	1
NDEONHPJ_01273	tsaD	tsaD gene	59	24.1	6	-2	29828.1	7463.09	-18.1	0.1852	0.59979
NDEONHPJ_01274		hypothetical protein gene	64	132.8	131.6	-0.01	178423	176822	-1.2	0.956	1
NDEONHPJ_01275		hypothetical protein gene	21	58.2	86.8	0.58	25668.1	38288.3	28.6	0.2605	0.68165
NDEONHPJ_01276		hypothetical protein gene	66	92.9	91.9	-0.02	128814	127422	-1	0.9585	1
NDEONHPJ_01277		hypothetical protein gene	110	102.7	117.4	0.19	237282	271142	14.7	0.4364	0.82448
NDEONHPJ_01278		hypothetical protein gene	60	113.7	118.5	0.06	143221	149344	4.9	0.8175	0.99778
NDEONHPJ_01283	hdfR_1	hdfR 1 gene	83	63.2	66.3	0.07	110177	115619	3.1	0.8199	0.99778
NDEONHPJ_01284	bauA	bauA gene	77	106.7	90	-0.25	172552	145559	-16.7	0.5167	0.86912
NDEONHPJ_01285	bauC	bauC gene	85	121.1	131.6	0.12	216126	234885	10.5	0.6914	0.95396
NDEONHPJ_01286	gabP_2	gabP 2 gene	107	69.3	85.5	0.3	155748	192072	16.2	0.2262	0.65216
NDEONHPJ_01287		hypothetical protein gene	15	24.9	10.3	-1.27	7853.8	3260.02	-14.6	0.597	0.9166
NDEONHPJ_01288		hypothetical protein gene	61	138.8	125.6	-0.14	177845	160847	-13.3	0.6355	0.93299
NDEONHPJ_01289	mshB	mshB gene	45	97	101.9	0.07	91644.1	96249.2	4.9	0.8379	1
NDEONHPJ_01290	ubiG_1	ubiG 1 gene	36	113	86.8	-0.38	85458.5	65629.6	-26.2	0.3582	0.77106
NDEONHPJ_01291		hypothetical protein gene	44	140.4	137	-0.04	129715	126561	-3.4	0.9285	1
NDEONHPJ_01292		hypothetical protein gene	29	50.6	55	0.12	30793.6	33481.2	4.4	0.8599	1
NDEONHPJ_01293		hypothetical protein gene	29	48.9	50.2	0.04	29763.3	30591.8	1.4	0.9486	1
NDEONHPJ_01294		hypothetical protein gene	35	20.3	23.9	0.24	14904.8	17590.8	3.7	0.7687	0.98211
NDEONHPJ_01295	eamB	eamB gene	64	23	26.4	0.19	30952.2	35423.6	3.3	0.7306	0.97129
NDEONHPJ_01296	rhaS_5	rhaS 5 gene	63	58.8	75.7	0.36	77782.7	100169	16.9	0.3361	0.74661
NDEONHPJ_01297	phaC_1	phaC 1 gene	91	95.1	93.8	-0.02	181831	179174	-1.4	0.9395	1
NDEONHPJ_01298	gltS	gltS gene	81	95.2	83.9	-0.18	161868	142781	-11.2	0.5545	0.89246
NDEONHPJ_01299		hypothetical protein gene	61	75.3	76.2	0.02	96492.3	97623.4	0.9	0.9614	1
NDEONHPJ_01300	glcC	glcC gene	52	82.1	104.6	0.35	89620.3	114181	22.5	0.3561	0.76848
NDEONHPJ_01301		hypothetical protein gene	13	21.9	59.3	1.44	5970.5	16190.8	37.4	0.1299	0.51302
NDEONHPJ_01302		hypothetical protein gene	76	1.6	4.5	1.49	2558.8	7177.94	2.9	0.0762	0.40181
NDEONHPJ_01303		hypothetical protein gene	43	115.7	164.8	0.51	104437	148803	49.1	0.1477	0.5463
NDEONHPJ_01304		hypothetical protein gene	64	3.5	0.6	-2.51	4713.3	829.45	-2.9	0.1067	0.47339
NDEONHPJ_01305		hypothetical protein gene	64	6.2	4.1	-0.6	8292.9	5479.73	-2.1	0.4459	0.83336
NDEONHPJ_01306		hypothetical protein gene	51	29.4	42.3	0.52	31455	45252.4	12.9	0.3331	0.74363
NDEONHPJ_01307		hypothetical protein gene	196	76.7	86	0.17	315670	354168	9.4	0.4129	0.81461
NDEONHPJ_01308		hypothetical protein gene	72	82.5	97.1	0.24	124737	146836	14.6	0.4299	0.82
NDEONHPJ_01309		hypothetical protein gene	19	37.8	65.6	0.8	15065.2	26170.3	27.8	0.2506	0.67332
NDEONHPJ_01310	proP_1	proP 1 gene	116	73.2	90.7	0.31	178434	221053	17.5	0.2352	0.6595
NDEONHPJ_01311		hypothetical protein gene	48	30.8	45.1	0.55	31065.1	45506.9	14.3	0.2139	0.63489
NDEONHPJ_01312		hypothetical protein gene	75	100.8	103.6	0.04	158756	163166	2.8	0.8842	1
NDEONHPJ_01313		hypothetical protein gene	44	49.2	58.3	0.24	45485.1	53843.6	9	0.6323	0.93187
NDEONHPJ_01314		hypothetical protein gene	49	18.3	27	0.56	18850.2	27801.1	8.7	0.2202	0.64212
NDEONHPJ_01315		hypothetical protein gene	79	38.4	37.3	-0.04	63758	61956	-1.1	0.9103	1
NDEONHPJ_01316		hypothetical protein gene	52	93.1	92.3	-0.01	101626	100820	-0.7	0.9739	1
NDEONHPJ_01317		hypothetical protein gene	56	82.4	82.4	0	96880.9	96944.1	0.1	0.9987	1
NDEONHPJ_01318	pqiB	pqiB gene	107	118.3	102.1	-0.21	265790	229510	-16.1	0.3798	0.79142
NDEONHPJ_01319		hypothetical protein gene	45	120.3	95.2	-0.34	113714	90010.9	-25.1	0.4413	0.82879
NDEONHPJ_01320		hypothetical protein gene	39	17.8	17.5	-0.02	14563.5	14325.1	-0.3	0.9676	1
NDEONHPJ_01321	ygeA	ygeA gene	52	135.6	149.3	0.14	148063	163052	13.7	0.5926	0.91388
NDEONHPJ_01322	yddG	yddG gene	74	39.6	48.2	0.28	61464.1	74847.8	8.6	0.528	0.87525
NDEONHPJ_01323		hypothetical protein gene	94	124.6	147.5	0.24	245978	291217	22.9	0.2777	0.69525
NDEONHPJ_01324		hypothetical protein gene	34	67.2	94.4	0.49	47974.4	67414.5	27.2	0.1979	0.61727
NDEONHPJ_01325		hypothetical protein gene	92	75.4	114.7	0.6	145717	221584	39.3	0.0149	0.17314
NDEONHPJ_01326		hypothetical protein gene	50	69.3	101.2	0.55	72771.3	106300	31.9	0.1066	0.47339
NDEONHPJ_01327	dctA_2	dctA 2 gene	101	72.7	81.4	0.16	154242	172599	8.7	0.541	0.88327
NDEONHPJ_01328		hypothetical protein gene	15	26.4	20.1	-0.39	8306.8	6328.68	-6.3	0.7444	0.97589
NDEONHPJ_01329	gloB_2	gloB 2 gene	60	84.9	127.4	0.59	106948	160553	42.5	0.0456	0.31242
NDEONHPJ_01330		hypothetical protein gene	57	115.4	86	-0.42	138187	102972	-29.4	0.2398	0.66207
NDEONHPJ_01331	metN_1	metN 1 gene	65	44.4	77.3	0.8	60641.2	105519	32.9	0.0253	0.23139
NDEONHPJ_01332	metQ_1	metQ 1 gene	55	91.3	104.1	0.19	105395	120223	12.8	0.5697	0.9011
NDEONHPJ_01333	purD	purD gene	71	18.9	40.3	1.09	28198.3	60117.6	21.4	0.0009	0.03308
NDEONHPJ_01334	purH	purH gene	105	17.7	28.1	0.66	39091.6	61875	10.3	0.0263	0.23492
NDEONHPJ_01335	fis	fis gene	17	2	2.5	0.28	723.7	881	0.4	1	1
NDEONHPJ_01336		hypothetical protein gene	73	72.8	73.4	0.01	111677	112583	0.6	0.9673	1
NDEONHPJ_01337	prmA_2	prmA 2 gene	56	86	108.4	0.33	101110	127469	22.4	0.2816	0.69906
NDEONHPJ_01338		hypothetical protein gene	10	78.8	56.1	-0.49	16555.7	11777.4	-22.8	0.5113	0.86798
NDEONHPJ_01339	mnmG	mnmG gene	116	66.8	63.9	-0.07	162792	155619	-2.9	0.8119	0.99731
NDEONHPJ_01340		hypothetical protein gene	69	62	67.4	0.12	89830.7	97595	5.4	0.7491	0.97589
NDEONHPJ_01341		hypothetical protein gene	109	92.6	93.5	0.01	212018	214089	0.9	0.9553	1
NDEONHPJ_01342		hypothetical protein gene	52	67.6	120.1	0.83	73862.1	131192	52.5	0.0199	0.20342
NDEONHPJ_01343		hypothetical protein gene	61	66	94.2	0.51	84524.3	120714	28.3	0.153	0.5541
NDEONHPJ_01344		hypothetical protein gene	62	67.3	84.1	0.32	87643.2	109481	16.8	0.2954	0.7143
NDEONHPJ_01345	dadX_1	dadX 1 gene	72	61.6	89.9	0.54	93142.9	135892	28.3	0.0751	0.39876
NDEONHPJ_01346	dnaB	dnaB gene	105	3.3	0	-2.11	7283.3	0	-3.3	0.0286	0.24351
NDEONHPJ_01347	rplI	rplI gene	29	37.6	17	-1.15	22869.7	10323.5	-20.6	0.3298	0.74189
NDEONHPJ_01348	rpsR	rpsR gene	18	5.3	2	-1.44	2001	737.52	-3.3	0.5586	0.89459
NDEONHPJ_01349	rpsF	rpsF gene	20	0	0	0	0	0	0	1	1
NDEONHPJ_01350	cyoE	cyoE gene	71	1.9	1	-0.89	2831.4	1524.13	-0.9	0.3079	0.72437
NDEONHPJ_01351	cyoD	cyoD gene	23	0.7	0	-0.74	322.2	0	-0.7	0.253	0.67543
NDEONHPJ_01352	cyoC	cyoC gene	36	0.5	0	-0.61	400.1	0	-0.5	0.0608	0.3672
NDEONHPJ_01353	cyoB	cyoB gene	133	1.1	0	-6.69	2935.1	28.34	-1	0	0
NDEONHPJ_01354	cyoA	cyoA gene	70	0.9	0	-8.55	1261.4	3.36	-0.9	0.0002	0.01092
NDEONHPJ_01355		hypothetical protein gene	66	61.6	69.2	0.17	85315.4	95926.4	7.7	0.5342	0.87779
NDEONHPJ_01356	ppsA	ppsA gene	147	1.1	1.2	0.14	3254	3593.3	0.1	0.7633	0.98119
NDEONHPJ_01357	ppsR	ppsR gene	62	17.9	20.1	0.17	23355.1	26211	2.2	0.646	0.94082
NDEONHPJ_01358	pgaA	pgaA gene	187	97.6	102.8	0.07	383083	403513	5.2	0.701	0.96012
NDEONHPJ_01359		hypothetical protein gene	142	54.3	67.3	0.31	161792	200552	13	0.1469	0.54524
NDEONHPJ_01360	pgaC_1	pgaC 1 gene	100	76.1	90	0.24	159824	189061	13.9	0.2762	0.69514
NDEONHPJ_01361		hypothetical protein gene	39	153.8	133.3	-0.21	125929	109140	-20.5	0.4953	0.86169
NDEONHPJ_01362		Baeyer-Villiger monooxygenase gene	49	77.9	68	-0.2	80200.1	70003.4	-9.9	0.6318	0.9315
NDEONHPJ_01363	fgd	fgd gene	68	113.1	123.8	0.13	161506	176755	10.7	0.6836	0.95318
NDEONHPJ_01364		hypothetical protein gene	39	140.9	94.1	-0.58	115397	77038.5	-46.8	0.2032	0.62284
NDEONHPJ_01365		hypothetical protein gene	31	167.3	192	0.2	108890	124980	24.7	0.5954	0.91555
NDEONHPJ_01366	pgrR_1	pgrR 1 gene	70	83.4	78.1	-0.09	122662	114866	-5.3	0.7435	0.97589
NDEONHPJ_01367	hchA_2	hchA 2 gene	64	91.1	84.1	-0.12	122495	113072	-7	0.6901	0.95396
NDEONHPJ_01368	prfA	prfA gene	67	0	0	-0.62	7.7	5.01	0	1	1
NDEONHPJ_01369	prmC	prmC gene	39	12	0.6	-4.24	9794.6	519.54	-11.3	0.001	0.03475
NDEONHPJ_01370		hypothetical protein gene	77	76.8	119.6	0.64	124114	193388	42.8	0.0226	0.21915
NDEONHPJ_01371		putative oxidoreductase gene	36	93.5	101.8	0.12	70721.8	76989	8.3	0.7831	0.98841
NDEONHPJ_01372	mmgC_5	mmgC 5 gene	64	113.9	106.9	-0.09	153086	143728	-7	0.7679	0.98211
NDEONHPJ_01373	acsA_2	acsA 2 gene	107	79.6	85.7	0.11	178753	192503	6.1	0.6853	0.95318
NDEONHPJ_01374		hypothetical protein gene	41	115.8	135.8	0.23	99673.9	116903	20	0.5545	0.89246
NDEONHPJ_01375	moeB	moeB gene	59	74.3	97.1	0.39	92080.7	120320	22.8	0.2246	0.64881
NDEONHPJ_01376		hypothetical protein gene	97	64.8	92.8	0.52	132080	189129	28	0.0432	0.30471
NDEONHPJ_01377	folB	folB gene	14	0	0	0	0	0	0	1	1
NDEONHPJ_01378		hypothetical protein gene	28	14.4	17.1	0.25	8443.6	10073	2.8	0.7101	0.96265
NDEONHPJ_01379		hypothetical protein gene	8	67.5	75.7	0.16	11341.5	12715.6	8.2	0.8509	1
NDEONHPJ_01380	kdpA	kdpA gene	122	101.2	125.1	0.31	259275	320381	23.9	0.1816	0.59473
NDEONHPJ_01381	kdpB	kdpB gene	113	130.6	122.3	-0.1	309972	290162	-8.3	0.6791	0.95029
NDEONHPJ_01382	kdpC	kdpC gene	46	72.1	89.1	0.31	69617.3	86057.4	17	0.4168	0.81461
NDEONHPJ_01383	kdpD	kdpD gene	176	56.6	73.1	0.37	209310	270150	16.5	0.1076	0.47339
NDEONHPJ_01384	kdpE	kdpE gene	53	99.2	140.5	0.5	110388	156411	41.4	0.1394	0.53239
NDEONHPJ_01385	puuA	puuA gene	115	31	74.3	1.26	74851.6	179503	43.3	0	0
NDEONHPJ_01386		hypothetical protein gene	48	54.2	73.6	0.44	54606.9	74198.5	19.4	0.2819	0.69915
NDEONHPJ_01387	coq7	coq7 gene	42	0.4	0.1	-2.25	351.2	73.95	-0.3	0.8754	1
NDEONHPJ_01388	lplT	lplT gene	100	90.2	91.1	0.01	189455	191293	0.9	0.9512	1
NDEONHPJ_01389	bamA_1	bamA 1 gene	211	1.6	0.6	-1.38	6876.9	2643.25	-1	0.0257	0.23227
NDEONHPJ_01390		hypothetical protein gene	347	2.5	1.5	-0.81	18535.4	10575.4	-1.1	0.0282	0.24227
NDEONHPJ_01391		hypothetical protein gene	22	40.2	22.7	-0.82	18562.5	10482.5	-17.5	0.3455	0.75585
NDEONHPJ_01392	acnB	acnB gene	150	4	3.8	-0.05	12504.4	12066.8	-0.1	0.9517	1
NDEONHPJ_01393		hypothetical protein gene	48	37.2	41.2	0.15	37451.2	41500.6	4	0.7688	0.98211
NDEONHPJ_01394		hypothetical protein gene	88	57.7	65.2	0.18	106647	120500	7.5	0.5947	0.91555
NDEONHPJ_01395	ydhP_2	ydhP 2 gene	89	79.2	59.5	-0.41	148087	111226	-19.7	0.1652	0.57258
NDEONHPJ_01396		hypothetical protein gene	36	58.3	61.9	0.09	44104.4	46826.9	3.6	0.8549	1
NDEONHPJ_01397		hypothetical protein gene	78	48.4	74.5	0.62	79298.3	122016	26.1	0.0506	0.33238
NDEONHPJ_01398	metR	metR gene	67	98.9	105.8	0.1	139083	148928	7	0.7307	0.97129
NDEONHPJ_01399		hypothetical protein gene	45	32.2	46.8	0.54	30458.4	44209.8	14.6	0.2858	0.70355
NDEONHPJ_01400		hypothetical protein gene	18	72.8	60.7	-0.26	27506.1	22945	-12.1	0.6121	0.92201
NDEONHPJ_01401	rsuA	rsuA gene	45	55.2	69.9	0.34	52179.2	66048.9	14.7	0.4179	0.81509
NDEONHPJ_01402		hypothetical protein gene	33	53.5	78.6	0.56	37079.2	54480.4	25.1	0.2073	0.62759
NDEONHPJ_01403		hypothetical protein gene	17	14.6	32.9	1.17	5219.3	11755.1	18.3	0.1303	0.51354
NDEONHPJ_01404		hypothetical protein gene	65	81.5	76.1	-0.1	111286	103855	-5.4	0.7039	0.96073
NDEONHPJ_01405		hypothetical protein gene	30	10.5	8	-0.38	6596	5069.1	-2.4	0.7546	0.97791
NDEONHPJ_01406	mutL	mutL gene	126	17.8	16.3	-0.12	46969	43197	-1.4	0.7245	0.96856
NDEONHPJ_01407	miaA	miaA gene	64	0.3	0	-0.35	363.3	0	-0.3	0.2571	0.68067
NDEONHPJ_01408	hfq	hfq gene	21	0.1	1.4	3.3	63.1	620.5	1.3	0.6307	0.93104
NDEONHPJ_01409		hypothetical protein gene	85	41.4	34.7	-0.26	73978.6	61922.9	-6.8	0.4493	0.83519
NDEONHPJ_01410	nfsB	nfsB gene	45	56.8	55.4	-0.04	53702.7	52314.5	-1.5	0.938	1
NDEONHPJ_01411		hypothetical protein gene	27	3.1	5.8	0.9	1750.5	3270.07	2.7	0.1918	0.608
NDEONHPJ_01412	lpxH	lpxH gene	48	0	3.3	2.09	0	3288.1	3.3	0.2521	0.67491
NDEONHPJ_01413		Peptidyl-prolyl cis-trans isomerase cyp18 gene	28	34.5	31	-0.15	20263.1	18245.9	-3.4	0.7655	0.98152
NDEONHPJ_01414	glnS	glnS gene	103	0	0	0	0	5.45	0	1	1
NDEONHPJ_01415		hypothetical protein gene	55	75.3	98.1	0.38	86914.8	113318	22.9	0.2247	0.64881
NDEONHPJ_01416	eutC	eutC gene	49	73.9	108.1	0.55	76078.8	111273	34.2	0.1744	0.58332
NDEONHPJ_01417	eutB	eutB gene	85	84.2	63.5	-0.41	150299	113383	-20.7	0.2382	0.66169
NDEONHPJ_01418		hypothetical protein gene	97	118.8	127.5	0.1	241911	259772	8.8	0.6896	0.95396
NDEONHPJ_01419	ald1	ald1 gene	87	131.4	128.4	-0.03	239978	234562	-3	0.9184	1
NDEONHPJ_01420		hypothetical protein gene	73	129.8	162.6	0.33	198917	249202	32.8	0.3103	0.72691
NDEONHPJ_01421		hypothetical protein gene	63	59.8	77.9	0.38	79075.6	103088	18.2	0.2772	0.69525
NDEONHPJ_01422	dhaT_2	dhaT 2 gene	71	220.9	229.4	0.05	329404	342110	8.5	0.8324	1
NDEONHPJ_01423	recD2	recD2 gene	100	44.2	59.2	0.42	92762.3	124418	15.1	0.1539	0.55506
NDEONHPJ_01424		hypothetical protein gene	28	68.2	71.1	0.06	40105.3	41779	2.8	0.9053	1
NDEONHPJ_01425	thiM	thiM gene	58	96.7	134	0.47	117763	163227	37.3	0.115	0.48795
NDEONHPJ_01426		hypothetical protein gene	85	65.3	46	-0.51	116603	82054.4	-19.4	0.0877	0.42765
NDEONHPJ_01427		hypothetical protein gene	17	89	151.8	0.77	31775.2	54201.4	62.8	0.1505	0.55059
NDEONHPJ_01428	pepN_2	pepN 2 gene	169	113.7	108.9	-0.06	403637	386516	-4.8	0.7493	0.97589
NDEONHPJ_01429		hypothetical protein gene	41	81.5	120.6	0.56	70188.2	103828	39.1	0.2173	0.63805
NDEONHPJ_01430		hypothetical protein gene	72	44.6	40.7	-0.13	67490.4	61580.4	-3.9	0.7374	0.97203
NDEONHPJ_01431		hypothetical protein gene	197	71.1	89.9	0.34	294074	371728	18.8	0.1012	0.46445
NDEONHPJ_01432		hypothetical protein gene	99	103.9	109.4	0.07	216063	227474	5.5	0.7751	0.98405
NDEONHPJ_01433		hypothetical protein gene	47	40.6	61.7	0.6	40103.9	60893.6	21.1	0.2235	0.64768
NDEONHPJ_01434		hypothetical protein gene	47	33.3	64.7	0.96	32866.7	63869	31.4	0.0643	0.37702
NDEONHPJ_01435		hypothetical protein gene	49	66	121.8	0.88	67892.7	125365	55.9	0.024	0.22599
NDEONHPJ_01436	pheA2	pheA2 gene	45	50.6	67.2	0.41	47802.1	63463.9	16.6	0.282	0.69915
NDEONHPJ_01437	lrp_2	lrp 2 gene	37	21.2	20.9	-0.02	16483.1	16270.2	-0.3	0.9842	1
NDEONHPJ_01438		hypothetical protein gene	32	11.7	16.3	0.48	7885.5	10972.4	4.6	0.5568	0.89364
NDEONHPJ_01439		hypothetical protein gene	45	44	44.3	0.01	41580	41829.1	0.3	0.984	1
NDEONHPJ_01440	iutA_1	iutA 1 gene	172	100.5	124.1	0.3	362955	448157	23.6	0.1643	0.57258
NDEONHPJ_01441	ybdG	ybdG gene	91	68.6	104	0.6	131105	198722	35.4	0.0392	0.28491
NDEONHPJ_01442		hypothetical protein gene	15	41.7	62.4	0.58	13149.5	19655	20.7	0.5372	0.87991
NDEONHPJ_01443		hypothetical protein gene	42	16.1	22.5	0.49	14196.7	19875.4	6.4	0.4064	0.81042
NDEONHPJ_01444		hypothetical protein gene	27	60.9	109.2	0.84	34508.3	61891	48.3	0.0378	0.2805
NDEONHPJ_01445		hypothetical protein gene	39	18	21.4	0.25	14740.6	17511	3.4	0.7376	0.97203
NDEONHPJ_01446		hypothetical protein gene	41	43.7	75.6	0.79	37618.3	65122.4	31.9	0.0867	0.42603
NDEONHPJ_01447	fhuE_1	fhuE 1 gene	179	100.1	116	0.21	376214	436060	15.9	0.2725	0.69435
NDEONHPJ_01448		hypothetical protein gene	92	64.7	98.6	0.61	125025	190469	33.9	0.0539	0.34156
NDEONHPJ_01449		hypothetical protein gene	9	49.3	10	-2.3	9315	1887.98	-39.3	0.4355	0.8234
NDEONHPJ_01450	pliG	pliG gene	48	11	5.1	-1.12	11082.6	5097.03	-5.9	0.2587	0.68107
NDEONHPJ_01451	yheS_2	yheS 2 gene	106	52.4	99.4	0.92	116634	221354	47	0.0005	0.02249
NDEONHPJ_01452		Putative universal stress protein gene	31	33.9	50.9	0.59	22059.6	33144.5	17	0.3437	0.75472
NDEONHPJ_01453		hypothetical protein gene	19	2.4	4.4	0.89	946.7	1751.16	2	0.6535	0.94292
NDEONHPJ_01454		hypothetical protein gene	18	6.6	1.7	-1.96	2508.2	644.53	-4.9	0.3325	0.74363
NDEONHPJ_01455		hypothetical protein gene	41	18.1	45.1	1.32	15578.5	38864.1	27	0.0142	0.16859
NDEONHPJ_01456		hypothetical protein gene	10	30	129.9	2.11	6302.9	27274.4	99.9	0.0045	0.08868
NDEONHPJ_01457	mgtA	mgtA gene	194	59.5	65.7	0.14	242590	267713	6.2	0.5595	0.89459
NDEONHPJ_01458		hypothetical protein gene	57	42.2	87	1.05	50460.4	104192	44.9	0.0074	0.11937
NDEONHPJ_01459	ydcO_1	ydcO 1 gene	97	81.7	84.5	0.05	166519	172057	2.7	0.8757	1
NDEONHPJ_01460	lrp_3	lrp 3 gene	25	48.5	68.4	0.5	25484.7	35927	19.9	0.5125	0.86912
NDEONHPJ_01461	leuE_2	leuE 2 gene	60	72.7	77.2	0.09	91585.5	97318.4	4.5	0.817	0.99778
NDEONHPJ_01462	tal	tal gene	67	78	81.4	0.06	109721	114557	3.4	0.8847	1
NDEONHPJ_01463	yahB	yahB gene	57	90.8	115.9	0.35	108661	138696	25.1	0.2916	0.70915
NDEONHPJ_01464		hypothetical protein gene	31	92.2	148	0.68	60030	96375.4	55.8	0.0643	0.37702
NDEONHPJ_01465	fadI	fadI gene	88	109.1	185.6	0.77	201648	343059	76.5	0.0021	0.05425
NDEONHPJ_01466		hypothetical protein gene	92	140.9	131.5	-0.1	272181	254093	-9.4	0.6921	0.95396
NDEONHPJ_01467		hypothetical protein gene	53	37.5	74.9	1	41719.1	83406.5	37.5	0.0156	0.17803
NDEONHPJ_01468		hypothetical protein gene	78	98.8	143.4	0.54	161878	234935	44.6	0.0599	0.36352
NDEONHPJ_01469		hypothetical protein gene	34	34.3	94.3	1.46	24463.5	67306.4	60	0.0012	0.03855
NDEONHPJ_01470	smvA	smvA gene	108	73.6	113	0.62	166904	256191	39.4	0.0121	0.15951
NDEONHPJ_01471	ruvB_2	ruvB 2 gene	130	0.5	0.3	-0.99	1358.4	682.65	-0.2	0.8567	1
NDEONHPJ_01472		hypothetical protein gene	6	21.7	7.6	-1.52	2739.4	953.63	-14.2	0.7203	0.9675
NDEONHPJ_01473	plcN_1	plcN 1 gene	143	136.6	135.2	-0.02	410306	405869	-1.5	0.9508	1
NDEONHPJ_01474		hypothetical protein gene	29	59.6	95.3	0.68	36275.6	58009	35.7	0.1426	0.53923
NDEONHPJ_01475	adh1	adh1 gene	88	113.6	110.9	-0.03	209870	204941	-2.7	0.9044	1
NDEONHPJ_01476	pgl	pgl gene	85	100.9	81.2	-0.31	180063	144926	-19.7	0.2793	0.69607
NDEONHPJ_01477	yfkJ	yfkJ gene	26	0	4.7	2.5	0	2547.42	4.7	0.0042	0.08496
NDEONHPJ_01478	murB	murB gene	83	0	2.5	9.24	7.2	4354.07	2.5	0.061	0.36783
NDEONHPJ_01479		hypothetical protein gene	94	111	79.4	-0.48	219128	156760	-31.6	0.0684	0.38342
NDEONHPJ_01480	menH_1	menH 1 gene	74	69.9	74	0.08	108675	115056	4.1	0.8091	0.99708
NDEONHPJ_01481		hypothetical protein gene	126	78.6	121.5	0.63	208040	321513	42.9	0.003	0.07036
NDEONHPJ_01482		hypothetical protein gene	113	74.5	71.3	-0.06	176677	169178	-3.2	0.7989	0.99356
NDEONHPJ_01483		hypothetical protein gene	59	7.1	21.5	1.59	8843.3	26660.2	14.4	0.0152	0.17513
NDEONHPJ_01484		hypothetical protein gene	65	71.5	59.9	-0.26	97552.5	81712	-11.6	0.5206	0.87003
NDEONHPJ_01485		hypothetical protein gene	108	71.7	107.2	0.58	162654	243193	35.5	0.03	0.24771
NDEONHPJ_01486		hypothetical protein gene	16	92.4	88.3	-0.06	31038.6	29685.2	-4	0.9304	1
NDEONHPJ_01487		hypothetical protein gene	17	87.8	127.4	0.54	31345	45490.2	39.6	0.3544	0.76546
NDEONHPJ_01488		hypothetical protein gene	14	32.4	11.2	-1.53	9521.9	3294.17	-21.2	0.3183	0.7307
NDEONHPJ_01489		hypothetical protein gene	24	1	0.4	-1.14	488.6	221.84	-0.5	0.4679	0.84575
NDEONHPJ_01490		hypothetical protein gene	19	1.4	1.2	-0.24	558.3	472.63	-0.2	0.8155	0.99765
NDEONHPJ_01491		hypothetical protein gene	77	59.4	70.9	0.25	96125.4	114626	11.4	0.4608	0.84088
NDEONHPJ_01492		hypothetical protein gene	74	109.8	144.3	0.39	170679	224276	34.5	0.1723	0.58087
NDEONHPJ_01493		hypothetical protein gene	28	54	72	0.41	31771.3	42328	18	0.469	0.84575
NDEONHPJ_01494		hypothetical protein gene	26	60.6	67.6	0.16	33062.1	36919.8	7.1	0.7712	0.98211
NDEONHPJ_01495		hypothetical protein gene	68	74.5	114.6	0.62	106365	163669	40.1	0.038	0.2805
NDEONHPJ_01496		hypothetical protein gene	75	83.6	79.4	-0.07	131646	125044	-4.2	0.8268	0.99869
NDEONHPJ_01497	lexA_1	lexA 1 gene	50	1.1	0	-1.05	1125.7	0	-1.1	0.06	0.36352
NDEONHPJ_01498		hypothetical protein gene	6	70.3	128.1	0.86	8863.6	16135.4	57.7	0.4011	0.80621
NDEONHPJ_01499		hypothetical protein gene	15	11.5	12.7	0.14	3624.4	4006.5	1.2	0.9781	1
NDEONHPJ_01500		hypothetical protein gene	16	57.1	78.8	0.47	19177.8	26487.7	21.8	0.4475	0.83413
NDEONHPJ_01501		hypothetical protein gene	13	21.5	86.5	2.01	5876.4	23619.8	65	0.0381	0.2805
NDEONHPJ_01502		hypothetical protein gene	98	106.4	138.7	0.38	219026	285343	32.2	0.1209	0.49752
NDEONHPJ_01503		hypothetical protein gene	46	6.9	25.5	1.88	6686.6	24605.9	18.6	0.0239	0.22599
NDEONHPJ_01504		hypothetical protein gene	43	137.6	169.9	0.3	124212	153437	32.4	0.4235	0.81935
NDEONHPJ_01505		hypothetical protein gene	20	95.7	83.4	-0.2	40174.8	35012.6	-12.3	0.7628	0.98119
NDEONHPJ_01506		hypothetical protein gene	24	188.7	163.7	-0.21	95116.5	82507.6	-25	0.6641	0.94578
NDEONHPJ_01507		hypothetical protein gene	27	74.6	106.2	0.51	42288.4	60196.4	31.6	0.2827	0.69952
NDEONHPJ_01508		hypothetical protein gene	25	124	116.3	-0.09	65097.8	61059.7	-7.7	0.8546	1
NDEONHPJ_01509		hypothetical protein gene	27	54.1	45.8	-0.24	30695.6	25948.6	-8.4	0.7149	0.96418
NDEONHPJ_01510		hypothetical protein gene	50	57.6	131.4	1.19	60508.6	137929	73.7	0.0012	0.03855
NDEONHPJ_01511		hypothetical protein gene	18	24	42.6	0.83	9086.1	16111	18.6	0.2318	0.65691
NDEONHPJ_01512		hypothetical protein gene	13	97.5	68.6	-0.51	26620.5	18740.1	-28.9	0.4761	0.85168
NDEONHPJ_01513		hypothetical protein gene	32	14.1	34.5	1.29	9490.6	23209.6	20.4	0.0259	0.23298
NDEONHPJ_01514		hypothetical protein gene	28	27.4	17.7	-0.63	16117.3	10428.3	-9.7	0.4884	0.86022
NDEONHPJ_01515		hypothetical protein gene	36	127.3	195.5	0.62	96242.5	147776	68.2	0.1212	0.49769
NDEONHPJ_01516		hypothetical protein gene	28	56.2	101.9	0.86	33034.6	59901.8	45.7	0.1089	0.47471
NDEONHPJ_01517		hypothetical protein gene	89	119.2	155.4	0.38	222780	290405	36.2	0.1112	0.48068
NDEONHPJ_01518		hypothetical protein gene	102	152.1	130.7	-0.22	325823	279893	-21.4	0.3111	0.72721
NDEONHPJ_01519		hypothetical protein gene	72	85.1	91	0.1	128691	137650	5.9	0.7666	0.98211
NDEONHPJ_01520		hypothetical protein gene	34	34.2	21.6	-0.67	24429.2	15390.2	-12.7	0.2341	0.6595
NDEONHPJ_01521		hypothetical protein gene	14	80.1	99.8	0.32	23550.9	29331.6	19.7	0.6643	0.94578
NDEONHPJ_01522		hypothetical protein gene	13	24.1	36.6	0.6	6573.2	9986.11	12.5	0.4761	0.85168
NDEONHPJ_01523		hypothetical protein gene	37	82.4	96.6	0.23	64041.8	75096	14.2	0.5977	0.91685
NDEONHPJ_01524		hypothetical protein gene	72	126.6	220.3	0.8	191449	333037	93.6	0.002	0.0531
NDEONHPJ_01525		hypothetical protein gene	39	96.9	43	-1.17	79383.4	35207.3	-53.9	0.021	0.20962
NDEONHPJ_01526		hypothetical protein gene	21	152.7	106	-0.53	67338.1	46743.6	-46.7	0.3805	0.79142
NDEONHPJ_01527		hypothetical protein gene	26	113	196.8	0.8	61722.3	107448	83.7	0.0636	0.37638
NDEONHPJ_01528		hypothetical protein gene	22	152	170.6	0.17	70246.8	78837.5	18.6	0.714	0.96418
NDEONHPJ_01529		hypothetical protein gene	26	152.6	145.5	-0.07	83332.5	79417.5	-7.2	0.8841	1
NDEONHPJ_01530		hypothetical protein gene	24	66.1	56.7	-0.22	33318.7	28554.4	-9.5	0.7255	0.96856
NDEONHPJ_01531		hypothetical protein gene	15	145.7	308.1	1.08	45895.3	97066.1	162.4	0.0227	0.21915
NDEONHPJ_01532		hypothetical protein gene	40	66.8	102.3	0.62	56116.7	85947.4	35.5	0.0804	0.41147
NDEONHPJ_01533		hypothetical protein gene	17	84.6	150.3	0.83	30189.3	53648.1	65.7	0.2038	0.62284
NDEONHPJ_01534		hypothetical protein gene	85	110.7	140.8	0.35	197538	251263	30.1	0.1666	0.57379
NDEONHPJ_01535		hypothetical protein gene	57	90	121.2	0.43	107771	145120	31.2	0.2133	0.6336
NDEONHPJ_01536		hypothetical protein gene	29	72.9	69	-0.08	44400.1	42044.8	-3.9	0.882	1
NDEONHPJ_01537		hypothetical protein gene	10	89.3	37.6	-1.25	18762.2	7902.74	-51.7	0.1569	0.55886
NDEONHPJ_01538		hypothetical protein gene	29	22.1	44.4	1.01	13466.8	27028	22.3	0.1713	0.58037
NDEONHPJ_01539		hypothetical protein gene	38	40.1	64.3	0.68	32038	51328.6	24.2	0.1717	0.58037
NDEONHPJ_01540		hypothetical protein gene	28	65.4	61.6	-0.09	38451.4	36199.1	-3.8	0.8866	1
NDEONHPJ_01541		hypothetical protein gene	309	82	109.9	0.42	532298	713195	27.9	0.0031	0.07139
NDEONHPJ_01542		hypothetical protein gene	25	199	147.3	-0.43	104460	77352.7	-51.6	0.3976	0.8034
NDEONHPJ_01543		hypothetical protein gene	39	191.3	143.3	-0.42	156672	117396	-48	0.253	0.67543
NDEONHPJ_01544		hypothetical protein gene	19	119.2	103.5	-0.2	47575.1	41289.6	-15.8	0.7026	0.96012
NDEONHPJ_01545		hypothetical protein gene	221	127.2	124.1	-0.04	590419	575971	-3.1	0.8242	0.99819
NDEONHPJ_01546		hypothetical protein gene	13	91.3	93.8	0.04	24923.5	25603.9	2.5	0.9549	1
NDEONHPJ_01547		hypothetical protein gene	34	60.6	139.8	1.21	43281.7	99816.4	79.2	0.0151	0.17493
NDEONHPJ_01548		hypothetical protein gene	17	23.8	37.7	0.67	8483.7	13465.4	14	0.4285	0.82
NDEONHPJ_01549		hypothetical protein gene	12	67.1	50.3	-0.41	16898.5	12674.6	-16.8	0.6653	0.94578
NDEONHPJ_01550		hypothetical protein gene	38	78.8	101.3	0.36	62918.7	80844.9	22.5	0.2914	0.70912
NDEONHPJ_01551	umuC_1	umuC 1 gene	98	65.9	110.7	0.75	135701	227742	44.7	0.0071	0.1155
NDEONHPJ_01552		hypothetical protein gene	49	59.9	67.2	0.17	61601.1	69135.9	7.3	0.673	0.94835
NDEONHPJ_01553		hypothetical protein gene	82	42.7	59.1	0.47	73547.3	101787	16.4	0.1238	0.50457
NDEONHPJ_01554	hcaT	hcaT gene	90	73.6	68	-0.11	139160	128536	-5.6	0.6832	0.95318
NDEONHPJ_01555		hypothetical protein gene	49	79.9	100.5	0.33	82181.5	103434	20.7	0.3661	0.78059
NDEONHPJ_01556	accC	accC gene	86	1	0.7	-0.4	1743.5	1323.7	-0.2	0.9535	1
NDEONHPJ_01557	accB	accB gene	15	0	0	0	0	0	0	1	1
NDEONHPJ_01558	aroQ	aroQ gene	28	0	0	0	0	0	0	1	1
NDEONHPJ_01559	umuC_2	umuC 2 gene	100	70	109.1	0.64	146919	229014	39.1	0.0215	0.21239
NDEONHPJ_01560		hypothetical protein gene	66	108.5	119.7	0.14	150375	165859	11.2	0.6515	0.94201
NDEONHPJ_01561	pdtaR	pdtaR gene	43	157.5	88.6	-0.83	142229	79981.4	-68.9	0.1211	0.49769
NDEONHPJ_01562		hypothetical protein gene	16	33.9	85.5	1.33	11392.1	28723.6	51.6	0.1532	0.5541
NDEONHPJ_01563	nasD	nasD gene	140	138.9	154.7	0.16	408279	454738	15.8	0.4563	0.83783
NDEONHPJ_01564	norW	norW gene	97	135.5	147	0.12	275978	299365	11.5	0.6646	0.94578
NDEONHPJ_01565	nasA	nasA gene	163	136.4	159.1	0.22	466909	544569	22.7	0.2473	0.67065
NDEONHPJ_01566	mobA	mobA gene	43	33.1	68.9	1.06	29899.8	62224.1	35.8	0.0257	0.23227
NDEONHPJ_01567	napA	napA gene	159	73.6	103.6	0.49	245803	346026	30	0.0215	0.21239
NDEONHPJ_01568	moaA	moaA gene	86	105.4	112.9	0.1	190349	203829	7.5	0.7015	0.96012
NDEONHPJ_01569		hypothetical protein gene	16	96.7	111	0.2	32484.7	37286.9	14.3	0.6889	0.95396
NDEONHPJ_01570	moaE1	moaE1 gene	30	69	179.3	1.38	43442.9	112938	110.3	0.0017	0.04999
NDEONHPJ_01571		hypothetical protein gene	60	147.2	115.2	-0.35	185530	145141	-32.1	0.2844	0.70191
NDEONHPJ_01572	moeA	moeA gene	93	94	108.6	0.21	183673	212142	14.6	0.4167	0.81461
NDEONHPJ_01573		putative HTH-type transcriptional regulator gene	29	168.8	126.7	-0.41	102821	77167.7	-42.1	0.3064	0.7243
NDEONHPJ_01574	norG_3	norG 3 gene	109	54.8	90.5	0.72	125408	207141	35.7	0.0049	0.09274
NDEONHPJ_01575		hypothetical protein gene	66	76.7	70.9	-0.11	106264	98283.3	-5.8	0.7407	0.97577
NDEONHPJ_01576	tusE	tusE gene	22	9.3	5.8	-0.68	4279.1	2670.28	-3.5	0.3638	0.77699
NDEONHPJ_01577		hypothetical protein gene	15	3.6	3.4	-0.07	1122.3	1065.5	-0.2	0.9453	1
NDEONHPJ_01578		hypothetical protein gene	23	3.4	2.3	-0.58	1622.4	1087.85	-1.1	0.6561	0.94495
NDEONHPJ_01579	tusD	tusD gene	18	15.6	7.4	-1.08	5906.3	2797.19	-8.2	0.2028	0.62284
NDEONHPJ_01580	galE_1	galE 1 gene	81	156.9	135.2	-0.21	266902	229953	-21.7	0.4218	0.81855
NDEONHPJ_01581	fumC	fumC gene	85	76.7	85.6	0.16	136908	152812	8.9	0.6473	0.94164
NDEONHPJ_01582		hypothetical protein gene	29	49.2	36.6	-0.43	29955.2	22311.3	-12.6	0.4902	0.86083
NDEONHPJ_01583		hypothetical protein gene	38	44.1	30.2	-0.55	35178.4	24072.5	-13.9	0.257	0.68067
NDEONHPJ_01584		hypothetical protein gene	32	27.5	20.7	-0.41	18489.1	13892.9	-6.8	0.4842	0.85814
NDEONHPJ_01585	dadA_1	dadA 1 gene	89	99.9	112.1	0.17	186790	209526	12.2	0.5059	0.8638
NDEONHPJ_01586		hypothetical protein gene	40	64.1	103.7	0.69	53877	87142.9	39.6	0.0634	0.37636
NDEONHPJ_01587	ispF	ispF gene	38	0	16.1	4.1	0	12886	16.1	0.0005	0.02249
NDEONHPJ_01588		hypothetical protein gene	43	160.7	160.7	0	145102	145157	0.1	0.9982	1
NDEONHPJ_01589	argF	argF gene	53	106.5	93.2	-0.19	118482	103727	-13.3	0.5469	0.88744
NDEONHPJ_01590		hypothetical protein gene	50	89.1	89.2	0	93507	93681.4	0.2	0.9928	1
NDEONHPJ_01591	glnG	glnG gene	84	106.1	100.8	-0.07	187079	177853	-5.2	0.8001	0.99383
NDEONHPJ_01592	glnL	glnL gene	89	93.8	109.6	0.22	175396	204803	15.7	0.4545	0.83752
NDEONHPJ_01593	rimO	rimO gene	93	0	0	-0.06	79.9	0	0	1	1
NDEONHPJ_01594	pyrH	pyrH gene	56	0	0.1	0.08	0	68.1	0.1	1	1
NDEONHPJ_01595	frr	frr gene	36	0	0.1	0.09	0	47.74	0.1	0.5049	0.86342
NDEONHPJ_01596	uppS	uppS gene	36	0	0	0	0	0	0	1	1
NDEONHPJ_01597		hypothetical protein gene	71	0	0	-0.02	18.2	0	0	0.5015	0.86314
NDEONHPJ_01598	dxr	dxr gene	87	4.9	6.3	0.35	9039.2	11495.9	1.3	0.727	0.96874
NDEONHPJ_01599	rseP	rseP gene	99	44	48.8	0.15	91553	101360	4.7	0.6368	0.93402
NDEONHPJ_01600	bamA_2	bamA 2 gene	225	0	0	0.03	0	84.41	0	1	1
NDEONHPJ_01601		hypothetical protein gene	43	44.5	33.2	-0.42	40200.9	29962.7	-11.3	0.3586	0.77148
NDEONHPJ_01602	lpxD	lpxD gene	74	1.4	1	-0.44	2214.2	1631.14	-0.4	1	1
NDEONHPJ_01603	fabZ	fabZ gene	33	0	0	0	0	0	0	1	1
NDEONHPJ_01604	lpxA	lpxA gene	64	0.1	0.2	1.13	132.7	290.97	0.1	0.6675	0.94578
NDEONHPJ_01605		hypothetical protein gene	81	73.4	71.9	-0.03	124839	122319	-1.5	0.919	1
NDEONHPJ_01606	recX	recX gene	33	15.2	35.5	1.22	10561.7	24576.1	20.2	0.0815	0.41323
NDEONHPJ_01607	recA	recA gene	77	26.3	27.8	0.08	42573.5	45011.4	1.5	0.8175	0.99778
NDEONHPJ_01608	hslR	hslR gene	24	74.4	105.5	0.5	37508.2	53193.8	31.1	0.4022	0.8071
NDEONHPJ_01609	yrfG	yrfG gene	50	33.1	55.5	0.74	34761.5	58222.9	22.3	0.112	0.48272
NDEONHPJ_01610		hypothetical protein gene	33	29.2	28.8	-0.02	20246.2	19964.6	-0.4	0.9727	1
NDEONHPJ_01611		hypothetical protein gene	17	31.8	38.7	0.28	11346.7	13816	6.9	0.6843	0.95318
NDEONHPJ_01612		hypothetical protein gene	24	48.2	54.7	0.18	24283.9	27570	6.5	0.7832	0.98841
NDEONHPJ_01613		hypothetical protein gene	37	55.3	71.6	0.37	42998.6	55625.2	16.3	0.4265	0.82
NDEONHPJ_01614	decR_1	decR 1 gene	37	17.5	35.3	1.01	13613.5	27431.9	17.8	0.0563	0.34828
NDEONHPJ_01615	kynU	kynU gene	85	51.8	65	0.33	92464.5	116086	13.2	0.2581	0.68107
NDEONHPJ_01616	pheP	pheP gene	115	100.3	102.7	0.03	242199	248073	2.4	0.8861	1
NDEONHPJ_01617		hypothetical protein gene	69	65.1	42.7	-0.61	94366.3	61841	-22.4	0.0984	0.45598
NDEONHPJ_01618		Extracellular serine proteinase gene	110	87.1	85.5	-0.03	201296	197466	-1.7	0.9153	1
NDEONHPJ_01619	bicA_1	bicA 1 gene	126	79.3	109.5	0.47	209843	289794	30.2	0.0353	0.27143
NDEONHPJ_01620		hypothetical protein gene	42	54.6	73.1	0.42	48187.5	64462.1	18.5	0.3504	0.7607
NDEONHPJ_01621	gdhB	gdhB gene	132	156	209.2	0.42	432402	579860	53.2	0.0189	0.1996
NDEONHPJ_01622		Putative universal stress protein gene	35	65.5	61.1	-0.1	48166.3	44940.3	-4.4	0.8479	1
NDEONHPJ_01623		hypothetical protein gene	167	133	125.9	-0.08	466596	441388	-7.2	0.7134	0.96372
NDEONHPJ_01624		hypothetical protein gene	25	39.1	54	0.46	20533.1	28332.2	14.9	0.5715	0.90208
NDEONHPJ_01625		hypothetical protein gene	45	62.8	100.5	0.68	59355.7	94961.1	37.7	0.087	0.42696
NDEONHPJ_01626	fruA	fruA gene	132	103.2	112.5	0.13	285943	311948	9.4	0.5913	0.91388
NDEONHPJ_01627	lacC	lacC gene	63	68.3	75.9	0.15	90303.7	100393	7.6	0.6603	0.94578
NDEONHPJ_01628		hypothetical protein gene	196	143.7	145.4	0.02	591299	598389	1.7	0.9251	1
NDEONHPJ_01629		hypothetical protein gene	75	54.8	82.9	0.6	86367.8	130523	28	0.0436	0.30528
NDEONHPJ_01630		hypothetical protein gene	48	86.5	81.1	-0.09	87182.7	81747.9	-5.4	0.812	0.99731
NDEONHPJ_01631		hypothetical protein gene	18	130.2	97.7	-0.41	49202.6	36931.8	-32.5	0.7325	0.97132
NDEONHPJ_01632		hypothetical protein gene	28	65.3	98	0.59	38396	57613.6	32.7	0.2105	0.63167
NDEONHPJ_01633	brnQ	brnQ gene	116	93.8	117.7	0.33	228471	286826	24	0.1636	0.57258
NDEONHPJ_01634	map_2	map 2 gene	76	105.5	99.1	-0.09	168330	158134	-6.4	0.7569	0.97975
NDEONHPJ_01635	dmlR_6	dmlR 6 gene	70	79.6	93.2	0.23	116971	136978	13.6	0.4329	0.82133
NDEONHPJ_01636		hypothetical protein gene	29	80	32.7	-1.29	48748.2	19885.5	-47.4	0.0191	0.20005
NDEONHPJ_01637	grxD	grxD gene	19	56.6	53.8	-0.07	22573	21457	-2.8	0.9172	1
NDEONHPJ_01638	argD	argD gene	96	96.4	130.5	0.44	194326	263109	34.1	0.1102	0.47874
NDEONHPJ_01639	guaB_2	guaB 2 gene	34	96.3	137.6	0.51	68758.4	98248.2	41.3	0.1923	0.60908
NDEONHPJ_01640		hypothetical protein gene	32	50.2	55.4	0.14	33742.3	37240.4	5.2	0.7628	0.98119
NDEONHPJ_01641		hypothetical protein gene	14	116.2	171.3	0.56	34173.1	50363.1	55.1	0.3675	0.78159
NDEONHPJ_01642		hypothetical protein gene	32	61.5	76.8	0.32	41315.7	51596	15.3	0.4943	0.86169
NDEONHPJ_01643		hypothetical protein gene	26	40.9	68	0.73	22354.8	37109.6	27	0.2464	0.67065
NDEONHPJ_01644	ftsY	ftsY gene	68	0.2	0	-4.31	238.7	12.08	-0.2	0.1702	0.57941
NDEONHPJ_01645		hypothetical protein gene	36	123.5	123.6	0	93373.9	93410.6	0	0.9987	1
NDEONHPJ_01646		hypothetical protein gene	47	119.7	113.8	-0.07	118148	112360	-5.9	0.843	1
NDEONHPJ_01647		hypothetical protein gene	49	86.3	73.7	-0.23	88842.3	75788.9	-12.7	0.5481	0.88825
NDEONHPJ_01648		hypothetical protein gene	15	105.4	112.6	0.1	33191.7	35477.4	7.3	0.8697	1
NDEONHPJ_01649		hypothetical protein gene	5	79.7	96.4	0.27	8370.8	10122.6	16.7	0.8007	0.99383
NDEONHPJ_01650	cydB_1	cydB 1 gene	89	157.6	152	-0.05	294474	284029	-5.6	0.8328	1
NDEONHPJ_01651	cydA	cydA gene	116	137.9	128.4	-0.1	335953	312812	-9.5	0.6375	0.93402
NDEONHPJ_01652		hypothetical protein gene	17	29.5	2.1	-3.81	10518.9	751.75	-27.4	0.0548	0.34232
NDEONHPJ_01653		hypothetical protein gene	48	96	149	0.63	96749.3	150157	53	0.1031	0.46811
NDEONHPJ_01654		hypothetical protein gene	27	78.2	72.2	-0.11	44355	40961.3	-6	0.801	0.99383
NDEONHPJ_01655	iolC	iolC gene	69	115.5	98.4	-0.23	167288	142603	-17	0.4618	0.84128
NDEONHPJ_01656	bfrD_1	bfrD 1 gene	156	127.8	113.4	-0.17	418667	371508	-14.4	0.3845	0.79285
NDEONHPJ_01657		hypothetical protein gene	194	118.2	137.5	0.22	481689	560290	19.3	0.2171	0.63805
NDEONHPJ_01658		Putative phospholipase A1 gene	77	115.7	120.1	0.05	187094	194205	4.4	0.8621	1
NDEONHPJ_01659	ktrB	ktrB gene	117	94.5	99.7	0.08	232120	245047	5.3	0.7312	0.97129
NDEONHPJ_01660	ktrA	ktrA gene	46	70.8	89.3	0.34	68362.9	86251	18.5	0.4299	0.82
NDEONHPJ_01661	ilvA	ilvA gene	100	129.4	151.7	0.23	271724	318585	22.3	0.4014	0.80639
NDEONHPJ_01662	rpiA	rpiA gene	45	0	0	0.03	0	21.97	0	0.4929	0.86169
NDEONHPJ_01663		hypothetical protein gene	45	171.6	125.5	-0.45	162182	118608	-46.1	0.2287	0.6537
NDEONHPJ_01664		hypothetical protein gene	138	127.5	136.1	0.09	369416	394469	8.6	0.6525	0.94275
NDEONHPJ_01665	argC	argC gene	71	74.7	99.4	0.41	111346	148227	24.7	0.1441	0.54175
NDEONHPJ_01666		hypothetical protein gene	46	81.6	110	0.43	78784.2	106294	28.5	0.3211	0.73463
NDEONHPJ_01667	clpS	clpS gene	28	161.4	204.8	0.34	94892.1	120408	43.4	0.4167	0.81461
NDEONHPJ_01668	clpA	clpA gene	137	145.4	102	-0.51	418227	293451	-43.4	0.0237	0.22599
NDEONHPJ_01669		hypothetical protein gene	34	88.7	51.9	-0.78	63360.2	37025.3	-36.9	0.0968	0.45427
NDEONHPJ_01670	aroF_1	aroF 1 gene	70	59.7	84.6	0.5	87801.8	124397	24.9	0.1179	0.49344
NDEONHPJ_01671	menH_2	menH 2 gene	68	71.3	79.1	0.15	101749	112939	7.8	0.6652	0.94578
NDEONHPJ_01672		hypothetical protein gene	37	96.5	105.3	0.13	75009.8	81807.1	8.7	0.763	0.98119
NDEONHPJ_01673	fadH_3	fadH 3 gene	140	116.7	124.1	0.09	343039	364882	7.4	0.679	0.95029
NDEONHPJ_01674		hypothetical protein gene	30	57.9	65.6	0.18	36484.1	41356.8	7.7	0.6776	0.9498
NDEONHPJ_01675		hypothetical protein gene	40	133	94.6	-0.49	111709	79478.4	-38.4	0.2932	0.71078
NDEONHPJ_01676		hypothetical protein gene	85	122.4	123.3	0.01	218569	220112	0.9	0.9669	1
NDEONHPJ_01677		hypothetical protein gene	66	131.2	127.8	-0.04	181777	177200	-3.3	0.9112	1
NDEONHPJ_01678		hypothetical protein gene	17	50.5	44.6	-0.18	18024.5	15923.2	-5.9	0.8529	1
NDEONHPJ_01679	pyrG	pyrG gene	118	0	0	0	0	0	0	1	1
NDEONHPJ_01680	kdsA	kdsA gene	58	0	0	0	0	0	0	1	1
NDEONHPJ_01681	eno	eno gene	77	0.1	0.5	2.15	189.9	843.61	0.4	0.0195	0.20148
NDEONHPJ_01682		hypothetical protein gene	52	32.7	68.6	1.07	35739.3	74870.5	35.8	0.0123	0.16159
NDEONHPJ_01683	ftsB	ftsB gene	31	0	1.8	7.08	8.9	1198.44	1.8	0.0045	0.08868
NDEONHPJ_01684	ispD	ispD gene	52	0	0	-0.01	6.8	0	0	1	1
NDEONHPJ_01685	pcaI_1	pcaI 1 gene	34	83.9	49.8	-0.75	59889.9	35568.2	-34.1	0.3332	0.74363
NDEONHPJ_01686	pcaJ_1	pcaJ 1 gene	28	93.4	56.2	-0.73	54912.1	33033.1	-37.2	0.3605	0.7734
NDEONHPJ_01687	pcaF_1	pcaF 1 gene	56	76	69.9	-0.12	89385.6	82239.2	-6.1	0.808	0.99677
NDEONHPJ_01688	pcaB	pcaB gene	73	186.8	200.6	0.1	286385	307566	13.8	0.7267	0.96868
NDEONHPJ_01689	catD_1	catD 1 gene	46	28.2	63.5	1.17	27201.4	61356.9	35.4	0.0191	0.20005
NDEONHPJ_01690	pcaK_1	pcaK 1 gene	79	80.3	113.2	0.49	133230	187755	32.9	0.1433	0.53974
NDEONHPJ_01691		hypothetical protein gene	25	162	134.8	-0.27	85041.6	70754	-27.2	0.5982	0.91685
NDEONHPJ_01692	pcaH	pcaH gene	46	108.7	117.6	0.11	104982	113632	9	0.7592	0.98081
NDEONHPJ_01693	pcaG	pcaG gene	35	99.1	73	-0.44	72816.9	53628.7	-26.1	0.3825	0.79257
NDEONHPJ_01694	quiB	quiB gene	44	105	73.6	-0.51	96983.1	68032.6	-31.3	0.2743	0.69493
NDEONHPJ_01695	quiC	quiC gene	102	135.8	151.3	0.16	290842	324102	15.5	0.5244	0.87354
NDEONHPJ_01696	oprB_2	oprB 2 gene	86	142.5	160.3	0.17	257283	289487	17.8	0.4749	0.85168
NDEONHPJ_01697	quiA	quiA gene	170	147.9	157.2	0.09	527906	561091	9.3	0.6514	0.94201
NDEONHPJ_01698		hypothetical protein gene	40	70.3	76.3	0.12	59022	64105.5	6.1	0.7862	0.98902
NDEONHPJ_01699		hypothetical protein gene	34	158.9	176.2	0.15	113420	125788	17.3	0.6739	0.94865
NDEONHPJ_01700		hypothetical protein gene	39	48.9	52.5	0.11	40011.7	43036.3	3.7	0.7974	0.99331
NDEONHPJ_01701		putative metallo-hydrolase gene	69	70.6	104.9	0.57	102342	151934	34.2	0.0624	0.37333
NDEONHPJ_01702	pcaU	pcaU gene	62	53.9	32.6	-0.73	70149.4	42393.2	-21.3	0.0721	0.39206
NDEONHPJ_01703	pcpR_1	pcpR 1 gene	72	73.6	68.7	-0.1	111322	103949	-4.9	0.7535	0.97748
NDEONHPJ_01704	bbsG	bbsG gene	81	92.7	90.1	-0.04	157761	153207	-2.7	0.9348	1
NDEONHPJ_01705		hypothetical protein gene	71	98.2	91	-0.11	146476	135691	-7.2	0.7202	0.9675
NDEONHPJ_01706		hypothetical protein gene	33	71.9	98.1	0.45	49814.4	67972.2	26.2	0.3621	0.7753
NDEONHPJ_01707		putative oxidoreductase gene	52	85.5	86.4	0.02	93312.3	94312.8	0.9	0.97	1
NDEONHPJ_01708	nicP_1	nicP 1 gene	91	88.8	98.5	0.15	169752	188324	9.7	0.5537	0.89246
NDEONHPJ_01709		hypothetical protein gene	97	109.6	102.6	-0.09	223154	208969	-7	0.7073	0.96098
NDEONHPJ_01710		hypothetical protein gene	44	20.7	43.5	1.08	19094.2	40230.9	22.9	0.0494	0.32731
NDEONHPJ_01711	gatA_2	gatA 2 gene	64	48.7	48.1	-0.02	65450	64660.1	-0.6	0.9652	1
NDEONHPJ_01712	hsaA	hsaA gene	62	66.8	87.7	0.39	87013.4	114247	20.9	0.2881	0.70467
NDEONHPJ_01713		hypothetical protein gene	16	94.3	64.2	-0.56	31696.7	21562.8	-30.2	0.4243	0.81935
NDEONHPJ_01714		hypothetical protein gene	28	99.3	99	0	58391.2	58214.5	-0.3	0.993	1
NDEONHPJ_01715	antA_1	antA 1 gene	69	83.7	94	0.17	121255	136237	10.3	0.6157	0.92343
NDEONHPJ_01716		hypothetical protein gene	42	132.2	146.7	0.15	116586	129351	14.5	0.6915	0.95396
NDEONHPJ_01717	fabG_1	fabG 1 gene	37	42.4	64.6	0.61	32932.9	50169	22.2	0.239	0.66169
NDEONHPJ_01718	yeaX	yeaX gene	46	142.2	135.9	-0.06	137320	131299	-6.2	0.8481	1
NDEONHPJ_01719	C1-hpah_1	C1-hpah 1 gene	62	59.5	90.4	0.6	77421	117713	30.9	0.108	0.47339
NDEONHPJ_01720	feaR	feaR gene	69	34.4	23	-0.58	49776.1	33306.5	-11.4	0.2312	0.65691
NDEONHPJ_01721	tynA	tynA gene	169	91.9	107	0.22	326020	379726	15.1	0.3056	0.72341
NDEONHPJ_01722		hypothetical protein gene	100	84.7	70	-0.27	177769	146984	-14.7	0.3693	0.78239
NDEONHPJ_01723	feaB	feaB gene	95	66.6	69	0.05	132925	137559	2.3	0.863	1
NDEONHPJ_01724	pac	pac gene	182	90.3	105.8	0.23	344952	404541	15.6	0.2287	0.6537
NDEONHPJ_01725	catD_2	catD 2 gene	46	85.2	104.4	0.29	82345.2	100876	19.2	0.4721	0.84894
NDEONHPJ_01726	pcaF_2	pcaF 2 gene	60	105.9	84.4	-0.33	133474	106382	-21.5	0.4093	0.81368
NDEONHPJ_01727	pcaJ_2	pcaJ 2 gene	26	12.6	32.8	1.38	6888.3	17892.8	20.2	0.2289	0.6537
NDEONHPJ_01728	pcaI_2	pcaI 2 gene	35	69.6	54.1	-0.36	51154.3	39733.3	-15.5	0.5803	0.9073
NDEONHPJ_01729	catA	catA gene	57	120.4	178.1	0.56	144178	213217	57.7	0.0718	0.39101
NDEONHPJ_01730	catC	catC gene	19	111.5	151.4	0.44	44480.4	60400.4	39.9	0.3511	0.7607
NDEONHPJ_01731	catB	catB gene	75	106.6	123.3	0.21	167904	194194	16.7	0.4416	0.82879
NDEONHPJ_01732	catM	catM gene	65	36.3	47	0.37	49514.2	64172.8	10.7	0.3668	0.78078
NDEONHPJ_01733		hypothetical protein gene	69	65.1	79.3	0.28	94336.9	114853	14.2	0.3605	0.7734
NDEONHPJ_01734	pdhR	pdhR gene	51	63.3	116.3	0.88	67759.9	124611	53.1	0.0118	0.15773
NDEONHPJ_01735	araC_1	araC 1 gene	104	99.8	98.1	-0.02	217945	214222	-1.7	0.9242	1
NDEONHPJ_01736	ttuB_1	ttuB 1 gene	98	67.8	72.4	0.09	139572	148914	4.5	0.7527	0.9771
NDEONHPJ_01737		hypothetical protein gene	63	69.7	103.5	0.57	92246.9	136983	33.8	0.0673	0.38173
NDEONHPJ_01738		Alpha-ketoglutaric semialdehyde dehydrogenase gene	89	52.2	69.3	0.41	97484.1	129476	17.1	0.2728	0.69435
NDEONHPJ_01739		hypothetical protein gene	59	90.4	66.4	-0.45	111995	82219	-24	0.2165	0.63805
NDEONHPJ_01740	cpo	cpo gene	47	80.7	74.9	-0.11	79622.6	73896.8	-5.8	0.8256	0.99819
NDEONHPJ_01741	namA_2	namA 2 gene	70	65	83.2	0.36	95622	122316	18.2	0.3096	0.72691
NDEONHPJ_01742		hypothetical protein gene	63	102.2	162.8	0.67	135184	215422	60.6	0.03	0.24771
NDEONHPJ_01743	yyaP	yyaP gene	28	59.2	89.9	0.6	34830.5	52837.6	30.6	0.2369	0.66059
NDEONHPJ_01744		hypothetical protein gene	57	50.1	81.8	0.71	59913.2	97870.8	31.7	0.0649	0.37822
NDEONHPJ_01745	hmrR_1	hmrR 1 gene	35	64.7	47.3	-0.45	47521.2	34784	-17.3	0.4244	0.81935
NDEONHPJ_01746		hypothetical protein gene	43	47.1	105.7	1.17	42556.8	95438.4	58.6	0.0074	0.11937
NDEONHPJ_01747		NADH dehydrogenase-like protein gene	70	77.2	85.2	0.14	113449	125233	8	0.6707	0.94756
NDEONHPJ_01748	iscR_1	iscR 1 gene	30	56.1	62.2	0.15	35314.3	39195.1	6.2	0.8362	1
NDEONHPJ_01749		hypothetical protein gene	57	106.3	98.1	-0.12	127190	117391	-8.2	0.8071	0.99677
NDEONHPJ_01750		hypothetical protein gene	43	80.4	103.1	0.36	72615.1	93142.3	22.7	0.3072	0.7243
NDEONHPJ_01751	pcpR_2	pcpR 2 gene	77	51.9	87.6	0.75	83919.4	141618	35.7	0.0153	0.17513
NDEONHPJ_01752	tsaC1	tsaC1 gene	52	68.6	78.6	0.2	74858.3	85838.6	10.1	0.5645	0.89808
NDEONHPJ_01753	lvr_1	lvr 1 gene	30	78.7	119.4	0.6	49578.3	75224.1	40.7	0.218	0.63902
NDEONHPJ_01754		Putative short-chain type dehydrogenase/reductase gene	50	47	65.5	0.48	49342.3	68783.6	18.5	0.3397	0.7509
NDEONHPJ_01755		putative enoyl-CoA hydratase 1 gene	23	91.8	141.3	0.62	44357.2	68225.7	49.4	0.1901	0.60595
NDEONHPJ_01756	dmdC_4	dmdC 4 gene	100	121	121.5	0.01	254186	255068	0.4	0.9862	1
NDEONHPJ_01757		hypothetical protein gene	89	49.8	70	0.49	93144.2	130787	20.1	0.1191	0.49587
NDEONHPJ_01758	fadD_1	fadD 1 gene	119	29	50	0.79	72362.6	124945	21	0.0094	0.13612
NDEONHPJ_01759	panS_2	panS 2 gene	74	49.8	68.6	0.46	77436.6	106535	18.7	0.1426	0.53923
NDEONHPJ_01760		hypothetical protein gene	52	15	21.8	0.53	16425.7	23793.9	6.7	0.3079	0.72437
NDEONHPJ_01761		hypothetical protein gene	46	4.3	3	-0.52	4143.7	2896.43	-1.3	0.5264	0.87525
NDEONHPJ_01762		hypothetical protein gene	81	10.1	8.6	-0.24	17181.1	14591.1	-1.5	0.6667	0.94578
NDEONHPJ_01763		hypothetical protein gene	49	47.4	66.2	0.48	48761.4	68068.6	18.8	0.3309	0.74282
NDEONHPJ_01764		hypothetical protein gene	47	35.2	40.7	0.21	34760.4	40207.5	5.5	0.6299	0.93104
NDEONHPJ_01765		hypothetical protein gene	41	61	79.8	0.39	52541.8	68673.2	18.7	0.4189	0.81582
NDEONHPJ_01766		hypothetical protein gene	49	10.9	8.8	-0.31	11229.3	9054.29	-2.1	0.6765	0.94943
NDEONHPJ_01767		hypothetical protein gene	75	15	32.4	1.11	23593.5	51004.5	17.4	0.0247	0.22919
NDEONHPJ_01768		hypothetical protein gene	15	42.3	23	-0.88	13339.9	7241.23	-19.4	0.3166	0.72957
NDEONHPJ_01769		hypothetical protein gene	23	10.8	19.8	0.88	5204.7	9574.08	9	0.2457	0.67065
NDEONHPJ_01770		hypothetical protein gene	71	56.1	49.9	-0.17	83613.2	74456.2	-6.1	0.6229	0.92804
NDEONHPJ_01771	ttuB_2	ttuB 2 gene	104	59.3	71.4	0.27	129515	155997	12.1	0.3264	0.73923
NDEONHPJ_01772		4-sulfomuconolactone hydrolase gene	55	36.8	47.8	0.38	42452.3	55228	11.1	0.4026	0.8071
NDEONHPJ_01773		hypothetical protein gene	99	40.6	48.3	0.25	84366.2	100385	7.7	0.5561	0.89364
NDEONHPJ_01774		hypothetical protein gene	52	29.2	54.4	0.9	31867.1	59402	25.2	0.0465	0.31599
NDEONHPJ_01775		6-deoxy-6-sulfogluconolactonase gene	67	58.9	54	-0.12	82847.7	76039.7	-4.8	0.7324	0.97132
NDEONHPJ_01776	sauU	sauU gene	93	58.1	68.8	0.24	113436	134369	10.7	0.4052	0.81042
NDEONHPJ_01777	dmlR_7	dmlR 7 gene	63	35.1	44.6	0.35	46402.6	59049.1	9.6	0.4109	0.81434
NDEONHPJ_01778		hypothetical protein gene	33	52.7	39.2	-0.43	36501.5	27150.8	-13.5	0.4132	0.81461
NDEONHPJ_01779		hypothetical protein gene	40	58.5	72.9	0.32	49113	61264.5	14.5	0.438	0.82646
NDEONHPJ_01780	emrA_1	emrA 1 gene	74	52.5	73.5	0.49	81530.8	114199	21	0.1665	0.57379
NDEONHPJ_01781	emrY	emrY gene	122	69.5	89.1	0.36	178002	228210	19.6	0.1247	0.50608
NDEONHPJ_01782	slmA	slmA gene	39	49.2	32.4	-0.6	40305.3	26561.4	-16.8	0.1996	0.61868
NDEONHPJ_01783		Alpha-ketoglutaric semialdehyde dehydrogenase gene	82	54.7	63.7	0.22	94220	109679	9	0.5441	0.88515
NDEONHPJ_01784	araC_2	araC 2 gene	95	87.7	121.8	0.47	174893	243009	34.1	0.0735	0.3952
NDEONHPJ_01785		hypothetical protein gene	78	25.6	33.5	0.39	41912.8	54929.5	7.9	0.3406	0.7518
NDEONHPJ_01786	gbpR	gbpR gene	60	60.7	66.8	0.14	76449.6	84161.5	6.1	0.7205	0.9675
NDEONHPJ_01787	denD	denD gene	60	35.7	45.4	0.35	44922.6	57194.1	9.7	0.4034	0.80743
NDEONHPJ_01788	ttuB_3	ttuB 3 gene	109	53.8	47.2	-0.19	123228	107987	-6.7	0.5293	0.8756
NDEONHPJ_01789	glxR_1	glxR 1 gene	44	38	66	0.8	35104.8	60966.7	28	0.0574	0.35451
NDEONHPJ_01790	rhaS_6	rhaS 6 gene	63	78.9	87.7	0.15	104382	116063	8.8	0.6729	0.94835
NDEONHPJ_01791	adhA	adhA gene	76	137	95.7	-0.52	218702	152802	-41.3	0.0975	0.45503
NDEONHPJ_01792	yclQ	yclQ gene	71	107.1	95	-0.17	159746	141613	-12.2	0.5308	0.87613
NDEONHPJ_01793		putative ABC transporter permease protein gene	69	66.9	119.3	0.83	96972.3	172806	52.3	0.0037	0.07902
NDEONHPJ_01794	fepC	fepC gene	48	41.1	53.5	0.38	41420.8	53913.8	12.4	0.505	0.86342
NDEONHPJ_01795		hypothetical protein gene	40	63.2	86.3	0.45	53090.2	72514.9	23.1	0.2648	0.68726
NDEONHPJ_01796	nimR_2	nimR 2 gene	68	77.2	146.1	0.92	110195	208588	68.9	0.0031	0.07139
NDEONHPJ_01797		hypothetical protein gene	62	69.8	84.7	0.28	90910.3	110217	14.8	0.3921	0.79982
NDEONHPJ_01798	prs2	prs2 gene	50	59.8	112	0.91	62756.6	117647	52.3	0.0179	0.19331
NDEONHPJ_01799		hypothetical protein gene	110	86.4	83.4	-0.05	199510	192567	-3	0.8578	1
NDEONHPJ_01800		hypothetical protein gene	57	56.2	57.8	0.04	67257.8	69243.7	1.7	0.9168	1
NDEONHPJ_01801		hypothetical protein gene	89	61.4	82.4	0.42	114831	154001	21	0.2011	0.62151
NDEONHPJ_01802		hypothetical protein gene	8	24.9	48.1	0.95	4176.1	8081.29	23.2	0.4541	0.83745
NDEONHPJ_01803		hypothetical protein gene	45	40.3	61.7	0.61	38087.8	58284.5	21.4	0.1968	0.61619
NDEONHPJ_01804		hypothetical protein gene	23	12.8	7.2	-0.83	6184.2	3486.29	-5.6	0.3739	0.78668
NDEONHPJ_01805		hypothetical protein gene	41	8.9	15.1	0.76	7644.2	12960.8	6.2	0.175	0.58379
NDEONHPJ_01806		hypothetical protein gene	51	39.5	51.8	0.39	42336.1	55476.9	12.3	0.403	0.80743
NDEONHPJ_01807	mdlY	mdlY gene	98	48.6	57.4	0.24	99998.5	118045	8.8	0.445	0.83271
NDEONHPJ_01808		hypothetical protein gene	14	0	1	0.98	0	287.15	1	1	1
NDEONHPJ_01809	emrA_2	emrA 2 gene	52	29.1	43.8	0.59	31806.1	47810.2	14.7	0.22	0.64203
NDEONHPJ_01810	emrB_1	emrB 1 gene	82	68	69.9	0.04	117140	120369	1.9	0.9001	1
NDEONHPJ_01811		hypothetical protein gene	59	59.8	85.4	0.51	74092.2	105826	25.6	0.2519	0.67485
NDEONHPJ_01812		hypothetical protein gene	90	36.6	68	0.89	69107.9	128465	31.4	0.0109	0.14936
NDEONHPJ_01813	bepC	bepC gene	89	75.7	68.9	-0.14	141549	128772	-6.8	0.6489	0.94201
NDEONHPJ_01814		hypothetical protein gene	93	99.6	114.8	0.21	194492	224281	15.3	0.441	0.82879
NDEONHPJ_01815	surE_2	surE 2 gene	54	113.8	88.2	-0.37	129045	100048	-25.6	0.3144	0.72806
NDEONHPJ_01816		hypothetical protein gene	42	50.7	69.8	0.46	44683.5	61525.7	19.1	0.2773	0.69525
NDEONHPJ_01817		hypothetical protein gene	31	44.8	49.6	0.15	29164.8	32280.6	4.8	0.7955	0.99236
NDEONHPJ_01818		hypothetical protein gene	107	54.8	62.9	0.2	123119	141225	8.1	0.4867	0.85995
NDEONHPJ_01819		hypothetical protein gene	29	0	0	0	0	0	0	1	1
NDEONHPJ_01820		hypothetical protein gene	41	55.3	55.7	0.01	47576.8	47948.2	0.4	0.9788	1
NDEONHPJ_01821		hypothetical protein gene	52	22.2	35	0.66	24253.2	38250.6	12.8	0.1368	0.52827
NDEONHPJ_01822		hypothetical protein gene	83	0	0	0	0	0	0	1	1
NDEONHPJ_01823		hypothetical protein gene	64	0.1	0.5	2.69	95.1	612.17	0.4	0.0887	0.43088
NDEONHPJ_01824	ttr	ttr gene	39	43.9	46	0.07	35935.4	37650.6	2.1	0.91	1
NDEONHPJ_01825		hypothetical protein gene	57	39.1	51.4	0.39	46819.7	61536.7	12.3	0.3012	0.72167
NDEONHPJ_01826		hypothetical protein gene	59	101.8	163.5	0.68	126166	202627	61.7	0.0143	0.16925
NDEONHPJ_01827		hypothetical protein gene	60	51.1	58.9	0.2	64393.9	74189.8	7.8	0.5267	0.87525
NDEONHPJ_01828		hypothetical protein gene	18	49.9	60.7	0.28	18862.7	22945	10.8	0.69	0.95396
NDEONHPJ_01829	hcaB_2	hcaB 2 gene	71	71.4	75.9	0.09	106472	113140	4.5	0.8024	0.99383
NDEONHPJ_01830	hcaB_3	hcaB 3 gene	50	84.9	67.3	-0.34	89159.9	70680.4	-17.6	0.4148	0.81461
NDEONHPJ_01831		hypothetical protein gene	53	142.6	105.3	-0.44	158718	117201	-37.3	0.2265	0.65253
NDEONHPJ_01832	virS_2	virS 2 gene	79	35.7	73.3	1.04	59143.8	121624	37.7	0.0062	0.10677
NDEONHPJ_01833		hypothetical protein gene	77	65	54.2	-0.26	105174	87720.8	-10.8	0.4579	0.83872
NDEONHPJ_01834		hypothetical protein gene	37	23.6	50.2	1.09	18329.9	39010.8	26.6	0.0176	0.19169
NDEONHPJ_01835	sasA_1	sasA 1 gene	93	37.1	41.8	0.17	72405.4	81673.7	4.7	0.578	0.90561
NDEONHPJ_01836	srrA	srrA gene	64	55.8	40	-0.48	75003.3	53722.2	-15.8	0.2479	0.67072
NDEONHPJ_01837	mexA	mexA gene	83	124.7	113.3	-0.14	217410	197445	-11.5	0.6241	0.9291
NDEONHPJ_01838	acrB	acrB gene	216	63.3	66.8	0.08	287116	303082	3.5	0.6898	0.95396
NDEONHPJ_01839	uvrA_2	uvrA 2 gene	185	25.5	27	0.08	99010.6	104802	1.5	0.7506	0.97589
NDEONHPJ_01840		hypothetical protein gene	14	0	0	0	0	0	0	1	1
NDEONHPJ_01841		hypothetical protein gene	118	0	0	0	0	0	0	1	1
NDEONHPJ_01842		hypothetical protein gene	32	1	3.9	1.96	666.9	2597.66	2.9	0.286	0.70359
NDEONHPJ_01843		hypothetical protein gene	26	0.3	0.4	0.51	140.9	200.84	0.1	0.7498	0.97589
NDEONHPJ_01844		hypothetical protein gene	25	56.2	42.1	-0.42	29514.2	22123	-14.1	0.5856	0.90889
NDEONHPJ_01845		hypothetical protein gene	121	180.7	137.7	-0.39	459110	349792	-43	0.1602	0.56603
NDEONHPJ_01846		hypothetical protein gene	28	129.1	82.8	-0.64	75932.2	48657.8	-46.4	0.4622	0.84142
NDEONHPJ_01847		hypothetical protein gene	148	185.4	173.1	-0.1	576280	537947	-12.3	0.6854	0.95318
NDEONHPJ_01848		hypothetical protein gene	17	104.3	82	-0.35	37223	29265	-22.3	0.7859	0.98902
NDEONHPJ_01849		hypothetical protein gene	14	0	0	0	0	0	0	1	1
NDEONHPJ_01850		hypothetical protein gene	118	0	0	0	0	0	0	1	1
NDEONHPJ_01851		hypothetical protein gene	17	0	0	0	0	0	0	1	1
NDEONHPJ_01852		hypothetical protein gene	19	3.3	0.7	-2.18	1306.8	287.48	-2.6	0.2741	0.69493
NDEONHPJ_01853		hypothetical protein gene	32	1.5	5.9	1.92	1038.7	3941.84	4.3	0.1325	0.51954
NDEONHPJ_01854	smf-1_1	smf-1 1 gene	44	90.6	78.6	-0.2	83703.8	72624.2	-12	0.6678	0.94578
NDEONHPJ_01855	yadV_1	yadV 1 gene	42	12	30.6	1.35	10611.6	26966.2	18.5	0.0406	0.29247
NDEONHPJ_01856	htrE_1	htrE 1 gene	212	52.4	79.2	0.59	233449	352405	26.7	0.0051	0.09511
NDEONHPJ_01857		hypothetical protein gene	13	58.7	109.1	0.89	16022.1	29774.1	50.4	0.2586	0.68107
NDEONHPJ_01858	mrkD_1	mrkD 1 gene	86	91.3	104.3	0.19	164816	188281	13	0.4759	0.85168
NDEONHPJ_01859		hypothetical protein gene	90	28.6	30.9	0.11	54126	58466.4	2.3	0.7672	0.98211
NDEONHPJ_01860	frmA	frmA gene	76	85.5	89.9	0.07	136444	143511	4.4	0.8262	0.9986
NDEONHPJ_01861		hypothetical protein gene	168	61.3	64.5	0.07	216239	227639	3.2	0.7435	0.97589
NDEONHPJ_01862		hypothetical protein gene	97	32.6	49.9	0.61	66488	101631	17.3	0.067	0.38173
NDEONHPJ_01863		hypothetical protein gene	40	17.6	24.9	0.5	14746.5	20905.7	7.3	0.4	0.80567
NDEONHPJ_01864		hypothetical protein gene	48	9.1	11	0.27	9193.3	11080.6	1.9	0.6457	0.94082
NDEONHPJ_01865	clsC_2	clsC 2 gene	130	53.8	75.7	0.49	146878	206621	21.9	0.0514	0.33476
NDEONHPJ_01866		hypothetical protein gene	45	35.8	29.7	-0.27	33833	28094.5	-6.1	0.6849	0.95318
NDEONHPJ_01867		hypothetical protein gene	15	0.4	6.4	4.12	116.1	2017.5	6	0.029	0.24528
NDEONHPJ_01868		hypothetical protein gene	18	15.8	35.3	1.16	5956.2	13325.4	19.5	0.3605	0.7734
NDEONHPJ_01869		hypothetical protein gene	63	60.8	75	0.3	80382.9	99209.6	14.2	0.4322	0.82082
NDEONHPJ_01870	mftC	mftC gene	73	29.9	67.7	1.18	45816.9	103729	37.8	0.0054	0.09692
NDEONHPJ_01871	pqqD	pqqD gene	18	136.8	117.1	-0.22	51701.4	44273	-19.7	0.729	0.97005
NDEONHPJ_01872	pqqC	pqqC gene	44	117.9	110.9	-0.09	108974	102427	-7.1	0.8022	0.99383
NDEONHPJ_01873	pqqB	pqqB gene	64	84.2	46.6	-0.85	113178	62577.2	-37.6	0.0357	0.27146
NDEONHPJ_01874	ppk_1	ppk 1 gene	148	49.9	74.3	0.57	155100	230818	24.4	0.0094	0.13612
NDEONHPJ_01875	yhcR	yhcR gene	130	70.1	84.1	0.26	191275	229609	14	0.2476	0.67065
NDEONHPJ_01876		hypothetical protein gene	36	16.4	17.3	0.08	12371.3	13099.2	1	0.8874	1
NDEONHPJ_01877	vibB	vibB gene	46	71.9	125.4	0.8	69433.1	121130	53.5	0.0182	0.19488
NDEONHPJ_01878	dhbA	dhbA gene	47	78.4	69.2	-0.18	77369.6	68270.2	-9.2	0.6434	0.93918
NDEONHPJ_01879	cysA_2	cysA 2 gene	45	94.4	66.3	-0.51	89185.1	62636	-28.1	0.2392	0.66169
NDEONHPJ_01880	modB	modB gene	42	44.2	69.2	0.65	39013.8	61060.5	25	0.1726	0.58137
NDEONHPJ_01881	modA	modA gene	61	48.7	51.7	0.09	62322.1	66278.1	3.1	0.8256	0.99819
NDEONHPJ_01882	mopA	mopA gene	22	41.9	78.9	0.91	19351.4	36459.5	37	0.1765	0.58573
NDEONHPJ_01883	antA_2	antA 2 gene	90	82.3	112.4	0.45	155520	212408	30.1	0.1148	0.48795
NDEONHPJ_01884	antB	antB gene	33	154.7	164.6	0.09	107222	114077	9.9	0.8332	1
NDEONHPJ_01885	antC	antC gene	62	85.7	127.8	0.58	111535	166431	42.2	0.0449	0.30984
NDEONHPJ_01886	rhaS_7	rhaS 7 gene	72	60.5	68.6	0.18	91538.9	103695	8	0.5751	0.90329
NDEONHPJ_01887		hypothetical protein gene	68	50.4	82.8	0.72	71961.7	118286	32.4	0.0267	0.23628
NDEONHPJ_01888	C1-hpah_2	C1-hpah 2 gene	24	65.2	79.1	0.28	32852.4	39874.7	13.9	0.5817	0.90822
NDEONHPJ_01889	styA	styA gene	68	69.2	99.6	0.52	98885.7	142174	30.3	0.1112	0.48068
NDEONHPJ_01890	bacC	bacC gene	45	98.3	126.3	0.36	92870.7	119360	28	0.3539	0.76525
NDEONHPJ_01891		hypothetical protein gene	74	145.2	126	-0.2	225656	195856	-19.2	0.4879	0.86022
NDEONHPJ_01892	pcaK_2	pcaK 2 gene	107	53.6	53.9	0.01	120411	121098	0.3	0.9759	1
NDEONHPJ_01893		hypothetical protein gene	66	42.8	41	-0.06	59382.1	56801.3	-1.9	0.876	1
NDEONHPJ_01894	bdhA	bdhA gene	54	55.1	82.9	0.59	62443.7	94013.3	27.8	0.1392	0.53216
NDEONHPJ_01895		hypothetical protein gene	104	52.4	69.6	0.41	114416	152024	17.2	0.239	0.66169
NDEONHPJ_01896		hypothetical protein gene	35	28.4	27.5	-0.05	20883.7	20178.7	-1	0.921	1
NDEONHPJ_01897		hypothetical protein gene	54	26.8	55.2	1.04	30425	62571.8	28.3	0.0117	0.1575
NDEONHPJ_01898		hypothetical protein gene	25	38.6	54.8	0.51	20277.3	28779.9	16.2	0.2999	0.71972
NDEONHPJ_01899		hypothetical protein gene	13	75.1	61	-0.3	20515.4	16664.2	-14.1	0.6564	0.94495
NDEONHPJ_01900		hypothetical protein gene	66	20	38.2	0.93	27708.8	52899.8	18.2	0.0225	0.21887
NDEONHPJ_01901		hypothetical protein gene	40	26.9	26.8	0	22569.6	22532.2	0	0.9973	1
NDEONHPJ_01902	gltC_1	gltC 1 gene	59	38.5	44.8	0.22	47667.1	55478.6	6.3	0.6199	0.92603
NDEONHPJ_01903	scoA	scoA gene	46	62.1	102.1	0.72	59942.8	98595	40	0.0303	0.24858
NDEONHPJ_01904	scoB	scoB gene	38	47.3	53.3	0.17	37739.2	42510.2	6	0.7781	0.98597
NDEONHPJ_01905	atoE	atoE gene	91	82.6	66.9	-0.3	157899	127816	-15.7	0.2792	0.69607
NDEONHPJ_01906	thlA_2	thlA 2 gene	67	99.9	85.4	-0.23	140538	120147	-14.5	0.4948	0.86169
NDEONHPJ_01907	pcpR_3	pcpR 3 gene	72	43.7	44.5	0.03	66108.7	67325.3	0.8	0.9327	1
NDEONHPJ_01908	yjiE	yjiE gene	71	36	43.9	0.29	53653.1	65450.6	7.9	0.4423	0.82969
NDEONHPJ_01909		hypothetical protein gene	19	41.3	37.6	-0.14	16483	15000.5	-3.7	0.8781	1
NDEONHPJ_01910		hypothetical protein gene	17	15.2	24.2	0.67	5441.5	8654.32	9	0.4068	0.81042
NDEONHPJ_01911	aspA	aspA gene	117	55	89.2	0.7	135158	219167	34.2	0.0041	0.08337
NDEONHPJ_01912	fatA_3	fatA 3 gene	186	106.1	128.6	0.28	414281	502337	22.5	0.1241	0.50472
NDEONHPJ_01913	kgtP_2	kgtP 2 gene	104	111.9	156.3	0.48	244455	341338	44.4	0.026	0.23333
NDEONHPJ_01914		hypothetical protein gene	18	66	122.6	0.89	24945.2	46344.5	56.6	0.0668	0.38173
NDEONHPJ_01915		hypothetical protein gene	63	85.6	70.3	-0.28	113219	92988.7	-15.3	0.4209	0.81763
NDEONHPJ_01916	tauB_1	tauB 1 gene	56	102.6	85.5	-0.26	120643	100541	-17.1	0.513	0.86912
NDEONHPJ_01917		hypothetical protein gene	62	68.7	76.4	0.15	89473.9	99452.1	7.7	0.6868	0.95388
NDEONHPJ_01918		hypothetical protein gene	92	57.8	92.3	0.67	111752	178260	34.4	0.0195	0.20148
NDEONHPJ_01919		hypothetical protein gene	17	124.2	155.2	0.32	44347.1	55405.2	31	0.508	0.86546
NDEONHPJ_01920	aprA	aprA gene	107	92.4	116	0.33	207520	260744	23.7	0.3509	0.7607
NDEONHPJ_01921	yvoA_2	yvoA 2 gene	43	52	92.4	0.83	46962	83438.7	40.4	0.0846	0.42003
NDEONHPJ_01922		hypothetical protein gene	94	66.3	58.5	-0.18	130941	115412	-7.9	0.5378	0.88052
NDEONHPJ_01923	azoR1	azoR1 gene	36	84	84.7	0.01	63520.6	63996.4	0.6	0.9797	1
NDEONHPJ_01924	hxlR_2	hxlR 2 gene	28	120.4	77.9	-0.63	70782	45778.7	-42.5	0.2401	0.66207
NDEONHPJ_01925	rhaS_8	rhaS 8 gene	52	86.2	123.6	0.52	94166.4	135016	37.4	0.1321	0.5185
NDEONHPJ_01926		hypothetical protein gene	78	64.1	90.2	0.49	105035	147767	26.1	0.1181	0.49344
NDEONHPJ_01927		hypothetical protein gene	69	55.1	90.3	0.71	79825.3	130907	35.3	0.0465	0.31599
NDEONHPJ_01928		hypothetical protein gene	63	130.1	121.7	-0.1	172148	161005	-8.4	0.7647	0.98135
NDEONHPJ_01929		hypothetical protein gene	97	80.6	113.4	0.49	164107	230925	32.8	0.0545	0.34156
NDEONHPJ_01930	blh_2	blh 2 gene	54	119.1	129.4	0.12	135003	146767	10.4	0.7111	0.96265
NDEONHPJ_01931	norR_2	norR 2 gene	97	57.3	58.9	0.04	116755	120045	1.6	0.8933	1
NDEONHPJ_01932		hypothetical protein gene	73	75	114	0.6	114950	174810	39	0.0528	0.33811
NDEONHPJ_01933	gutB	gutB gene	68	76.5	94.3	0.3	109303	134691	17.8	0.3751	0.78683
NDEONHPJ_01934	budC_1	budC 1 gene	51	93.2	119.4	0.36	99866.3	127843	26.1	0.3132	0.72806
NDEONHPJ_01935		Dihydrolipoyl dehydrogenase gene	72	90.4	130.8	0.53	136743	197815	40.4	0.0739	0.39569
NDEONHPJ_01936	pdhC	pdhC gene	82	88.9	117.6	0.4	153161	202513	28.7	0.1984	0.61727
NDEONHPJ_01937	acoB	acoB gene	55	105.4	204	0.95	121702	235666	98.7	0.0019	0.05264
NDEONHPJ_01938	acoA	acoA gene	47	100.9	132.7	0.4	99539.3	130931	31.8	0.3041	0.72236
NDEONHPJ_01939	lipA_2	lipA 2 gene	80	53.2	45.4	-0.23	89429	76317.6	-7.8	0.5149	0.86912
NDEONHPJ_01940		hypothetical protein gene	73	128	153.3	0.26	196170	234949	25.3	0.383	0.79273
NDEONHPJ_01941		hypothetical protein gene	52	91.9	104.8	0.19	100310	114416	12.9	0.5983	0.91685
NDEONHPJ_01942		hypothetical protein gene	105	82.4	105.3	0.35	181654	232274	23	0.1816	0.59473
NDEONHPJ_01943	aroC	aroC gene	58	0.7	0.3	-1.06	852.1	407.62	-0.4	0.788	0.98998
NDEONHPJ_01944	prmB	prmB gene	74	0.3	1.2	1.87	513	1869.27	0.9	0.0305	0.24915
NDEONHPJ_01945	trpB_2	trpB 2 gene	73	85.2	105.5	0.31	130615	161763	20.3	0.3188	0.7307
NDEONHPJ_01946		hypothetical protein gene	68	97.4	119.6	0.3	139115	170738	22.1	0.3785	0.79028
NDEONHPJ_01947		hypothetical protein gene	57	84.1	126.5	0.59	100668	151393	42.4	0.0948	0.44965
NDEONHPJ_01948		hypothetical protein gene	30	73.1	106.6	0.54	46067.3	67164.7	33.5	0.2806	0.69728
NDEONHPJ_01949	ycgL	ycgL gene	19	118	108.8	-0.12	47092.7	43421.8	-9.2	0.7838	0.98841
NDEONHPJ_01950		hypothetical protein gene	8	65.4	85.3	0.38	10991.8	14327.8	19.9	0.6141	0.92343
NDEONHPJ_01951		hypothetical protein gene	32	79.4	102	0.36	53370.7	68532.9	22.6	0.3353	0.74636
NDEONHPJ_01952		hypothetical protein gene	17	16.2	45	1.48	5770.8	16072.9	28.9	0.1163	0.48966
NDEONHPJ_01953	rnd_2	rnd 2 gene	89	70	115.6	0.72	130867	216013	45.6	0.0052	0.09558
NDEONHPJ_01954	recR	recR gene	40	137.5	255.4	0.89	115486	214546	117.9	0.0085	0.12998
NDEONHPJ_01955	ybaB	ybaB gene	23	67.5	46.6	-0.54	32608.5	22498.9	-20.9	0.4291	0.82
NDEONHPJ_01956		hypothetical protein gene	19	8	51.9	2.7	3187.4	20698.6	43.9	0	0
NDEONHPJ_01957	metZ	metZ gene	84	96	122.3	0.35	169393	215674	26.2	0.1761	0.58524
NDEONHPJ_01958	phaC_2	phaC 2 gene	93	82.5	77.4	-0.09	161071	151209	-5	0.7229	0.9682
NDEONHPJ_01959	ycgJ	ycgJ gene	63	25.3	59.9	1.24	33500.9	79194.8	34.5	0.0009	0.03308
NDEONHPJ_01960		hypothetical protein gene	32	16.6	26.9	0.7	11173.8	18097.7	10.3	0.3146	0.72806
NDEONHPJ_01961		hypothetical protein gene	22	59.3	61.5	0.05	27408	28433.8	2.2	0.924	1
NDEONHPJ_01962		hypothetical protein gene	10	56.6	43.2	-0.39	11885.3	9063.45	-13.4	0.5989	0.91694
NDEONHPJ_01963		hypothetical protein gene	40	18.5	25.6	0.47	15529.3	21513.2	7.1	0.3926	0.79982
NDEONHPJ_01964		hypothetical protein gene	15	26.8	55.5	1.05	8427.9	17495.4	28.8	0.1356	0.52576
NDEONHPJ_01965		hypothetical protein gene	23	55.1	92.9	0.75	26616.9	44860	37.8	0.1333	0.52103
NDEONHPJ_01966		hypothetical protein gene	92	70.2	115	0.71	135565	222185	44.8	0.0076	0.12006
NDEONHPJ_01967		hypothetical protein gene	37	120.5	132.9	0.14	93649.6	103289	12.4	0.7505	0.97589
NDEONHPJ_01968		hypothetical protein gene	35	91.6	92.7	0.02	67332	68152.5	1.1	0.9621	1
NDEONHPJ_01969		hypothetical protein gene	67	81.9	91.8	0.16	115262	129102	9.8	0.5919	0.91388
NDEONHPJ_01970	ybhR_2	ybhR 2 gene	94	92.4	110.3	0.26	182325	217708	17.9	0.3123	0.728
NDEONHPJ_01971	ybhS	ybhS gene	76	55.7	66.2	0.25	88828	105630	10.5	0.4319	0.82065
NDEONHPJ_01972	ybhF	ybhF gene	139	117.4	116.8	-0.01	342660	340944	-0.6	0.9719	1
NDEONHPJ_01973		hypothetical protein gene	74	132.4	139.5	0.08	205682	216852	7.2	0.7594	0.98081
NDEONHPJ_01974		hypothetical protein gene	47	53.5	53.5	0	52835.4	52847	0	0.9993	1
NDEONHPJ_01975	lpxB	lpxB gene	82	0.7	1.5	1.06	1219.2	2536.43	0.8	0.6248	0.92942
NDEONHPJ_01976	fhuE_2	fhuE 2 gene	199	114.3	125.6	0.14	477726	524928	11.3	0.4166	0.81461
NDEONHPJ_01977		hypothetical protein gene	23	43.9	27.1	-0.7	21204.8	13080.3	-16.8	0.3139	0.72806
NDEONHPJ_01978		hypothetical protein gene	137	73.5	80.3	0.13	211550	230916	6.7	0.5857	0.90889
NDEONHPJ_01979		hypothetical protein gene	21	46.1	59.3	0.36	20338.8	26134.9	13.1	0.4399	0.82803
NDEONHPJ_01980		hypothetical protein gene	76	123.2	123	0	196572	196298	-0.2	0.9936	1
NDEONHPJ_01981	aroF_2	aroF 2 gene	87	75.9	89.1	0.23	138677	162773	13.2	0.4196	0.81635
NDEONHPJ_01982	cobS	cobS gene	64	108.2	136.9	0.34	145408	184020	28.7	0.2774	0.69525
NDEONHPJ_01983		hypothetical protein gene	126	70.5	87.5	0.31	186550	231567	17	0.1528	0.5541
NDEONHPJ_01984	pspB	pspB gene	33	72	53.4	-0.43	49877.5	36972.9	-18.6	0.3973	0.80321
NDEONHPJ_01985	cobT	cobT gene	64	130.4	131.2	0.01	175234	176327	0.8	0.9752	1
NDEONHPJ_01986	cobP	cobP gene	27	71	68.4	-0.05	40256.8	38785.3	-2.6	0.9306	1
NDEONHPJ_01987		hypothetical protein gene	57	77.9	67.4	-0.21	93248.6	80668.7	-10.5	0.52	0.87003
NDEONHPJ_01988	mtlD	mtlD gene	161	111.6	140.1	0.33	377271	473577	28.5	0.064	0.37642
NDEONHPJ_01989		hypothetical protein gene	47	133.3	100.7	-0.4	131582	99389.5	-32.6	0.204	0.62284
NDEONHPJ_01990		hypothetical protein gene	25	37.6	47.6	0.34	19716.9	25006.6	10.1	0.5629	0.89622
NDEONHPJ_01991		hypothetical protein gene	140	98.7	95.3	-0.05	290078	280215	-3.4	0.8146	0.99731
NDEONHPJ_01992		hypothetical protein gene	31	35.7	34.9	-0.03	23247.8	22747.2	-0.8	0.9522	1
NDEONHPJ_01993	iutA_2	iutA 2 gene	211	115.7	130.6	0.18	512658	578907	15	0.3043	0.72236
NDEONHPJ_01994		hypothetical protein gene	51	164.5	244.7	0.57	176139	262053	80.2	0.0538	0.34156
NDEONHPJ_01995		hypothetical protein gene	64	93.3	98	0.07	125375	131726	4.7	0.8252	0.99819
NDEONHPJ_01996		hypothetical protein gene	137	95.8	113.8	0.25	275644	327352	18	0.2045	0.62295
NDEONHPJ_01997	iucC	iucC gene	129	58.8	103.9	0.82	159415	281343	45	0.001	0.03475
NDEONHPJ_01998	mdtD	mdtD gene	112	83.4	107.2	0.36	196107	252081	23.8	0.171	0.58037
NDEONHPJ_01999	iucD_3	iucD 3 gene	117	68.2	97.5	0.52	167470	239620	29.4	0.0386	0.28162
NDEONHPJ_02000	iucA	iucA gene	123	104.2	121.5	0.22	269178	313749	17.3	0.2874	0.70415
NDEONHPJ_02001	ybaK	ybaK gene	41	49.6	42.9	-0.21	42667.1	36941.4	-6.7	0.6747	0.94865
NDEONHPJ_02002		hypothetical protein gene	22	83.3	68.7	-0.28	38473.4	31759.4	-14.5	0.6932	0.95396
NDEONHPJ_02003	ubiB_1	ubiB 1 gene	93	55.4	61	0.14	108213	119087	5.6	0.6485	0.94201
NDEONHPJ_02004	acdA	acdA gene	89	110.9	94.9	-0.22	207184	177385	-15.9	0.3744	0.78683
NDEONHPJ_02005	caiA	caiA gene	67	62.6	105.9	0.76	88072.6	149068	43.4	0.0246	0.22882
NDEONHPJ_02006	alkB	alkB gene	105	104.9	113.4	0.11	231308	249964	8.5	0.6334	0.93242
NDEONHPJ_02007		IS5 family transposase IS4811 gene	90	90.4	139	0.62	170821	262700	48.6	0.0099	0.13966
NDEONHPJ_02008	ppiD	ppiD gene	136	86.4	92.9	0.11	246640	265302	6.5	0.6048	0.91986
NDEONHPJ_02009	hupB	hupB gene	19	4.3	6.6	0.62	1720.7	2648.85	2.3	0.4535	0.83715
NDEONHPJ_02010		hypothetical protein gene	29	47.4	42.9	-0.14	28873.6	26155.9	-4.5	0.7879	0.98998
NDEONHPJ_02011		hypothetical protein gene	48	59.7	76.3	0.35	60152.5	76879.9	16.6	0.2978	0.71693
NDEONHPJ_02012	iscR_2	iscR 2 gene	27	0	0	0	0	0	0	1	1
NDEONHPJ_02013	iscS	iscS gene	79	0	0.1	0.14	0	171.6	0.1	1	1
NDEONHPJ_02014	iscU	iscU gene	23	0	0.1	0.19	0	68.08	0.1	1	1
NDEONHPJ_02015	iscA	iscA gene	22	0	0	0	0	0	0	1	1
NDEONHPJ_02016	hscB	hscB gene	30	0	0	0	0	0	0	1	1
NDEONHPJ_02017	hscA	hscA gene	122	0	0.1	0.08	0	141.57	0.1	0.4983	0.86263
NDEONHPJ_02018	fdx_1	fdx 1 gene	14	0	0	0	0	0	0	1	1
NDEONHPJ_02019		hypothetical protein gene	122	60.3	70.6	0.23	154538	180794	10.2	0.5924	0.91388
NDEONHPJ_02020		hypothetical protein gene	30	37.1	53.5	0.53	23387.3	33694.4	16.4	0.3903	0.79878
NDEONHPJ_02021	mfd	mfd gene	247	128.8	142.7	0.15	668022	740376	13.9	0.3638	0.77699
NDEONHPJ_02022		hypothetical protein gene	29	62	38.2	-0.7	37788.3	23246.6	-23.9	0.1711	0.58037
NDEONHPJ_02023	yfeX_1	yfeX 1 gene	75	89	66.9	-0.41	140139	105330	-22.1	0.2093	0.62995
NDEONHPJ_02024		hypothetical protein gene	62	90.8	75.9	-0.26	118199	98827.3	-14.9	0.4847	0.85827
NDEONHPJ_02025		Putative 4-hydroxy-4-methyl-2-oxoglutaratealdolase gene	34	187.5	122	-0.62	133876	87085.7	-65.5	0.125	0.50676
NDEONHPJ_02026		hypothetical protein gene	65	64.5	61.2	-0.07	88029.1	83595.6	-3.2	0.8412	1
NDEONHPJ_02027	rpsT	rpsT gene	19	8.4	10.8	0.36	3343.8	4290.25	2.4	0.8405	1
NDEONHPJ_02028		hypothetical protein gene	49	114.8	159.9	0.48	118134	164523	45.1	0.2114	0.63279
NDEONHPJ_02029	cysQ	cysQ gene	73	39.3	84.5	1.1	60259.2	129582	45.2	0.0009	0.03308
NDEONHPJ_02030		hypothetical protein gene	31	32.3	27.8	-0.22	21040.8	18078.4	-4.6	0.7362	0.97132
NDEONHPJ_02031		hypothetical protein gene	56	118.4	105.4	-0.17	139286	123977	-13	0.5666	0.89906
NDEONHPJ_02032	gsiA	gsiA gene	106	70.1	112.7	0.69	155987	250828	42.6	0.0083	0.12743
NDEONHPJ_02033		hypothetical protein gene	84	78.5	127.6	0.7	138451	225118	49.1	0.0067	0.11185
NDEONHPJ_02034	gsiC	gsiC gene	82	126.1	125.6	-0.01	217170	216210	-0.6	0.9809	1
NDEONHPJ_02035	prlC_2	prlC 2 gene	149	103.9	92.6	-0.17	325038	289813	-11.3	0.4179	0.81509
NDEONHPJ_02036	oppA	oppA gene	144	151.8	156.5	0.04	459095	473266	4.7	0.8072	0.99677
NDEONHPJ_02037	hbpA	hbpA gene	156	64	82.8	0.37	209505	271225	18.8	0.0716	0.39048
NDEONHPJ_02038		hypothetical protein gene	8	2.4	0	-1.77	403.3	0	-2.4	1	1
NDEONHPJ_02039	btuB_4	btuB 4 gene	228	97.9	97.3	-0.01	468928	465924	-0.6	0.9562	1
NDEONHPJ_02040		hypothetical protein gene	37	79.2	57.6	-0.46	61511	44724.5	-21.6	0.3775	0.78949
NDEONHPJ_02041		hypothetical protein gene	61	89.1	116.4	0.39	114149	149106	27.3	0.223	0.64762
NDEONHPJ_02042	exbD_2	exbD 2 gene	34	26.8	36.5	0.45	19149.2	26073.5	9.7	0.5225	0.87152
NDEONHPJ_02043	exbD_3	exbD 3 gene	30	80.3	85.7	0.09	50572.6	53976.5	5.4	0.8301	1
NDEONHPJ_02044	bltD	bltD gene	37	35.7	89.6	1.33	27716.2	69632	53.9	0.0036	0.07864
NDEONHPJ_02045	glcB	glcB gene	147	101	153.8	0.61	311770	474755	52.8	0.008	0.12534
NDEONHPJ_02046		hypothetical protein gene	13	20.1	35.3	0.81	5495	9625.22	15.1	0.454	0.83745
NDEONHPJ_02047		hypothetical protein gene	20	173	72.3	-1.26	72655.4	30379	-100.7	0.2563	0.68067
[truncated: 1,825 more rows]

## Sheet: WT v GPN Raw Data
Column1	Column2	Column3	Column4	Column5	Column6	Column7	Column8	Column9	Column10	Column11	Column12
#Orf	Name	Desc	Sites	Mean Ctrl	Mean Exp	log2FC	Sum Ctrl	Sum Exp	Delta Mean	p-value	Adj. p-value
NDEONHPJ_00001	dnaA	dnaA gene	102	1.2	0	-1.17	2671.3	0	-1.2	0.23	0.83287
NDEONHPJ_00002	dnaN	dnaN gene	79	0	0	-0.01	14.1	0	0	0.4811	0.93301
NDEONHPJ_00003	recF	recF gene	71	249.8	400.9	0.68	372478	654707	151.1	0.0129	0.44774
NDEONHPJ_00004	gyrB	gyrB gene	160	0.1	0	-2.45	218.8	43.87	-0.1	0.5499	0.9444
NDEONHPJ_00005	cybC	cybC gene	24	172.5	173.5	0.01	86960.3	95798.8	1	0.992	1
NDEONHPJ_00006	dedA_1	dedA 1 gene	46	179.7	277.4	0.63	173587	293533	97.7	0.1432	0.77323
NDEONHPJ_00007	yheS_1	yheS 1 gene	116	337.2	377	0.16	821432	1.00571e+06	39.7	0.4829	0.93301
NDEONHPJ_00008		hypothetical protein gene	67	494.2	579.5	0.23	695297	893040	85.4	0.5072	0.93388
NDEONHPJ_00009		hypothetical protein gene	72	329.5	438.3	0.41	498239	725905	108.8	0.0689	0.63867
NDEONHPJ_00010		hypothetical protein gene	72	419.2	452.4	0.11	633855	749112	33.1	0.6314	0.968
NDEONHPJ_00011	erpA	erpA gene	18	0	0	0.06	0	18.18	0	1	1
NDEONHPJ_00012	ephA_1	ephA 1 gene	70	247.4	351.4	0.51	363650	565705	104	0.0585	0.61901
NDEONHPJ_00013	anmK	anmK gene	78	475.1	621.5	0.39	778136	1.11493e+06	146.4	0.0782	0.65705
NDEONHPJ_00014	tyrS	tyrS gene	89	1.9	0.1	-3.95	3614	255.24	-1.8	0.6215	0.968
NDEONHPJ_00020	yfcG_1	yfcG 1 gene	65	132.1	169.7	0.36	180254	253692	37.6	0.3062	0.87697
NDEONHPJ_00021		hypothetical protein gene	71	179.6	249.9	0.48	267774	408095	70.3	0.1227	0.72613
NDEONHPJ_00022		hypothetical protein gene	123	280.7	359.2	0.36	725050	1.01604e+06	78.4	0.1562	0.78562
NDEONHPJ_00023		hypothetical protein gene	13	309.6	125.3	-1.31	84511.5	37457.2	-184.3	0.0495	0.60281
NDEONHPJ_00024	rsmB	rsmB gene	66	350.6	459.8	0.39	485911	698028	109.2	0.2464	0.83987
NDEONHPJ_00025	fmt	fmt gene	53	0	3.1	7.74	16.2	3788.35	3.1	0.0861	0.67192
NDEONHPJ_00026	ilvD	ilvD gene	98	456.9	521.5	0.19	940307	1.1754e+06	64.6	0.3562	0.90711
NDEONHPJ_00027		hypothetical protein gene	90	230.2	243.2	0.08	435167	503332	12.9	0.7825	1
NDEONHPJ_00028		hypothetical protein gene	53	262.8	258.3	-0.02	292505	314919	-4.5	0.9401	1
NDEONHPJ_00029	cysL	cysL gene	57	332.8	267.5	-0.32	398409	350674	-65.4	0.3148	0.87987
NDEONHPJ_00030	rutG	rutG gene	92	208	296	0.51	401934	626337	88	0.0503	0.60281
NDEONHPJ_00031	ppc	ppc gene	165	293.1	377.1	0.36	1.01575e+06	1.43105e+06	83.9	0.0698	0.63867
NDEONHPJ_00032		hypothetical protein gene	46	284	251.2	-0.18	274323	265810	-32.7	0.5928	0.96048
NDEONHPJ_00033	mdtA_1	mdtA 1 gene	66	499.2	468.8	-0.09	691881	711621	-30.4	0.7155	0.99143
NDEONHPJ_00034	czcA_1	czcA 1 gene	185	283.5	359.2	0.34	1.10152e+06	1.52827e+06	75.6	0.0433	0.58131
NDEONHPJ_00035		hypothetical protein gene	28	228.3	171.9	-0.41	134235	110692	-56.4	0.4309	0.93035
NDEONHPJ_00036	dnaJ_1	dnaJ 1 gene	62	71	36.4	-0.96	92506.2	51938.5	-34.6	0.0111	0.44602
NDEONHPJ_00037		hypothetical protein gene	24	385.2	394.2	0.03	194145	217620	9	0.9325	1
NDEONHPJ_00038	dapB	dapB gene	48	57	64.6	0.18	57428.9	71281.5	7.6	0.9707	1
NDEONHPJ_00039		hypothetical protein gene	54	323.2	326.5	0.01	366479	405452	3.3	0.9644	1
NDEONHPJ_00040	ydhP_1	ydhP 1 gene	76	504.7	716.1	0.5	805475	1.25178e+06	211.4	0.0649	0.6291
NDEONHPJ_00041	dkgB	dkgB gene	43	259.1	222.4	-0.22	233932	219982	-36.6	0.6076	0.96584
NDEONHPJ_00042	dmlR_1	dmlR 1 gene	52	306.5	248.6	-0.3	334680	297333	-57.9	0.3645	0.90753
NDEONHPJ_00043		hypothetical protein gene	28	249.6	208.7	-0.26	146775	134405	-40.9	0.6066	0.96584
NDEONHPJ_00044	norG_1	norG 1 gene	112	268.6	350.7	0.38	631758	903529	82.1	0.0649	0.6291
NDEONHPJ_00045	ahr	ahr gene	57	300.6	282.5	-0.09	359864	370384	-18.1	0.7928	1
NDEONHPJ_00046	tag	tag gene	28	139.5	239.5	0.78	82025.2	154264	100	0.1131	0.72547
NDEONHPJ_00047		hypothetical protein gene	15	375.1	479.4	0.35	118147	165398	104.3	0.5173	0.93593
NDEONHPJ_00048		hypothetical protein gene	35	657.9	955.5	0.54	483574	769137	297.5	0.0792	0.66071
NDEONHPJ_00049	mutY	mutY gene	51	338.1	517.4	0.61	362092	606904	179.3	0.0375	0.57418
NDEONHPJ_00050		hypothetical protein gene	17	221.2	381.5	0.79	78960.1	149153	160.3	0.1972	0.82099
NDEONHPJ_00051		hypothetical protein gene	46	549	529.3	-0.05	530370	559949	-19.8	0.8507	1
NDEONHPJ_00052		hypothetical protein gene	12	180.4	248.9	0.46	45462.9	68697.8	68.5	0.4211	0.92747
NDEONHPJ_00053		hypothetical protein gene	29	280.2	557.8	0.99	170669	372060	277.6	0.0922	0.67785
NDEONHPJ_00054	yliI	yliI gene	75	301.1	388.3	0.37	474194	669785	87.2	0.1602	0.78973
NDEONHPJ_00055	rarA	rarA gene	81	251.3	357.2	0.51	427518	665552	105.9	0.0726	0.6404
NDEONHPJ_00056	yfdC	yfdC gene	56	278.2	299.4	0.11	327153	385575	21.2	0.7287	0.99494
NDEONHPJ_00057		hypothetical protein gene	15	157.1	386.1	1.3	49470.8	133191	229	0.0184	0.4939
NDEONHPJ_00058	purC	purC gene	43	61.6	81.7	0.41	55592.4	80815.9	20.2	0.4053	0.92102
NDEONHPJ_00059		hypothetical protein gene	38	94.8	114.3	0.27	75652.4	99879	19.5	0.5298	0.93987
NDEONHPJ_00060	dapA_1	dapA 1 gene	56	2.2	3	0.44	2623.5	3901.5	0.8	0.8104	1
NDEONHPJ_00061	pncA	pncA gene	38	358.5	414.4	0.21	286068	362167	55.9	0.551	0.9444
NDEONHPJ_00062	panS_1	panS 1 gene	64	253.9	390.9	0.62	341188	575465	137.1	0.0434	0.58131
NDEONHPJ_00063	norM_1	norM 1 gene	98	277.6	311.4	0.17	571330	701836	33.8	0.4695	0.93301
NDEONHPJ_00064		hypothetical protein gene	33	206.4	192	-0.1	143068	145747	-14.4	0.7991	1
NDEONHPJ_00065	hpd	hpd gene	69	188.3	179.3	-0.07	272906	284616	-9	0.8047	1
NDEONHPJ_00066		hypothetical protein gene	55	261.8	164.3	-0.67	302405	207791	-97.6	0.0771	0.6544
NDEONHPJ_00067	fosB	fosB gene	33	303.8	254.6	-0.25	210544	193272	-49.2	0.4452	0.93301
NDEONHPJ_00068	nagL	nagL gene	37	155.5	182.4	0.23	120818	155264	27	0.5637	0.95053
NDEONHPJ_00069		hypothetical protein gene	77	229	298.4	0.38	370290	528497	69.4	0.1814	0.80028
NDEONHPJ_00070	aroP_1	aroP 1 gene	91	184.9	157.4	-0.23	353288	329349	-27.5	0.3769	0.91311
NDEONHPJ_00071		hypothetical protein gene	44	346.6	240.7	-0.53	320277	243547	-106	0.1802	0.80004
NDEONHPJ_00072	yciC	yciC gene	62	166.3	230.3	0.47	216500	328368	64	0.1559	0.78525
NDEONHPJ_00073	oatA	oatA gene	100	102.8	112.7	0.13	215903	259287	9.9	0.6735	0.98402
NDEONHPJ_00074	yvoA_1	yvoA 1 gene	43	238	247.4	0.06	214953	244676	9.4	0.8764	1
NDEONHPJ_00075	ves	ves gene	27	225.7	128.1	-0.82	127996	79528.2	-97.7	0.223	0.83287
NDEONHPJ_00076	hutU	hutU gene	99	338.9	488.8	0.53	704555	1.11292e+06	149.9	0.039	0.57418
NDEONHPJ_00077	hutH	hutH gene	92	264.4	328.1	0.31	510884	694227	63.7	0.2287	0.83287
NDEONHPJ_00078	proY	proY gene	80	317.2	351.4	0.15	532962	646519	34.1	0.5727	0.95317
NDEONHPJ_00079	hutI	hutI gene	68	352.9	427.9	0.28	504012	669230	74.9	0.4301	0.93035
NDEONHPJ_00080	hutG	hutG gene	53	202.5	338.3	0.74	225434	412385	135.8	0.0647	0.6291
NDEONHPJ_00081		hypothetical protein gene	115	138.5	206	0.57	334480	544855	67.5	0.0316	0.55071
NDEONHPJ_00082		hypothetical protein gene	42	114.4	105.2	-0.12	100941	101598	-9.3	0.8321	1
NDEONHPJ_00083	racE	racE gene	56	82.6	143.1	0.79	97081.3	184269	60.5	0.0741	0.64383
NDEONHPJ_00084	leuE_1	leuE 1 gene	53	43.3	48.2	0.15	48219.4	58702.1	4.8	0.7405	0.99763
NDEONHPJ_00085		hypothetical protein gene	102	132.7	169.2	0.35	284220	396932	36.5	0.1627	0.79057
NDEONHPJ_00086		hypothetical protein gene	8	115.8	0	-6.87	19460.3	0	-115.8	0.0054	0.3447
NDEONHPJ_00087	glmS	glmS gene	118	0.2	0.2	0.08	466.8	540.29	0	0.9219	1
NDEONHPJ_00088	glmU	glmU gene	81	0	0	0	0	0	0	1	1
NDEONHPJ_00089	pgpA	pgpA gene	39	68.8	167.2	1.28	56366.3	149983	98.4	0.005	0.3447
NDEONHPJ_00090	thiL	thiL gene	50	0.5	0.9	1.01	485.7	1070.8	0.5	0.5644	0.95053
NDEONHPJ_00091	nusB	nusB gene	30	1.9	4.2	1.13	1217.7	2923.04	2.3	0.3702	0.91115
NDEONHPJ_00092	ribH	ribH gene	31	1.8	0.1	-3.95	1178.5	83.42	-1.7	0.4267	0.92897
NDEONHPJ_00093	ribBA	ribBA gene	59	227	356.8	0.65	281202	484238	129.9	0.0442	0.58131
NDEONHPJ_00094		hypothetical protein gene	81	14.9	19.4	0.38	25402.2	36085.7	4.4	0.6533	0.97568
NDEONHPJ_00095	serB2	serB2 gene	72	270.4	299.1	0.15	408835	495271	28.7	0.5805	0.95517
NDEONHPJ_00096		hypothetical protein gene	23	366.2	318.5	-0.2	176875	168488	-47.7	0.5925	0.96048
NDEONHPJ_00097		hypothetical protein gene	35	151.8	195.4	0.36	111540	157259	43.6	0.4079	0.92208
NDEONHPJ_00098	dtd	dtd gene	20	200.4	311.9	0.64	84182.3	143491	111.5	0.2352	0.83786
NDEONHPJ_00099	katB	katB gene	103	259.7	281.4	0.12	561807	666532	21.6	0.6626	0.98084
NDEONHPJ_00100		hypothetical protein gene	26	168.7	325.7	0.95	92126.7	194759	157	0.114	0.72607
NDEONHPJ_00101	pncB2	pncB2 gene	86	160.7	259.4	0.69	290179	513188	98.8	0.0055	0.3447
NDEONHPJ_00102	rhdA	rhdA gene	52	304.1	374.2	0.3	332073	447549	70.1	0.3831	0.91733
NDEONHPJ_00103	psd	psd gene	58	0.4	0.2	-1	521.7	284.77	-0.2	0.4533	0.93301
NDEONHPJ_00104		hypothetical protein gene	88	272.5	363.5	0.42	503659	735758	91	0.158	0.78753
NDEONHPJ_00105	phoR	phoR gene	102	191.5	251.1	0.39	410104	589173	59.7	0.1414	0.76894
NDEONHPJ_00106	phoB	phoB gene	44	203	324.7	0.68	187597	328605	121.7	0.0704	0.63867
NDEONHPJ_00107		hypothetical protein gene	37	212.1	142.8	-0.57	164773	121548	-69.2	0.2939	0.87205
NDEONHPJ_00108	sadH_1	sadH 1 gene	61	203.3	173.7	-0.23	260460	243721	-29.6	0.5462	0.9444
NDEONHPJ_00109	mepA	mepA gene	101	184.1	238.9	0.38	390485	554877	54.8	0.1644	0.79057
NDEONHPJ_00110	ybdL	ybdL gene	63	297.4	307.8	0.05	393506	445948	10.3	0.8602	1
NDEONHPJ_00111		hypothetical protein gene	71	272.2	416.3	0.61	405875	679781	144.1	0.0252	0.5158
NDEONHPJ_00112		hypothetical protein gene	34	194.4	278	0.52	138804	217412	83.6	0.1891	0.80812
NDEONHPJ_00113		hypothetical protein gene	24	214.1	330.9	0.63	107918	182669	116.8	0.2147	0.8264
NDEONHPJ_00114	gshA	gshA gene	107	252.5	281.7	0.16	567358	693154	29.2	0.5092	0.9339
NDEONHPJ_00115	dsbB	dsbB gene	29	61.2	35.6	-0.78	37280.7	23765.9	-25.6	0.3475	0.90374
NDEONHPJ_00116		hypothetical protein gene	229	189.5	242.8	0.36	911478	1.27865e+06	53.2	0.1023	0.69423
NDEONHPJ_00117		hypothetical protein gene	242	53	69.2	0.38	269468	385287	16.2	0.1223	0.72607
NDEONHPJ_00118		hypothetical protein gene	103	15.1	17.2	0.19	32728.8	40758.9	2.1	0.7748	1
NDEONHPJ_00119		hypothetical protein gene	91	5.8	2	-1.54	11152.5	4210.18	-3.8	0.1002	0.69021
NDEONHPJ_00120		hypothetical protein gene	89	7.5	9.6	0.36	13950.2	19619.1	2.1	0.5804	0.95517
NDEONHPJ_00121		hypothetical protein gene	67	32	40.5	0.34	45055.6	62452.3	8.5	0.541	0.94296
NDEONHPJ_00122		hypothetical protein gene	38	17.5	48.2	1.46	13971.4	42146.6	30.7	0.0324	0.55071
NDEONHPJ_00123		hypothetical protein gene	107	186.4	261.6	0.49	418745	643829	75.3	0.0645	0.6291
NDEONHPJ_00124		hypothetical protein gene	37	198.2	362.1	0.87	153992	308160	163.9	0.0434	0.58131
NDEONHPJ_00125	parE	parE gene	110	1	0.3	-1.62	2250.3	802.1	-0.7	0.577	0.95451
NDEONHPJ_00126	allA	allA gene	28	35.8	144.6	2.01	21041.1	93139.6	108.8	0.0009	0.18456
NDEONHPJ_00127	alc	alc gene	57	226.7	253.7	0.16	271341	332645	27	0.6304	0.968
NDEONHPJ_00128	hpxO	hpxO gene	71	228.4	303.2	0.41	340564	495182	74.8	0.3459	0.90305
NDEONHPJ_00129		hypothetical protein gene	50	258.5	211	-0.29	271377	242692	-47.4	0.3439	0.90305
NDEONHPJ_00130	pucK	pucK gene	95	175.4	271.8	0.63	349919	593973	96.4	0.0443	0.58131
NDEONHPJ_00131	hiuH	hiuH gene	22	126.6	91.1	-0.48	58500.1	46083.5	-35.5	0.4035	0.92102
NDEONHPJ_00132	uao	uao gene	28	247.3	247.9	0	145412	159671	0.6	0.9944	1
NDEONHPJ_00133		hypothetical protein gene	66	249.2	270.7	0.12	345333	410997	21.6	0.6997	0.98736
NDEONHPJ_00134		hypothetical protein gene	21	290.6	364.5	0.33	128141	176051	73.9	0.5538	0.94475
NDEONHPJ_00135		hypothetical protein gene	22	214.1	176.3	-0.28	98906.1	89185.4	-37.8	0.5004	0.93301
NDEONHPJ_00136		hypothetical protein gene	60	91.2	66.9	-0.45	114962	92266.6	-24.4	0.1985	0.8218
NDEONHPJ_00137	dsbD	dsbD gene	119	185.1	138.1	-0.42	462530	377948	-47	0.1251	0.7324
NDEONHPJ_00138		hypothetical protein gene	105	176	169.4	-0.05	387979	409096	-6.6	0.808	1
NDEONHPJ_00139	lipR_1	lipR 1 gene	62	162.7	156.2	-0.06	211821	222681	-6.5	0.8574	1
NDEONHPJ_00140		hypothetical protein gene	29	79.7	168.7	1.08	48520.3	112509	89	0.0672	0.63122
NDEONHPJ_00141	yffB	yffB gene	26	127.1	106.9	-0.25	69389.1	63910.5	-20.2	0.6751	0.98424
NDEONHPJ_00142	exoA	exoA gene	57	379.8	301.7	-0.33	454646	395583	-78.1	0.2663	0.84768
NDEONHPJ_00143	pyrE	pyrE gene	39	43.3	32.6	-0.41	35474.7	29271.9	-10.7	0.6618	0.98084
NDEONHPJ_00144		hypothetical protein gene	17	127.7	108.6	-0.23	45583.4	42450.2	-19.1	0.724	0.99425
NDEONHPJ_00145	fhuA_1	fhuA 1 gene	166	221	237	0.1	770382	904761	16	0.6169	0.96766
NDEONHPJ_00146		hypothetical protein gene	15	38.7	148.5	1.94	12186.7	51225.6	109.8	0.0559	0.61765
NDEONHPJ_00147	gshB	gshB gene	66	272	385.1	0.5	376945	584520	113.1	0.1312	0.74308
NDEONHPJ_00148	murG	murG gene	61	0	0	0	0	0	0	1	1
NDEONHPJ_00149	murC	murC gene	93	0	0	-2.15	49.9	12.31	0	0.7546	0.99819
NDEONHPJ_00150	ddl_1	ddl 1 gene	53	0.4	0	-3.4	495.7	51.42	-0.4	0.7412	0.99763
NDEONHPJ_00151	ftsQ	ftsQ gene	54	23.5	4	-2.54	26622.1	5006.84	-19.4	0.3722	0.91145
NDEONHPJ_00152	ftsA_1	ftsA 1 gene	71	0.1	0.1	0.73	78.1	142.33	0	1	1
NDEONHPJ_00153	ftsZ	ftsZ gene	78	0.5	0.2	-1.62	870	310.53	-0.4	0.4191	0.92636
NDEONHPJ_00154	lpxC	lpxC gene	60	0.8	2.1	1.47	978	2960.19	1.4	0.5025	0.93301
NDEONHPJ_00155		hypothetical protein gene	33	28.9	67.5	1.22	20048.1	51246.2	38.6	0.2634	0.8462
NDEONHPJ_00156		hypothetical protein gene	47	349.6	421	0.27	345069	455127	71.4	0.5077	0.93388
NDEONHPJ_00157	aceE	aceE gene	166	44.5	71.4	0.68	155027	272535	26.9	0.0076	0.39198
NDEONHPJ_00158		Dihydrolipoyllysine-residue acetyltransferase component of pyruvate dehydrogenase complex gene	103	25.2	44.9	0.83	54538.8	106422	19.7	0.0146	0.44801
NDEONHPJ_00159		hypothetical protein gene	18	130.9	159.9	0.29	49488.4	66190.4	29	0.6248	0.968
NDEONHPJ_00160	mneA	mneA gene	37	200.6	116.7	-0.78	155856	99334.5	-83.9	0.0803	0.66161
NDEONHPJ_00161	fhuA_2	fhuA 2 gene	175	325.6	340.8	0.07	1.19655e+06	1.37178e+06	15.2	0.717	0.99171
NDEONHPJ_00162		hypothetical protein gene	54	254.9	287.5	0.17	289071	357071	32.6	0.62	0.968
NDEONHPJ_00163		hypothetical protein gene	20	199.5	466.4	1.23	83779.4	214549	266.9	0.0751	0.64948
NDEONHPJ_00164	guaB_1	guaB 1 gene	88	13.8	17	0.3	25526.1	34486.7	3.2	0.7169	0.99171
NDEONHPJ_00165	glmM	glmM gene	89	0.7	0.7	-0.01	1306.4	1423.16	0	0.9953	1
NDEONHPJ_00166	pdxH	pdxH gene	43	0.3	2.1	2.75	278.9	2059.35	1.8	0.0732	0.64181
NDEONHPJ_00167	recJ	recJ gene	109	268.4	303.7	0.18	614313	761420	35.3	0.4408	0.9327
NDEONHPJ_00168		hypothetical protein gene	62	403	498.5	0.31	524764	710834	95.4	0.4922	0.93301
NDEONHPJ_00169	prfB	prfB gene	60	0	4.1	7.45	29.2	5606.37	4	0.0175	0.4939
NDEONHPJ_00170		hypothetical protein gene	11	35.9	130.2	1.86	8291.6	32937.2	94.3	0.1701	0.79057
NDEONHPJ_00171		hypothetical protein gene	20	205.3	260.7	0.34	86227.5	119918	55.4	0.4442	0.93301
NDEONHPJ_00172	nemA	nemA gene	71	230.4	422.4	0.87	343468	689774	192	0.001	0.18456
NDEONHPJ_00173	waaA	waaA gene	82	0.5	5.2	3.46	814.8	9829.5	4.7	0.0885	0.67425
NDEONHPJ_00174	rsmE_1	rsmE 1 gene	60	327.8	283.3	-0.21	412969	390993	-44.4	0.4536	0.93301
NDEONHPJ_00175		hypothetical protein gene	76	227.9	209.3	-0.12	363740	365790	-18.6	0.6678	0.98192
NDEONHPJ_00176		hypothetical protein gene	48	122.8	125.1	0.03	123768	138062	2.3	0.94	1
NDEONHPJ_00177	acsA_1	acsA 1 gene	125	394.1	478.9	0.28	1.03461e+06	1.37696e+06	84.8	0.3633	0.90734
NDEONHPJ_00178	sttH	sttH gene	37	156.6	268.8	0.78	121674	228775	112.2	0.0322	0.55071
NDEONHPJ_00179	lrpC	lrpC gene	28	115.9	277.2	1.26	68164.6	178520	161.3	0.0189	0.4939
NDEONHPJ_00180	ssuD_1	ssuD 1 gene	66	201	260.7	0.38	278581	395736	59.7	0.2499	0.83987
NDEONHPJ_00181		hypothetical protein gene	51	347	413.4	0.25	371646	484972	66.4	0.4036	0.92102
NDEONHPJ_00182	exaE	exaE gene	44	272.3	279	0.03	251612	282323	6.7	0.9298	1
NDEONHPJ_00183		hypothetical protein gene	48	255.7	399.4	0.64	257742	440891	143.7	0.0725	0.6404
NDEONHPJ_00184	rcsC_1	rcsC 1 gene	222	269.6	302.4	0.17	1.25672e+06	1.54381e+06	32.8	0.4367	0.93194
NDEONHPJ_00185	yjcH	yjcH gene	22	316.5	513.4	0.7	146224	259797	196.9	0.1447	0.77586
NDEONHPJ_00186	actP_1	actP 1 gene	96	320.2	565.6	0.82	645443	1.24886e+06	245.4	0.0012	0.18456
NDEONHPJ_00187		hypothetical protein gene	57	156.3	215.1	0.46	187105	282057	58.8	0.1943	0.8158
NDEONHPJ_00188		Glycine betaine transporter gene	148	279.6	310.5	0.15	868855	1.0571e+06	31	0.4349	0.93144
NDEONHPJ_00189		hypothetical protein gene	76	401	791.5	0.98	639916	1.38352e+06	390.5	0.0011	0.18456
NDEONHPJ_00190		hypothetical protein gene	136	91.7	128.3	0.48	261950	401330	36.6	0.0387	0.57418
NDEONHPJ_00191	uvrA_1	uvrA 1 gene	166	327.8	391.3	0.26	1.14254e+06	1.49392e+06	63.5	0.2394	0.83812
NDEONHPJ_00192	nemR	nemR gene	36	446.6	443.7	-0.01	337618	367380	-2.9	0.9765	1
NDEONHPJ_00193	tdh_1	tdh 1 gene	54	390.1	386.4	-0.01	442389	479881	-3.7	0.97	1
NDEONHPJ_00194		hypothetical protein gene	27	171.7	206.5	0.27	97379.6	128218	34.7	0.5034	0.93301
NDEONHPJ_00195	ydgC	ydgC gene	21	138.9	326.8	1.23	61233.8	157837	187.9	0.0543	0.61765
NDEONHPJ_00196	tenA	tenA gene	45	181.7	197.4	0.12	171731	204359	15.7	0.7754	1
NDEONHPJ_00197		hypothetical protein gene	66	252.1	499.3	0.99	349370	757919	247.2	0.0014	0.18456
NDEONHPJ_00198	yajR	yajR gene	98	217.5	210.3	-0.05	447545	474018	-7.2	0.8584	1
NDEONHPJ_00199		Single-stranded DNA-binding protein gene	33	0	0	0	0	0	0	1	1
NDEONHPJ_00200		hypothetical protein gene	17	186.8	252.2	0.43	66691.3	98600	65.4	0.3992	0.9194
NDEONHPJ_00201		hypothetical protein gene	46	263.2	316.5	0.27	254262	334859	53.3	0.418	0.92585
NDEONHPJ_00202	sutR_1	sutR 1 gene	22	310.3	365.6	0.24	143351	184996	55.3	0.6933	0.98736
NDEONHPJ_00203	gabP_1	gabP 1 gene	93	368	499.8	0.44	718728	1.06916e+06	131.8	0.0444	0.58131
NDEONHPJ_00204	gabR_1	gabR 1 gene	93	275.1	406.4	0.56	537349	869185	131.2	0.0694	0.63867
NDEONHPJ_00205	puuE	puuE gene	76	308	512.1	0.73	491590	895227	204.1	0.0058	0.35196
NDEONHPJ_00206	gabD_1	gabD 1 gene	74	230.4	311.6	0.44	358050	530316	81.2	0.2027	0.8229
NDEONHPJ_00207	dmlR_2	dmlR 2 gene	61	194	232.8	0.26	248489	326624	38.8	0.4452	0.93301
NDEONHPJ_00208	ycaC_1	ycaC 1 gene	39	203.8	283.4	0.48	166920	254218	79.6	0.3257	0.88749
NDEONHPJ_00209		hypothetical protein gene	50	233.5	352.9	0.6	245220	405841	119.4	0.0772	0.6544
NDEONHPJ_00210		hypothetical protein gene	88	126.5	213.7	0.76	233702	432544	87.2	0.0193	0.4939
NDEONHPJ_00211		hypothetical protein gene	57	147	162.2	0.14	175995	212686	15.2	0.6895	0.98736
NDEONHPJ_00212		hypothetical protein gene	19	118.4	215.5	0.86	47238.1	94189.9	97.1	0.0769	0.6544
NDEONHPJ_00213		hypothetical protein gene	36	295.6	313.5	0.09	223465	259611	18	0.8179	1
NDEONHPJ_00215	ynfM	ynfM gene	86	247.6	312.7	0.34	447229	618428	65	0.2539	0.83987
NDEONHPJ_00216	hcaR_1	hcaR 1 gene	53	319.2	302.5	-0.08	355302	368741	-16.7	0.8238	1
NDEONHPJ_00217		hypothetical protein gene	73	112.8	184.1	0.71	172906	309026	71.3	0.0383	0.57418
NDEONHPJ_00218		hypothetical protein gene	54	241.1	322	0.42	273371	399964	81	0.2365	0.83812
NDEONHPJ_00219		hypothetical protein gene	27	281.4	354.8	0.33	159564	220328	73.4	0.3783	0.91419
NDEONHPJ_00220	iolS	iolS gene	33	141.2	361	1.35	97818.3	274007	219.9	0.0106	0.44602
NDEONHPJ_00221		hypothetical protein gene	18	237.1	323.4	0.45	89616.1	133868	86.3	0.5017	0.93301
NDEONHPJ_00222	rhaS_1	rhaS 1 gene	59	123.7	129.3	0.06	153260	175420	5.6	0.8856	1
NDEONHPJ_00223		hypothetical protein gene	45	369	306.2	-0.27	348660	316939	-62.7	0.4214	0.92747
NDEONHPJ_00224		hypothetical protein gene	39	72.8	74.1	0.03	59657.7	66486.8	1.3	0.9577	1
NDEONHPJ_00225		hypothetical protein gene	30	177.2	145.4	-0.29	111662	100306	-31.9	0.5362	0.94008
NDEONHPJ_00226	yybR_1	yybR 1 gene	27	65.2	60.9	-0.1	36955.5	37837.7	-4.2	0.9282	1
NDEONHPJ_00227		hypothetical protein gene	72	46.5	49	0.08	70261.9	81120.7	2.5	0.888	1
NDEONHPJ_00228		hypothetical protein gene	32	135.9	120.3	-0.18	91296.6	88525.3	-15.6	0.6968	0.98736
NDEONHPJ_00229		hypothetical protein gene	100	155.5	211.9	0.45	326624	487454	56.4	0.1005	0.69103
NDEONHPJ_00230		hypothetical protein gene	80	101	169.6	0.75	169630	312117	68.7	0.0168	0.49028
NDEONHPJ_00231		hypothetical protein gene	17	64.1	88.7	0.47	22876.8	34693	24.6	0.5203	0.93601
NDEONHPJ_00232	hxlR_1	hxlR 1 gene	25	229	187.7	-0.29	120231	107913	-41.3	0.6015	0.96223
NDEONHPJ_00233	ywrO_1	ywrO 1 gene	38	179.9	143.9	-0.32	143570	125762	-36	0.4629	0.93301
NDEONHPJ_00234		hypothetical protein gene	96	102.8	127	0.3	207329	280369	24.1	0.3203	0.88331
NDEONHPJ_00235		hypothetical protein gene	42	139.2	183.7	0.4	122810	177442	44.4	0.2007	0.82231
NDEONHPJ_00236		hypothetical protein gene	25	222.7	151.1	-0.56	116943	86857.8	-71.7	0.2719	0.85426
NDEONHPJ_00237	elbB	elbB gene	48	248.5	265.2	0.09	250514	292776	16.7	0.7885	1
NDEONHPJ_00238	rhaS_2	rhaS 2 gene	58	121	89.6	-0.43	147351	119508	-31.4	0.2231	0.83287
NDEONHPJ_00240	kup	kup gene	118	211.3	237.3	0.17	523481	643957	26	0.4702	0.93301
NDEONHPJ_00241		hypothetical protein gene	21	279.8	253.2	-0.14	123385	122276	-26.6	0.7932	1
NDEONHPJ_00242		hypothetical protein gene	72	343.1	317.6	-0.11	518735	525939	-25.5	0.6968	0.98736
NDEONHPJ_00243		hypothetical protein gene	42	169.5	125.9	-0.43	149536	121607	-43.7	0.2604	0.84255
NDEONHPJ_00244		hypothetical protein gene	12	344.1	253.7	-0.44	86715.9	70017.9	-90.4	0.3993	0.9194
NDEONHPJ_00245	aqpZ2	aqpZ2 gene	46	208.6	351.7	0.75	201478	372103	143.1	0.0205	0.4939
NDEONHPJ_00246	virS_1	virS 1 gene	74	212.3	337	0.67	329848	573534	124.7	0.0148	0.44801
NDEONHPJ_00247		hypothetical protein gene	35	291.1	378.3	0.38	213988	304545	87.2	0.2957	0.87205
NDEONHPJ_00248	hisF	hisF gene	57	215.7	380	0.82	258216	498223	164.3	0.0443	0.58131
NDEONHPJ_00249	thrB	thrB gene	53	310.3	287.4	-0.11	345388	350281	-23	0.7146	0.99118
NDEONHPJ_00250		hypothetical protein gene	33	216.5	153.1	-0.5	150033	116180	-63.4	0.284	0.86273
NDEONHPJ_00251		hypothetical protein gene	33	205.5	334.8	0.7	142402	254143	129.4	0.1099	0.71575
NDEONHPJ_00252		hypothetical protein gene	23	195.4	260	0.41	94402	137552	64.6	0.5328	0.93989
NDEONHPJ_00253		hypothetical protein gene	62	332.8	329.3	-0.02	433359	469557	-3.6	0.9616	1
NDEONHPJ_00254	sutR_2	sutR 2 gene	36	303.3	377	0.31	229279	312139	73.7	0.3924	0.91928
NDEONHPJ_00255	hisA	hisA gene	38	289.4	350.8	0.28	230946	306610	61.4	0.5499	0.9444
NDEONHPJ_00256	rnd_1	rnd 1 gene	43	127	164.9	0.38	114657	163113	38	0.3805	0.91593
NDEONHPJ_00257		hypothetical protein gene	48	387.6	312.7	-0.31	390735	345186	-75	0.3058	0.87697
NDEONHPJ_00258	hisH	hisH gene	31	436.5	383.5	-0.19	284192	273469	-53	0.605	0.96492
NDEONHPJ_00259	hisB	hisB gene	42	430.7	405.2	-0.09	379836	391382	-25.5	0.811	1
NDEONHPJ_00260	panM	panM gene	29	140	169.9	0.28	85274.2	113326	29.9	0.4693	0.93301
NDEONHPJ_00263	ypeA	ypeA gene	32	253.2	178.7	-0.5	170117	131553	-74.4	0.3042	0.8749
NDEONHPJ_00264	cat1	cat1 gene	86	311.8	451.4	0.53	563088	892949	139.7	0.1094	0.71559
NDEONHPJ_00265	envZ	envZ gene	102	1.8	2.9	0.65	3890.2	6700.42	1	0.4415	0.93273
NDEONHPJ_00266	ompR	ompR gene	50	0	0.8	0.88	0	962.59	0.8	0.3711	0.91115
NDEONHPJ_00267	yhgF	yhgF gene	126	294.8	364.5	0.31	780008	1.05625e+06	69.7	0.1549	0.78329
NDEONHPJ_00268		hypothetical protein gene	159	226.6	301.8	0.41	756617	1.10356e+06	75.2	0.0368	0.57418
NDEONHPJ_00269	acr1	acr1 gene	56	334.5	351.6	0.07	393358	452864	17.1	0.8144	1
NDEONHPJ_00270		hypothetical protein gene	38	322.1	330.9	0.04	257042	289224	8.8	0.8889	1
NDEONHPJ_00271		hypothetical protein gene	32	155.7	158	0.02	104630	116281	2.3	0.9719	1
NDEONHPJ_00272	cdhR	cdhR gene	64	257.1	280.9	0.13	345504	413507	23.8	0.6832	0.98736
NDEONHPJ_00273	mgl	mgl gene	99	354.6	425.7	0.26	737235	969320	71.1	0.218	0.82719
NDEONHPJ_00274	ettA	ettA gene	101	96.2	166.8	0.79	203936	387404	70.6	0.0012	0.18456
NDEONHPJ_00275		hypothetical protein gene	25	252.5	192.1	-0.39	132566	110482	-60.4	0.4273	0.92922
NDEONHPJ_00276		hypothetical protein gene	58	56.8	73.4	0.37	69166	97851.9	16.6	0.423	0.92778
NDEONHPJ_00277		hypothetical protein gene	23	182.8	192.3	0.07	88292.5	101714	9.5	0.886	1
NDEONHPJ_00278	czcC_1	czcC 1 gene	71	302.4	350.6	0.21	450858	572546	48.2	0.4321	0.93035
NDEONHPJ_00279	czcB	czcB gene	73	306.9	341.3	0.15	470536	573105	34.4	0.5835	0.95763
NDEONHPJ_00280	czcA_2	czcA 2 gene	178	263.5	314.5	0.26	984849	1.28767e+06	51.1	0.1742	0.79187
NDEONHPJ_00281	czcD_1	czcD 1 gene	70	363.5	359.1	-0.02	534416	578162	-4.4	0.94	1
NDEONHPJ_00282		hypothetical protein gene	21	198.7	233.4	0.23	87634.2	112723	34.7	0.8336	1
NDEONHPJ_00283		hypothetical protein gene	58	289.1	266.6	-0.12	352147	355620	-22.5	0.7052	0.98738
NDEONHPJ_00286		hypothetical protein gene	74	244.7	228.6	-0.1	380338	389077	-16.1	0.6677	0.98192
NDEONHPJ_00287	rocC_1	rocC 1 gene	107	289.9	321.4	0.15	651298	790916	31.5	0.5119	0.93407
NDEONHPJ_00290	gltX	gltX gene	100	0	0	-1.89	27.3	8.08	0	0.7422	0.99763
NDEONHPJ_00291		hypothetical protein gene	19	430.6	297.5	-0.53	171808	129987	-133.1	0.2666	0.84793
NDEONHPJ_00292	sbp_1	sbp 1 gene	66	212.7	180.7	-0.24	294853	274312	-32	0.557	0.94719
NDEONHPJ_00293	rsmH	rsmH gene	55	1.9	1.7	-0.18	2192.9	2122.66	-0.2	0.8974	1
NDEONHPJ_00294	ftsL	ftsL gene	18	0	0	0.06	0	17.42	0	0.499	0.93301
NDEONHPJ_00295	ftsI	ftsI gene	131	0.1	0	-3.16	270.6	33.17	-0.1	0.5819	0.95641
NDEONHPJ_00296	murE	murE gene	92	0.1	0	-0.18	250.3	0	-0.1	0.2264	0.83287
NDEONHPJ_00297	murF	murF gene	73	0	4.9	8.91	15.7	8268.05	4.9	0.0944	0.68366
NDEONHPJ_00298	mraY	mraY gene	90	0	0.9	5.13	47	1799.28	0.8	0.2423	0.83987
NDEONHPJ_00299		hypothetical protein gene	20	229.3	148	-0.63	96310.3	68099.4	-81.3	0.312	0.87935
NDEONHPJ_00300	rlmA	rlmA gene	54	477.9	496.4	0.05	541940	616499	18.5	0.8429	1
NDEONHPJ_00301	mrcA	mrcA gene	170	267.8	353.1	0.4	956094	1.38066e+06	85.3	0.0436	0.58131
NDEONHPJ_00302	ftsA_2	ftsA 2 gene	62	200.6	321.9	0.68	261127	459072	121.4	0.1569	0.78562
NDEONHPJ_00303		hypothetical protein gene	40	322.5	319.1	-0.02	270876	293567	-3.4	0.9602	1
NDEONHPJ_00304		hypothetical protein gene	53	251.9	208.2	-0.28	280358	253742	-43.7	0.3832	0.91733
NDEONHPJ_00305		hypothetical protein gene	33	277.5	273.2	-0.02	192304	207344	-4.3	0.9551	1
NDEONHPJ_00306	pilQ	pilQ gene	176	256.3	262.9	0.04	947415	1.06413e+06	6.5	0.8545	1
NDEONHPJ_00307	aroK	aroK gene	39	0.4	11.3	4.65	367.8	10105.4	10.8	0.4033	0.92102
NDEONHPJ_00308	aroB	aroB gene	68	0.8	2	1.29	1159.4	3101.42	1.2	0.4752	0.93301
NDEONHPJ_00309		hypothetical protein gene	59	173.3	318.1	0.88	214757	431605	144.7	0.0055	0.3447
NDEONHPJ_00310	gltB	gltB gene	265	319.1	390.4	0.29	1.77579e+06	2.3793e+06	71.3	0.0325	0.55071
NDEONHPJ_00311	gltD	gltD gene	86	401.5	346	-0.21	725022	684465	-55.4	0.4316	0.93035
NDEONHPJ_00312		hypothetical protein gene	62	217.6	280.6	0.37	283321	400187	63	0.2457	0.83987
NDEONHPJ_00313	lemA	lemA gene	39	158.5	186.4	0.23	129836	167233	27.9	0.568	0.95198
NDEONHPJ_00314		hypothetical protein gene	72	144	199.8	0.47	217717	330888	55.8	0.0973	0.68589
NDEONHPJ_00315		hypothetical protein gene	42	257	309	0.27	226671	298513	52	0.4668	0.93301
NDEONHPJ_00316	pilA	pilA gene	39	168	223.4	0.41	137574	200417	55.5	0.2514	0.83987
NDEONHPJ_00317		hypothetical protein gene	155	242.7	207.5	-0.23	790130	739615	-35.3	0.2262	0.83287
NDEONHPJ_00318	bfr_1	bfr 1 gene	35	124.6	75	-0.73	91547.2	60354.8	-49.6	0.0829	0.67104
NDEONHPJ_00319	bfd	bfd gene	12	143.9	91.7	-0.65	36271.7	25296.8	-52.3	0.4419	0.93285
NDEONHPJ_00320	yabJ_1	yabJ 1 gene	31	175.8	131.3	-0.42	114428	93623.9	-44.5	0.4914	0.93301
NDEONHPJ_00321	spoT	spoT gene	152	8.5	13	0.61	27228.8	45527.2	4.5	0.301	0.87205
NDEONHPJ_00322	rpoZ	rpoZ gene	15	161.9	130.6	-0.31	50989.4	45060.2	-31.3	0.6879	0.98736
NDEONHPJ_00323	gmk	gmk gene	40	0	0	0.02	0	13.57	0	1	1
NDEONHPJ_00324	ispH	ispH gene	60	2.2	2.3	0.05	2789.6	3164.16	0.1	0.9818	1
NDEONHPJ_00325		hypothetical protein gene	39	89.2	79.1	-0.17	73067.5	70925	-10.1	0.7965	1
NDEONHPJ_00326		hypothetical protein gene	51	247.3	310.9	0.33	264879	364729	63.6	0.4131	0.92493
NDEONHPJ_00327		hypothetical protein gene	89	249.8	257.9	0.05	466959	527989	8.1	0.8448	1
NDEONHPJ_00328		hypothetical protein gene	66	176	244	0.47	243963	370339	67.9	0.0932	0.68127
NDEONHPJ_00329		hypothetical protein gene	321	255.6	355.4	0.48	1723335	2.62402e+06	99.8	0.0001	0.06372
NDEONHPJ_00330		hypothetical protein gene	40	105	177.5	0.76	88167.4	163335	72.6	0.0611	0.62124
NDEONHPJ_00331		hypothetical protein gene	37	332.7	220.6	-0.59	258474	187773	-112	0.1245	0.73113
NDEONHPJ_00332	rpsP	rpsP gene	9	0	0	0	0	0	0	1	1
NDEONHPJ_00333	rimM	rimM gene	25	0	0	0	0	0	0	1	1
NDEONHPJ_00334	trmD	trmD gene	38	0	0	0.03	0	17.63	0	1	1
NDEONHPJ_00335	rplS	rplS gene	21	4.5	6.8	0.6	1970.3	3278.18	2.3	0.6545	0.9758
NDEONHPJ_00336	lip	lip gene	57	244.4	300.1	0.3	292551	393453	55.7	0.353	0.90691
NDEONHPJ_00337	lifO	lifO gene	68	130.4	150	0.2	186164	234638	19.7	0.5938	0.96048
NDEONHPJ_00338	truB	truB gene	71	119.5	186.3	0.64	178164	304176	66.8	0.0386	0.57418
NDEONHPJ_00339	yfcA	yfcA gene	55	127.2	161.7	0.35	146891	204603	34.6	0.3651	0.90753
NDEONHPJ_00340		hypothetical protein gene	30	126.3	164	0.38	79558.3	113192	37.8	0.5923	0.96048
NDEONHPJ_00341	rhtA_1	rhtA 1 gene	81	201.3	255.5	0.34	342398	475944	54.2	0.1918	0.81286
NDEONHPJ_00342	rhtA_2	rhtA 2 gene	60	167.5	160.6	-0.06	211082	221654	-6.9	0.843	1
NDEONHPJ_00343	serA	serA gene	71	189.3	213.1	0.17	282194	348034	23.9	0.5603	0.94906
NDEONHPJ_00344		putative FAD-linked oxidoreductase gene	94	228.2	261.8	0.2	450390	566011	33.6	0.427	0.9291
NDEONHPJ_00345		hypothetical protein gene	24	125	223.6	0.84	63023.2	123409	98.5	0.2563	0.84112
NDEONHPJ_00346	ygiN	ygiN gene	18	317.8	518.1	0.71	120131	214505	200.3	0.2192	0.82719
NDEONHPJ_00347	mdaB	mdaB gene	43	208.5	353.9	0.76	188308	350019	145.4	0.0303	0.54384
NDEONHPJ_00348		hypothetical protein gene	26	61.8	189.5	1.62	33741.8	113309	127.7	0.0025	0.24506
NDEONHPJ_00349	mdfA	mdfA gene	92	171.6	208.9	0.28	331455	442123	37.4	0.3992	0.9194
NDEONHPJ_00350	yccS_1	yccS 1 gene	171	91.2	127.1	0.48	327504	499765	35.9	0.0541	0.61765
NDEONHPJ_00351		hypothetical protein gene	49	306.6	332.6	0.12	315452	374828	26	0.7299	0.99586
NDEONHPJ_00352	ydiK	ydiK gene	88	171.4	242.7	0.5	316660	491150	71.3	0.0915	0.67785
NDEONHPJ_00353		hypothetical protein gene	40	219.4	220.8	0.01	184338	203101	1.3	0.9799	1
NDEONHPJ_00354		hypothetical protein gene	29	173.3	170.9	-0.02	105561	114021	-2.4	0.962	1
NDEONHPJ_00355		hypothetical protein gene	30	123.3	165.6	0.42	77701.7	114249	42.2	0.3352	0.89566
NDEONHPJ_00356		hypothetical protein gene	34	219.1	254.8	0.22	156468	199281	35.7	0.7255	0.99425
NDEONHPJ_00357	ubiE_1	ubiE 1 gene	56	192.8	123	-0.65	226746	158439	-69.8	0.0668	0.63122
NDEONHPJ_00358		hypothetical protein gene	96	9.1	8.8	-0.05	18353.9	19437.8	-0.3	0.9307	1
NDEONHPJ_00359	rocC_2	rocC 2 gene	103	228.7	228.3	0	494607	540928	-0.3	0.9929	1
NDEONHPJ_00360	gdhA_1	gdhA 1 gene	78	286.7	294.5	0.04	469568	528288	7.8	0.8721	1
NDEONHPJ_00361	astC_1	astC 1 gene	84	121.1	135.8	0.16	213702	262353	14.6	0.622	0.968
NDEONHPJ_00362	astA_1	astA 1 gene	69	157.8	153.6	-0.04	228678	243737	-4.2	0.9113	1
NDEONHPJ_00363	astD	astD gene	68	146.8	214.4	0.55	209664	335323	67.6	0.2731	0.85426
NDEONHPJ_00364	astB	astB gene	71	131	159.3	0.28	195284	260061	28.3	0.3795	0.91535
NDEONHPJ_00365	astE	astE gene	55	129.7	183.5	0.5	149850	232084	53.7	0.1826	0.80147
NDEONHPJ_00366		hypothetical protein gene	53	190.3	279.7	0.56	211827	340901	89.3	0.2276	0.83287
NDEONHPJ_00367		hypothetical protein gene	18	168.8	169.7	0.01	63815.9	70243.9	0.8	0.9889	1
NDEONHPJ_00368	aprE	aprE gene	111	238.5	266.7	0.16	556004	680894	28.2	0.5611	0.94949
NDEONHPJ_00369		hypothetical protein gene	33	75.9	157.1	1.05	52610.7	119253	81.2	0.065	0.6291
NDEONHPJ_00370		hypothetical protein gene	29	64.7	127.7	0.98	39390.5	85195.6	63	0.2537	0.83987
NDEONHPJ_00371	gltR_1	gltR 1 gene	64	109	141.8	0.38	146518	208737	32.8	0.2438	0.83987
NDEONHPJ_00372	yijE	yijE gene	72	216.8	216.5	0	327765	358495	-0.3	0.9946	1
NDEONHPJ_00373		hypothetical protein gene	89	122.3	173.6	0.51	228498	355269	51.3	0.1564	0.78562
NDEONHPJ_00374		hypothetical protein gene	11	112.2	173.6	0.63	25925.2	43930.8	61.4	0.3204	0.88331
NDEONHPJ_00375		hypothetical protein gene	69	46.5	56.8	0.29	67417.3	90158.3	10.3	0.4708	0.93301
NDEONHPJ_00376	glyS	glyS gene	117	0.3	0	-6.09	821.2	13.25	-0.3	0.1596	0.78831
NDEONHPJ_00377	glyQ	glyQ gene	61	0	0	0.71	10.9	19.42	0	0.7529	0.99763
NDEONHPJ_00378	tetA	tetA gene	99	191.9	153.7	-0.32	398942	349942	-38.2	0.1543	0.78329
NDEONHPJ_00379		hypothetical protein gene	84	121.8	156.2	0.36	214864	301758	34.4	0.1909	0.81
NDEONHPJ_00380		hypothetical protein gene	57	79.7	89.8	0.17	95421.7	117788	10.1	0.6671	0.98192
NDEONHPJ_00381		hypothetical protein gene	85	243.7	200.1	-0.28	435036	391199	-43.6	0.2125	0.8264
NDEONHPJ_00382		hypothetical protein gene	18	63.4	47.7	-0.41	23983.6	19760.2	-15.7	0.557	0.94719
NDEONHPJ_00383		hypothetical protein gene	45	174.2	246.9	0.5	164574	255571	72.8	0.2411	0.83987
NDEONHPJ_00384	dmdC_1	dmdC 1 gene	125	314.7	427.5	0.44	825990	1.22906e+06	112.8	0.0346	0.57015
NDEONHPJ_00385		hypothetical protein gene	170	197.8	214.4	0.12	706167	838356	16.6	0.544	0.94404
NDEONHPJ_00386	aroE	aroE gene	47	10.5	3.3	-1.67	10411.3	3587.81	-7.2	0.5096	0.9339
NDEONHPJ_00387	hemF	hemF gene	57	8.9	2.5	-1.81	10627.7	3309.04	-6.4	0.2282	0.83287
NDEONHPJ_00388	ribA	ribA gene	41	0	0.2	0.22	0	156.64	0.2	0.3698	0.91115
NDEONHPJ_00389	dxs_1	dxs 1 gene	101	0.9	2.6	1.57	1835.6	5975.89	1.7	0.3022	0.87288
NDEONHPJ_00390	suhB	suhB gene	46	299.8	308.5	0.04	289611	326428	8.7	0.8951	1
NDEONHPJ_00391	deaD	deaD gene	83	152.3	203.9	0.42	265376	389252	51.7	0.3006	0.87205
NDEONHPJ_00392		hypothetical protein gene	14	87.2	39.9	-1.13	25641.5	12845.2	-47.3	0.2118	0.8264
NDEONHPJ_00393	mlaF	mlaF gene	50	84.4	86.3	0.03	88596.3	99298	2	0.914	1
NDEONHPJ_00394	mlaE	mlaE gene	46	128.3	37.4	-1.78	123959	39547.5	-90.9	0.0003	0.12743
NDEONHPJ_00395	mlaD	mlaD gene	51	62.8	63.5	0.02	67266.9	74508.8	0.7	0.9677	1
NDEONHPJ_00396	mlaC	mlaC gene	46	110.4	71.9	-0.62	106628	76122.8	-38.4	0.1186	0.72607
NDEONHPJ_00397		hypothetical protein gene	17	155.1	166.6	0.1	55365	65135.8	11.5	0.9166	1
NDEONHPJ_00398	corA	corA gene	70	200.7	207.2	0.05	295067	333610	6.5	0.8716	1
NDEONHPJ_00399	yvdD_1	yvdD 1 gene	30	170.9	253.7	0.57	107648	175082	82.9	0.1909	0.81
NDEONHPJ_00400		hypothetical protein gene	27	173.5	102.3	-0.76	98400.8	63554.9	-71.2	0.1434	0.77323
NDEONHPJ_00401		hypothetical protein gene	48	246.6	339.3	0.46	248622	374625	92.7	0.1734	0.79057
NDEONHPJ_00402	recG	recG gene	130	172.3	235.2	0.45	470272	703378	63	0.0515	0.61144
NDEONHPJ_00403		hypothetical protein gene	72	249	298	0.26	376430	493515	49.1	0.3502	0.90561
NDEONHPJ_00404		hypothetical protein gene	82	238.9	213.3	-0.16	411395	402217	-25.6	0.4681	0.93301
NDEONHPJ_00405	plsB	plsB gene	178	6.2	7.8	0.32	23280.1	31889	1.6	0.6414	0.97335
NDEONHPJ_00406	tesB	tesB gene	48	242.2	400.7	0.73	244156	442415	158.5	0.023	0.51186
NDEONHPJ_00407	gltP_1	gltP 1 gene	106	248.1	222.7	-0.16	552280	542992	-25.4	0.506	0.93379
NDEONHPJ_00408		hypothetical protein gene	71	172.2	199.8	0.21	256690	326207	27.6	0.5013	0.93301
NDEONHPJ_00409	engB	engB gene	44	2	2.5	0.33	1818.5	2512.11	0.5	0.9291	1
NDEONHPJ_00410	nsrR	nsrR gene	29	181.3	380	1.07	110402	253485	198.8	0.0854	0.67192
NDEONHPJ_00411	hmp	hmp gene	47	257.3	222.5	-0.21	253984	240469	-34.9	0.432	0.93035
NDEONHPJ_00412		hypothetical protein gene	98	155.1	253.8	0.71	319207	572119	98.7	0.0049	0.3447
NDEONHPJ_00413	metC	metC gene	81	412.6	402.7	-0.04	701827	750214	-9.9	0.8736	1
NDEONHPJ_00414		hypothetical protein gene	45	145.6	184.2	0.34	137616	190596	38.5	0.4226	0.92778
NDEONHPJ_00415	rpsJ	rpsJ gene	14	0.1	0	-2.47	34.9	6.88	-0.1	0.7433	0.99763
NDEONHPJ_00416	rplC	rplC gene	34	0	0	-0.02	10.4	0	0	0.4713	0.93301
NDEONHPJ_00417	rplD	rplD gene	32	0	0	0	0	0	0	1	1
NDEONHPJ_00418	rplW	rplW gene	24	0.3	0	-0.38	153	0	-0.3	0.4773	0.93301
NDEONHPJ_00419	rplB	rplB gene	54	0	0	0.01	0	6.05	0	1	1
NDEONHPJ_00420	rpsS	rpsS gene	12	0	0	0	0	0	0	1	1
NDEONHPJ_00421	rplV	rplV gene	23	0	0	0	0	0	0	1	1
NDEONHPJ_00422	rpsC	rpsC gene	42	0	0	0	0	0	0	1	1
NDEONHPJ_00423	rplP	rplP gene	30	0	0	0	0	0	0	1	1
NDEONHPJ_00424	rpmC	rpmC gene	10	0	0	0	0	0	0	1	1
NDEONHPJ_00425	rpsQ	rpsQ gene	15	0.2	0.8	1.89	70.8	287.06	0.6	0.8777	1
NDEONHPJ_00426	rplN	rplN gene	21	0	0	0	0	0	0	1	1
NDEONHPJ_00427	rplX	rplX gene	17	0	0	0	0	0	0	1	1
NDEONHPJ_00428	rplE	rplE gene	34	0	0	0	0	0	0	1	1
NDEONHPJ_00429	rpsN	rpsN gene	23	0	0	0	0	0	0	1	1
NDEONHPJ_00430	rpsH	rpsH gene	28	0	0	0	0	0	0	1	1
NDEONHPJ_00431	rplF	rplF gene	35	0	0	0.01	0	6.87	0	1	1
NDEONHPJ_00432	rplR	rplR gene	18	0	0	0	0	0	0	1	1
NDEONHPJ_00433	rpsE	rpsE gene	32	0	0	-0.96	12.2	6.86	0	0.7601	0.9982
NDEONHPJ_00434	rpmD	rpmD gene	16	0	0	0	0	0	0	1	1
NDEONHPJ_00435	rplO	rplO gene	19	0	0.9	0.94	0	400.49	0.9	0.4998	0.93301
NDEONHPJ_00436	secY	secY gene	110	0.1	0	-0.11	188.8	0	-0.1	0.4711	0.93301
NDEONHPJ_00437	rpmJ	rpmJ gene	9	1.4	2.9	1.09	256.1	595.77	1.5	0.6282	0.968
NDEONHPJ_00438	rpsM	rpsM gene	23	0	0	0	0	0	0	1	1
NDEONHPJ_00439	rpsK	rpsK gene	20	0	0	0.02	0	6.86	0	1	1
NDEONHPJ_00440	rpsD	rpsD gene	41	0	4.5	2.46	0	4228.41	4.5	0.6156	0.96706
NDEONHPJ_00441	rpoA	rpoA gene	61	0.1	0	-3.85	158.1	12.03	-0.1	0.7525	0.99763
NDEONHPJ_00442	rplQ	rplQ gene	28	0	0	0	0	0	0	1	1
NDEONHPJ_00443	mymA	mymA gene	106	148.5	200.4	0.43	330659	488461	51.8	0.1515	0.78329
NDEONHPJ_00444	mmgC_1	mmgC 1 gene	90	186.6	217.8	0.22	352623	450811	31.2	0.4071	0.92208
NDEONHPJ_00445		hypothetical protein gene	21	1.4	15.7	3.46	631.5	7589.09	14.3	0.1327	0.74551
NDEONHPJ_00446		hypothetical protein gene	26	39.1	61.8	0.66	21367.1	36950	22.7	0.3874	0.91928
NDEONHPJ_00447		hypothetical protein gene	9	300	318.1	0.08	56706	65837.2	18	0.9197	1
NDEONHPJ_00448		hypothetical protein gene	66	347	342.2	-0.02	480912	519488	-4.8	0.9475	1
NDEONHPJ_00449		hypothetical protein gene	37	221.8	245.7	0.15	172373	209063	23.8	0.7014	0.98736
NDEONHPJ_00450		hypothetical protein gene	176	217.3	314	0.53	803235	1.27114e+06	96.7	0.0031	0.29628
NDEONHPJ_00451		hypothetical protein gene	17	35.3	98.8	1.48	12603.5	38625.3	63.5	0.0571	0.61901
NDEONHPJ_00452		hypothetical protein gene	11	233.7	238.5	0.03	53977.8	60352.5	4.9	0.9656	1
NDEONHPJ_00453	prlC_1	prlC 1 gene	123	296.1	360.8	0.29	764761	1.02061e+06	64.7	0.1499	0.78285
NDEONHPJ_00454	rnr	rnr gene	162	205.6	279.8	0.44	699598	1.04242e+06	74.1	0.0288	0.53301
NDEONHPJ_00458		hypothetical protein gene	60	84.9	143.2	0.75	106962	197652	58.3	0.0388	0.57418
NDEONHPJ_00459		hypothetical protein gene	194	199.1	199.8	0.01	810955	891290	0.7	0.9827	1
NDEONHPJ_00461		hypothetical protein gene	39	141.3	122.8	-0.2	115692	110145	-18.5	0.5679	0.95198
NDEONHPJ_00462		hypothetical protein gene	44	164.1	225	0.46	151635	227733	60.9	0.1873	0.8067
NDEONHPJ_00463	ycgM	ycgM gene	39	133.2	265	0.99	109114	237661	131.7	0.0136	0.44801
NDEONHPJ_00464	nimR_1	nimR 1 gene	57	237.6	276.5	0.22	284403	362430	38.9	0.4567	0.93301
NDEONHPJ_00465		hypothetical protein gene	77	138.4	145.8	0.07	223825	258131	7.3	0.7842	1
NDEONHPJ_00466		hypothetical protein gene	100	170.4	199	0.22	357817	457704	28.6	0.3616	0.90734
NDEONHPJ_00467		NAD(P)H dehydrogenase (quinone) gene	43	268.7	286.9	0.09	242612	283751	18.2	0.7605	0.9982
NDEONHPJ_00468	xpt	xpt gene	35	112.4	117.3	0.06	82616.1	94458.7	4.9	0.9028	1
NDEONHPJ_00469		hypothetical protein gene	49	148.1	170.3	0.2	152430	191889	22.1	0.5949	0.96048
NDEONHPJ_00470		hypothetical protein gene	53	66.7	78.9	0.24	74187.5	96219.7	12.3	0.5775	0.95451
NDEONHPJ_00471		hypothetical protein gene	48	166.9	167.6	0.01	168237	184989	0.7	0.9874	1
NDEONHPJ_00472	ybeY	ybeY gene	30	3.5	2.3	-0.59	2207.6	1606.41	-1.2	0.8746	1
NDEONHPJ_00473	ybeZ	ybeZ gene	59	55.3	74.7	0.44	68462.6	101406	19.5	0.3452	0.90305
NDEONHPJ_00474	miaB	miaB gene	87	257.1	292.9	0.19	469689	586010	35.8	0.4396	0.93263
NDEONHPJ_00475	slt	slt gene	142	382.7	415.9	0.12	1.14122e+06	1.35835e+06	33.2	0.466	0.93301
NDEONHPJ_00476		hypothetical protein gene	48	163	287	0.82	164310	316824	124	0.0721	0.6404
NDEONHPJ_00477	mdh	mdh gene	51	16.8	11	-0.61	17955.7	12872.6	-5.8	0.2966	0.87205
NDEONHPJ_00478		hypothetical protein gene	11	149.7	110.5	-0.44	34577.8	27946.2	-39.2	0.458	0.93301
NDEONHPJ_00479		hypothetical protein gene	39	305.8	487.6	0.67	250456	437339	181.7	0.0263	0.52542
NDEONHPJ_00480		hypothetical protein gene	43	252.6	295.4	0.23	228096	292142	42.8	0.4205	0.92709
NDEONHPJ_00481	rlmJ	rlmJ gene	53	70.2	61.2	-0.2	78179.9	74589.6	-9.1	0.6068	0.96584
NDEONHPJ_00482		hypothetical protein gene	68	16.9	7.7	-1.14	24085.8	11994.1	-9.2	0.0315	0.55071
NDEONHPJ_00483		hypothetical protein gene	79	162.3	194.1	0.26	269233	352741	31.8	0.4158	0.92493
NDEONHPJ_00489		hypothetical protein gene	31	55.3	59.7	0.11	36003.1	42561.2	4.4	0.8844	1
NDEONHPJ_00490		hypothetical protein gene	38	106.6	142	0.41	85099.9	124134	35.4	0.2987	0.87205
NDEONHPJ_00491	mmgC_2	mmgC 2 gene	84	216.7	207.1	-0.07	382231	400028	-9.6	0.8078	1
NDEONHPJ_00492	kstR2	kstR2 gene	38	243.5	268.8	0.14	194340	234932	25.3	0.7017	0.98736
NDEONHPJ_00493		hypothetical protein gene	107	247	256.9	0.06	555050	632171	9.9	0.8123	1
NDEONHPJ_00494	fadH_1	fadH 1 gene	57	251	218.1	-0.2	300421	285952	-32.9	0.6753	0.98424
NDEONHPJ_00495	accA_1	accA 1 gene	80	184.8	257.3	0.48	310536	473467	72.5	0.0587	0.61901
NDEONHPJ_00496	mmgC_3	mmgC 3 gene	70	275.5	259.4	-0.09	405045	417684	-16.1	0.7483	0.99763
NDEONHPJ_00497	echA8_1	echA8 1 gene	40	317.5	279.8	-0.18	266735	257413	-37.7	0.6352	0.97125
NDEONHPJ_00498	accA1_1	accA1 1 gene	104	289	245.1	-0.24	631135	586166	-43.9	0.2993	0.87205
NDEONHPJ_00499		hypothetical protein gene	43	118	126.8	0.1	106579	125359	8.7	0.7852	1
NDEONHPJ_00500		hypothetical protein gene	28	223	554	1.31	131129	356767	331	0.0126	0.44602
NDEONHPJ_00501	sspA	sspA gene	48	201.6	206.2	0.03	203168	227636	4.6	0.9138	1
NDEONHPJ_00502	rpsI	rpsI gene	29	0.7	0	-5.3	426.1	11.88	-0.7	0.0524	0.61449
NDEONHPJ_00503	rplM	rplM gene	20	0	0	0	0	0	0	1	1
NDEONHPJ_00504	pdxA	pdxA gene	71	0.6	0.5	-0.3	867.4	770.08	-0.1	0.8761	1
NDEONHPJ_00505	rsmA	rsmA gene	52	144.8	155.8	0.11	158109	186337	11	0.7378	0.99763
NDEONHPJ_00506	apaH	apaH gene	62	188.6	226.6	0.26	245523	323114	38	0.3387	0.89733
NDEONHPJ_00507		hypothetical protein gene	42	171.5	193.3	0.17	151221	186732	21.9	0.6428	0.97335
NDEONHPJ_00508	cidB_1	cidB 1 gene	54	373.9	363.8	-0.04	424023	451828	-10.1	0.8952	1
NDEONHPJ_00509		hypothetical protein gene	35	220.3	134.1	-0.72	161912	107931	-86.2	0.0387	0.57418
NDEONHPJ_00510	hflX	hflX gene	93	414.2	395.4	-0.07	808974	845755	-18.8	0.7418	0.99763
NDEONHPJ_00511		hypothetical protein gene	63	184.7	171.2	-0.11	244344	248092	-13.5	0.7402	0.99763
NDEONHPJ_00512	clsC_1	clsC 1 gene	125	160.4	214	0.42	421112	615121	53.5	0.0608	0.62124
NDEONHPJ_00513	ypbG	ypbG gene	64	420.7	442.5	0.07	565379	651322	21.8	0.7415	0.99763
NDEONHPJ_00514	psaB	psaB gene	36	163.7	211.8	0.37	123751	175384	48.1	0.3159	0.87987
NDEONHPJ_00515	dgcN	dgcN gene	102	239	195.4	-0.29	511871	458477	-43.5	0.1751	0.7922
NDEONHPJ_00516		hypothetical protein gene	55	163.3	188.9	0.21	188583	238955	25.6	0.4295	0.93035
NDEONHPJ_00522	pdhD	pdhD gene	132	137.5	131.2	-0.07	381017	398184	-6.3	0.7919	1
NDEONHPJ_00523		hypothetical protein gene	121	126.2	101.1	-0.32	320688	281448	-25.1	0.1997	0.8218
NDEONHPJ_00524	blh_1	blh 1 gene	19	113.3	119.1	0.07	45221.9	52028.9	5.7	0.9172	1
NDEONHPJ_00525		hypothetical protein gene	74	200	120.8	-0.73	310829	205538	-79.3	0.0125	0.44602
NDEONHPJ_00526	trxC	trxC gene	25	219.4	174.8	-0.33	115161	100483	-44.6	0.4792	0.93301
NDEONHPJ_00527		putative acyl-CoA thioester hydrolase gene	23	189.6	208.2	0.13	91578.7	110131	18.6	0.8768	1
NDEONHPJ_00528		hypothetical protein gene	37	104.3	139.7	0.42	81008.9	118849	35.4	0.3931	0.91928
NDEONHPJ_00529		hypothetical protein gene	15	87.7	41.9	-1.07	27624.4	14441.6	-45.8	0.1802	0.80004
NDEONHPJ_00530		hypothetical protein gene	64	130.6	145.2	0.15	175583	213798	14.6	0.686	0.98736
NDEONHPJ_00531		hypothetical protein gene	79	148.9	179.9	0.27	247101	326965	31	0.3884	0.91928
NDEONHPJ_00532		hypothetical protein gene	87	86.7	106.2	0.29	158383	212561	19.5	0.2812	0.86002
NDEONHPJ_00533		hypothetical protein gene	77	52.5	77.7	0.57	84855.4	137693	25.3	0.0628	0.62849
NDEONHPJ_00534		hypothetical protein gene	41	68.5	103.9	0.6	58980	97961.1	35.4	0.1495	0.78186
NDEONHPJ_00535		hypothetical protein gene	103	101.4	85.3	-0.25	219236	202105	-16	0.3953	0.91928
NDEONHPJ_00536		hypothetical protein gene	27	95	77.6	-0.29	53887.9	48185	-17.4	0.5535	0.94466
NDEONHPJ_00537		hypothetical protein gene	80	348.9	269.7	-0.37	586151	496224	-79.2	0.1446	0.77586
NDEONHPJ_00538		hypothetical protein gene	5	88.2	201	1.19	9261.3	23109.8	112.8	0.2725	0.85426
NDEONHPJ_00539		hypothetical protein gene	17	71.2	46.6	-0.61	25432.7	18233.3	-24.6	0.5333	0.93989
NDEONHPJ_00540		hypothetical protein gene	9	219.9	139.7	-0.65	41566.6	28919.1	-80.2	0.6111	0.96658
NDEONHPJ_00541		hypothetical protein gene	8	194.5	186.4	-0.06	32683.2	34306.6	-8.1	0.9384	1
NDEONHPJ_00542		hypothetical protein gene	67	144.9	202.8	0.48	203837	312457	57.9	0.185	0.80553
NDEONHPJ_00543		hypothetical protein gene	40	318.6	371.8	0.22	267664	342021	53.1	0.5188	0.93593
NDEONHPJ_00544		hypothetical protein gene	27	175.4	64.7	-1.44	99444.3	40164.3	-110.7	0.0214	0.49885
NDEONHPJ_00545		hypothetical protein gene	13	121.1	247.5	1.03	33054.2	73988	126.4	0.1842	0.80388
NDEONHPJ_00546		hypothetical protein gene	62	272	298.1	0.13	354110	425030	26.1	0.7264	0.99428
NDEONHPJ_00547		hypothetical protein gene	87	98.7	100.3	0.02	180253	200738	1.7	0.934	1
NDEONHPJ_00548	yobA	yobA gene	33	155	203.3	0.39	107419	154290	48.3	0.3612	0.90734
NDEONHPJ_00549	silP	silP gene	169	232.5	231.9	0	824966	901264	-0.6	0.984	1
NDEONHPJ_00550	cusS	cusS gene	112	205	202	-0.02	482218	520452	-3	0.9308	1
NDEONHPJ_00551	cusR	cusR gene	55	183.4	169.6	-0.11	211774	214541	-13.8	0.7148	0.99118
NDEONHPJ_00552		hypothetical protein gene	25	345	276.1	-0.32	181119	158772	-68.9	0.5632	0.95053
NDEONHPJ_00553	copA_1	copA 1 gene	145	261.6	271.4	0.05	796566	905139	9.8	0.7796	1
NDEONHPJ_00554		hypothetical protein gene	73	206.4	185.2	-0.16	316412	310926	-21.2	0.5036	0.93301
NDEONHPJ_00555		hypothetical protein gene	30	241.1	259.9	0.11	151895	179337	18.8	0.8088	1
NDEONHPJ_00556	czcC_2	czcC 2 gene	64	237.5	194.3	-0.29	319244	286036	-43.2	0.397	0.91928
NDEONHPJ_00557	mdtA_2	mdtA 2 gene	96	350.7	286.3	-0.29	707056	632177	-64.4	0.2157	0.8271
NDEONHPJ_00558	cusA	cusA gene	199	262.3	248.5	-0.08	1.0962e+06	1.13736e+06	-13.8	0.6443	0.97335
NDEONHPJ_00559		hypothetical protein gene	24	131.5	76.8	-0.78	66291.9	42398.8	-54.7	0.2138	0.8264
NDEONHPJ_00560	feoB_1	feoB 1 gene	162	248.4	208.2	-0.25	845023	775617	-40.2	0.1555	0.78427
NDEONHPJ_00561		hypothetical protein gene	14	61	50	-0.29	17938	16112.6	-11	0.6972	0.98736
NDEONHPJ_00562	zitB_1	zitB 1 gene	93	129.4	110.9	-0.22	252654	237197	-18.5	0.3824	0.91733
NDEONHPJ_00563	merR1	merR1 gene	35	124.2	167	0.43	91316.6	134429	42.8	0.3133	0.87935
NDEONHPJ_00564		hypothetical protein gene	271	74.5	71.8	-0.05	423947	447546	-2.7	0.7873	1
NDEONHPJ_00565		hypothetical protein gene	36	132.4	109.8	-0.27	100125	90952.9	-22.6	0.4941	0.93301
NDEONHPJ_00566		hypothetical protein gene	28	76	92.6	0.29	44662.6	59650.2	16.7	0.5481	0.9444
NDEONHPJ_00567	intS	intS gene	106	237.3	162.6	-0.55	528329	396364	-74.8	0.0182	0.4939
NDEONHPJ_00568		hypothetical protein gene	33	63.2	53.2	-0.25	43802.7	40370.1	-10	0.6709	0.98276
NDEONHPJ_00569		hypothetical protein gene	18	184.3	90.3	-1.03	69649.9	37379.7	-94	0.12	0.72607
NDEONHPJ_00570	mnmC	mnmC gene	117	195.5	145.2	-0.43	480461	390771	-50.3	0.0661	0.63122
NDEONHPJ_00571		hypothetical protein gene	24	242	163.1	-0.57	121951	90032.2	-78.9	0.1839	0.80349
NDEONHPJ_00572	yciI	yciI gene	18	284.9	306.6	0.11	107691	126923	21.7	0.8288	1
NDEONHPJ_00573	yciB	yciB gene	47	12.1	26.5	1.13	11946.9	28597.8	14.4	0.1225	0.72607
NDEONHPJ_00574	yciV	yciV gene	56	96	127.8	0.41	112844	164580	31.8	0.3002	0.87205
NDEONHPJ_00575		hypothetical protein gene	74	254.1	191.3	-0.41	394824	325529	-62.8	0.1504	0.78329
NDEONHPJ_00576		hypothetical protein gene	48	196.4	223.6	0.19	197972	246903	27.2	0.6258	0.968
NDEONHPJ_00577	coaBC	coaBC gene	74	0.1	1.5	3.68	186	2602.58	1.4	0.0973	0.68589
NDEONHPJ_00578	secF	secF gene	60	0	9.1	9.7	13.7	12544	9.1	0.2188	0.82719
NDEONHPJ_00579	secD	secD gene	133	0.4	0.7	0.79	1162.3	2203.63	0.3	0.4157	0.92493
NDEONHPJ_00580	yajC	yajC gene	19	0.7	0	-4.76	293.2	11.88	-0.7	0.4722	0.93301
NDEONHPJ_00581	tgt	tgt gene	72	223.1	261.7	0.23	337314	433347	38.6	0.4379	0.93194
NDEONHPJ_00582		hypothetical protein gene	41	131	122.9	-0.09	112796	115929	-8.1	0.8153	1
NDEONHPJ_00583		hypothetical protein gene	91	133.3	146.3	0.13	254710	306254	13	0.5853	0.95763
NDEONHPJ_00584	queA	queA gene	64	156.8	209.1	0.42	210691	307807	52.3	0.2316	0.83287
NDEONHPJ_00586	intA_1	intA 1 gene	119	117	104.7	-0.16	292373	286578	-12.3	0.5502	0.9444
NDEONHPJ_00587		hypothetical protein gene	53	48.4	51.5	0.09	53834.5	62770.4	3.1	0.8253	1
NDEONHPJ_00588		hypothetical protein gene	24	189.5	156.6	-0.27	95495.5	86443.8	-32.9	0.5277	0.9392
NDEONHPJ_00589		hypothetical protein gene	18	56.2	70.6	0.33	21235.7	29220.4	14.4	0.6314	0.968
NDEONHPJ_00590		hypothetical protein gene	82	67	76.8	0.2	115337	144850	9.8	0.6274	0.968
NDEONHPJ_00591	greA_1	greA 1 gene	422	13.5	13.2	-0.04	119579	127635	-0.3	0.9043	1
NDEONHPJ_00592		hypothetical protein gene	85	52.7	52.4	-0.01	94137.5	102458	-0.3	0.9814	1
NDEONHPJ_00593		hypothetical protein gene	15	77	53	-0.54	24267.6	18289.7	-24	0.3968	0.91928
NDEONHPJ_00594	rcsC_2	rcsC 2 gene	79	113.7	126.4	0.15	188612	229597	12.7	0.6698	0.98276
NDEONHPJ_00595	glnE	glnE gene	176	212.8	207.3	-0.04	786649	839232	-5.5	0.8326	1
NDEONHPJ_00596	ilvE	ilvE gene	52	321.3	388.9	0.28	350884	465130	67.6	0.4169	0.92493
NDEONHPJ_00597		hypothetical protein gene	54	37.7	34	-0.15	42745.3	42237	-3.7	0.7702	0.99914
NDEONHPJ_00598		hypothetical protein gene	72	138.6	157.1	0.18	209598	260171	18.5	0.5636	0.95053
NDEONHPJ_00599		hypothetical protein gene	58	205.3	130.9	-0.65	250041	174566	-74.4	0.0965	0.68589
NDEONHPJ_00600		hypothetical protein gene	58	79.3	120	0.6	96646.5	160073	40.6	0.1734	0.79057
NDEONHPJ_00601	bshA	bshA gene	63	192.5	179.5	-0.1	254732	260143	-13	0.808	1
NDEONHPJ_00602		hypothetical protein gene	64	80.4	94.5	0.23	108106	139085	14.1	0.521	0.93601
NDEONHPJ_00603		hypothetical protein gene	65	152.6	144.1	-0.08	208364	215410	-8.6	0.824	1
NDEONHPJ_00604	wecB	wecB gene	121	22.2	32.4	0.55	56449.4	90282.5	10.2	0.238	0.83812
NDEONHPJ_00605		hypothetical protein gene	86	18.2	23.6	0.37	32939	46607.5	5.3	0.5587	0.94719
NDEONHPJ_00606		hypothetical protein gene	20	156.3	177.2	0.18	65665.4	81532.8	20.9	0.7458	0.99763
NDEONHPJ_00607	aspS	aspS gene	97	0	1	6.57	22	2299.88	1	0.3662	0.9079
NDEONHPJ_00608		hypothetical protein gene	67	89.7	99.1	0.14	126268	152742	9.4	0.7628	0.99842
NDEONHPJ_00609		putative TonB-dependent receptor gene	141	339.3	292	-0.22	1.0046e+06	946950	-47.3	0.2834	0.86273
NDEONHPJ_00610	clsA	clsA gene	103	184	190.3	0.05	398007	450791	6.3	0.8517	1
NDEONHPJ_00611		hypothetical protein gene	18	219.2	187.3	-0.23	82857.8	77556.1	-31.9	0.6613	0.98084
NDEONHPJ_00612		hypothetical protein gene	29	474.7	405	-0.23	289086	270118	-69.7	0.5899	0.96014
NDEONHPJ_00613	psiE	psiE gene	38	118.3	64.5	-0.87	94370.5	56378.2	-53.8	0.0371	0.57418
NDEONHPJ_00614	dmdC_2	dmdC 2 gene	114	248.4	351.5	0.5	594772	921735	103.1	0.0149	0.44801
NDEONHPJ_00615	dmdC_3	dmdC 3 gene	116	343.7	250.3	-0.46	837210	667826	-93.4	0.0313	0.55071
NDEONHPJ_00616		hypothetical protein gene	14	493.2	491.8	0	144988	158346	-1.4	0.9956	1
NDEONHPJ_00617	rcsC_3	rcsC 3 gene	111	227.5	232	0.03	530214	592357	4.6	0.9044	1
NDEONHPJ_00618	baeR	baeR gene	46	295.5	268	-0.14	285482	283507	-27.6	0.6657	0.98192
NDEONHPJ_00619		hypothetical protein gene	99	260.9	217.2	-0.26	542488	494593	-43.7	0.2862	0.86273
NDEONHPJ_00620		hypothetical protein gene	84	245.7	217	-0.18	433458	419194	-28.8	0.4699	0.93301
NDEONHPJ_00621		hypothetical protein gene	30	278.8	301.7	0.11	175656	208184	22.9	0.732	0.99629
NDEONHPJ_00622	ugpQ	ugpQ gene	39	162.4	186.6	0.2	132982	167383	24.2	0.6309	0.968
NDEONHPJ_00623	cobO	cobO gene	31	75.4	145.6	0.95	49082.5	103831	70.2	0.0475	0.6004
NDEONHPJ_00624	btuB_1	btuB 1 gene	160	220.3	269.6	0.29	740252	992125	49.3	0.1187	0.72607
NDEONHPJ_00625	trpF	trpF gene	37	310.1	337.9	0.12	240975	287581	27.8	0.7198	0.99332
NDEONHPJ_00626	trpB_1	trpB 1 gene	73	493.1	471.4	-0.07	755988	791474	-21.7	0.7881	1
NDEONHPJ_00627		hypothetical protein gene	37	289.2	274.4	-0.08	224708	233491	-14.8	0.83	1
NDEONHPJ_00628		hypothetical protein gene	74	139.2	129.1	-0.11	216326	219804	-10.1	0.7455	0.99763
NDEONHPJ_00629		hypothetical protein gene	46	169.3	246.3	0.54	163563	260607	77	0.1995	0.8218
NDEONHPJ_00630		hypothetical protein gene	81	255.9	256.4	0	435338	477607	0.4	0.9946	1
NDEONHPJ_00631	trpA	trpA gene	41	0.4	0	-5.11	381.5	12.12	-0.4	0.1081	0.71499
NDEONHPJ_00632	accD	accD gene	55	0	0	0.01	0	11.96	0	1	1
NDEONHPJ_00633	folC	folC gene	79	0	0	0.05	14.3	16.13	0	1	1
NDEONHPJ_00634		hypothetical protein gene	52	111.3	107.5	-0.05	121578	128549	-3.9	0.9053	1
NDEONHPJ_00635		hypothetical protein gene	36	141.8	120.3	-0.24	107192	99637.2	-21.5	0.5878	0.95901
NDEONHPJ_00636		putative metallo-hydrolase gene	48	216.6	121.1	-0.84	218361	133657	-95.6	0.0202	0.4939
NDEONHPJ_00637		Peroxiredoxin gene	51	226.1	159.1	-0.51	242142	186617	-67	0.1804	0.80004
NDEONHPJ_00638	secA	secA gene	163	9.2	8.8	-0.07	31625.6	33103.9	-0.4	0.9211	1
NDEONHPJ_00639		hypothetical protein gene	26	138.6	124.8	-0.15	75666.2	74631.2	-13.8	0.7594	0.9982
NDEONHPJ_00640	yhjE_1	yhjE 1 gene	101	320.5	265.3	-0.27	679777	616214	-55.2	0.236	0.83812
NDEONHPJ_00641		hypothetical protein gene	63	138.5	184.3	0.41	183215	267110	45.9	0.2444	0.83987
NDEONHPJ_00642		hypothetical protein gene	77	196.9	206.9	0.07	318323	366495	10.1	0.7969	1
NDEONHPJ_00643		Acetyltransferase gene	34	126.8	145.6	0.2	90548.6	113871	18.8	0.7321	0.99629
NDEONHPJ_00644		hypothetical protein gene	57	228.6	268.3	0.23	273694	351737	39.6	0.4763	0.93301
NDEONHPJ_00645		hypothetical protein gene	11	312.3	270.3	-0.21	72138.1	68381.2	-42	0.7776	1
NDEONHPJ_00646	fadJ_1	fadJ 1 gene	119	180.1	208.3	0.21	450158	570158	28.2	0.4156	0.92493
NDEONHPJ_00647	fadA_1	fadA 1 gene	59	186.1	293.9	0.66	230615	398870	107.8	0.0861	0.67192
NDEONHPJ_00648		putative HTH-type transcriptional regulator gene	60	0	2	1.57	0	2727.44	2	0.1308	0.74308
NDEONHPJ_00649	yfdE	yfdE gene	72	370	253.3	-0.55	559440	419526	-116.7	0.0283	0.53035
NDEONHPJ_00650	oprB_1	oprB 1 gene	85	286.4	306.6	0.1	511201	599440	20.2	0.6818	0.98694
NDEONHPJ_00651	gcd	gcd gene	162	290.1	290.7	0	986987	1.08314e+06	0.6	0.9877	1
NDEONHPJ_00652	sir	sir gene	119	207.9	179.5	-0.21	519588	491339	-28.4	0.396	0.91928
NDEONHPJ_00653		hypothetical protein gene	30	299.9	208.3	-0.53	188954	143741	-91.6	0.2139	0.8264
NDEONHPJ_00654		hypothetical protein gene	28	115.7	124.2	0.1	68023.5	79991.9	8.5	0.8208	1
NDEONHPJ_00655		hypothetical protein gene	32	188.5	212.8	0.18	126677	156655	24.3	0.6671	0.98192
NDEONHPJ_00656	thlA_1	thlA 1 gene	67	220.2	162.1	-0.44	309885	249760	-58.2	0.1894	0.80812
NDEONHPJ_00657		hypothetical protein gene	54	100.7	139.7	0.47	114176	173447	39	0.2067	0.8229
NDEONHPJ_00658		Outer membrane protein Omp38 gene	84	66.4	74.4	0.16	117044	143709	8	0.5991	0.96048
NDEONHPJ_00659		hypothetical protein gene	11	95	61.9	-0.62	21955	15670.6	-33.1	0.5203	0.93601
NDEONHPJ_00660	rtcB_1	rtcB 1 gene	79	174.2	146.1	-0.25	288938	265461	-28.1	0.3853	0.91928
NDEONHPJ_00661	lysP	lysP gene	103	142.7	128.1	-0.16	308757	303479	-14.6	0.6044	0.96477
NDEONHPJ_00662	rsmC	rsmC gene	67	226	184.7	-0.29	318013	284615	-41.3	0.2821	0.8614
NDEONHPJ_00663	xanP	xanP gene	104	203.7	211.6	0.05	444842	506061	7.9	0.8437	1
NDEONHPJ_00664	typA	typA gene	120	100.6	151.4	0.59	253613	417771	50.7	0.02	0.4939
NDEONHPJ_00665	mscL	mscL gene	36	73.9	113.7	0.62	55871.1	94148.8	39.8	0.2384	0.83812
NDEONHPJ_00666		hypothetical protein gene	29	64	98.7	0.62	38993.1	65824.4	34.7	0.1935	0.8158
NDEONHPJ_00667	ppiC	ppiC gene	14	110.8	139.1	0.33	32588.5	44795.6	28.3	0.6926	0.98736
NDEONHPJ_00668	mutM	mutM gene	47	125.1	148.6	0.25	123507	160688	23.5	0.5108	0.9339
NDEONHPJ_00669		Putative 3-methyladenine DNA glycosylase gene	42	230.2	335.5	0.54	203015	324116	105.3	0.1525	0.78329
NDEONHPJ_00670	btuB_2	btuB 2 gene	166	295.6	221.6	-0.42	1.03029e+06	845940	-74	0.0237	0.51186
NDEONHPJ_00671	namA_1	namA 1 gene	67	345.6	243.7	-0.5	486239	375596	-101.9	0.0935	0.68216
NDEONHPJ_00672		hypothetical protein gene	81	130.8	118.7	-0.14	222575	221204	-12.1	0.7037	0.98736
NDEONHPJ_00673		hypothetical protein gene	53	81.5	105.9	0.38	90753.8	129133	24.4	0.3302	0.88961
NDEONHPJ_00674	dsbC_1	dsbC 1 gene	55	156.4	113.8	-0.46	180611	143955	-42.6	0.1713	0.79057
NDEONHPJ_00675	ygfZ	ygfZ gene	42	0.6	0	-4.92	552.2	19.95	-0.6	0.2318	0.83287
NDEONHPJ_00676		hypothetical protein gene	30	188.5	172.9	-0.12	118734	119332	-15.5	0.8007	1
NDEONHPJ_00677		hypothetical protein gene	30	101.9	92.6	-0.14	64210.6	63894.4	-9.3	0.811	1
NDEONHPJ_00678		hypothetical protein gene	25	112.7	80.7	-0.48	59173.4	46382.1	-32	0.3615	0.90734
NDEONHPJ_00679		hypothetical protein gene	25	150.1	164.7	0.13	78780.8	94699.3	14.6	0.7613	0.9982
NDEONHPJ_00680	proS	proS gene	94	0.2	1.7	3.35	326.5	3643.06	1.5	0.3879	0.91928
NDEONHPJ_00681	mdtC	mdtC gene	213	158.3	212.4	0.42	708138	1.04041e+06	54.1	0.037	0.57418
NDEONHPJ_00682	mdtA_3	mdtA 3 gene	80	156.5	171.4	0.13	262945	315371	14.9	0.6544	0.9758
NDEONHPJ_00683		hypothetical protein gene	59	79.9	134.8	0.75	99040.1	182986	54.9	0.1241	0.7299
NDEONHPJ_00684	phoP	phoP gene	25	236.4	212.8	-0.15	124119	122364	-23.6	0.7393	0.99763
NDEONHPJ_00685	pleD	pleD gene	22	145.3	477	1.72	67126.9	241382	331.7	0.0888	0.67425
NDEONHPJ_00686		hypothetical protein gene	33	139.5	146.9	0.07	96687.4	111528	7.4	0.8771	1
NDEONHPJ_00687		hypothetical protein gene	132	181.3	205.7	0.18	502692	624431	24.3	0.4558	0.93301
NDEONHPJ_00688	rcsC_4	rcsC 4 gene	312	232.9	238	0.03	1.52581e+06	1.7077e+06	5.1	0.8258	1
NDEONHPJ_00689		hypothetical protein gene	44	373.7	343.2	-0.12	345261	347333	-30.4	0.6483	0.97377
NDEONHPJ_00690	dapE	dapE gene	76	0	2.1	1.62	0	3642.13	2.1	0.1128	0.72547
NDEONHPJ_00691		hypothetical protein gene	9	4.3	52.8	3.61	819.1	10922.6	48.4	0.0054	0.3447
NDEONHPJ_00692		hypothetical protein gene	74	72	90.9	0.34	111877	154688	18.9	0.3095	0.87935
NDEONHPJ_00693	ybaN	ybaN gene	18	126.5	177.4	0.49	47817.5	73448.7	50.9	0.5294	0.9396
NDEONHPJ_00694		hypothetical protein gene	35	229.3	149.6	-0.62	168566	120399	-79.8	0.1938	0.8158
NDEONHPJ_00701		hypothetical protein gene	61	107.5	89.9	-0.26	137653	126091	-17.6	0.6025	0.96294
NDEONHPJ_00702		hypothetical protein gene	211	196.9	178.6	-0.14	872244	866637	-18.3	0.4227	0.92778
NDEONHPJ_00703		hypothetical protein gene	54	93.1	100.9	0.12	105521	125303	7.8	0.7622	0.99825
NDEONHPJ_00704	yccS_2	yccS 2 gene	176	186.9	183.3	-0.03	690759	742163	-3.6	0.8825	1
NDEONHPJ_00705	bcr_1	bcr 1 gene	88	235.5	290.3	0.3	435214	587638	54.8	0.2026	0.8229
NDEONHPJ_00706	cnbA	cnbA gene	38	175	291	0.73	139630	254293	116	0.084	0.67192
NDEONHPJ_00707		hypothetical protein gene	10	150.7	177.8	0.24	31647.2	40901.2	27.1	0.7999	1
NDEONHPJ_00708	alsT	alsT gene	107	208	236.9	0.19	467355	583034	28.9	0.4389	0.93217
NDEONHPJ_00709		hypothetical protein gene	60	197.9	251.7	0.35	249325	347385	53.9	0.2645	0.84636
NDEONHPJ_00710	tdcB	tdcB gene	81	238.6	186.7	-0.35	405783	347878	-51.8	0.1782	0.79679
NDEONHPJ_00711	sbmA	sbmA gene	111	112.1	135.3	0.27	261343	345540	23.2	0.3807	0.91593
NDEONHPJ_00712	pepO	pepO gene	170	112.6	116	0.04	401811	453521	3.4	0.8507	1
NDEONHPJ_00713		hypothetical protein gene	56	48.9	90.1	0.88	57461	116048	41.2	0.0321	0.55071
NDEONHPJ_00714		hypothetical protein gene	83	198.9	195.6	-0.02	346682	373478	-3.3	0.929	1
NDEONHPJ_00715		hypothetical protein gene	33	286.6	246.8	-0.22	198599	187293	-39.8	0.5846	0.95763
NDEONHPJ_00716	yhbO	yhbO gene	39	236.4	198.5	-0.25	193610	178090	-37.9	0.5667	0.95189
NDEONHPJ_00717	gatB	gatB gene	75	0.1	0	-4.93	155	5.59	-0.1	0.4814	0.93301
NDEONHPJ_00718	gatA_1	gatA 1 gene	91	0	0	-0.01	11.9	0	0	0.48	0.93301
NDEONHPJ_00719	gatC	gatC gene	16	0	0	0	0	0	0	1	1
NDEONHPJ_00720	mreB	mreB gene	64	179.5	277.7	0.63	241249	408775	98.2	0.0297	0.54099
NDEONHPJ_00721	mreC	mreC gene	53	198.2	196.8	-0.01	220576	239852	-1.4	0.9782	1
NDEONHPJ_00722		hypothetical protein gene	31	207.4	142.9	-0.54	135008	101896	-64.5	0.2126	0.8264
NDEONHPJ_00723	yhdE	yhdE gene	36	155.3	149.1	-0.06	117434	123450	-6.2	0.8991	1
NDEONHPJ_00724	rng	rng gene	98	71.9	55.3	-0.38	148046	124633	-16.6	0.1806	0.80004
NDEONHPJ_00725		hypothetical protein gene	14	90.3	101.7	0.17	26541.8	32757.5	11.5	0.831	1
NDEONHPJ_00726	wax-dgaT	wax-dgaT gene	83	169.7	117.7	-0.53	295716	224769	-51.9	0.1688	0.79057
NDEONHPJ_00727	cysH	cysH gene	49	62.4	57.5	-0.12	64185.6	64849.2	-4.8	0.7811	1
NDEONHPJ_00728	thrH	thrH gene	33	95.9	195.2	1.02	66478.2	148154	99.3	0.0157	0.46464
NDEONHPJ_00729		hypothetical protein gene	120	119	217.9	0.87	299833	601342	98.9	0.0002	0.09558
NDEONHPJ_00730	kefF_1	kefF 1 gene	47	169.9	225.6	0.41	167652	243851	55.7	0.2951	0.87205
NDEONHPJ_00731		putative HTH-type transcriptional regulator gene	87	80.7	81.6	0.02	147412	163374	1	0.9515	1
NDEONHPJ_00732		hypothetical protein gene	74	153.2	152.9	0	238097	260244	-0.3	0.9931	1
NDEONHPJ_00733		hypothetical protein gene	55	100.4	58.1	-0.79	116000	73468.3	-42.4	0.1144	0.72607
NDEONHPJ_00734	uppP	uppP gene	59	46.9	64.4	0.46	58136.3	87414.5	17.5	0.441	0.9327
NDEONHPJ_00735	rhaS_3	rhaS 3 gene	67	130.9	117	-0.16	184186	180348	-13.9	0.6232	0.968
NDEONHPJ_00736	ppsC	ppsC gene	60	113	139.3	0.3	142351	192238	26.3	0.4991	0.93301
NDEONHPJ_00737	hchA_1	hchA 1 gene	63	92.2	129.9	0.5	121952	188275	37.8	0.1212	0.72607
NDEONHPJ_00739	aroP_2	aroP 2 gene	100	155	173.9	0.17	325576	400059	18.9	0.4839	0.93301
NDEONHPJ_00740	prpF	prpF gene	62	159.6	123.7	-0.37	207756	176347	-35.9	0.3141	0.87935
NDEONHPJ_00741	ispA	ispA gene	51	16.2	14.6	-0.16	17382.9	17083	-1.7	0.8571	1
NDEONHPJ_00742		hypothetical protein gene	23	25.9	24.2	-0.1	12495.6	12778.1	-1.7	0.917	1
NDEONHPJ_00743	qmcA	qmcA gene	64	193.3	212.1	0.13	259827	312222	18.8	0.6534	0.97568
NDEONHPJ_00744		hypothetical protein gene	35	141.9	162	0.19	104307	130395	20.1	0.6467	0.97335
NDEONHPJ_00745		hypothetical protein gene	59	234.4	203.8	-0.2	290472	276620	-30.6	0.4867	0.93301
NDEONHPJ_00746		hypothetical protein gene	42	148.7	165.6	0.16	131155	159963	16.9	0.6923	0.98736
NDEONHPJ_00747	ampG	ampG gene	116	118.7	128.2	0.11	289051	342068	9.6	0.6662	0.98192
NDEONHPJ_00748		hypothetical protein gene	112	161.5	234.5	0.54	379908	604074	73	0.0119	0.44602
NDEONHPJ_00749	eptA	eptA gene	129	137.5	167	0.28	372485	495463	29.5	0.2539	0.83987
NDEONHPJ_00750	qseB_1	qseB 1 gene	48	156.8	189.7	0.27	158091	209454	32.9	0.3421	0.90259
NDEONHPJ_00751	qseC_1	qseC 1 gene	100	141	105.1	-0.42	296024	241825	-35.8	0.1089	0.71533
NDEONHPJ_00752		hypothetical protein gene	47	134.2	133.3	-0.01	132495	144145	-0.9	0.9769	1
NDEONHPJ_00753	amtB_1	amtB 1 gene	56	114.1	169.9	0.57	134190	218865	55.8	0.1483	0.77878
NDEONHPJ_00754	cmpR_1	cmpR 1 gene	61	118.6	136.8	0.21	151870	191949	18.3	0.4883	0.93301
NDEONHPJ_00755		hypothetical protein gene	66	155.5	170.3	0.13	215544	258554	14.8	0.685	0.98736
NDEONHPJ_00756		hypothetical protein gene	47	171.8	158.9	-0.11	169600	171765	-12.9	0.7055	0.98738
NDEONHPJ_00757		hypothetical protein gene	54	30.3	50	0.72	34407.7	62067	19.6	0.2208	0.83083
NDEONHPJ_00758	valS	valS gene	152	0	0.2	2.62	126.8	853.96	0.2	0.3444	0.90305
NDEONHPJ_00759		hypothetical protein gene	47	166.6	169.6	0.03	164461	183387	3	0.94	1
NDEONHPJ_00760	hcaB_1	hcaB 1 gene	54	169.8	138.7	-0.29	192516	172253	-31.1	0.3924	0.91928
NDEONHPJ_00761		hypothetical protein gene	28	203.5	77.3	-1.4	119653	49794.7	-126.2	0.0036	0.30584
NDEONHPJ_00762		hypothetical protein gene	30	190.2	103.6	-0.88	119832	71500.5	-86.6	0.0817	0.66882
NDEONHPJ_00763		hypothetical protein gene	28	159	146.8	-0.12	93516.2	94509.8	-12.3	0.7918	1
NDEONHPJ_00764	oprM	oprM gene	92	238.2	211.5	-0.17	460267	447613	-26.7	0.5265	0.93881
NDEONHPJ_00765	mexB_1	mexB 1 gene	208	333.1	334.4	0.01	1.45492e+06	1.59973e+06	1.3	0.9695	1
NDEONHPJ_00766	acrA	acrA gene	76	274.2	276.7	0.01	437605	483753	2.6	0.9648	1
NDEONHPJ_00767		hypothetical protein gene	56	287.9	316.4	0.14	338541	407550	28.5	0.624	0.968
NDEONHPJ_00768		hypothetical protein gene	162	131.1	176.3	0.43	445876	656910	45.2	0.0266	0.52542
NDEONHPJ_00769	sdsA	sdsA gene	58	3.2	4.8	0.6	3857.3	6403.88	1.6	0.807	1
NDEONHPJ_00770	rplU	rplU gene	19	0	6.4	7.85	11.1	2810.94	6.4	0.0369	0.57418
NDEONHPJ_00771	rpmA	rpmA gene	15	17.3	29.8	0.78	5455.7	10293.2	12.5	0.4109	0.92404
NDEONHPJ_00772	lolA_1	lolA 1 gene	49	2.9	1.1	-1.32	2947.2	1290.46	-1.7	0.8472	1
NDEONHPJ_00773		hypothetical protein gene	59	100.4	98	-0.03	124364	132969	-2.4	0.9148	1
NDEONHPJ_00774	serS	serS gene	80	0	0.4	0.47	0	705.19	0.4	0.7525	0.99763
NDEONHPJ_00775	cysG	cysG gene	86	136.3	173.6	0.35	246196	343291	37.2	0.1865	0.8067
NDEONHPJ_00776	trmL	trmL gene	32	90.1	133.4	0.57	60572.9	98197.2	43.3	0.2581	0.84112
NDEONHPJ_00777	yybR_2	yybR 2 gene	27	17.7	26.8	0.6	10049.9	16668	9.1	0.3964	0.91928
NDEONHPJ_00778	fldP_1	fldP 1 gene	43	95.5	100.5	0.07	86216.3	99433.1	5.1	0.8691	1
NDEONHPJ_00779	plaP	plaP gene	127	135.5	115	-0.24	361460	336028	-20.5	0.2494	0.83987
NDEONHPJ_00780	dhaT_1	dhaT 1 gene	85	180.5	263.9	0.55	322243	515969	83.4	0.1237	0.72979
NDEONHPJ_00781		hypothetical protein gene	32	33	97	1.55	22197.2	71406.4	64	0.0105	0.44602
NDEONHPJ_00782	lipB	lipB gene	39	0	2.3	7.44	10.9	2070.28	2.3	0.2542	0.83987
NDEONHPJ_00783		hypothetical protein gene	18	0.1	0	-0.08	20.2	0	-0.1	0.4767	0.93301
NDEONHPJ_00784	rpoD	rpoD gene	105	1.8	0	-1.48	3960.2	0	-1.8	0.2237	0.83287
NDEONHPJ_00785		hypothetical protein gene	11	157.8	191	0.28	36447.3	48314.4	33.2	0.6977	0.98736
NDEONHPJ_00786		hypothetical protein gene	25	83.6	192.1	1.2	43903.4	110476	108.5	0.0236	0.51186
NDEONHPJ_00787		hypothetical protein gene	109	44.9	49.3	0.13	102876	123476	4.3	0.6888	0.98736
NDEONHPJ_00788	glpE_1	glpE 1 gene	61	84.1	111	0.4	107796	155763	26.9	0.2724	0.85426
NDEONHPJ_00789		hypothetical protein gene	36	235	176.7	-0.41	177659	146295	-58.3	0.3277	0.88851
NDEONHPJ_00790	gltA	gltA gene	79	23.8	14.6	-0.71	39423.5	26446.4	-9.2	0.024	0.51186
NDEONHPJ_00791	sdhC	sdhC gene	28	0	0.2	0.24	0	117.51	0.2	1	1
NDEONHPJ_00792	sdhD	sdhD gene	21	0.1	0.2	1.6	23.2	77.12	0.1	0.2511	0.83987
NDEONHPJ_00793	sdhA	sdhA gene	120	0	0	0	0	0	0	1	1
NDEONHPJ_00794	sdhB	sdhB gene	41	6.4	13.8	1.12	5476.2	13028.2	7.5	0.3891	0.91928
NDEONHPJ_00795	sucA	sucA gene	170	0	0	2.05	9.9	44.94	0	0.2391	0.83812
NDEONHPJ_00796	sucB	sucB gene	79	0	0	2.43	9.6	56.58	0	0.5081	0.93388
NDEONHPJ_00797	lpdG	lpdG gene	94	0.1	0.4	2.01	190.5	840.93	0.3	0.8805	1
NDEONHPJ_00798	sucC	sucC gene	74	49.8	65.3	0.39	77461.9	111118	15.4	0.3023	0.87288
NDEONHPJ_00799	sucD	sucD gene	65	60.4	66.1	0.13	82436.9	98789.6	5.7	0.7597	0.9982
NDEONHPJ_00800	trpS2	trpS2 gene	78	0	0	0.01	0	9.7	0	1	1
NDEONHPJ_00801	yedI	yedI gene	71	98.2	111.5	0.18	146482	182136	13.3	0.5522	0.9444
NDEONHPJ_00802		hypothetical protein gene	58	108.6	149.6	0.46	132283	199520	41	0.2347	0.83786
NDEONHPJ_00803	nhaP	nhaP gene	129	97.3	119.5	0.3	263605	354439	22.2	0.2354	0.83786
NDEONHPJ_00804		hypothetical protein gene	719	298.8	336.7	0.17	4.51161e+06	5.56843e+06	37.9	0.0544	0.61765
NDEONHPJ_00805		hypothetical protein gene	155	57.8	59.9	0.05	188223	213692	2.1	0.8255	1
NDEONHPJ_00806		hypothetical protein gene	142	70.7	84.7	0.26	210715	276584	14	0.2766	0.85584
NDEONHPJ_00807		hypothetical protein gene	65	69.7	70.9	0.02	95163.3	105977	1.2	0.9583	1
NDEONHPJ_00808		DNA base-flipping protein gene	25	41.5	23.5	-0.82	21766.4	13532	-17.9	0.2956	0.87205
NDEONHPJ_00809	teaD	teaD gene	33	136.5	109.7	-0.31	94579.7	83291.4	-26.7	0.5124	0.93407
NDEONHPJ_00810	cat	cat gene	45	135.1	143.9	0.09	127700	148900	8.7	0.8476	1
NDEONHPJ_00811	yjgH	yjgH gene	25	114.1	138.4	0.28	59889.2	79567.7	24.3	0.596	0.96048
NDEONHPJ_00812		hypothetical protein gene	28	254.1	290.4	0.19	149390	187039	36.4	0.6262	0.968
NDEONHPJ_00813	greA_2	greA 2 gene	29	63.5	129.3	1.03	38684.1	86253.7	65.8	0.2659	0.84743
NDEONHPJ_00814	carB	carB gene	189	17.1	27.7	0.7	67793.1	120205	10.6	0.0557	0.61765
NDEONHPJ_00815	carA	carA gene	65	26.2	13.2	-0.99	35744.4	19723.9	-13	0.03	0.54099
NDEONHPJ_00816		hypothetical protein gene	37	38.9	62.9	0.69	30241.4	53520.2	24	0.1311	0.74308
NDEONHPJ_00817		hypothetical protein gene	27	148.1	183.3	0.31	83959.4	113815	35.2	0.4314	0.93035
NDEONHPJ_00818		RNA-binding protein gene	20	148.1	122.9	-0.27	62215.2	56524.9	-25.3	0.6636	0.98179
NDEONHPJ_00819	rlmE	rlmE gene	34	31.9	16.8	-0.92	22808.2	13159.7	-15.1	0.1215	0.72607
NDEONHPJ_00820	ftsH	ftsH gene	106	3.6	10	1.47	8096.8	24483.7	6.4	0.3932	0.91928
NDEONHPJ_00821	folP_1	folP 1 gene	56	225.9	172.6	-0.39	265697	222257	-53.4	0.256	0.84112
NDEONHPJ_00822		hypothetical protein gene	19	209.6	155.9	-0.43	83635.7	68115.4	-53.7	0.3855	0.91928
NDEONHPJ_00823		hypothetical protein gene	33	58	59.2	0.03	40204.7	44933.2	1.2	0.9533	1
NDEONHPJ_00825		hypothetical protein gene	133	96.9	105.4	0.12	270525	322341	8.5	0.5797	0.95517
NDEONHPJ_00828	folD	folD gene	50	0.6	0.2	-1.52	619.6	236.76	-0.4	0.2309	0.83287
NDEONHPJ_00829	prmA_1	prmA 1 gene	41	79.9	61.2	-0.39	68824.8	57686.9	-18.8	0.4279	0.92947
NDEONHPJ_00830		hypothetical protein gene	36	77	118.6	0.62	58218.6	98217.6	41.6	0.1704	0.79057
NDEONHPJ_00831	kgtP_1	kgtP 1 gene	102	157.6	147.3	-0.1	337660	345463	-10.4	0.7055	0.98738
NDEONHPJ_00832	glpK	glpK gene	98	182.8	228	0.32	376109	513806	45.2	0.1551	0.78329
NDEONHPJ_00833	glpD	glpD gene	118	110.3	101.9	-0.12	273374	276430	-8.5	0.6309	0.968
NDEONHPJ_00834	pckG	pckG gene	105	115.7	151.8	0.39	255103	366679	36.1	0.0901	0.67425
NDEONHPJ_00835	yegS	yegS gene	79	114.8	108.2	-0.09	190454	196608	-6.6	0.783	1
NDEONHPJ_00836	cpdA_1	cpdA 1 gene	70	97.1	94.1	-0.04	142677	151489	-3	0.8923	1
NDEONHPJ_00837	groS	groS gene	20	0	2	1.61	0	941.52	2	0.2582	0.84112
NDEONHPJ_00838	groL	groL gene	94	1.5	3.1	0.99	3032.7	6618.59	1.5	0.4445	0.93301
NDEONHPJ_00839	dgkA	dgkA gene	22	103.9	97.5	-0.09	48004.8	49312.4	-6.5	0.8819	1
NDEONHPJ_00840	gloB_1	gloB 1 gene	65	119.4	101.4	-0.24	162984	151570	-18	0.4484	0.93301
NDEONHPJ_00841	glpQ	glpQ gene	92	97.5	105.3	0.11	188301	222855	7.9	0.6948	0.98736
NDEONHPJ_00842	mexB_2	mexB 2 gene	247	124.2	154.7	0.32	644055	878870	30.5	0.0636	0.6291
NDEONHPJ_00843		hypothetical protein gene	42	222.1	228.7	0.04	195901	220900	6.6	0.9077	1
NDEONHPJ_00844	htpX_1	htpX 1 gene	54	90.7	104.2	0.2	102863	129449	13.5	0.6018	0.96223
NDEONHPJ_00845	mltF_1	mltF 1 gene	71	220.9	200.7	-0.14	329431	327787	-20.2	0.6341	0.97005
NDEONHPJ_00846	ttcA	ttcA gene	51	149.3	114.3	-0.39	159871	134047	-35	0.318	0.88283
NDEONHPJ_00847		hypothetical protein gene	27	50	41.8	-0.26	28330.9	25929.3	-8.2	0.6641	0.98192
NDEONHPJ_00848	mltF_2	mltF 2 gene	76	147.7	131.1	-0.17	235661	229231	-16.5	0.5358	0.94008
NDEONHPJ_00849	greB	greB gene	30	92	89.8	-0.04	57972.1	61936.9	-2.3	0.9499	1
NDEONHPJ_00851		hypothetical protein gene	30	265.8	259	-0.04	167434	178734	-6.7	0.9199	1
NDEONHPJ_00852	dltA_1	dltA 1 gene	296	153.2	152.3	-0.01	952445	1.03654e+06	-1	0.9546	1
NDEONHPJ_00853		hypothetical protein gene	45	100.7	104.3	0.05	95149.2	107901	3.6	0.898	1
NDEONHPJ_00854		hypothetical protein gene	18	33.8	58.4	0.79	12762.2	24174	24.6	0.3505	0.90561
NDEONHPJ_00855		hypothetical protein gene	42	31	40.1	0.37	27381.5	38697.2	9	0.4454	0.93301
NDEONHPJ_00856		hypothetical protein gene	56	125.8	114.6	-0.13	147913	147559	-11.2	0.7132	0.99118
NDEONHPJ_00857	hit	hit gene	41	76.5	62.7	-0.29	65831	59087.2	-13.8	0.5164	0.93593
NDEONHPJ_00858		hypothetical protein gene	86	42.2	58.4	0.47	76279.3	115598	16.2	0.2216	0.8322
NDEONHPJ_00859		hypothetical protein gene	60	35.8	17.8	-1.01	45088.1	24583	-18	0.0896	0.67425
NDEONHPJ_00860		hypothetical protein gene	24	36.7	30.3	-0.28	18503.4	16725.2	-6.4	0.802	1
NDEONHPJ_00861		hypothetical protein gene	67	48.6	52.3	0.1	68396.3	80529	3.6	0.7862	1
NDEONHPJ_00862		hypothetical protein gene	52	19.6	27.3	0.48	21383.9	32615.8	7.7	0.425	0.92857
NDEONHPJ_00863		hypothetical protein gene	60	35.7	63.6	0.83	44969.5	87717.7	27.9	0.0588	0.61901
NDEONHPJ_00864		hypothetical protein gene	57	26	19	-0.46	31106.4	24846.4	-7	0.496	0.93301
NDEONHPJ_00865	drgA	drgA gene	35	143.9	170.5	0.24	105732	137229	26.6	0.5422	0.94305
NDEONHPJ_00866		hypothetical protein gene	52	97	59	-0.72	105902	70592.3	-38	0.0672	0.63122
NDEONHPJ_00867		hypothetical protein gene	39	74.4	46.2	-0.69	60915.2	41400.8	-28.2	0.1719	0.79057
NDEONHPJ_00868	garK	garK gene	59	135.7	205.2	0.6	168092	278515	69.6	0.0691	0.63867
NDEONHPJ_00869	ydeP	ydeP gene	144	171.3	130.9	-0.39	517913	433604	-40.3	0.1221	0.72607
NDEONHPJ_00870	fdhD	fdhD gene	50	149.7	147.3	-0.02	157209	169429	-2.4	0.9521	1
NDEONHPJ_00871		hypothetical protein gene	27	95	83	-0.19	53871.1	51554.2	-12	0.7698	0.99909
NDEONHPJ_00872	pdxB	pdxB gene	68	7.3	8.6	0.23	10492.5	13470.9	1.3	0.6298	0.968
NDEONHPJ_00873	epmA	epmA gene	52	36.6	30.3	-0.27	39995.4	36277.7	-6.3	0.4631	0.93301
NDEONHPJ_00874		hypothetical protein gene	60	146.2	203.6	0.48	184225	280928	57.4	0.207	0.8229
NDEONHPJ_00875	radA	radA gene	70	178.6	200.9	0.17	262534	323451	22.3	0.5988	0.96048
NDEONHPJ_00876	cycA_1	cycA 1 gene	102	150.9	147.6	-0.03	323135	346253	-3.3	0.9031	1
NDEONHPJ_00877		hypothetical protein gene	10	199.9	86.9	-1.2	41983.5	19988.1	-113	0.205	0.8229
NDEONHPJ_00878	lysA_1	lysA 1 gene	79	81.4	80.8	-0.01	135041	146784	-0.6	0.9723	1
NDEONHPJ_00879	dapF	dapF gene	51	5.3	7.8	0.57	5624.1	9162.82	2.6	0.6895	0.98736
NDEONHPJ_00880	rhtB_1	rhtB 1 gene	50	151	91.8	-0.72	158510	105569	-59.2	0.0362	0.57418
NDEONHPJ_00881	xerC_1	xerC 1 gene	66	40	55.2	0.46	55508.2	83742.5	15.1	0.2037	0.8229
NDEONHPJ_00882	etfB	etfB gene	43	0	0	0	0	0	0	1	1
NDEONHPJ_00883	etfA	etfA gene	57	0.1	0	-1.02	98.5	53.12	0	0.5043	0.93301
NDEONHPJ_00884	gyrA	gyrA gene	169	4.4	3.9	-0.14	15438.7	15329.4	-0.4	0.8984	1
NDEONHPJ_00885	arnT	arnT gene	150	84.1	122.9	0.55	265010	424027	38.8	0.0115	0.44602
NDEONHPJ_00886		hypothetical protein gene	30	70.1	85.3	0.28	44169.7	58868.2	15.2	0.5558	0.94647
NDEONHPJ_00887		putative glycosyltransferase gene	76	107.1	121.4	0.18	170978	212235	14.3	0.4963	0.93301
NDEONHPJ_00888	chbG	chbG gene	53	145.1	143.5	-0.02	161539	174868	-1.7	0.9627	1
NDEONHPJ_00889	ybhR_1	ybhR 1 gene	84	90.7	73.5	-0.3	160060	141924	-17.3	0.316	0.87987
NDEONHPJ_00890		hypothetical protein gene	84	97.7	114.9	0.23	172264	222001	17.3	0.4177	0.92572
NDEONHPJ_00891		hypothetical protein gene	69	82.4	81.4	-0.02	119352	129260	-0.9	0.9578	1
NDEONHPJ_00892		hypothetical protein gene	104	127.7	137	0.1	278835	327617	9.3	0.6418	0.97335
NDEONHPJ_00893	serC	serC gene	82	5.1	2.9	-0.82	8726.1	5415.59	-2.2	0.849	1
NDEONHPJ_00894		hypothetical protein gene	12	80.5	123	0.61	20277.4	33956.7	42.6	0.8493	1
NDEONHPJ_00895		hypothetical protein gene	72	53.1	49.2	-0.11	80299.8	81557.5	-3.9	0.7785	1
NDEONHPJ_00896		hypothetical protein gene	30	114.1	179.2	0.65	71912.4	123679	65.1	0.1734	0.79057
NDEONHPJ_00897		hypothetical protein gene	68	126.3	114.5	-0.14	180296	179062	-11.8	0.6422	0.97335
NDEONHPJ_00898	lolE	lolE gene	96	0	0	-0.88	9.2	5.5	0	0.7458	0.99763
NDEONHPJ_00899	lolD_1	lolD 1 gene	54	0	0.2	4.39	8.9	203.63	0.2	0.5018	0.93301
NDEONHPJ_00900	comEC	comEC gene	211	55.8	72.2	0.37	247124	350362	16.4	0.079	0.66071
NDEONHPJ_00901	lpxL_1	lpxL 1 gene	70	48.5	45.4	-0.09	71269.1	73091	-3.1	0.8333	1
NDEONHPJ_00902		hypothetical protein gene	80	100.4	116.8	0.22	168598	214862	16.4	0.4947	0.93301
NDEONHPJ_00903		hypothetical protein gene	53	187.3	227	0.28	208460	276663	39.7	0.3044	0.8749
NDEONHPJ_00904	purN	purN gene	44	112.2	150.2	0.42	103716	151992	37.9	0.2734	0.85426
NDEONHPJ_00905	purM	purM gene	72	47.6	71.4	0.58	72009.1	118296	23.8	0.0795	0.66071
NDEONHPJ_00906		Putative transport protein gene	102	125	105.7	-0.24	267830	248036	-19.3	0.3441	0.90305
NDEONHPJ_00907	hda	hda gene	48	169.8	170.9	0.01	171188	188695	1.1	0.9798	1
NDEONHPJ_00908		hypothetical protein gene	180	72.2	67.5	-0.1	273029	279593	-4.7	0.6374	0.97129
NDEONHPJ_00909		hypothetical protein gene	270	45.7	37	-0.3	258977	229951	-8.6	0.1735	0.79057
NDEONHPJ_00910		hypothetical protein gene	28	68.8	91.1	0.4	40461.2	58659.5	22.3	0.4795	0.93301
NDEONHPJ_00911		hypothetical protein gene	21	18.5	44.5	1.27	8153.7	21497.5	26	0.1379	0.76349
NDEONHPJ_00912		hypothetical protein gene	37	95.7	107	0.16	74379.9	91075.2	11.3	0.7234	0.99425
NDEONHPJ_00913	rlmB_1	rlmB 1 gene	56	119.5	121.3	0.02	140503	156189	1.8	0.955	1
NDEONHPJ_00914	fbp_1	fbp 1 gene	62	7.9	1.4	-2.51	10245.7	1966.35	-6.5	0.317	0.88138
NDEONHPJ_00915		hypothetical protein gene	7	173.1	234.8	0.44	25453	37807.2	61.7	0.7906	1
NDEONHPJ_00916	pal	pal gene	36	143.7	250.9	0.8	108644	207757	107.2	0.0438	0.58131
NDEONHPJ_00917	tolB	tolB gene	86	159.1	199.4	0.33	287329	394462	40.3	0.1797	0.80004
NDEONHPJ_00918		hypothetical protein gene	54	61.1	100.9	0.72	69281.7	125330	39.8	0.1511	0.78329
NDEONHPJ_00919	exbD_1	exbD 1 gene	28	109.7	70.8	-0.63	64495.6	45608.5	-38.9	0.3531	0.90691
NDEONHPJ_00920	tolQ	tolQ gene	43	125.4	133.1	0.09	113248	131608	7.7	0.8377	1
NDEONHPJ_00921	ybgC	ybgC gene	32	0	2.7	1.89	0	1986.41	2.7	0.6203	0.968
NDEONHPJ_00922	hipO	hipO gene	103	153.6	168.3	0.13	332135	398596	14.7	0.551	0.9444
NDEONHPJ_00923	ruvB_1	ruvB 1 gene	55	64.3	87.9	0.45	74303.7	111147	23.5	0.3407	0.90138
NDEONHPJ_00924	ruvA	ruvA gene	38	53.1	47.4	-0.16	42409.3	41439.4	-5.7	0.7185	0.99307
NDEONHPJ_00925	dgt	dgt gene	84	97.7	103.7	0.09	172282	200309	6	0.7785	1
NDEONHPJ_00926	purL	purL gene	209	17.8	46.9	1.4	78159.8	225293	29.1	0	0
NDEONHPJ_00927	bcr_2	bcr 2 gene	87	71.7	83.7	0.22	130999	167568	12	0.5661	0.95189
NDEONHPJ_00928		hypothetical protein gene	45	84.6	80.3	-0.08	79970.1	83092.7	-4.3	0.8572	1
NDEONHPJ_00929		hypothetical protein gene	57	27.5	30.5	0.15	32953.7	39947.7	2.9	0.7941	1
NDEONHPJ_00930	rhaR	rhaR gene	77	80.7	115	0.51	130466	203654	34.3	0.0557	0.61765
NDEONHPJ_00931	dhbC	dhbC gene	59	93.6	106.1	0.18	116024	143947	12.4	0.6359	0.97125
NDEONHPJ_00932	entB_1	entB 1 gene	35	90.1	81.2	-0.15	66205.6	65342	-8.9	0.7828	1
NDEONHPJ_00933	entA	entA gene	30	351.7	379.7	0.11	221554	261968	28	0.7425	0.99763
NDEONHPJ_00934	menE_1	menE 1 gene	131	96.9	158.8	0.71	266641	478584	61.9	0.0021	0.22938
NDEONHPJ_00935	angR_1	angR 1 gene	171	184.3	206.7	0.17	661838	813118	22.4	0.3468	0.90305
NDEONHPJ_00936		hypothetical protein gene	162	177	170.9	-0.05	602188	636632	-6.1	0.7653	0.99842
NDEONHPJ_00937	dhbE	dhbE gene	87	89.6	169.5	0.92	163621	339131	79.9	0.0014	0.18456
NDEONHPJ_00938	iucD_1	iucD 1 gene	76	56.4	78.2	0.47	89951.1	136694	21.8	0.1976	0.82099
NDEONHPJ_00939	ldc	ldc gene	71	115.7	94.7	-0.29	172582	154569	-21.1	0.346	0.90305
NDEONHPJ_00940		hypothetical protein gene	40	119.7	135.7	0.18	100507	124839	16	0.6521	0.97488
NDEONHPJ_00941		hypothetical protein gene	23	82.9	139.2	0.75	40019.3	73653.1	56.4	0.2119	0.8264
NDEONHPJ_00942		IS5 family transposase IS1301 gene	30	111.9	133	0.25	70466.7	91758.2	21.1	0.7083	0.98898
NDEONHPJ_00943		hypothetical protein gene	62	81.6	110.4	0.44	106246	157490	28.8	0.3225	0.88445
NDEONHPJ_00944	pikAV	pikAV gene	45	96.6	80	-0.27	91286.4	82797.9	-16.6	0.4827	0.93301
NDEONHPJ_00945	fatA_1	fatA 1 gene	147	170.1	205.3	0.27	525122	694280	35.2	0.17	0.79057
NDEONHPJ_00946		hypothetical protein gene	91	112.5	163	0.53	215061	341102	50.4	0.0727	0.6404
NDEONHPJ_00947		hypothetical protein gene	74	96	99.9	0.06	149252	170065	3.9	0.8533	1
NDEONHPJ_00948	norM_2	norM 2 gene	89	179.5	129	-0.48	335557	263991	-50.6	0.0497	0.60281
NDEONHPJ_00949	apxIB	apxIB gene	160	101.9	115.3	0.18	342243	424236	13.4	0.4851	0.93301
NDEONHPJ_00950	cvaA	cvaA gene	98	100	97.9	-0.03	205746	220724	-2	0.9113	1
NDEONHPJ_00951		hypothetical protein gene	117	37.4	44.5	0.25	91899	119815	7.1	0.4298	0.93035
NDEONHPJ_00952		hypothetical protein gene	21	6	4.5	-0.41	2632	2168.06	-1.5	0.7042	0.98736
NDEONHPJ_00953		hypothetical protein gene	18	45.9	158.9	1.79	17344.8	65795	113	0.0797	0.66094
NDEONHPJ_00954		IS5 family transposase ISFw1 gene	36	81.9	79.3	-0.05	61920.8	65637.6	-2.6	0.9152	1
NDEONHPJ_00955		IS3 family transposase ISAcsp3 gene	29	191.4	290.4	0.6	116579	193690	99	0.2066	0.8229
NDEONHPJ_00956	tnsE	tnsE gene	127	75.6	74.2	-0.03	201625	216777	-1.4	0.9174	1
NDEONHPJ_00957		hypothetical protein gene	54	71.8	97.9	0.45	81428.4	121598	26.1	0.2519	0.83987
NDEONHPJ_00958		IS5 family transposase ISAba12 gene	59	19	26.1	0.46	23494.6	35352.6	7.1	0.4934	0.93301
NDEONHPJ_00959		hypothetical protein gene	67	190.8	228.9	0.26	268437	352746	38.1	0.2862	0.86273
NDEONHPJ_00960	tnsC	tnsC gene	103	109.9	139.6	0.34	237709	330613	29.7	0.1603	0.78973
NDEONHPJ_00961	tnsB_1	tnsB 1 gene	160	131.3	128.9	-0.03	441195	474184	-2.5	0.8961	1
NDEONHPJ_00962	tnsA	tnsA gene	54	87.7	71.7	-0.29	99476.7	88995.6	-16.1	0.4401	0.9327
NDEONHPJ_00963		hypothetical protein gene	9	79.7	25.2	-1.66	15058.4	5214.77	-54.5	0.1275	0.7363
NDEONHPJ_00964		GTP cyclohydrolase 1 type 2 gene	20	88.9	49.1	-0.86	37325.3	22589.2	-39.8	0.1661	0.79057
NDEONHPJ_00965	paaF_1	paaF 1 gene	53	76.5	100.5	0.39	85193.8	122499	23.9	0.3467	0.90305
NDEONHPJ_00966		Bifunctional NMN adenylyltransferase/Nudixhydrolase gene	43	4	0.3	-3.81	3592.8	279.73	-3.7	0.0858	0.67192
NDEONHPJ_00967		hypothetical protein gene	43	49.9	49.3	-0.02	45062.9	48717.2	-0.6	0.9755	1
NDEONHPJ_00968	bcp	bcp gene	31	63.3	41.4	-0.61	41187.3	29521.5	-21.9	0.2987	0.87205
NDEONHPJ_00969		hypothetical protein gene	50	108.5	100.3	-0.11	113944	115328	-8.2	0.7389	0.99763
NDEONHPJ_00970		hypothetical protein gene	24	62.1	96	0.63	31287.3	53001.2	33.9	0.2767	0.85584
NDEONHPJ_00971	queC	queC gene	53	86.8	102.7	0.24	96553.5	125221	16	0.5751	0.95451
NDEONHPJ_00972	queE	queE gene	38	69.8	113.2	0.7	55700.4	98958.1	43.4	0.1548	0.78329
NDEONHPJ_00973	dapD	dapD gene	47	0	0.3	5.03	8.6	308.26	0.3	0.553	0.9444
NDEONHPJ_00974		hypothetical protein gene	73	234.3	211.6	-0.15	359130	355230	-22.7	0.534	0.93991
NDEONHPJ_00975	cbl	cbl gene	66	88	113.5	0.37	121913	172270	25.5	0.1678	0.79057
NDEONHPJ_00976	cysA_1	cysA 1 gene	59	208.2	189.4	-0.14	257902	256995	-18.8	0.6374	0.97129
NDEONHPJ_00977	cysW	cysW gene	54	218.3	188.3	-0.21	247585	233818	-30.1	0.514	0.93593
NDEONHPJ_00978	cysT	cysT gene	58	107.6	118.6	0.14	131103	158252	11	0.7139	0.99118
NDEONHPJ_00979		hypothetical protein gene	32	143	157.8	0.14	96121.4	116148	14.8	0.7844	1
NDEONHPJ_00980	sbp_2	sbp 2 gene	59	113.9	106	-0.1	141089	143837	-7.9	0.8219	1
NDEONHPJ_00981	pabC	pabC gene	57	96.6	62.3	-0.63	115617	81723.1	-34.3	0.1387	0.76405
NDEONHPJ_00982		hypothetical protein gene	87	8.9	13.2	0.56	16339.2	26470.6	4.3	0.5042	0.93301
NDEONHPJ_00983	tmk	tmk gene	39	0	1.6	1.35	0	1392.87	1.6	0.2497	0.83987
NDEONHPJ_00984		hypothetical protein gene	26	140.2	129.6	-0.11	76530.9	77504.9	-10.6	0.8075	1
NDEONHPJ_00985	nadB	nadB gene	117	193.1	215.8	0.16	474486	580648	22.7	0.4897	0.93301
NDEONHPJ_00986	degQ	degQ gene	96	136.2	149	0.13	274621	329008	12.8	0.6134	0.96706
NDEONHPJ_00987		hypothetical protein gene	37	277.2	317.6	0.2	215349	270289	40.5	0.6199	0.968
NDEONHPJ_00988		hypothetical protein gene	44	95.1	105.4	0.15	87890.6	106620	10.2	0.7167	0.99171
NDEONHPJ_00989	lepA	lepA gene	116	20.6	29.1	0.5	50232.8	77603.8	8.5	0.2313	0.83287
NDEONHPJ_00990	lepB	lepB gene	66	3.2	0	-6.36	4409.5	58.94	-3.1	0.0853	0.67192
NDEONHPJ_00991		hypothetical protein gene	23	22.1	40.4	0.87	10684.4	21379.5	18.3	0.2188	0.82719
NDEONHPJ_00992	rnc	rnc gene	48	54.6	42.5	-0.36	55032.7	46872	-12.1	0.348	0.90442
NDEONHPJ_00993	era	era gene	59	44.3	37.2	-0.25	54852.3	50490.6	-7.1	0.7911	1
NDEONHPJ_00994		hypothetical protein gene	19	178.9	245.2	0.46	71371	107170	66.4	0.3452	0.90305
NDEONHPJ_00995	recO	recO gene	37	72.3	57.6	-0.33	56149	49021	-14.7	0.5183	0.93593
NDEONHPJ_00996	pdxJ	pdxJ gene	37	0	0	0	0	0	0	1	1
NDEONHPJ_00997		hypothetical protein gene	42	115.7	195.2	0.75	102036	188542	79.5	0.1357	0.75514
NDEONHPJ_00998	ydfG	ydfG gene	71	85	97.8	0.2	126707	159650	12.8	0.5402	0.94296
NDEONHPJ_01000		hypothetical protein gene	37	85.7	76.3	-0.17	66613.5	64969.4	-9.4	0.7083	0.98898
NDEONHPJ_01001		hypothetical protein gene	31	94.5	67.8	-0.48	61506.1	48319.2	-26.7	0.4882	0.93301
NDEONHPJ_01002		hypothetical protein gene	24	53.9	92.5	0.78	27161.8	51054.7	38.6	0.5178	0.93593
NDEONHPJ_01003	hscC	hscC gene	140	113.9	94.6	-0.27	334809	304515	-19.3	0.2311	0.83287
NDEONHPJ_01004		hypothetical protein gene	121	16.3	17.9	0.13	41469	49804.3	1.6	0.7843	1
NDEONHPJ_01005		hypothetical protein gene	107	6.5	5.9	-0.14	14701.6	14610.6	-0.6	0.8193	1
NDEONHPJ_01006		Aspartate aminotransferase gene	80	143	145.5	0.02	240287	267641	2.4	0.9356	1
NDEONHPJ_01007		hypothetical protein gene	8	73.8	87.3	0.24	12396.7	16070.4	13.5	0.8696	1
NDEONHPJ_01008		hypothetical protein gene	114	76.6	77	0.01	183307	201977	0.5	0.9682	1
NDEONHPJ_01009		hypothetical protein gene	53	148.7	114.2	-0.38	165515	139234	-34.5	0.3556	0.90691
NDEONHPJ_01010	uvrB	uvrB gene	138	214	240.5	0.17	620053	763287	26.5	0.4053	0.92102
NDEONHPJ_01011	blc	blc gene	50	131.6	187.3	0.51	138210	215408	55.7	0.2514	0.83987
NDEONHPJ_01012	rarD	rarD gene	84	187.5	109.4	-0.78	330701	211278	-78.1	0.0019	0.22699
NDEONHPJ_01013	gap2	gap2 gene	110	0.8	2.5	1.62	1843.7	6202.36	1.7	0.1131	0.72547
NDEONHPJ_01014		hypothetical protein gene	63	51.6	72.6	0.49	68255.7	105190	21	0.5956	0.96048
NDEONHPJ_01015		hypothetical protein gene	61	85.5	45.4	-0.91	109477	63633.3	-40.1	0.0485	0.60129
NDEONHPJ_01016	obg	obg gene	77	21.5	21.8	0.02	34821.2	38573	0.2	0.9872	1
NDEONHPJ_01017	proB	proB gene	62	155.9	153.6	-0.02	202972	219090	-2.3	0.9466	1
NDEONHPJ_01018		hypothetical protein gene	51	155.7	178.5	0.2	166771	209422	22.8	0.5511	0.9444
NDEONHPJ_01019		hypothetical protein gene	93	167.5	150.5	-0.15	327066	321963	-16.9	0.5346	0.94008
NDEONHPJ_01020	dus	dus gene	78	130.6	143.3	0.13	213941	257093	12.7	0.6445	0.97335
NDEONHPJ_01021		hypothetical protein gene	65	114.4	132.1	0.21	156165	197446	17.7	0.6414	0.97335
NDEONHPJ_01022		hypothetical protein gene	52	101	116.3	0.2	110327	139119	15.3	0.5854	0.95763
NDEONHPJ_01023		hypothetical protein gene	105	125.2	96.2	-0.38	276024	232334	-29	0.192	0.81286
NDEONHPJ_01024	sacA	sacA gene	64	72.5	113.3	0.64	97398.3	166809	40.9	0.0736	0.64181
NDEONHPJ_01025		hypothetical protein gene	69	101.9	76.4	-0.41	147585	121313	-25.4	0.304	0.8749
NDEONHPJ_01026		hypothetical protein gene	134	105.3	118.9	0.17	296420	366454	13.6	0.4368	0.93194
NDEONHPJ_01027	arnC_1	arnC 1 gene	88	106.8	123.1	0.21	197387	249230	16.3	0.535	0.94008
NDEONHPJ_01028		hypothetical protein gene	80	84.3	79.4	-0.09	141696	146061	-5	0.7499	0.99763
NDEONHPJ_01029		hypothetical protein gene	56	36.7	51.7	0.5	43144.3	66639.2	15.1	0.207	0.8229
NDEONHPJ_01030	phrB	phrB gene	105	82.9	95.8	0.21	182863	231453	12.9	0.4533	0.93301
NDEONHPJ_01031	slyD	slyD gene	25	63	126.7	1.01	33093.1	72845.4	63.7	0.067	0.63122
NDEONHPJ_01032	ndh	ndh gene	88	168.4	116.7	-0.53	311211	236184	-51.7	0.0432	0.58131
NDEONHPJ_01033	dacD	dacD gene	92	153.6	182.6	0.25	296721	386335	29	0.444	0.93301
NDEONHPJ_01034		hypothetical protein gene	128	134.4	141.4	0.07	361310	416276	7	0.725	0.99425
NDEONHPJ_01035	icd_1	icd 1 gene	119	128	117.1	-0.13	319893	320602	-10.9	0.6283	0.968
NDEONHPJ_01036		hypothetical protein gene	47	101.7	120.9	0.25	100346	130680	19.2	0.6175	0.96766
NDEONHPJ_01037	icd_2	icd 2 gene	86	157.1	214	0.45	283658	423228	56.9	0.1944	0.8158
NDEONHPJ_01038		hypothetical protein gene	66	136.2	112.4	-0.28	188755	170571	-23.8	0.3524	0.90691
NDEONHPJ_01039		hypothetical protein gene	30	51.1	53.2	0.06	32169.1	36720.6	2.2	0.9117	1
NDEONHPJ_01040		hypothetical protein gene	10	79.9	52.7	-0.6	16768.6	12115.7	-27.2	0.5783	0.95459
NDEONHPJ_01041		hypothetical protein gene	93	101.8	120.4	0.24	198806	257501	18.6	0.4021	0.91995
NDEONHPJ_01042	gltR_2	gltR 2 gene	50	204.4	175.2	-0.22	214611	201470	-29.2	0.4327	0.93038
NDEONHPJ_01043	tcyP	tcyP gene	97	92.9	129.6	0.48	189290	289112	36.7	0.0959	0.68589
NDEONHPJ_01044	yddE_1	yddE 1 gene	56	91.3	60.7	-0.59	107366	78156.5	-30.6	0.2151	0.8264
NDEONHPJ_01045		hypothetical protein gene	197	102.9	97.5	-0.08	425549	441747	-5.4	0.6813	0.98694
NDEONHPJ_01046		hypothetical protein gene	20	152.6	154.8	0.02	64082.1	71216.5	2.2	0.9682	1
NDEONHPJ_01047		hypothetical protein gene	50	106.8	138.4	0.37	112174	159139	31.6	0.3636	0.90734
NDEONHPJ_01048		hypothetical protein gene	92	143.4	139.8	-0.04	276980	295883	-3.5	0.8958	1
NDEONHPJ_01049		hypothetical protein gene	31	60.2	70.4	0.23	39167.3	50195.7	10.2	0.68	0.98685
NDEONHPJ_01050	thiE_1	thiE 1 gene	38	4	4	-0.01	3213.1	3492.34	0	0.9922	1
NDEONHPJ_01051	hemL	hemL gene	84	0.1	0.1	-0.26	237.6	216.54	0	0.8558	1
NDEONHPJ_01052		hypothetical protein gene	52	193.9	174.7	-0.15	211786	208883	-19.3	0.6012	0.96223
NDEONHPJ_01053	rluA_1	rluA 1 gene	34	201.8	337.5	0.74	144062	263941	135.8	0.0778	0.65658
NDEONHPJ_01054	rapA	rapA gene	163	140.7	166.1	0.24	481609	622776	25.4	0.2451	0.83987
NDEONHPJ_01055		hypothetical protein gene	100	66.2	47.2	-0.49	139038	108468	-19	0.0764	0.6544
NDEONHPJ_01056	fabR_1	fabR 1 gene	37	97.4	112.8	0.21	75694.6	95987.8	15.4	0.6519	0.97488
NDEONHPJ_01057		NADPH oxidoreductase gene	68	0	0	0	0	0	0	1	1
NDEONHPJ_01058	desA3_1	desA3 1 gene	87	0.1	0	-5.23	166.1	4.85	-0.1	0.4787	0.93301
NDEONHPJ_01059	ywrO_2	ywrO 2 gene	43	86.1	65.3	-0.4	77753	64594.6	-20.8	0.3285	0.88879
NDEONHPJ_01060		hypothetical protein gene	52	109.5	81.8	-0.42	119584	97783.5	-27.8	0.3373	0.89566
NDEONHPJ_01061		hypothetical protein gene	49	73.5	67	-0.13	75599.5	75539.7	-6.4	0.7254	0.99425
NDEONHPJ_01062	dat	dat gene	91	108.1	109.7	0.02	206582	229651	1.6	0.9392	1
NDEONHPJ_01063	ddc	ddc gene	73	139.3	184.3	0.4	213563	309445	45	0.216	0.82719
NDEONHPJ_01064	styD	styD gene	83	103	204.5	0.99	179511	390315	101.5	0.002	0.22938
NDEONHPJ_01065	lrp_1	lrp 1 gene	27	34.5	45.2	0.39	19565.2	28056.7	10.7	0.7251	0.99425
NDEONHPJ_01066	ipdC	ipdC gene	121	212	185.1	-0.2	538746	515069	-26.9	0.3466	0.90305
NDEONHPJ_01067	aroP_3	aroP 3 gene	94	119	117	-0.02	234999	252972	-2	0.9207	1
NDEONHPJ_01068	sphX	sphX gene	77	107.6	126.1	0.23	173924	223346	18.6	0.461	0.93301
NDEONHPJ_01069		hypothetical protein gene	86	132.8	144	0.12	239789	284755	11.2	0.6867	0.98736
NDEONHPJ_01070		hypothetical protein gene	84	141.1	192.7	0.45	248880	372366	51.6	0.1531	0.78329
NDEONHPJ_01071	pstB	pstB gene	60	148.4	177.5	0.26	186976	244921	29.1	0.4338	0.93077
NDEONHPJ_01072		hypothetical protein gene	62	143.5	206.2	0.52	186852	294080	62.7	0.1051	0.7
NDEONHPJ_01073		hypothetical protein gene	174	115.2	116.8	0.02	421063	467299	1.5	0.921	1
NDEONHPJ_01074	yjdF	yjdF gene	52	157.4	155.3	-0.02	171850	185709	-2.1	0.9506	1
NDEONHPJ_01075	purB	purB gene	87	2.4	0.1	-4.42	4311.8	221.19	-2.2	0.2799	0.85879
NDEONHPJ_01076	hflD	hflD gene	57	3.5	2.4	-0.53	4227.8	3207.83	-1.1	0.6371	0.97129
NDEONHPJ_01077	mnmA	mnmA gene	81	11	10.3	-0.1	18794.1	19187.2	-0.7	0.8734	1
NDEONHPJ_01078	nudJ	nudJ gene	35	25.9	19	-0.45	19054.7	15298.2	-6.9	0.3678	0.90951
NDEONHPJ_01079	yrdA_1	yrdA 1 gene	44	263	273.9	0.06	243045	277195	10.9	0.8685	1
NDEONHPJ_01080	dacA	dacA gene	77	89.4	102.5	0.2	144499	181534	13.1	0.489	0.93301
NDEONHPJ_01081		hypothetical protein gene	23	44.3	56.8	0.36	21398.3	30061.4	12.5	0.615	0.96706
NDEONHPJ_01082		hypothetical protein gene	20	117.5	120.4	0.04	49341	55394.8	2.9	0.9542	1
NDEONHPJ_01083	surE_1	surE 1 gene	52	155.3	187.4	0.27	169538	224151	32.2	0.4752	0.93301
NDEONHPJ_01084	nlpD	nlpD gene	55	289.2	277.4	-0.06	334073	350904	-11.8	0.8541	1
NDEONHPJ_01085	dmlR_3	dmlR 3 gene	47	111.3	111.6	0	109877	120618	0.3	0.9941	1
NDEONHPJ_01086	lon_1	lon 1 gene	163	144.4	168	0.22	494322	629854	23.6	0.2802	0.85903
NDEONHPJ_01087		hypothetical protein gene	159	122.3	109.2	-0.16	408198	399237	-13.1	0.4127	0.92493
NDEONHPJ_01088	gloA	gloA gene	29	153.1	161.7	0.08	93216.6	107880	8.7	0.8819	1
NDEONHPJ_01089		hypothetical protein gene	73	148.2	105.2	-0.5	227245	176576	-43.1	0.0533	0.61765
NDEONHPJ_01090	rpmE	rpmE gene	16	14.1	8.3	-0.77	4752	3054.69	-5.8	0.4264	0.92885
NDEONHPJ_01091		hypothetical protein gene	145	88.1	97.4	0.14	268187	324693	9.3	0.5333	0.93989
NDEONHPJ_01092		hypothetical protein gene	124	100.7	82.5	-0.29	262141	235315	-18.2	0.2143	0.8264
NDEONHPJ_01093	epmB	epmB gene	74	18.5	16.2	-0.2	28805.1	27492.1	-2.4	0.609	0.96598
NDEONHPJ_01094	efp	efp gene	39	1.7	2	0.24	1393.2	1806.53	0.3	0.8146	1
NDEONHPJ_01095	cstA	cstA gene	134	171.6	207.8	0.28	482954	640586	36.2	0.1698	0.79057
NDEONHPJ_01096		hypothetical protein gene	14	164.8	137.3	-0.26	48462.1	44198.1	-27.6	0.7264	0.99428
NDEONHPJ_01098		hypothetical protein gene	169	135.2	151.6	0.17	479668	589277	16.4	0.4126	0.92493
NDEONHPJ_01099		hypothetical protein gene	115	113.4	162.7	0.52	273749	430378	49.4	0.025	0.5158
NDEONHPJ_01100		hypothetical protein gene	66	93.3	81.1	-0.2	129325	123046	-12.3	0.4946	0.93301
NDEONHPJ_01101	fadH_2	fadH 2 gene	67	151.4	134.1	-0.18	213012	206597	-17.3	0.7558	0.99819
NDEONHPJ_01102		hypothetical protein gene	72	122.6	125.5	0.03	185441	207757	2.8	0.9128	1
NDEONHPJ_01103		hypothetical protein gene	79	194.4	263.9	0.44	322506	479423	69.5	0.0591	0.61901
NDEONHPJ_01104		hypothetical protein gene	57	121.7	86.2	-0.5	145648	112949	-35.5	0.1026	0.69423
NDEONHPJ_01105	ycaC_2	ycaC 2 gene	42	198.5	170.7	-0.22	175108	164910	-27.8	0.5698	0.95207
NDEONHPJ_01106	dmlR_4	dmlR 4 gene	61	81	85.6	0.08	103718	120116	4.6	0.8479	1
NDEONHPJ_01107		hypothetical protein gene	81	156.1	154.8	-0.01	265498	288443	-1.3	0.957	1
NDEONHPJ_01108		Baeyer-Villiger monooxygenase gene	116	137.7	127.5	-0.11	335348	340230	-10.1	0.6794	0.98685
NDEONHPJ_01109	ephA_2	ephA 2 gene	63	194.7	177.7	-0.13	257603	257529	-17	0.6736	0.98402
NDEONHPJ_01110		hypothetical protein gene	48	110.8	114.7	0.05	111664	126624	3.9	0.914	1
NDEONHPJ_01111	auaH	auaH gene	58	206.9	149.8	-0.47	251974	199828	-57.1	0.1868	0.8067
NDEONHPJ_01112		putative HTH-type transcriptional regulator gene	63	59.3	39.3	-0.59	78388.2	56952.8	-19.9	0.2222	0.83275
NDEONHPJ_01113		hypothetical protein gene	129	39.1	62.9	0.68	105982	186572	23.8	0.0591	0.61901
NDEONHPJ_01114		hypothetical protein gene	53	37.6	36.6	-0.04	41854.4	44639.7	-1	0.936	1
NDEONHPJ_01115		hypothetical protein gene	88	14.2	22.2	0.65	26175.1	45002.3	8.1	0.1364	0.75793
NDEONHPJ_01116		hypothetical protein gene	47	18	44.8	1.32	17773.3	48434.1	26.8	0.0443	0.58131
NDEONHPJ_01117	yhhW_1	yhhW 1 gene	43	107.3	167.4	0.64	96923.6	165544	60.1	0.0589	0.61901
NDEONHPJ_01118	thadh	thadh gene	53	91.6	49.5	-0.89	101916	60333.5	-42.1	0.0415	0.58131
NDEONHPJ_01119	dauR	dauR gene	45	123.1	122.6	-0.01	116326	126920	-0.5	0.9883	1
NDEONHPJ_01120		hypothetical protein gene	50	97.6	75.6	-0.37	102450	86897.4	-22	0.4618	0.93301
NDEONHPJ_01121	angR_2	angR 2 gene	140	80.2	85.2	0.09	235646	274298	5	0.7636	0.99842
NDEONHPJ_01122		hypothetical protein gene	135	75.7	71.1	-0.09	214513	220770	-4.6	0.7306	0.99602
NDEONHPJ_01123		hypothetical protein gene	14	10.1	8.5	-0.25	2967.3	2724.76	-1.6	0.8657	1
NDEONHPJ_01124		hypothetical protein gene	6	51.9	51.8	0	6533.5	7142.6	-0.1	0.9986	1
NDEONHPJ_01125	fatD	fatD gene	70	73.4	69.8	-0.07	107950	112328	-3.7	0.8413	1
NDEONHPJ_01126	fatC	fatC gene	72	82.8	71.2	-0.22	125209	117920	-11.6	0.5758	0.95451
NDEONHPJ_01127	yusV	yusV gene	46	102	91	-0.16	98557.1	96292.8	-11	0.6452	0.97335
NDEONHPJ_01128	fatB	fatB gene	63	133.4	98.9	-0.43	176536	143354	-34.5	0.1723	0.79057
NDEONHPJ_01129	fatA_2	fatA 2 gene	190	127.7	114.1	-0.16	509669	498613	-13.6	0.3781	0.91419
NDEONHPJ_01130	iucD_2	iucD 2 gene	91	133.4	140.8	0.08	254988	294655	7.3	0.7642	0.99842
NDEONHPJ_01131		hypothetical protein gene	201	97.1	94.7	-0.04	409861	437981	-2.4	0.8589	1
NDEONHPJ_01132	entE	entE gene	101	129	121.4	-0.09	273712	281922	-7.7	0.7263	0.99428
NDEONHPJ_01133	entB_2	entB 2 gene	51	142.1	141.3	-0.01	152188	165704	-0.8	0.9787	1
NDEONHPJ_01134	hdc	hdc gene	74	134.4	110.4	-0.28	208903	187973	-24	0.3936	0.91928
NDEONHPJ_01135		hypothetical protein gene	14	8.1	12.1	0.57	2387.6	3883.52	3.9	0.5212	0.93601
NDEONHPJ_01136		putative ABC transporter ATP-binding protein gene	106	80.8	87.3	0.11	179827	212946	6.6	0.7096	0.99007
NDEONHPJ_01137	lagD	lagD gene	94	136.9	129.1	-0.08	270142	279105	-7.8	0.8027	1
NDEONHPJ_01138	lgrE	lgrE gene	59	55.8	80.2	0.52	69197	108792	24.3	0.2146	0.8264
NDEONHPJ_01139		hypothetical protein gene	70	58	71.1	0.29	85279.8	114487	13.1	0.4326	0.93038
NDEONHPJ_01140	entC	entC gene	89	57	60.2	0.08	106613	123148	3.1	0.8485	1
NDEONHPJ_01141		hypothetical protein gene	96	142.8	133.2	-0.1	287905	293996	-9.7	0.7256	0.99425
NDEONHPJ_01142	hemE	hemE gene	80	1.7	2.5	0.57	2823.8	4576.13	0.8	0.6436	0.97335
NDEONHPJ_01143		hypothetical protein gene	73	46.5	35.7	-0.38	71237.6	59885.1	-10.8	0.3067	0.87697
NDEONHPJ_01144		hypothetical protein gene	6	99.8	15.3	-2.71	12573.8	2107.32	-84.5	0.2029	0.8229
NDEONHPJ_01145		hypothetical protein gene	13	29.2	117.5	2.01	7972.3	35140.6	88.3	0.0432	0.58131
NDEONHPJ_01146		hypothetical protein gene	137	112.6	150.5	0.42	323994	474146	37.9	0.0615	0.62301
NDEONHPJ_01147	ampC	ampC gene	97	82.5	71.1	-0.21	168098	158621	-11.4	0.4367	0.93194
NDEONHPJ_01148	folE	folE gene	36	0	0.1	0.08	0	47.31	0.1	1	1
NDEONHPJ_01149		hypothetical protein gene	101	171.4	151.8	-0.18	363526	352541	-19.6	0.4628	0.93301
NDEONHPJ_01150	pucD	pucD gene	137	206.7	168.8	-0.29	594662	531832	-37.9	0.1814	0.80028
NDEONHPJ_01151		hypothetical protein gene	54	145.9	168.2	0.2	165477	208899	22.3	0.5335	0.93989
NDEONHPJ_01152	mutS2	mutS2 gene	34	76.5	127.1	0.73	54653.8	99411.9	50.6	0.0903	0.67425
NDEONHPJ_01153	trpC	trpC gene	47	92.6	90	-0.04	91403.8	97281.3	-2.6	0.9159	1
NDEONHPJ_01154	trpD_1	trpD 1 gene	51	124.2	180.8	0.54	133034	212054	56.6	0.1414	0.76894
NDEONHPJ_01155	btuB_3	btuB 3 gene	207	95.5	90.5	-0.08	415038	430985	-5	0.6979	0.98736
NDEONHPJ_01156	pepN_1	pepN 1 gene	183	130.3	136.8	0.07	500691	575637	6.5	0.7027	0.98736
NDEONHPJ_01157	trpG	trpG gene	35	102.2	113	0.15	75085.5	90956.6	10.8	0.7451	0.99763
NDEONHPJ_01158		hypothetical protein gene	115	149.8	126.2	-0.25	361831	333696	-23.7	0.2851	0.86273
NDEONHPJ_01159	dtpT	dtpT gene	134	129.4	122	-0.08	364067	376114	-7.3	0.7071	0.98875
NDEONHPJ_01160		3-hydroxylaminophenol mutase gene	81	0	0	-0.06	69.6	0	0	0.4734	0.93301
NDEONHPJ_01161	ubiC	ubiC gene	32	57	61.1	0.1	38270.4	44969.5	4.1	0.842	1
NDEONHPJ_01162	ubiA	ubiA gene	71	0	0.1	0.16	0	188.48	0.1	1	1
NDEONHPJ_01163		hypothetical protein gene	109	103.8	119.5	0.2	237568	299663	15.7	0.4572	0.93301
NDEONHPJ_01164		hypothetical protein gene	12	16.6	49.9	1.59	4171.1	13764.3	33.3	0.0498	0.60281
NDEONHPJ_01165		hypothetical protein gene	42	79.8	70.3	-0.18	70361.6	67930	-9.5	0.6971	0.98736
NDEONHPJ_01169	sodB	sodB gene	48	60.8	10.7	-2.51	61268.6	11813.5	-50.1	0	0
NDEONHPJ_01170		GTP cyclohydrolase 1 type 2 gene	52	34	49	0.53	37133	58603.9	15	0.2904	0.8687
NDEONHPJ_01171	degS	degS gene	82	143.3	103.5	-0.47	246793	195250	-39.8	0.0897	0.67425
NDEONHPJ_01172	cca	cca gene	71	0	0	-0.01	9.8	0	0	0.4774	0.93301
NDEONHPJ_01173	maeB	maeB gene	142	171.4	216.1	0.33	511046	705839	44.7	0.1159	0.72607
NDEONHPJ_01174		hypothetical protein gene	241	65.4	62.1	-0.07	330908	344098	-3.3	0.6981	0.98736
NDEONHPJ_01175	rsmE_2	rsmE 2 gene	46	84.2	74.3	-0.18	81313.3	78647.5	-9.8	0.6842	0.98736
NDEONHPJ_01176	metF	metF gene	52	125.8	68.4	-0.88	137385	81796.9	-57.4	0.038	0.57418
NDEONHPJ_01177	ahcY	ahcY gene	76	124.3	103.7	-0.26	198442	181194	-20.7	0.3949	0.91928
NDEONHPJ_01178		hypothetical protein gene	32	117.5	72.3	-0.7	78992	53180.3	-45.3	0.1342	0.74897
NDEONHPJ_01179		hypothetical protein gene	20	146.5	178.7	0.29	61513.6	82195.4	32.2	0.5872	0.95885
NDEONHPJ_01180	fadE	fadE gene	154	145.5	139.4	-0.06	470443	493759	-6.1	0.7931	1
NDEONHPJ_01181	lipA_1	lipA 1 gene	57	8.3	7.2	-0.2	9960.3	9484.42	-1.1	0.7978	1
NDEONHPJ_01182	sthA	sthA gene	89	101.1	160.5	0.67	189042	328531	59.3	0.0185	0.4939
NDEONHPJ_01183		hypothetical protein gene	8	5	22.1	2.13	847.2	4061.44	17	0.1638	0.79057
NDEONHPJ_01184		hypothetical protein gene	101	157.5	123.8	-0.35	334038	287492	-33.7	0.154	0.78329
NDEONHPJ_01185	nrtP	nrtP gene	97	151	152.9	0.02	307650	341010	1.8	0.9446	1
NDEONHPJ_01186		hypothetical protein gene	91	100.5	85.2	-0.24	192042	178342	-15.3	0.4335	0.93077
NDEONHPJ_01187	map_1	map 1 gene	60	143.7	231.4	0.69	181022	319388	87.8	0.0278	0.52875
NDEONHPJ_01188	rpsB	rpsB gene	41	0	0	1.06	18.5	42.21	0	1	1
NDEONHPJ_01189	tsf	tsf gene	50	0.5	0	-0.58	524.8	0	-0.5	0.2318	0.83287
NDEONHPJ_01190		hypothetical protein gene	39	107.5	96	-0.16	88068	86154.6	-11.5	0.7569	0.99819
NDEONHPJ_01191	rhaS_4	rhaS 4 gene	54	71.7	71.3	-0.01	81323.5	88549.6	-0.4	0.9838	1
NDEONHPJ_01192		hypothetical protein gene	70	52.7	55.6	0.08	77467.3	89571.9	2.9	0.8456	1
NDEONHPJ_01193		hypothetical protein gene	35	6.1	7	0.22	4448	5663.99	1	0.8015	1
NDEONHPJ_01194		hypothetical protein gene	34	164.1	94.1	-0.8	117203	73566.1	-70.1	0.0494	0.60281
NDEONHPJ_01195		hypothetical protein gene	9	0	4.2	2.38	0	867.77	4.2	0.0902	0.67425
NDEONHPJ_01196		hypothetical protein gene	44	46.8	64.4	0.46	43214.8	65147.6	17.6	0.3466	0.90305
NDEONHPJ_01197	mltB	mltB gene	85	118.4	102.5	-0.21	211404	200345	-16	0.4791	0.93301
NDEONHPJ_01198	mrdB	mrdB gene	88	120.6	86.1	-0.49	222907	174288	-34.5	0.0709	0.63867
NDEONHPJ_01199		hypothetical protein gene	54	73.3	67	-0.13	83167.1	83268.9	-6.3	0.7679	0.99842
NDEONHPJ_01200	queF	queF gene	50	94	86.1	-0.13	98700.7	99046.2	-7.9	0.7189	0.99326
NDEONHPJ_01201	yadH	yadH gene	68	148.1	147.3	-0.01	211459	230353	-0.8	0.9682	1
NDEONHPJ_01202	yadG	yadG gene	65	140.9	127.4	-0.14	192299	190509	-13.4	0.6258	0.968
NDEONHPJ_01204		hypothetical protein gene	40	49.1	63.9	0.38	41247.4	58762.4	14.8	0.3072	0.87701
NDEONHPJ_01205		hypothetical protein gene	63	162.8	91.6	-0.83	215436	132767	-71.2	0.0081	0.39198
NDEONHPJ_01206		hypothetical protein gene	121	177.3	165.3	-0.1	450568	460131	-12	0.6064	0.96584
NDEONHPJ_01207	glyA	glyA gene	65	0.5	0.1	-2.22	673.1	157.9	-0.4	0.2987	0.87205
NDEONHPJ_01208	mepC	mepC gene	80	141.3	156.1	0.14	237374	287164	14.8	0.6169	0.96766
NDEONHPJ_01209	oqxB7	oqxB7 gene	204	171.1	149.2	-0.2	733070	700162	-21.9	0.2592	0.84112
NDEONHPJ_01210	mdtE	mdtE gene	69	150.6	199.6	0.41	218190	316723	49	0.1754	0.79262
NDEONHPJ_01211	dmlR_5	dmlR 5 gene	63	123.5	125	0.02	163328	181160	1.6	0.9516	1
NDEONHPJ_01212	argT	argT gene	45	85.9	76.3	-0.17	81148.7	78994.6	-9.5	0.6437	0.97335
NDEONHPJ_01213	hisQ	hisQ gene	46	87.1	85	-0.03	84172.4	89979.8	-2.1	0.9327	1
NDEONHPJ_01214	hisM	hisM gene	45	172.4	176.3	0.03	162894	182429	3.9	0.9212	1
NDEONHPJ_01215	hisP	hisP gene	47	182.6	217.4	0.25	180193	235009	34.8	0.5078	0.93388
NDEONHPJ_01216	emrE	emrE gene	26	51.6	45.7	-0.18	28198.1	27348.7	-5.9	0.8259	1
NDEONHPJ_01217		putative ferredoxin-like protein gene	22	65.8	60.7	-0.12	30396.3	30690.9	-5.1	0.8447	1
NDEONHPJ_01218	ydcP	ydcP gene	91	120.8	162.2	0.42	230873	339438	41.4	0.0866	0.67192
NDEONHPJ_01219	norG_2	norG 2 gene	110	125.6	110.4	-0.19	290074	279241	-15.2	0.5003	0.93301
NDEONHPJ_01220	yddE_2	yddE 2 gene	52	65.4	85.7	0.39	71399.8	102463	20.3	0.4074	0.92208
NDEONHPJ_01221	fpr_1	fpr 1 gene	51	0.1	0	-0.16	121.5	0	-0.1	0.4784	0.93301
NDEONHPJ_01222	trmO	trmO gene	54	119.5	118.6	-0.01	135534	147244	-1	0.9711	1
NDEONHPJ_01223		hypothetical protein gene	96	122.2	112.1	-0.12	246416	247614	-10.1	0.6286	0.968
NDEONHPJ_01224		hypothetical protein gene	129	136.5	130.8	-0.06	369857	388033	-5.7	0.7836	1
NDEONHPJ_01225		hypothetical protein gene	29	102.3	106.7	0.06	62316.9	71136.7	4.3	0.9035	1
NDEONHPJ_01226	qseB_2	qseB 2 gene	48	102.1	79.9	-0.35	102901	88221.5	-22.2	0.396	0.91928
NDEONHPJ_01227	qseC_2	qseC 2 gene	99	108.5	76.4	-0.51	225510	173936	-32.1	0.0843	0.67192
NDEONHPJ_01228		hypothetical protein gene	15	56.2	80.4	0.52	17709.9	27743.5	24.2	0.5329	0.93989
NDEONHPJ_01229	thiE_2	thiE 2 gene	68	147.4	137.3	-0.1	210552	214755	-10.1	0.7014	0.98736
NDEONHPJ_01230		hypothetical protein gene	29	27.1	21.4	-0.34	16483.5	14286.6	-5.6	0.7138	0.99118
NDEONHPJ_01231	mrcB	mrcB gene	185	221.6	234.5	0.08	860881	997819	12.9	0.6558	0.97591
NDEONHPJ_01232	nadK	nadK gene	66	0.1	0.3	1.45	135.1	403.59	0.2	0.4295	0.93035
NDEONHPJ_01233		hypothetical protein gene	18	57.6	14.5	-1.99	21788.1	5999.32	-43.1	0.0268	0.52542
NDEONHPJ_01234	trpD_2	trpD 2 gene	80	126.5	85	-0.57	212507	156343	-41.5	0.0425	0.58131
NDEONHPJ_01235	dctA_1	dctA 1 gene	92	140.8	110.9	-0.34	272082	234729	-29.9	0.4964	0.93301
NDEONHPJ_01236	mmgC_4	mmgC 4 gene	78	101.5	128.7	0.34	166195	230846	27.2	0.2079	0.82317
NDEONHPJ_01237		hypothetical protein gene	66	108.6	63.3	-0.78	150574	96051.5	-45.4	0.0116	0.44602
NDEONHPJ_01238	pheA	pheA gene	76	0.1	0.4	2.43	115.9	681.64	0.3	0.9874	1
NDEONHPJ_01239	aroA	aroA gene	135	0.2	0.6	1.73	490.6	1783.71	0.4	0.1432	0.77323
NDEONHPJ_01240		hypothetical protein gene	20	148.3	149.1	0.01	62273.9	68597.5	0.9	0.9913	1
NDEONHPJ_01241	pepD	pepD gene	97	112.8	114.9	0.03	229715	256372	2.1	0.9314	1
NDEONHPJ_01242	rtcA	rtcA gene	76	151.5	85.3	-0.83	241772	149105	-66.2	0.0056	0.3453
NDEONHPJ_01243		hypothetical protein gene	30	164.3	84.1	-0.97	103508	58003.3	-80.2	0.038	0.57418
NDEONHPJ_01244		hypothetical protein gene	32	124.4	110.1	-0.18	83584.9	81063.2	-14.2	0.6746	0.98424
NDEONHPJ_01245	rtcB_2	rtcB 2 gene	75	172.8	155.2	-0.15	272136	267726	-17.6	0.5839	0.95763
NDEONHPJ_01246	rbn	rbn gene	63	130.2	99.5	-0.39	172192	144169	-30.7	0.2528	0.83987
NDEONHPJ_01247	norR_1	norR 1 gene	114	73.7	72.4	-0.03	176453	189860	-1.3	0.9279	1
NDEONHPJ_01248		hypothetical protein gene	39	65.4	68.6	0.07	53544.4	61531.3	3.2	0.8819	1
NDEONHPJ_01249		hypothetical protein gene	57	56.8	45.5	-0.32	67992.7	59680.7	-11.3	0.3517	0.90603
NDEONHPJ_01250		hypothetical protein gene	41	126.7	107.9	-0.23	109057	101703	-18.8	0.5976	0.96048
NDEONHPJ_01251	thiG	thiG gene	48	80.1	107.2	0.42	80704	118294	27.1	0.3788	0.91424
NDEONHPJ_01252		hypothetical protein gene	9	50.1	58.1	0.21	9461.8	12018.9	8	0.8529	1
NDEONHPJ_01253		hypothetical protein gene	19	132.3	150.5	0.19	52769.2	65750.6	18.2	0.7092	0.98988
NDEONHPJ_01254	rpoH	rpoH gene	55	0	0	1.14	18.6	44.96	0	0.6239	0.968
NDEONHPJ_01255	tusA_1	tusA 1 gene	18	27.1	36.3	0.42	10254	15037.5	9.2	0.5639	0.95053
NDEONHPJ_01256	cspG	cspG gene	13	111.3	94.9	-0.23	30372.3	28375.8	-16.4	0.7583	0.99819
NDEONHPJ_01257	rhlB	rhlB gene	75	108.7	158	0.54	171175	272465	49.3	0.091	0.67552
NDEONHPJ_01258		hypothetical protein gene	27	51.7	53.6	0.05	29291.8	33256	1.9	0.9142	1
NDEONHPJ_01259	ydjA	ydjA gene	31	49.5	35.3	-0.49	32224.4	25155	-14.2	0.4438	0.93301
NDEONHPJ_01260	gpsA	gpsA gene	90	1.5	4.5	1.6	2803.2	9292.26	3	0.4002	0.9194
NDEONHPJ_01261		hypothetical protein gene	30	83.6	114.4	0.45	52651.5	78939.6	30.8	0.3063	0.87697
NDEONHPJ_01262		hypothetical protein gene	67	94.8	118.3	0.32	133348	182270	23.5	0.2477	0.83987
NDEONHPJ_01263		hypothetical protein gene	29	112.8	131.3	0.22	68670.6	87581.6	18.5	0.6205	0.968
NDEONHPJ_01264	pyrD	pyrD gene	79	2.8	1.8	-0.7	4714.2	3188.2	-1.1	0.2124	0.8264
NDEONHPJ_01265		hypothetical protein gene	30	80.4	34.5	-1.22	50668.6	23816.3	-45.9	0.0126	0.44602
NDEONHPJ_01266	purF	purF gene	108	32.1	62.1	0.95	72904.7	154328	30	0.0049	0.3447
NDEONHPJ_01267	htpX_2	htpX 2 gene	151	24.3	24.7	0.03	76976.8	85844.1	0.4	0.9121	1
NDEONHPJ_01268		hypothetical protein gene	48	3.2	2.8	-0.16	3209.6	3138.22	-0.3	0.8716	1
NDEONHPJ_01269	ghrB	ghrB gene	65	70.1	56.2	-0.32	95728	83985.3	-14	0.4057	0.92102
NDEONHPJ_01270	bepA_1	bepA 1 gene	93	151.2	124.1	-0.29	295287	265353	-27.1	0.3568	0.90711
NDEONHPJ_01271	yqeY	yqeY gene	27	83.1	89.4	0.11	47099.1	55513.7	6.3	0.852	1
NDEONHPJ_01272	rpsU	rpsU gene	13	44.9	24.7	-0.86	12256.8	7392.13	-20.2	0.3753	0.91155
NDEONHPJ_01273	tsaD	tsaD gene	59	24.1	10.3	-1.23	29828.1	13962.4	-13.8	0.3106	0.87935
NDEONHPJ_01274		hypothetical protein gene	64	132.8	92	-0.53	178423	135354	-40.8	0.0424	0.58131
NDEONHPJ_01275		hypothetical protein gene	21	58.2	71.1	0.29	25668.1	34351.7	12.9	0.601	0.96223
NDEONHPJ_01276		hypothetical protein gene	66	92.9	86.1	-0.11	128814	130664	-6.9	0.7056	0.98738
NDEONHPJ_01277		hypothetical protein gene	110	102.7	107.5	0.07	237282	271909	4.8	0.8122	1
NDEONHPJ_01278		hypothetical protein gene	60	113.7	112.8	-0.01	143221	155708	-0.8	0.9673	1
NDEONHPJ_01283	hdfR_1	hdfR 1 gene	83	63.2	57.8	-0.13	110177	110301	-5.4	0.6583	0.97811
NDEONHPJ_01284	bauA	bauA gene	77	106.7	127.1	0.25	172552	225057	20.4	0.456	0.93301
NDEONHPJ_01285	bauC	bauC gene	85	121.1	121.4	0	216126	237291	0.3	0.9908	1
NDEONHPJ_01286	gabP_2	gabP 2 gene	107	69.3	72.8	0.07	155748	179042	3.4	0.7948	1
NDEONHPJ_01287		hypothetical protein gene	15	24.9	9.6	-1.37	7853.8	3326.77	-15.3	0.5268	0.93891
NDEONHPJ_01288		hypothetical protein gene	61	138.8	118.5	-0.23	177845	166258	-20.3	0.4611	0.93301
NDEONHPJ_01289	mshB	mshB gene	45	97	81	-0.26	91644.1	83850.2	-16	0.502	0.93301
NDEONHPJ_01290	ubiG_1	ubiG 1 gene	36	113	88.7	-0.35	85458.5	73473.6	-24.3	0.3893	0.91928
NDEONHPJ_01291		hypothetical protein gene	44	140.4	145	0.05	129715	146763	4.6	0.9129	1
NDEONHPJ_01292		hypothetical protein gene	29	50.6	75.1	0.57	30793.6	50076.5	24.5	0.3254	0.88749
NDEONHPJ_01293		hypothetical protein gene	29	48.9	49.9	0.03	29763.3	33279.7	1	0.9604	1
NDEONHPJ_01294		hypothetical protein gene	35	20.3	24.2	0.25	14904.8	19462.1	3.9	0.7471	0.99763
NDEONHPJ_01295	eamB	eamB gene	64	23	22.4	-0.04	30952.2	32931.9	-0.7	0.9408	1
NDEONHPJ_01296	rhaS_5	rhaS 5 gene	63	58.8	77	0.39	77782.7	111522	18.2	0.3218	0.88443
NDEONHPJ_01297	phaC_1	phaC 1 gene	91	95.1	99	0.06	181831	207251	3.9	0.8693	1
NDEONHPJ_01298	gltS	gltS gene	81	95.2	78	-0.29	161868	145265	-17.2	0.3154	0.87987
NDEONHPJ_01299		hypothetical protein gene	61	75.3	46.5	-0.69	96492.3	65292.9	-28.8	0.0892	0.67425
NDEONHPJ_01300	glcC	glcC gene	52	82.1	91.2	0.15	89620.3	109040	9.1	0.6953	0.98736
NDEONHPJ_01301		hypothetical protein gene	13	21.9	33	0.59	5970.5	9861.12	11.1	0.5602	0.94906
NDEONHPJ_01302		hypothetical protein gene	76	1.6	5	1.63	2558.8	8690.16	3.4	0.1031	0.69638
NDEONHPJ_01303		hypothetical protein gene	43	115.7	136.2	0.24	104437	134677	20.5	0.5125	0.93407
NDEONHPJ_01304		hypothetical protein gene	64	3.5	1.1	-1.67	4713.3	1618.5	-2.4	0.1432	0.77323
NDEONHPJ_01305		hypothetical protein gene	64	6.2	5.9	-0.07	8292.9	8650.71	-0.3	0.9357	1
NDEONHPJ_01306		hypothetical protein gene	51	29.4	35.4	0.27	31455	41496	6	0.5932	0.96048
NDEONHPJ_01307		hypothetical protein gene	196	76.7	64.4	-0.25	315670	290408	-12.3	0.2074	0.8229
NDEONHPJ_01308		hypothetical protein gene	72	82.5	99.5	0.27	124737	164808	17	0.6087	0.96598
NDEONHPJ_01309		hypothetical protein gene	19	37.8	37.1	-0.02	15065.2	16228	-0.6	0.9774	1
NDEONHPJ_01310	proP_1	proP 1 gene	116	73.2	64.6	-0.18	178434	172459	-8.6	0.5098	0.9339
NDEONHPJ_01311		hypothetical protein gene	48	30.8	41.3	0.42	31065.1	45540	10.4	0.4005	0.9194
NDEONHPJ_01312		hypothetical protein gene	75	100.8	72.5	-0.48	158756	125002	-28.3	0.0946	0.68366
NDEONHPJ_01313		hypothetical protein gene	44	49.2	62	0.33	45485.1	62737	12.8	0.4717	0.93301
NDEONHPJ_01314		hypothetical protein gene	49	18.3	27.5	0.59	18850.2	31022.1	9.2	0.2797	0.85879
NDEONHPJ_01315		hypothetical protein gene	79	38.4	33.5	-0.2	63758	60910.5	-4.9	0.5969	0.96048
NDEONHPJ_01316		hypothetical protein gene	52	93.1	71.8	-0.37	101626	85828.1	-21.3	0.2691	0.85304
NDEONHPJ_01317		hypothetical protein gene	56	82.4	58.1	-0.51	96880.9	74768.6	-24.3	0.1675	0.79057
NDEONHPJ_01318	pqiB	pqiB gene	107	118.3	86.1	-0.46	265790	211958	-32.2	0.0768	0.6544
NDEONHPJ_01319		hypothetical protein gene	45	120.3	76.3	-0.66	113714	78992.1	-44	0.1208	0.72607
NDEONHPJ_01320		hypothetical protein gene	39	17.8	16.7	-0.09	14563.5	14955.8	-1.1	0.8751	1
NDEONHPJ_01321	ygeA	ygeA gene	52	135.6	167.8	0.31	148063	200724	32.2	0.2732	0.85426
NDEONHPJ_01322	yddG	yddG gene	74	39.6	30	-0.4	61464.1	51015.1	-9.6	0.3849	0.91928
NDEONHPJ_01323		hypothetical protein gene	94	124.6	154	0.31	245978	332961	29.4	0.178	0.79679
NDEONHPJ_01324		hypothetical protein gene	34	67.2	62.1	-0.11	47974.4	48554.7	-5.1	0.7695	0.99909
NDEONHPJ_01325		hypothetical protein gene	92	75.4	95.3	0.34	145717	201751	19.9	0.195	0.81652
NDEONHPJ_01326		hypothetical protein gene	50	69.3	98.6	0.51	72771.3	113365	29.3	0.1335	0.74725
NDEONHPJ_01327	dctA_2	dctA 2 gene	101	72.7	74	0.03	154242	171937	1.3	0.9242	1
NDEONHPJ_01328		hypothetical protein gene	15	26.4	22.9	-0.21	8306.8	7883.54	-3.5	0.8385	1
NDEONHPJ_01329	gloB_2	gloB 2 gene	60	84.9	107	0.33	106948	147703	22.2	0.2967	0.87205
NDEONHPJ_01330		hypothetical protein gene	57	115.4	91.4	-0.34	138187	119889	-24	0.3127	0.87935
NDEONHPJ_01331	metN_1	metN 1 gene	65	44.4	41.7	-0.09	60641.2	62413.8	-2.7	0.8185	1
NDEONHPJ_01332	metQ_1	metQ 1 gene	55	91.3	86.7	-0.07	105395	109617	-4.6	0.8325	1
NDEONHPJ_01333	purD	purD gene	71	18.9	47.8	1.34	28198.3	78002.4	28.9	0.0005	0.14704
NDEONHPJ_01334	purH	purH gene	105	17.7	34.9	0.98	39091.6	84363.6	17.2	0.0034	0.30584
NDEONHPJ_01335	fis	fis gene	17	2	0.7	-1.45	723.7	290.15	-1.3	0.4386	0.93206
NDEONHPJ_01336		hypothetical protein gene	73	72.8	59.5	-0.29	111677	99827.3	-13.4	0.3327	0.89566
NDEONHPJ_01337	prmA_2	prmA 2 gene	56	86	88	0.03	101110	113316	2	0.9124	1
NDEONHPJ_01338		hypothetical protein gene	10	78.8	61.7	-0.35	16555.7	14202.4	-17.1	0.706	0.98757
NDEONHPJ_01339	mnmG	mnmG gene	116	66.8	82.5	0.3	162792	220036	15.6	0.3216	0.88443
NDEONHPJ_01340		hypothetical protein gene	69	62	50.6	-0.29	89830.7	80228.8	-11.4	0.4126	0.92493
NDEONHPJ_01341		hypothetical protein gene	109	92.6	80.4	-0.2	212018	201595	-12.2	0.4053	0.92102
NDEONHPJ_01342		hypothetical protein gene	52	67.6	87.7	0.37	73862.1	104893	20.1	0.2725	0.85426
NDEONHPJ_01343		hypothetical protein gene	61	66	75.6	0.2	84524.3	106071	9.6	0.5689	0.95199
NDEONHPJ_01344		hypothetical protein gene	62	67.3	63.3	-0.09	87643.2	90230	-4	0.7531	0.99763
NDEONHPJ_01345	dadX_1	dadX 1 gene	72	61.6	92.6	0.59	93142.9	153279	31	0.0371	0.57418
NDEONHPJ_01346	dnaB	dnaB gene	105	3.3	0	-6.89	7283.3	67.11	-3.3	0.0946	0.68366
NDEONHPJ_01347	rplI	rplI gene	29	37.6	35.6	-0.08	22869.7	23742.4	-2	0.9335	1
NDEONHPJ_01348	rpsR	rpsR gene	18	5.3	13.8	1.39	2001	5730.66	8.5	0.6949	0.98736
NDEONHPJ_01349	rpsF	rpsF gene	20	0	0	0	0	0	0	1	1
NDEONHPJ_01350	cyoE	cyoE gene	71	1.9	1.1	-0.82	2831.4	1756.63	-0.8	0.3027	0.87338
NDEONHPJ_01351	cyoD	cyoD gene	23	0.7	0.1	-3.21	322.2	38.06	-0.6	0.1791	0.79988
NDEONHPJ_01352	cyoC	cyoC gene	36	0.5	0.1	-2.94	400.1	56.99	-0.5	0.3117	0.87935
NDEONHPJ_01353	cyoB	cyoB gene	133	1.1	0.2	-2.37	2935.1	620.13	-0.8	0.0016	0.20389
NDEONHPJ_01354	cyoA	cyoA gene	70	0.9	0.1	-3.27	1261.4	143.07	-0.8	0.0017	0.20965
NDEONHPJ_01355		hypothetical protein gene	66	61.6	65.3	0.08	85315.4	99050.8	3.7	0.7714	1
NDEONHPJ_01356	ppsA	ppsA gene	147	1.1	1.4	0.36	3254	4567.21	0.3	0.4915	0.93301
NDEONHPJ_01357	ppsR	ppsR gene	62	17.9	19.2	0.1	23355.1	27375.2	1.3	0.7897	1
NDEONHPJ_01358	pgaA	pgaA gene	187	97.6	89.9	-0.12	383083	386784	-7.6	0.5454	0.9444
NDEONHPJ_01359		hypothetical protein gene	142	54.3	67.7	0.32	161792	220975	13.4	0.1726	0.79057
NDEONHPJ_01360	pgaC_1	pgaC 1 gene	100	76.1	78.4	0.04	159824	180316	2.3	0.8546	1
NDEONHPJ_01361		hypothetical protein gene	39	153.8	106.6	-0.53	125929	95586.9	-47.2	0.1001	0.69021
NDEONHPJ_01362		Baeyer-Villiger monooxygenase gene	49	77.9	66.2	-0.23	80200.1	74663	-11.7	0.5331	0.93989
NDEONHPJ_01363	fgd	fgd gene	68	113.1	153.6	0.44	161506	240227	40.5	0.2273	0.83287
NDEONHPJ_01364		hypothetical protein gene	39	140.9	228.4	0.7	115397	204862	87.5	0.0867	0.67192
NDEONHPJ_01365		hypothetical protein gene	31	167.3	198.5	0.25	108890	141531	31.2	0.6704	0.98276
NDEONHPJ_01366	pgrR_1	pgrR 1 gene	70	83.4	70.1	-0.25	122662	112849	-13.4	0.4166	0.92493
NDEONHPJ_01367	hchA_2	hchA 2 gene	64	91.1	63.6	-0.52	122495	93552.5	-27.6	0.097	0.68589
NDEONHPJ_01368	prfA	prfA gene	67	0	0	-0.64	7.7	5.4	0	0.7515	0.99763
NDEONHPJ_01369	prmC	prmC gene	39	12	11.6	-0.04	9794.6	10427.3	-0.3	0.957	1
NDEONHPJ_01370		hypothetical protein gene	77	76.8	79.2	0.04	124114	140189	2.4	0.907	1
NDEONHPJ_01371		putative oxidoreductase gene	36	93.5	94.3	0.01	70721.8	78047.3	0.7	0.9822	1
NDEONHPJ_01372	mmgC_5	mmgC 5 gene	64	113.9	95.6	-0.25	153086	140701	-18.3	0.4511	0.93301
NDEONHPJ_01373	acsA_2	acsA 2 gene	107	79.6	54.5	-0.55	178753	134169	-25	0.0495	0.60281
NDEONHPJ_01374		hypothetical protein gene	41	115.8	99.9	-0.21	99673.9	94215.3	-15.9	0.598	0.96048
NDEONHPJ_01375	moeB	moeB gene	59	74.3	61.2	-0.28	92080.7	83083.2	-13.1	0.3979	0.9194
NDEONHPJ_01376		hypothetical protein gene	97	64.8	92.5	0.51	132080	206452	27.7	0.1042	0.69765
NDEONHPJ_01377	folB	folB gene	14	0	0	0	0	0	0	1	1
NDEONHPJ_01378		hypothetical protein gene	28	14.4	12.8	-0.17	8443.6	8243.21	-1.6	0.8024	1
NDEONHPJ_01379		hypothetical protein gene	8	67.5	27	-1.32	11341.5	4966.86	-40.5	0.228	0.83287
NDEONHPJ_01380	kdpA	kdpA gene	122	101.2	97.9	-0.05	259275	274749	-3.3	0.8428	1
NDEONHPJ_01381	kdpB	kdpB gene	113	130.6	100	-0.39	309972	259970	-30.6	0.1099	0.71575
NDEONHPJ_01382	kdpC	kdpC gene	46	72.1	87.3	0.28	69617.3	92395.5	15.3	0.5087	0.9339
NDEONHPJ_01383	kdpD	kdpD gene	176	56.6	64.9	0.2	209310	262662	8.3	0.4016	0.9199
NDEONHPJ_01384	kdpE	kdpE gene	53	99.2	107.5	0.12	110388	130983	8.3	0.7433	0.99763
NDEONHPJ_01385	puuA	puuA gene	115	31	46.2	0.58	74851.6	122228	15.2	0.0654	0.63122
NDEONHPJ_01386		hypothetical protein gene	48	54.2	65.2	0.27	54606.9	71943.7	11	0.543	0.9436
NDEONHPJ_01387	coq7	coq7 gene	42	0.4	0.3	-0.25	351.2	323.32	-0.1	0.8622	1
NDEONHPJ_01388	lplT	lplT gene	100	90.2	102.3	0.18	189455	235352	12.1	0.5967	0.96048
NDEONHPJ_01389	bamA_1	bamA 1 gene	211	1.6	1.2	-0.4	6876.9	5725.89	-0.4	0.5125	0.93407
NDEONHPJ_01390		hypothetical protein gene	347	2.5	2.5	0	18535.4	20329.2	0	0.9947	1
NDEONHPJ_01391		hypothetical protein gene	22	40.2	62.2	0.63	18562.5	31455.9	22	0.3005	0.87205
NDEONHPJ_01392	acnB	acnB gene	150	4	2.4	-0.72	12504.4	8325.49	-1.6	0.4562	0.93301
NDEONHPJ_01393		hypothetical protein gene	48	37.2	42	0.18	37451.2	46315.2	4.8	0.7585	0.99819
NDEONHPJ_01394		hypothetical protein gene	88	57.7	58	0.01	106647	117397	0.3	0.9791	1
NDEONHPJ_01395	ydhP_2	ydhP 2 gene	89	79.2	79.3	0	148087	162396	0.1	0.9942	1
NDEONHPJ_01396		hypothetical protein gene	36	58.3	62.6	0.1	44104.4	51860.3	4.3	0.8423	1
NDEONHPJ_01397		hypothetical protein gene	78	48.4	64.1	0.4	79298.3	114958	15.7	0.3509	0.90561
NDEONHPJ_01398	metR	metR gene	67	98.9	105.3	0.09	139083	162240	6.4	0.863	1
NDEONHPJ_01399		hypothetical protein gene	45	32.2	72.2	1.16	30458.4	74737.9	40	0.092	0.67785
NDEONHPJ_01400		hypothetical protein gene	18	72.8	24.5	-1.57	27506.1	10133.5	-48.3	0.0143	0.44801
NDEONHPJ_01401	rsuA	rsuA gene	45	55.2	81.9	0.57	52179.2	84744.5	26.7	0.1534	0.78329
NDEONHPJ_01402		hypothetical protein gene	33	53.5	40.1	-0.41	37079.2	30470.1	-13.4	0.3961	0.91928
NDEONHPJ_01403		hypothetical protein gene	17	14.6	24.5	0.74	5219.3	9570.54	9.9	0.304	0.8749
NDEONHPJ_01404		hypothetical protein gene	65	81.5	67.8	-0.27	111286	101326	-13.8	0.3556	0.90691
NDEONHPJ_01405		hypothetical protein gene	30	10.5	14.3	0.44	6596	9833.31	3.8	0.8261	1
NDEONHPJ_01406	mutL	mutL gene	126	17.8	19.6	0.15	46969	56937.8	1.9	0.658	0.97805
NDEONHPJ_01407	miaA	miaA gene	64	0.3	0	-2.52	363.3	69.4	-0.2	0.3509	0.90561
NDEONHPJ_01408	hfq	hfq gene	21	0.1	0	-0.19	63.1	0	-0.1	0.477	0.93301
NDEONHPJ_01409		hypothetical protein gene	85	41.4	33.9	-0.29	73978.6	66339.9	-7.5	0.3814	0.91704
NDEONHPJ_01410	nfsB	nfsB gene	45	56.8	72.3	0.35	53702.7	74813	15.5	0.4416	0.93273
NDEONHPJ_01411		hypothetical protein gene	27	3.1	7.1	1.21	1750.5	4438.86	4.1	0.1992	0.8218
NDEONHPJ_01412	lpxH	lpxH gene	48	0	0	0	0	0	0	1	1
NDEONHPJ_01413		Peptidyl-prolyl cis-trans isomerase cyp18 gene	28	34.5	58.5	0.76	20263.1	37668.6	24	0.1267	0.73613
NDEONHPJ_01414	glnS	glnS gene	103	0	0	0	0	0	0	1	1
NDEONHPJ_01415		hypothetical protein gene	55	75.3	78.8	0.07	86914.8	99678.2	3.5	0.8645	1
NDEONHPJ_01416	eutC	eutC gene	49	73.9	68.5	-0.11	76078.8	77149.3	-5.5	0.7936	1
NDEONHPJ_01417	eutB	eutB gene	85	84.2	81	-0.06	150299	158309	-3.2	0.8622	1
NDEONHPJ_01418		hypothetical protein gene	97	118.8	117	-0.02	241911	260943	-1.8	0.9301	1
NDEONHPJ_01419	ald1	ald1 gene	87	131.4	127.3	-0.05	239978	254679	-4.1	0.847	1
NDEONHPJ_01420		hypothetical protein gene	73	129.8	138.9	0.1	198917	233143	9.1	0.7683	0.99842
NDEONHPJ_01421		hypothetical protein gene	63	59.8	61.5	0.04	79075.6	89118.4	1.7	0.9081	1
NDEONHPJ_01422	dhaT_2	dhaT 2 gene	71	220.9	206.7	-0.1	329404	337475	-14.3	0.7243	0.99425
NDEONHPJ_01423	recD2	recD2 gene	100	44.2	54.6	0.31	92762.3	125532	10.4	0.2994	0.87205
NDEONHPJ_01424		hypothetical protein gene	28	68.2	61.9	-0.14	40105.3	39847.4	-6.3	0.7813	1
NDEONHPJ_01425	thiM	thiM gene	58	96.7	150.1	0.63	117763	200242	53.4	0.0558	0.61765
NDEONHPJ_01426		hypothetical protein gene	85	65.3	74.8	0.2	116603	146282	9.5	0.675	0.98424
NDEONHPJ_01427		hypothetical protein gene	17	89	143.3	0.69	31775.2	56047.2	54.3	0.217	0.82719
NDEONHPJ_01428	pepN_2	pepN 2 gene	169	113.7	125.8	0.15	403637	489165	12.1	0.4834	0.93301
NDEONHPJ_01429		hypothetical protein gene	41	81.5	147.4	0.85	70188.2	138952	65.8	0.0941	0.68366
NDEONHPJ_01430		hypothetical protein gene	72	44.6	44.4	-0.01	67490.4	73522.4	-0.2	0.9811	1
NDEONHPJ_01431		hypothetical protein gene	197	71.1	80.2	0.17	294074	363272	9.1	0.4115	0.92485
NDEONHPJ_01432		hypothetical protein gene	99	103.9	100.5	-0.05	216063	228942	-3.4	0.8479	1
NDEONHPJ_01433		hypothetical protein gene	47	40.6	45.5	0.16	40103.9	49154.3	4.8	0.7282	0.99494
NDEONHPJ_01434		hypothetical protein gene	47	33.3	77.6	1.22	32866.7	83832.1	44.3	0.0197	0.4939
NDEONHPJ_01435		hypothetical protein gene	49	66	111.6	0.76	67892.7	125754	45.6	0.0396	0.57563
NDEONHPJ_01436	pheA2	pheA2 gene	45	50.6	44.9	-0.17	47802.1	46465.8	-5.7	0.6557	0.97591
NDEONHPJ_01437	lrp_2	lrp 2 gene	37	21.2	24.9	0.23	16483.1	21214.4	3.7	0.7635	0.99842
NDEONHPJ_01438		hypothetical protein gene	32	11.7	10.2	-0.2	7885.5	7524.19	-1.5	0.8036	1
NDEONHPJ_01439		hypothetical protein gene	45	44	42	-0.07	41580	43483.2	-2	0.8883	1
NDEONHPJ_01440	iutA_1	iutA 1 gene	172	100.5	98.4	-0.03	362955	389146	-2.1	0.8947	1
NDEONHPJ_01441	ybdG	ybdG gene	91	68.6	87.9	0.36	131105	183896	19.3	0.2774	0.8564
NDEONHPJ_01442		hypothetical protein gene	15	41.7	74.7	0.84	13149.5	25775.8	33	0.6472	0.97335
NDEONHPJ_01443		hypothetical protein gene	42	16.1	24.4	0.6	14196.7	23573.9	8.3	0.3442	0.90305
NDEONHPJ_01444		hypothetical protein gene	27	60.9	84.1	0.47	34508.3	52222.6	23.2	0.2799	0.85879
NDEONHPJ_01445		hypothetical protein gene	39	18	15.5	-0.22	14740.6	13881.6	-2.5	0.7424	0.99763
NDEONHPJ_01446		hypothetical protein gene	41	43.7	36.9	-0.24	37618.3	34836	-6.7	0.6185	0.968
NDEONHPJ_01447	fhuE_1	fhuE 1 gene	179	100.1	93.4	-0.1	376214	384701	-6.6	0.6305	0.968
NDEONHPJ_01448		hypothetical protein gene	92	64.7	68.6	0.08	125025	145217	3.9	0.7824	1
NDEONHPJ_01449		hypothetical protein gene	9	49.3	29.2	-0.76	9315	6037.47	-20.1	0.7034	0.98736
NDEONHPJ_01450	pliG	pliG gene	48	11	8.9	-0.31	11082.6	9796.52	-2.1	0.7125	0.99118
NDEONHPJ_01451	yheS_2	yheS 2 gene	106	52.4	69.9	0.42	116634	170479	17.5	0.2091	0.82393
NDEONHPJ_01452		Putative universal stress protein gene	31	33.9	20	-0.76	22059.6	14291.9	-13.8	0.3302	0.88961
NDEONHPJ_01453		hypothetical protein gene	19	2.4	14.5	2.61	946.7	6339.56	12.1	0.1671	0.79057
NDEONHPJ_01454		hypothetical protein gene	18	6.6	11.5	0.8	2508.2	4779.54	4.9	0.4965	0.93301
NDEONHPJ_01455		hypothetical protein gene	41	18.1	25.6	0.5	15578.5	24157.4	7.5	0.4229	0.92778
NDEONHPJ_01456		hypothetical protein gene	10	30	53.5	0.84	6302.9	12316.5	23.5	0.2772	0.8564
NDEONHPJ_01457	mgtA	mgtA gene	194	59.5	69.9	0.23	242590	311775	10.3	0.3282	0.8886
NDEONHPJ_01458		hypothetical protein gene	57	42.2	72.7	0.79	50460.4	95367.8	30.6	0.0635	0.6291
NDEONHPJ_01459	ydcO_1	ydcO 1 gene	97	81.7	86.4	0.08	166519	192717	4.6	0.7886	1
NDEONHPJ_01460	lrp_3	lrp 3 gene	25	48.5	57.5	0.24	25484.7	33056.5	8.9	0.7448	0.99763
NDEONHPJ_01461	leuE_2	leuE 2 gene	60	72.7	82	0.17	91585.5	113106	9.3	0.62	0.968
NDEONHPJ_01462	tal	tal gene	67	78	78.7	0.01	109721	121304	0.7	0.9759	1
NDEONHPJ_01463	yahB	yahB gene	57	90.8	80.2	-0.18	108661	105207	-10.5	0.6653	0.98192
NDEONHPJ_01464		hypothetical protein gene	31	92.2	101.2	0.13	60030	72137.7	9	0.7133	0.99118
NDEONHPJ_01465	fadI	fadI gene	88	109.1	198.8	0.87	201648	402342	89.7	0.0034	0.30584
NDEONHPJ_01466		hypothetical protein gene	92	140.9	181.8	0.37	272181	384648	40.9	0.375	0.91155
NDEONHPJ_01467		hypothetical protein gene	53	37.5	47	0.33	41719.1	57289.3	9.5	0.4623	0.93301
NDEONHPJ_01468		hypothetical protein gene	78	98.8	111.3	0.17	161878	199665	12.5	0.5332	0.93989
NDEONHPJ_01469		hypothetical protein gene	34	34.3	77.7	1.18	24463.5	60794.4	43.5	0.0331	0.55501
NDEONHPJ_01470	smvA	smvA gene	108	73.6	114.4	0.64	166904	284277	40.9	0.0108	0.44602
NDEONHPJ_01471	ruvB_2	ruvB 2 gene	130	0.5	0	-8.51	1358.4	4.07	-0.5	0.2263	0.83287
NDEONHPJ_01472		hypothetical protein gene	6	21.7	4.9	-2.15	2739.4	677.77	-16.8	0.6924	0.98736
NDEONHPJ_01473	plcN_1	plcN 1 gene	143	136.6	156.8	0.2	410306	515578	20.1	0.4094	0.92384
NDEONHPJ_01474		hypothetical protein gene	29	59.6	72	0.27	36275.6	48053.8	12.5	0.6546	0.9758
NDEONHPJ_01475	adh1	adh1 gene	88	113.6	118	0.05	209870	238748	4.4	0.8475	1
NDEONHPJ_01476	pgl	pgl gene	85	100.9	95.4	-0.08	180063	186550	-5.5	0.7686	0.99842
NDEONHPJ_01477	yfkJ	yfkJ gene	26	0	1.1	1.04	0	629.3	1.1	0.1009	0.69211
NDEONHPJ_01478	murB	murB gene	83	0	0.6	7.25	7.2	1199.59	0.6	0.0521	0.61286
NDEONHPJ_01479		hypothetical protein gene	94	111	59.6	-0.9	219128	128852	-51.4	0.0005	0.14704
NDEONHPJ_01480	menH_1	menH 1 gene	74	69.9	74.6	0.09	108675	126954	4.7	0.7976	1
NDEONHPJ_01481		hypothetical protein gene	126	78.6	85.9	0.13	208040	248847	7.2	0.5957	0.96048
NDEONHPJ_01482		hypothetical protein gene	113	74.5	70.3	-0.08	176677	182646	-4.2	0.7285	0.99494
NDEONHPJ_01483		hypothetical protein gene	59	7.1	18.2	1.35	8843.3	24646.5	11	0.0251	0.5158
NDEONHPJ_01484		hypothetical protein gene	65	71.5	95.5	0.42	97552.5	142826	24.1	0.3254	0.88749
NDEONHPJ_01485		hypothetical protein gene	108	71.7	70.3	-0.03	162654	174704	-1.4	0.9154	1
NDEONHPJ_01486		hypothetical protein gene	16	92.4	37.5	-1.3	31038.6	13809.2	-54.9	0.1288	0.73823
NDEONHPJ_01487		hypothetical protein gene	17	87.8	92.5	0.07	31345	36159.9	4.7	0.914	1
NDEONHPJ_01488		hypothetical protein gene	14	32.4	1.4	-4.53	9521.9	452.81	-31	0.0305	0.54487
NDEONHPJ_01489		hypothetical protein gene	24	1	0.6	-0.6	488.6	352.7	-0.3	0.6462	0.97335
NDEONHPJ_01490		hypothetical protein gene	19	1.4	1	-0.42	558.3	457.3	-0.4	0.691	0.98736
NDEONHPJ_01491		hypothetical protein gene	77	59.4	79.8	0.42	96125.4	141252	20.3	0.1878	0.8067
NDEONHPJ_01492		hypothetical protein gene	74	109.8	120.1	0.13	170679	204481	10.3	0.6491	0.97429
NDEONHPJ_01493		hypothetical protein gene	28	54	78.5	0.54	31771.3	50548.1	24.5	0.2902	0.8687
NDEONHPJ_01494		hypothetical protein gene	26	60.6	68.1	0.17	33062.1	40714	7.5	0.7579	0.99819
NDEONHPJ_01495		hypothetical protein gene	68	74.5	88.7	0.25	106365	138675	14.2	0.4133	0.92493
NDEONHPJ_01496		hypothetical protein gene	75	83.6	63.5	-0.4	131646	109569	-20.1	0.2374	0.83812
NDEONHPJ_01497	lexA_1	lexA 1 gene	50	1.1	1.7	0.65	1125.7	1934.13	0.6	0.7033	0.98736
NDEONHPJ_01498		hypothetical protein gene	6	70.3	46.6	-0.59	8863.6	6432.65	-23.7	0.7037	0.98736
NDEONHPJ_01499		hypothetical protein gene	15	11.5	27.8	1.27	3624.4	9582.11	16.3	0.3249	0.88749
NDEONHPJ_01500		hypothetical protein gene	16	57.1	36.3	-0.65	19177.8	13371.9	-20.7	0.3659	0.9079
NDEONHPJ_01501		hypothetical protein gene	13	21.5	77.3	1.85	5876.4	23123.4	55.8	0.0432	0.58131
NDEONHPJ_01502		hypothetical protein gene	98	106.4	143.9	0.44	219026	324446	37.5	0.0869	0.67192
NDEONHPJ_01503		hypothetical protein gene	46	6.9	31.2	2.17	6686.6	32970.7	24.2	0.0298	0.54099
NDEONHPJ_01504		hypothetical protein gene	43	137.6	148	0.11	124212	146349	10.4	0.7935	1
NDEONHPJ_01505		hypothetical protein gene	20	95.7	111.6	0.22	40174.8	51317.7	15.9	0.7699	0.99909
NDEONHPJ_01506		hypothetical protein gene	24	188.7	137.6	-0.46	95116.5	75959.5	-51.1	0.3739	0.91155
NDEONHPJ_01507		hypothetical protein gene	27	74.6	80	0.1	42288.4	49664.4	5.4	0.8421	1
NDEONHPJ_01508		hypothetical protein gene	25	124	72.8	-0.77	65097.8	41873.8	-51.2	0.148	0.77878
NDEONHPJ_01509		hypothetical protein gene	27	54.1	29.7	-0.86	30695.6	18458.6	-24.4	0.1761	0.79297
NDEONHPJ_01510		hypothetical protein gene	50	57.6	88.9	0.63	60508.6	102257	31.3	0.1089	0.71533
NDEONHPJ_01511		hypothetical protein gene	18	24	52	1.11	9086.1	21530.5	28	0.1194	0.72607
NDEONHPJ_01512		hypothetical protein gene	13	97.5	47.8	-1.03	26620.5	14283.1	-49.7	0.1568	0.78562
NDEONHPJ_01513		hypothetical protein gene	32	14.1	20.3	0.53	9490.6	14975.7	6.2	0.4316	0.93035
NDEONHPJ_01514		hypothetical protein gene	28	27.4	12.9	-1.08	16117.3	8336.27	-14.5	0.2533	0.83987
NDEONHPJ_01515		hypothetical protein gene	36	127.3	141.8	0.16	96242.5	117399	14.5	0.7003	0.98736
NDEONHPJ_01516		hypothetical protein gene	28	56.2	45.6	-0.3	33034.6	29376.4	-10.6	0.6457	0.97335
NDEONHPJ_01517		hypothetical protein gene	89	119.2	115.9	-0.04	222780	237225	-3.3	0.8652	1
NDEONHPJ_01518		hypothetical protein gene	102	152.1	116.2	-0.39	325823	272662	-35.9	0.0724	0.6404
NDEONHPJ_01519		hypothetical protein gene	72	85.1	110.8	0.38	128691	183555	25.7	0.228	0.83287
NDEONHPJ_01520		hypothetical protein gene	34	34.2	35.1	0.04	24429.2	27413.3	0.8	0.9452	1
NDEONHPJ_01521		hypothetical protein gene	14	80.1	71.2	-0.17	23550.9	22934	-8.9	0.8239	1
NDEONHPJ_01522		hypothetical protein gene	13	24.1	51.3	1.09	6573.2	15341.9	27.2	0.1993	0.8218
NDEONHPJ_01523		hypothetical protein gene	37	82.4	67.7	-0.28	64041.8	57644.3	-14.7	0.5584	0.94719
NDEONHPJ_01524		hypothetical protein gene	72	126.6	115.5	-0.13	191449	191300	-11.1	0.6882	0.98736
NDEONHPJ_01525		hypothetical protein gene	39	96.9	46.1	-1.07	79383.4	41395.3	-50.8	0.0227	0.51186
NDEONHPJ_01526		hypothetical protein gene	21	152.7	78.7	-0.96	67338.1	38020.2	-74	0.1133	0.72554
NDEONHPJ_01527		hypothetical protein gene	26	113	109	-0.05	61722.3	65186.1	-4	0.9142	1
NDEONHPJ_01528		hypothetical protein gene	22	152	110.1	-0.47	70246.8	55730.4	-41.9	0.3693	0.91115
NDEONHPJ_01529		hypothetical protein gene	26	152.6	156.2	0.03	83332.5	93399.3	3.6	0.9394	1
NDEONHPJ_01530		hypothetical protein gene	24	66.1	97.7	0.56	33318.7	53947.6	31.6	0.2809	0.86002
NDEONHPJ_01531		hypothetical protein gene	15	145.7	144.9	-0.01	45895.3	49992.4	-0.8	0.9868	1
NDEONHPJ_01532		hypothetical protein gene	40	66.8	87.4	0.39	56116.7	80391	20.6	0.2694	0.85329
NDEONHPJ_01533		hypothetical protein gene	17	84.6	125.2	0.57	30189.3	48961.3	40.7	0.3498	0.90561
NDEONHPJ_01534		hypothetical protein gene	85	110.7	122.7	0.15	197538	239867	12	0.5897	0.96014
NDEONHPJ_01535		hypothetical protein gene	57	90	96.9	0.11	107771	126986	6.8	0.7674	0.99842
NDEONHPJ_01536		hypothetical protein gene	29	72.9	91.6	0.33	44400.1	61071.7	18.7	0.4911	0.93301
NDEONHPJ_01537		hypothetical protein gene	10	89.3	72.4	-0.3	18762.2	16662.7	-16.9	0.6871	0.98736
NDEONHPJ_01538		hypothetical protein gene	29	22.1	31.2	0.5	13466.8	20831.4	9.1	0.5808	0.95517
NDEONHPJ_01539		hypothetical protein gene	38	40.1	43	0.1	32038	37576.4	2.8	0.8455	1
NDEONHPJ_01540		hypothetical protein gene	28	65.4	51.3	-0.35	38451.4	33026.3	-14.1	0.5464	0.9444
NDEONHPJ_01541		hypothetical protein gene	309	82	92.4	0.17	532298	656811	10.4	0.2717	0.85426
NDEONHPJ_01542		hypothetical protein gene	25	199	124.7	-0.67	104460	71705.9	-74.3	0.1845	0.80427
NDEONHPJ_01543		hypothetical protein gene	39	191.3	161.2	-0.25	156672	144583	-30.1	0.4603	0.93301
NDEONHPJ_01544		hypothetical protein gene	19	119.2	186.4	0.64	47575.1	81469.2	67.2	0.2421	0.83987
NDEONHPJ_01545		hypothetical protein gene	221	127.2	121.4	-0.07	590419	616893	-5.9	0.672	0.98281
NDEONHPJ_01546		hypothetical protein gene	13	91.3	57.5	-0.67	24923.5	17182.4	-33.8	0.3126	0.87935
NDEONHPJ_01547		hypothetical protein gene	34	60.6	110.4	0.86	43281.7	86331.6	49.8	0.0794	0.66071
NDEONHPJ_01548		hypothetical protein gene	17	23.8	57.5	1.28	8483.7	22492	33.8	0.127	0.7363
NDEONHPJ_01549		hypothetical protein gene	12	67.1	66.7	-0.01	16898.5	18404.7	-0.4	0.9919	1
NDEONHPJ_01550		hypothetical protein gene	38	78.8	57.8	-0.45	62918.7	50483.8	-21.1	0.2086	0.82384
NDEONHPJ_01551	umuC_1	umuC 1 gene	98	65.9	101.4	0.62	135701	228489	35.4	0.0272	0.52875
NDEONHPJ_01552		hypothetical protein gene	49	59.9	79.9	0.42	61601.1	89997.4	20	0.2541	0.83987
NDEONHPJ_01553		hypothetical protein gene	82	42.7	40.4	-0.08	73547.3	76176.1	-2.3	0.7972	1
NDEONHPJ_01554	hcaT	hcaT gene	90	73.6	58.7	-0.33	139160	121597	-14.9	0.2523	0.83987
NDEONHPJ_01555		hypothetical protein gene	49	79.9	86.4	0.11	82181.5	97412.7	6.6	0.7499	0.99763
NDEONHPJ_01556	accC	accC gene	86	1	0.8	-0.31	1743.5	1537.1	-0.2	0.9643	1
NDEONHPJ_01557	accB	accB gene	15	0	0	0	0	0	0	1	1
NDEONHPJ_01558	aroQ	aroQ gene	28	0	0	0	0	0	0	1	1
NDEONHPJ_01559	umuC_2	umuC 2 gene	100	70	70.1	0	146919	161240	0.1	0.9918	1
NDEONHPJ_01560		hypothetical protein gene	66	108.5	78.5	-0.47	150375	119216	-30	0.1595	0.78831
NDEONHPJ_01561	pdtaR	pdtaR gene	43	157.5	61.2	-1.36	142229	60573.7	-96.3	0.0115	0.44602
NDEONHPJ_01562		hypothetical protein gene	16	33.9	87.5	1.37	11392.1	32190.2	53.6	0.0905	0.67443
NDEONHPJ_01563	nasD	nasD gene	140	138.9	145.8	0.07	408279	469474	6.9	0.7453	0.99763
NDEONHPJ_01564	norW	norW gene	97	135.5	131.5	-0.04	275978	293325	-4	0.8716	1
NDEONHPJ_01565	nasA	nasA gene	163	136.4	144.4	0.08	466909	541327	8	0.676	0.98451
NDEONHPJ_01566	mobA	mobA gene	43	33.1	50.1	0.6	29899.8	49505.9	16.9	0.2643	0.84636
NDEONHPJ_01567	napA	napA gene	159	73.6	88.7	0.27	245803	324525	15.1	0.299	0.87205
NDEONHPJ_01568	moaA	moaA gene	86	105.4	130.6	0.31	190349	258318	25.2	0.198	0.82099
NDEONHPJ_01569		hypothetical protein gene	16	96.7	48.4	-1	32484.7	17805.3	-48.3	0.0897	0.67425
NDEONHPJ_01570	moaE1	moaE1 gene	30	69	105.6	0.62	43442.9	72879.9	36.7	0.278	0.8564
NDEONHPJ_01571		hypothetical protein gene	60	147.2	135	-0.13	185530	186260	-12.3	0.6865	0.98736
NDEONHPJ_01572	moeA	moeA gene	93	94	93.4	-0.01	183673	199805	-0.6	0.9693	1
NDEONHPJ_01573		putative HTH-type transcriptional regulator gene	29	168.8	84.8	-0.99	102821	56593.4	-84	0.0237	0.51186
NDEONHPJ_01574	norG_3	norG 3 gene	109	54.8	66.6	0.28	125408	166881	11.8	0.3151	0.87987
NDEONHPJ_01575		hypothetical protein gene	66	76.7	61.1	-0.33	106264	92699.4	-15.6	0.329	0.88942
NDEONHPJ_01576	tusE	tusE gene	22	9.3	3.1	-1.58	4279.1	1563.4	-6.2	0.0691	0.63867
NDEONHPJ_01577		hypothetical protein gene	15	3.6	1	-1.87	1122.3	335.82	-2.6	0.1927	0.81492
NDEONHPJ_01578		hypothetical protein gene	23	3.4	2.2	-0.6	1622.4	1172.01	-1.1	0.6325	0.96838
NDEONHPJ_01579	tusD	tusD gene	18	15.6	4.5	-1.78	5906.3	1878.28	-11.1	0.0453	0.58905
NDEONHPJ_01580	galE_1	galE 1 gene	81	156.9	159.7	0.03	266902	297480	2.8	0.9282	1
NDEONHPJ_01581	fumC	fumC gene	85	76.7	73.3	-0.07	136908	143257	-3.4	0.8534	1
NDEONHPJ_01582		hypothetical protein gene	29	49.2	35.6	-0.47	29955.2	23737.3	-13.6	0.4196	0.92671
NDEONHPJ_01583		hypothetical protein gene	38	44.1	65.6	0.57	35178.4	57357.3	21.5	0.2486	0.83987
NDEONHPJ_01584		hypothetical protein gene	32	27.5	17.3	-0.67	18489.1	12748	-10.2	0.2535	0.83987
NDEONHPJ_01585	dadA_1	dadA 1 gene	89	99.9	91	-0.14	186790	186226	-9	0.5959	0.96048
NDEONHPJ_01586		hypothetical protein gene	40	64.1	100.4	0.65	53877	92362.7	36.3	0.0737	0.64181
NDEONHPJ_01587	ispF	ispF gene	38	0	1.9	1.53	0	1643.5	1.9	0.6302	0.968
NDEONHPJ_01588		hypothetical protein gene	43	160.7	110.6	-0.54	145102	109391	-50.1	0.0982	0.68828
NDEONHPJ_01589	argF	argF gene	53	106.5	110.3	0.05	118482	134465	3.9	0.8806	1
NDEONHPJ_01590		hypothetical protein gene	50	89.1	108.1	0.28	93507	124348	19.1	0.396	0.91928
NDEONHPJ_01591	glnG	glnG gene	84	106.1	92.3	-0.2	187079	178302	-13.8	0.4847	0.93301
NDEONHPJ_01592	glnL	glnL gene	89	93.8	92.8	-0.02	175396	190013	-1	0.9552	1
NDEONHPJ_01593	rimO	rimO gene	93	0	0	-4.33	79.9	4.36	0	0.7484	0.99763
NDEONHPJ_01594	pyrH	pyrH gene	56	0	2.6	1.86	0	3380.92	2.6	0.1154	0.72607
NDEONHPJ_01595	frr	frr gene	36	0	1.2	1.15	0	1008.26	1.2	0.3744	0.91155
NDEONHPJ_01596	uppS	uppS gene	36	0	0	0	0	0	0	1	1
NDEONHPJ_01597		hypothetical protein gene	71	0	0.1	3.21	18.2	185.02	0.1	0.7517	0.99763
NDEONHPJ_01598	dxr	dxr gene	87	4.9	2.6	-0.95	9039.2	5119.14	-2.4	0.4045	0.92102
NDEONHPJ_01599	rseP	rseP gene	99	44	56.4	0.36	91553	128436	12.4	0.2446	0.83987
NDEONHPJ_01600	bamA_2	bamA 2 gene	225	0	0	0	0	0	0	1	1
NDEONHPJ_01601		hypothetical protein gene	43	44.5	43.3	-0.04	40200.9	42839.7	-1.2	0.9242	1
NDEONHPJ_01602	lpxD	lpxD gene	74	1.4	0.2	-3.12	2214.2	279.15	-1.3	0.7531	0.99763
NDEONHPJ_01603	fabZ	fabZ gene	33	0	0	0	0	0	0	1	1
NDEONHPJ_01604	lpxA	lpxA gene	64	0.1	0.5	2.24	132.7	684.53	0.4	0.2755	0.85452
NDEONHPJ_01605		hypothetical protein gene	81	73.4	62.8	-0.22	124839	117028	-10.6	0.4646	0.93301
NDEONHPJ_01606	recX	recX gene	33	15.2	27.4	0.84	10561.7	20769.2	12.1	0.2267	0.83287
NDEONHPJ_01607	recA	recA gene	77	26.3	32.7	0.31	42573.5	57892.6	6.4	0.3996	0.9194
NDEONHPJ_01608	hslR	hslR gene	24	74.4	65.9	-0.17	37508.2	36396.9	-8.5	0.7901	1
NDEONHPJ_01609	yrfG	yrfG gene	50	33.1	44.3	0.42	34761.5	50942	11.2	0.4837	0.93301
NDEONHPJ_01610		hypothetical protein gene	33	29.2	11.8	-1.3	20246.2	8992.73	-17.4	0.0582	0.61901
NDEONHPJ_01611		hypothetical protein gene	17	31.8	55.8	0.81	11346.7	21818.7	24	0.3642	0.90753
NDEONHPJ_01612		hypothetical protein gene	24	48.2	46.2	-0.06	24283.9	25519.3	-2	0.9311	1
NDEONHPJ_01613		hypothetical protein gene	37	55.3	42.4	-0.39	42998.6	36049.2	-13	0.4192	0.92636
NDEONHPJ_01614	decR_1	decR 1 gene	37	17.5	29.6	0.76	13613.5	25169.1	12.1	0.1012	0.69211
NDEONHPJ_01615	kynU	kynU gene	85	51.8	62.4	0.27	92464.5	122068	10.6	0.3566	0.90711
NDEONHPJ_01616	pheP	pheP gene	115	100.3	85.5	-0.23	242199	226156	-14.8	0.3506	0.90561
NDEONHPJ_01617		hypothetical protein gene	69	65.1	49.2	-0.4	94366.3	78151.5	-15.9	0.2445	0.83987
NDEONHPJ_01618		Extracellular serine proteinase gene	110	87.1	76.4	-0.19	201296	193237	-10.8	0.4518	0.93301
NDEONHPJ_01619	bicA_1	bicA 1 gene	126	79.3	91.3	0.2	209843	264503	12	0.4081	0.92208
NDEONHPJ_01620		hypothetical protein gene	42	54.6	84.4	0.63	48187.5	81492.3	29.7	0.0825	0.67104
NDEONHPJ_01621	gdhB	gdhB gene	132	156	170.2	0.13	432402	516601	14.2	0.5162	0.93593
NDEONHPJ_01622		Putative universal stress protein gene	35	65.5	38.8	-0.76	48166.3	31243.4	-26.7	0.1667	0.79057
NDEONHPJ_01623		hypothetical protein gene	167	133	103.5	-0.36	466596	397527	-29.6	0.0954	0.68589
NDEONHPJ_01624		hypothetical protein gene	25	39.1	31.5	-0.31	20533.1	18125.6	-7.6	0.6884	0.98736
NDEONHPJ_01625		hypothetical protein gene	45	62.8	100.2	0.67	59355.7	103661	37.3	0.0888	0.67425
NDEONHPJ_01626	fruA	fruA gene	132	103.2	87.8	-0.23	285943	266631	-15.3	0.2735	0.85426
NDEONHPJ_01627	lacC	lacC gene	63	68.3	86.5	0.34	90303.7	125365	18.3	0.3492	0.90561
NDEONHPJ_01628		hypothetical protein gene	196	143.7	133.9	-0.1	591299	603592	-9.8	0.5777	0.95451
NDEONHPJ_01629		hypothetical protein gene	75	54.8	49.8	-0.14	86367.8	85830.8	-5.1	0.6512	0.97438
NDEONHPJ_01630		hypothetical protein gene	48	86.5	72.6	-0.25	87182.7	80118.9	-13.9	0.5154	0.93593
NDEONHPJ_01631		hypothetical protein gene	18	130.2	75.2	-0.79	49202.6	31149.5	-54.9	0.4852	0.93301
NDEONHPJ_01632		hypothetical protein gene	28	65.3	61.7	-0.08	38396	39759.9	-3.6	0.8736	1
NDEONHPJ_01633	brnQ	brnQ gene	116	93.8	100.7	0.1	228471	268741	6.9	0.6643	0.98192
NDEONHPJ_01634	map_2	map 2 gene	76	105.5	97.8	-0.11	168330	170935	-7.7	0.695	0.98736
NDEONHPJ_01635	dmlR_6	dmlR 6 gene	70	79.6	63.4	-0.33	116971	102145	-16.1	0.2998	0.87205
NDEONHPJ_01636		hypothetical protein gene	29	80	102.5	0.36	48748.2	68375.2	22.5	0.5185	0.93593
NDEONHPJ_01637	grxD	grxD gene	19	56.6	13.6	-2.05	22573	5959.28	-42.9	0.036	0.57418
NDEONHPJ_01638	argD	argD gene	96	96.4	150.5	0.64	194326	332370	54.1	0.0267	0.52542
NDEONHPJ_01639	guaB_2	guaB 2 gene	34	96.3	70.7	-0.44	68758.4	55322.5	-25.6	0.319	0.88283
NDEONHPJ_01640		hypothetical protein gene	32	50.2	39.1	-0.36	33742.3	28806.4	-11.1	0.4803	0.93301
NDEONHPJ_01641		hypothetical protein gene	14	116.2	85.5	-0.44	34173.1	27528.8	-30.7	0.4932	0.93301
NDEONHPJ_01642		hypothetical protein gene	32	61.5	78.5	0.35	41315.7	57792.9	17	0.4768	0.93301
NDEONHPJ_01643		hypothetical protein gene	26	40.9	71.3	0.8	22354.8	42636.9	30.4	0.1214	0.72607
NDEONHPJ_01644	ftsY	ftsY gene	68	0.2	0.2	-0.09	238.7	244.83	0	0.9409	1
NDEONHPJ_01645		hypothetical protein gene	36	123.5	109	-0.18	93373.9	90219	-14.6	0.6107	0.96651
NDEONHPJ_01646		hypothetical protein gene	47	119.7	127.6	0.09	118148	137922	7.9	0.7838	1
NDEONHPJ_01647		hypothetical protein gene	49	86.3	89.4	0.05	88842.3	100768	3.1	0.8879	1
NDEONHPJ_01648		hypothetical protein gene	15	105.4	138.2	0.39	33191.7	47679.5	32.8	0.4998	0.93301
NDEONHPJ_01649		hypothetical protein gene	5	79.7	70.2	-0.18	8370.8	8071.19	-9.5	0.8677	1
NDEONHPJ_01650	cydB_1	cydB 1 gene	89	157.6	137.1	-0.2	294474	280576	-20.5	0.4234	0.92813
NDEONHPJ_01651	cydA	cydA gene	116	137.9	144	0.06	335953	384245	6.1	0.7913	1
NDEONHPJ_01652		hypothetical protein gene	17	29.5	34.5	0.23	10518.9	13485.3	5	0.8365	1
NDEONHPJ_01653		hypothetical protein gene	48	96	103.1	0.1	96749.3	113836	7.1	0.7855	1
NDEONHPJ_01654		hypothetical protein gene	27	78.2	99.9	0.35	44355	62029.3	21.7	0.47	0.93301
NDEONHPJ_01655	iolC	iolC gene	69	115.5	139.1	0.27	167288	220820	23.7	0.3534	0.90691
NDEONHPJ_01656	bfrD_1	bfrD 1 gene	156	127.8	135.8	0.09	418667	487235	8	0.7108	0.99008
NDEONHPJ_01657		hypothetical protein gene	194	118.2	94.8	-0.32	481689	422922	-23.5	0.1181	0.72607
NDEONHPJ_01658		Putative phospholipase A1 gene	77	115.7	88.7	-0.38	187094	157010	-27	0.2093	0.82393
NDEONHPJ_01659	ktrB	ktrB gene	117	94.5	80	-0.24	232120	215335	-14.5	0.2994	0.87205
NDEONHPJ_01660	ktrA	ktrA gene	46	70.8	79.5	0.17	68362.9	84120	8.7	0.748	0.99763
NDEONHPJ_01661	ilvA	ilvA gene	100	129.4	154.2	0.25	271724	354679	24.8	0.3342	0.89566
NDEONHPJ_01662	rpiA	rpiA gene	45	0	2.2	1.66	0	2239	2.2	0.1759	0.79297
NDEONHPJ_01663		hypothetical protein gene	45	171.6	161.7	-0.09	162182	167360	-9.9	0.8201	1
NDEONHPJ_01664		hypothetical protein gene	138	127.5	103.3	-0.3	369416	327764	-24.2	0.155	0.78329
NDEONHPJ_01665	argC	argC gene	71	74.7	67	-0.16	111346	109345	-7.7	0.5805	0.95517
NDEONHPJ_01666		hypothetical protein gene	46	81.6	67.2	-0.28	78784.2	71120.7	-14.3	0.5634	0.95053
NDEONHPJ_01667	clpS	clpS gene	28	161.4	129.3	-0.32	94892.1	83278.4	-32.1	0.4572	0.93301
NDEONHPJ_01668	clpA	clpA gene	137	145.4	120.3	-0.27	418227	379101	-25.1	0.2231	0.83287
NDEONHPJ_01669		hypothetical protein gene	34	88.7	40.8	-1.12	63360.2	31881	-48	0.0148	0.44801
NDEONHPJ_01670	aroF_1	aroF 1 gene	70	59.7	60.7	0.02	87801.8	97789.7	1	0.9422	1
NDEONHPJ_01671	menH_2	menH 2 gene	68	71.3	101.5	0.51	101749	158729	30.2	0.0976	0.68589
NDEONHPJ_01672		hypothetical protein gene	37	96.5	105.9	0.13	75009.8	90125.5	9.4	0.7451	0.99763
NDEONHPJ_01673	fadH_3	fadH 3 gene	140	116.7	99.3	-0.23	343039	319783	-17.4	0.2748	0.85452
NDEONHPJ_01674		hypothetical protein gene	30	57.9	53.3	-0.12	36484.1	36750.3	-4.7	0.7989	1
NDEONHPJ_01675		hypothetical protein gene	40	133	100.8	-0.4	111709	92720.2	-32.2	0.3441	0.90305
NDEONHPJ_01676		hypothetical protein gene	85	122.4	105.9	-0.21	218569	207079	-16.5	0.449	0.93301
NDEONHPJ_01677		hypothetical protein gene	66	131.2	143.1	0.13	181777	217151	11.9	0.8004	1
NDEONHPJ_01678		hypothetical protein gene	17	50.5	94.1	0.9	18024.5	36793.8	43.6	0.1773	0.79556
NDEONHPJ_01679	pyrG	pyrG gene	118	0	0	0	0	0	0	1	1
NDEONHPJ_01680	kdsA	kdsA gene	58	0	0	0	0	0	0	1	1
NDEONHPJ_01681	eno	eno gene	77	0.1	2	4.11	189.9	3592.12	1.9	0.0043	0.34248
NDEONHPJ_01682		hypothetical protein gene	52	32.7	59.1	0.85	35739.3	70732.8	26.4	0.0597	0.61931
NDEONHPJ_01683	ftsB	ftsB gene	31	0	1	6.17	8.9	699.56	1	0.0509	0.6062
NDEONHPJ_01684	ispD	ispD gene	52	0	0	-0.84	6.8	4.15	0	0.7539	0.99763
NDEONHPJ_01685	pcaI_1	pcaI 1 gene	34	83.9	31.3	-1.42	59889.9	24515.1	-52.5	0.085	0.67192
NDEONHPJ_01686	pcaJ_1	pcaJ 1 gene	28	93.4	59.1	-0.66	54912.1	38066.2	-34.3	0.4009	0.9194
NDEONHPJ_01687	pcaF_1	pcaF 1 gene	56	76	124.4	0.71	89385.6	160239	48.4	0.128	0.73647
NDEONHPJ_01688	pcaB	pcaB gene	73	186.8	191.9	0.04	286385	322128	5	0.8974	1
NDEONHPJ_01689	catD_1	catD 1 gene	46	28.2	43	0.61	27201.4	45529	14.9	0.2737	0.85426
NDEONHPJ_01690	pcaK_1	pcaK 1 gene	79	80.3	74.4	-0.11	133230	135268	-5.9	0.7618	0.9982
NDEONHPJ_01691		hypothetical protein gene	25	162	166.1	0.04	85041.6	95494.4	4.1	0.9439	1
NDEONHPJ_01692	pcaH	pcaH gene	46	108.7	83.4	-0.38	104982	88246.1	-25.3	0.3429	0.90305
NDEONHPJ_01693	pcaG	pcaG gene	35	99.1	83.1	-0.25	72816.9	66880.5	-16	0.5892	0.96014
NDEONHPJ_01694	quiB	quiB gene	44	105	60.7	-0.79	96983.1	61398.6	-44.3	0.1041	0.69765
NDEONHPJ_01695	quiC	quiC gene	102	135.8	148.2	0.13	290842	347651	12.4	0.6145	0.96706
NDEONHPJ_01696	oprB_2	oprB 2 gene	86	142.5	156.4	0.13	257283	309390	14	0.5683	0.95199
NDEONHPJ_01697	quiA	quiA gene	170	147.9	131.6	-0.17	527906	514553	-16.3	0.4007	0.9194
NDEONHPJ_01698		hypothetical protein gene	40	70.3	62	-0.18	59022	57081.3	-8.2	0.7081	0.98898
NDEONHPJ_01699		hypothetical protein gene	34	158.9	156	-0.03	113420	122013	-2.8	0.9427	1
NDEONHPJ_01700		hypothetical protein gene	39	48.9	45.2	-0.11	40011.7	40554.9	-3.6	0.7847	1
NDEONHPJ_01701		putative metallo-hydrolase gene	69	70.6	90.8	0.36	102342	144042	20.1	0.2654	0.84693
NDEONHPJ_01702	pcaU	pcaU gene	62	53.9	40.2	-0.42	70149.4	57325.4	-13.7	0.2481	0.83987
NDEONHPJ_01703	pcpR_1	pcpR 1 gene	72	73.6	55.4	-0.41	111322	91758.3	-18.2	0.186	0.8067
NDEONHPJ_01704	bbsG	bbsG gene	81	92.7	60	-0.63	157761	111783	-32.7	0.1529	0.78329
NDEONHPJ_01705		hypothetical protein gene	71	98.2	90.3	-0.12	146476	147538	-7.9	0.6992	0.98736
NDEONHPJ_01706		hypothetical protein gene	33	71.9	110.1	0.61	49814.4	83558	38.2	0.1577	0.78753
NDEONHPJ_01707		putative oxidoreductase gene	52	85.5	62	-0.46	93312.3	74175.8	-23.4	0.2908	0.86922
NDEONHPJ_01708	nicP_1	nicP 1 gene	91	88.8	68.1	-0.38	169752	142452	-20.8	0.1892	0.80812
NDEONHPJ_01709		hypothetical protein gene	97	109.6	113.1	0.05	223154	252343	3.6	0.8445	1
NDEONHPJ_01710		hypothetical protein gene	44	20.7	29.9	0.54	19094.2	30309.2	9.3	0.41	0.92404
NDEONHPJ_01711	gatA_2	gatA 2 gene	64	48.7	37.9	-0.36	65450	55778.3	-10.8	0.3376	0.89566
NDEONHPJ_01712	hsaA	hsaA gene	62	66.8	68	0.03	87013.4	97029.9	1.2	0.9477	1
NDEONHPJ_01713		hypothetical protein gene	16	94.3	87.3	-0.11	31696.7	32130.4	-7	0.8486	1
NDEONHPJ_01714		hypothetical protein gene	28	99.3	94.3	-0.07	58391.2	60744.3	-5	0.8909	1
NDEONHPJ_01715	antA_1	antA 1 gene	69	83.7	77.8	-0.1	121255	123505	-5.9	0.7568	0.99819
NDEONHPJ_01716		hypothetical protein gene	42	132.2	114.3	-0.21	116586	110381	-17.9	0.6312	0.968
NDEONHPJ_01717	fabG_1	fabG 1 gene	37	42.4	72.7	0.78	32932.9	61859.5	30.3	0.3463	0.90305
NDEONHPJ_01718	yeaX	yeaX gene	46	142.2	101.9	-0.48	137320	107815	-40.2	0.187	0.8067
NDEONHPJ_01719	C1-hpah_1	C1-hpah 1 gene	62	59.5	65.3	0.14	77421	93147.6	5.9	0.7715	1
NDEONHPJ_01720	feaR	feaR gene	69	34.4	15.3	-1.16	49776.1	24318.8	-19	0.0208	0.4939
NDEONHPJ_01721	tynA	tynA gene	169	91.9	100.7	0.13	326020	391561	8.9	0.5195	0.93593
NDEONHPJ_01722		hypothetical protein gene	100	84.7	83.9	-0.01	177769	193025	-0.7	0.965	1
NDEONHPJ_01723	feaB	feaB gene	95	66.6	55.7	-0.26	132925	121612	-11	0.4464	0.93301
NDEONHPJ_01724	pac	pac gene	182	90.3	100.8	0.16	344952	422088	10.6	0.4253	0.92857
NDEONHPJ_01725	catD_2	catD 2 gene	46	85.2	117.6	0.46	82345.2	124446	32.4	0.2858	0.86273
NDEONHPJ_01726	pcaF_2	pcaF 2 gene	60	105.9	98.8	-0.1	133474	136319	-7.1	0.799	1
NDEONHPJ_01727	pcaJ_2	pcaJ 2 gene	26	12.6	54.9	2.12	6888.3	32836.7	42.3	0.0901	0.67425
NDEONHPJ_01728	pcaI_2	pcaI 2 gene	35	69.6	50.5	-0.46	51154.3	40659.1	-19.1	0.4573	0.93301
NDEONHPJ_01729	catA	catA gene	57	120.4	177.3	0.56	144178	232432	56.8	0.081	0.66594
NDEONHPJ_01730	catC	catC gene	19	111.5	128.8	0.21	44480.4	56287.8	17.3	0.7646	0.99842
NDEONHPJ_01731	catB	catB gene	75	106.6	125.7	0.24	167904	216876	19.1	0.3879	0.91928
NDEONHPJ_01732	catM	catM gene	65	36.3	33.7	-0.11	49514.2	50353.6	-2.6	0.7878	1
NDEONHPJ_01733		hypothetical protein gene	69	65.1	66.5	0.03	94336.9	105584	1.4	0.9205	1
NDEONHPJ_01734	pdhR	pdhR gene	51	63.3	74.6	0.24	67759.9	87522.2	11.3	0.5404	0.94296
NDEONHPJ_01735	araC_1	araC 1 gene	104	99.8	107.9	0.11	217945	258164	8.1	0.6503	0.97438
NDEONHPJ_01736	ttuB_1	ttuB 1 gene	98	67.8	56.6	-0.26	139572	127529	-11.2	0.3724	0.91145
NDEONHPJ_01737		hypothetical protein gene	63	69.7	70.9	0.02	92246.9	102689	1.1	0.9376	1
NDEONHPJ_01738		Alpha-ketoglutaric semialdehyde dehydrogenase gene	89	52.2	58.3	0.16	97484.1	119356	6.1	0.6807	0.98685
NDEONHPJ_01739		hypothetical protein gene	59	90.4	55.6	-0.7	111995	75464.3	-34.8	0.0601	0.61931
NDEONHPJ_01740	cpo	cpo gene	47	80.7	66.9	-0.27	79622.6	72312.3	-13.8	0.5525	0.9444
NDEONHPJ_01741	namA_2	namA 2 gene	70	65	56.7	-0.2	95622	91286	-8.3	0.6144	0.96706
NDEONHPJ_01742		hypothetical protein gene	63	102.2	107.4	0.07	135184	155609	5.2	0.8482	1
NDEONHPJ_01743	yyaP	yyaP gene	28	59.2	67.9	0.2	34830.5	43733.7	8.7	0.6913	0.98736
NDEONHPJ_01744		hypothetical protein gene	57	50.1	86.4	0.79	59913.2	113320	36.4	0.0387	0.57418
NDEONHPJ_01745	hmrR_1	hmrR 1 gene	35	64.7	46.7	-0.47	47521.2	37569.5	-18	0.3786	0.91424
NDEONHPJ_01746		hypothetical protein gene	43	47.1	83.4	0.82	42556.8	82464.6	36.3	0.1725	0.79057
NDEONHPJ_01747		NADH dehydrogenase-like protein gene	70	77.2	82.5	0.1	113449	132823	5.3	0.7906	1
NDEONHPJ_01748	iscR_1	iscR 1 gene	30	56.1	38.1	-0.56	35314.3	26276.7	-18	0.4164	0.92493
NDEONHPJ_01749		hypothetical protein gene	57	106.3	138.5	0.38	127190	181518	32.2	0.366	0.9079
NDEONHPJ_01750		hypothetical protein gene	43	80.4	83	0.05	72615.1	82106.1	2.6	0.9198	1
NDEONHPJ_01751	pcpR_2	pcpR 2 gene	77	51.9	55.8	0.1	83919.4	98779.9	3.9	0.7619	0.9982
NDEONHPJ_01752	tsaC1	tsaC1 gene	52	68.6	101.2	0.56	74858.3	120984	32.6	0.2064	0.8229
NDEONHPJ_01753	lvr_1	lvr 1 gene	30	78.7	205.9	1.39	49578.3	142083	127.2	0.0064	0.36518
NDEONHPJ_01754		Putative short-chain type dehydrogenase/reductase gene	50	47	53.3	0.18	49342.3	61242.4	6.3	0.7102	0.99008
NDEONHPJ_01755		putative enoyl-CoA hydratase 1 gene	23	91.8	64.7	-0.51	44357.2	34230.9	-27.1	0.3265	0.88777
NDEONHPJ_01756	dmdC_4	dmdC 4 gene	100	121	129.9	0.1	254186	298747	8.8	0.6712	0.98276
NDEONHPJ_01757		hypothetical protein gene	89	49.8	73.8	0.57	93144.2	151046	24	0.087	0.67192
NDEONHPJ_01758	fadD_1	fadD 1 gene	119	29	46.4	0.68	72362.6	127040	17.5	0.0275	0.52875
NDEONHPJ_01759	panS_2	panS 2 gene	74	49.8	43.1	-0.21	77436.6	73287.2	-6.8	0.598	0.96048
NDEONHPJ_01760		hypothetical protein gene	52	15	13.1	-0.2	16425.7	15647.9	-2	0.734	0.99719
NDEONHPJ_01761		hypothetical protein gene	46	4.3	3.4	-0.32	4143.7	3647.13	-0.8	0.7004	0.98736
NDEONHPJ_01762		hypothetical protein gene	81	10.1	8.4	-0.27	17181.1	15619.6	-1.7	0.6459	0.97335
NDEONHPJ_01763		hypothetical protein gene	49	47.4	48.1	0.02	48761.4	54164.4	0.7	0.9688	1
NDEONHPJ_01764		hypothetical protein gene	47	35.2	29	-0.28	34760.4	31343.6	-6.2	0.5328	0.93989
NDEONHPJ_01765		hypothetical protein gene	41	61	82.7	0.44	52541.8	78000.9	21.7	0.3892	0.91928
NDEONHPJ_01766		hypothetical protein gene	49	10.9	8	-0.44	11229.3	9039.03	-2.9	0.5531	0.9444
NDEONHPJ_01767		hypothetical protein gene	75	15	25.8	0.79	23593.5	44550.7	10.8	0.1678	0.79057
NDEONHPJ_01768		hypothetical protein gene	15	42.3	18.6	-1.19	13339.9	6408.76	-23.8	0.2007	0.82231
NDEONHPJ_01769		hypothetical protein gene	23	10.8	15.6	0.53	5204.7	8239.97	4.8	0.4964	0.93301
NDEONHPJ_01770		hypothetical protein gene	71	56.1	37.6	-0.58	83613.2	61323.6	-18.5	0.1036	0.69729
NDEONHPJ_01771	ttuB_2	ttuB 2 gene	104	59.3	49.6	-0.26	129515	118568	-9.7	0.3675	0.90951
NDEONHPJ_01772		4-sulfomuconolactone hydrolase gene	55	36.8	62.8	0.77	42452.3	79466.1	26.1	0.0881	0.67425
NDEONHPJ_01773		hypothetical protein gene	99	40.6	41.3	0.02	84366.2	93938.4	0.7	0.9572	1
NDEONHPJ_01774		hypothetical protein gene	52	29.2	20.5	-0.51	31867.1	24458.6	-8.7	0.345	0.90305
NDEONHPJ_01775		6-deoxy-6-sulfogluconolactonase gene	67	58.9	54.5	-0.11	82847.7	84034.2	-4.4	0.7496	0.99763
NDEONHPJ_01776	sauU	sauU gene	93	58.1	41	-0.5	113436	87744.7	-17.1	0.1423	0.77165
NDEONHPJ_01777	dmlR_7	dmlR 7 gene	63	35.1	39.9	0.19	46402.6	57809.6	4.8	0.8622	1
NDEONHPJ_01778		hypothetical protein gene	33	52.7	78.2	0.57	36501.5	59352.1	25.5	0.231	0.83287
NDEONHPJ_01779		hypothetical protein gene	40	58.5	67.1	0.2	49113	61749.1	8.7	0.6666	0.98192
NDEONHPJ_01780	emrA_1	emrA 1 gene	74	52.5	79.5	0.6	81530.8	135391	27.1	0.1186	0.72607
NDEONHPJ_01781	emrY	emrY gene	122	69.5	85.1	0.29	178002	238875	15.7	0.2183	0.82719
NDEONHPJ_01782	slmA	slmA gene	39	49.2	46	-0.1	40305.3	41220.8	-3.3	0.8468	1
NDEONHPJ_01783		Alpha-ketoglutaric semialdehyde dehydrogenase gene	82	54.7	45.8	-0.26	94220	86340.9	-8.9	0.5367	0.94008
NDEONHPJ_01784	araC_2	araC 2 gene	95	87.7	91	0.05	174893	198833	3.3	0.8605	1
NDEONHPJ_01785		hypothetical protein gene	78	25.6	26.7	0.06	41912.8	47938.7	1.1	0.8859	1
NDEONHPJ_01786	gbpR	gbpR gene	60	60.7	50.7	-0.26	76449.6	69933.9	-10	0.5108	0.9339
NDEONHPJ_01787	denD	denD gene	60	35.7	36.2	0.02	44922.6	49920.9	0.5	0.9638	1
NDEONHPJ_01788	ttuB_3	ttuB 3 gene	109	53.8	63.6	0.24	123228	159385	9.7	0.3968	0.91928
NDEONHPJ_01789	glxR_1	glxR 1 gene	44	38	58.8	0.63	35104.8	59555.6	20.9	0.2047	0.8229
NDEONHPJ_01790	rhaS_6	rhaS 6 gene	63	78.9	63.5	-0.31	104382	91939.2	-15.4	0.3916	0.91928
NDEONHPJ_01791	adhA	adhA gene	76	137	127.9	-0.1	218702	223599	-9.1	0.7318	0.99629
NDEONHPJ_01792	yclQ	yclQ gene	71	107.1	87.7	-0.29	159746	143221	-19.4	0.3096	0.87935
NDEONHPJ_01793		putative ABC transporter permease protein gene	69	66.9	83	0.31	96972.3	131709	16.1	0.3223	0.88445
NDEONHPJ_01794	fepC	fepC gene	48	41.1	60.7	0.56	41420.8	67018.3	19.6	0.2864	0.86273
NDEONHPJ_01795		hypothetical protein gene	40	63.2	88.8	0.49	53090.2	81650.8	25.5	0.1965	0.81921
NDEONHPJ_01796	nimR_2	nimR 2 gene	68	77.2	124	0.68	110195	193913	46.8	0.0645	0.6291
NDEONHPJ_01797		hypothetical protein gene	62	69.8	94.6	0.44	90910.3	134845	24.7	0.2478	0.83987
NDEONHPJ_01798	prs2	prs2 gene	50	59.8	128.4	1.1	62756.6	147709	68.7	0.0128	0.44774
NDEONHPJ_01799		hypothetical protein gene	110	86.4	136	0.66	199510	344175	49.7	0.0537	0.61765
NDEONHPJ_01800		hypothetical protein gene	57	56.2	45	-0.32	67257.8	59055.8	-11.1	0.4253	0.92857
NDEONHPJ_01801		hypothetical protein gene	89	61.4	68	0.15	114831	139108	6.5	0.6977	0.98736
NDEONHPJ_01802		hypothetical protein gene	8	24.9	37.7	0.6	4176.1	6936.35	12.8	0.6749	0.98424
NDEONHPJ_01803		hypothetical protein gene	45	40.3	36.8	-0.13	38087.8	38117.9	-3.5	0.8044	1
NDEONHPJ_01804		hypothetical protein gene	23	12.8	6	-1.1	6184.2	3158.28	-6.8	0.2137	0.8264
NDEONHPJ_01805		hypothetical protein gene	41	8.9	10.1	0.18	7644.2	9505.07	1.2	0.8149	1
NDEONHPJ_01806		hypothetical protein gene	51	39.5	43.9	0.15	42336.1	51534.4	4.4	0.7328	0.99659
NDEONHPJ_01807	mdlY	mdlY gene	98	48.6	56.4	0.21	99998.5	127061	7.8	0.6288	0.968
NDEONHPJ_01808		hypothetical protein gene	14	0	0.7	0.81	0	240.91	0.7	0.7516	0.99763
NDEONHPJ_01809	emrA_2	emrA 2 gene	52	29.1	51.5	0.82	31806.1	61626.6	22.4	0.1886	0.80812
NDEONHPJ_01810	emrB_1	emrB 1 gene	82	68	86.3	0.34	117140	162829	18.3	0.3132	0.87935
NDEONHPJ_01811		hypothetical protein gene	59	59.8	79.9	0.42	74092.2	108398	20.1	0.2464	0.83987
NDEONHPJ_01812		hypothetical protein gene	90	36.6	68.7	0.91	69107.9	142262	32.2	0.0148	0.44801
NDEONHPJ_01813	bepC	bepC gene	89	75.7	71.4	-0.08	141549	146206	-4.3	0.7616	0.9982
NDEONHPJ_01814		hypothetical protein gene	93	99.6	100.5	0.01	194492	215044	0.9	0.9613	1
NDEONHPJ_01815	surE_2	surE 2 gene	54	113.8	112.1	-0.02	129045	139240	-1.7	0.9782	1
NDEONHPJ_01816		hypothetical protein gene	42	50.7	64.5	0.35	44683.5	62330.7	13.9	0.4678	0.93301
NDEONHPJ_01817		hypothetical protein gene	31	44.8	41.1	-0.12	29164.8	29322.6	-3.7	0.8401	1
NDEONHPJ_01818		hypothetical protein gene	107	54.8	55.5	0.02	123119	136655	0.7	0.9528	1
NDEONHPJ_01819		hypothetical protein gene	29	0	0	0	0	0	0	1	1
NDEONHPJ_01820		hypothetical protein gene	41	55.3	44.2	-0.32	47576.8	41633.8	-11.1	0.4314	0.93035
NDEONHPJ_01821		hypothetical protein gene	52	22.2	35.8	0.69	24253.2	42801.7	13.6	0.1964	0.81921
NDEONHPJ_01822		hypothetical protein gene	83	0	0	0.01	0	7.39	0	1	1
NDEONHPJ_01823		hypothetical protein gene	64	0.1	0.4	2.51	95.1	593.66	0.3	0.069	0.63867
NDEONHPJ_01824	ttr	ttr gene	39	43.9	35.6	-0.3	35935.4	31947.6	-8.3	0.6418	0.97335
NDEONHPJ_01825		hypothetical protein gene	57	39.1	46.4	0.25	46819.7	60782.9	7.2	0.6072	0.96584
NDEONHPJ_01826		hypothetical protein gene	59	101.8	131.6	0.37	126166	178588	29.8	0.1959	0.8185
NDEONHPJ_01827		hypothetical protein gene	60	51.1	48.6	-0.07	64393.9	67092.6	-2.5	0.8303	1
NDEONHPJ_01828		hypothetical protein gene	18	49.9	102.9	1.04	18862.7	42585.3	53	0.1354	0.75457
NDEONHPJ_01829	hcaB_2	hcaB 2 gene	71	71.4	77.2	0.11	106472	126034	5.8	0.735	0.99763
NDEONHPJ_01830	hcaB_3	hcaB 3 gene	50	84.9	46.6	-0.87	89159.9	53611.4	-38.3	0.0409	0.58131
NDEONHPJ_01831		hypothetical protein gene	53	142.6	115.1	-0.31	158718	140260	-27.5	0.4341	0.93077
NDEONHPJ_01832	virS_2	virS 2 gene	79	35.7	50.9	0.51	59143.8	92564.1	15.3	0.1376	0.76349
NDEONHPJ_01833		hypothetical protein gene	77	65	31.9	-1.03	105174	56569	-33.1	0.0108	0.44602
NDEONHPJ_01834		hypothetical protein gene	37	23.6	47.7	1.02	18329.9	40583.8	24.1	0.039	0.57418
NDEONHPJ_01835	sasA_1	sasA 1 gene	93	37.1	31.7	-0.23	72405.4	67738.2	-5.4	0.4987	0.93301
NDEONHPJ_01836	srrA	srrA gene	64	55.8	46	-0.28	75003.3	67772.4	-9.8	0.4756	0.93301
NDEONHPJ_01837	mexA	mexA gene	83	124.7	143.4	0.2	217410	273750	18.7	0.4761	0.93301
NDEONHPJ_01838	acrB	acrB gene	216	63.3	65.6	0.05	287116	325710	2.3	0.8085	1
NDEONHPJ_01839	uvrA_2	uvrA 2 gene	185	25.5	28.5	0.16	99010.6	121374	3	0.5479	0.9444
NDEONHPJ_01840		hypothetical protein gene	14	0	0	0	0	0	0	1	1
NDEONHPJ_01841		hypothetical protein gene	118	0	0	0	0	0	0	1	1
NDEONHPJ_01842		hypothetical protein gene	32	1	0.4	-1.36	666.9	283.92	-0.6	0.3375	0.89566
NDEONHPJ_01843		hypothetical protein gene	26	0.3	0.1	-1.59	140.9	51.14	-0.2	0.7444	0.99763
NDEONHPJ_01844		hypothetical protein gene	25	56.2	40.6	-0.47	29514.2	23363	-15.6	0.5528	0.9444
NDEONHPJ_01845		hypothetical protein gene	121	180.7	185.2	0.04	459110	515527	4.6	0.9047	1
NDEONHPJ_01846		hypothetical protein gene	28	129.1	78	-0.73	75932.2	50245.8	-51.1	0.3951	0.91928
NDEONHPJ_01847		hypothetical protein gene	148	185.4	246.2	0.41	576280	837905	60.7	0.1303	0.74308
NDEONHPJ_01848		hypothetical protein gene	17	104.3	61.8	-0.76	37223	24147.7	-42.5	0.5862	0.95812
NDEONHPJ_01849		hypothetical protein gene	14	0	0	0	0	0	0	1	1
NDEONHPJ_01850		hypothetical protein gene	118	0	0	0	0	0	0	1	1
NDEONHPJ_01851		hypothetical protein gene	17	0	0	0	0	0	0	1	1
NDEONHPJ_01852		hypothetical protein gene	19	3.3	3.7	0.18	1306.8	1618.42	0.4	0.8918	1
NDEONHPJ_01853		hypothetical protein gene	32	1.5	20.7	3.75	1038.7	15255.1	19.2	0.0012	0.18456
NDEONHPJ_01854	smf-1_1	smf-1 1 gene	44	90.6	101.6	0.17	83703.8	102836	11	0.7663	0.99842
NDEONHPJ_01855	yadV_1	yadV 1 gene	42	12	14.5	0.27	10611.6	13978.1	2.4	0.7021	0.98736
NDEONHPJ_01856	htrE_1	htrE 1 gene	212	52.4	76	0.54	233449	370781	23.6	0.0117	0.44602
NDEONHPJ_01857		hypothetical protein gene	13	58.7	88.9	0.6	16022.1	26573.7	30.2	0.5325	0.93989
NDEONHPJ_01858	mrkD_1	mrkD 1 gene	86	91.3	64.3	-0.5	164816	127217	-26.9	0.0839	0.67192
NDEONHPJ_01859		hypothetical protein gene	90	28.6	23.9	-0.26	54126	49386.1	-4.8	0.5264	0.93881
NDEONHPJ_01860	frmA	frmA gene	76	85.5	74.3	-0.2	136444	129930	-11.2	0.5574	0.94719
NDEONHPJ_01861		hypothetical protein gene	168	61.3	77	0.33	216239	297663	15.7	0.1548	0.78329
NDEONHPJ_01862		hypothetical protein gene	97	32.6	34.9	0.1	66488	77961.6	2.3	0.83	1
NDEONHPJ_01863		hypothetical protein gene	40	17.6	16.1	-0.13	14746.5	14770.4	-1.5	0.8349	1
NDEONHPJ_01864		hypothetical protein gene	48	9.1	7.8	-0.22	9193.3	8620.83	-1.3	0.6981	0.98736
NDEONHPJ_01865	clsC_2	clsC 2 gene	130	53.8	59.7	0.15	146878	178368	5.9	0.5671	0.95189
NDEONHPJ_01866		hypothetical protein gene	45	35.8	24.2	-0.56	33833	25092.3	-11.6	0.4096	0.92384
NDEONHPJ_01867		hypothetical protein gene	15	0.4	6.3	4.09	116.1	2167.56	5.9	0.0718	0.6404
NDEONHPJ_01868		hypothetical protein gene	18	15.8	19.8	0.33	5956.2	8208.12	4.1	0.7491	0.99763
NDEONHPJ_01869		hypothetical protein gene	63	60.8	94.5	0.64	80382.9	136896	33.7	0.0831	0.67104
NDEONHPJ_01870	mftC	mftC gene	73	29.9	64.3	1.11	45816.9	108019	34.4	0.0055	0.3447
NDEONHPJ_01871	pqqD	pqqD gene	18	136.8	68.3	-1	51701.4	28290.1	-68.4	0.1467	0.77878
NDEONHPJ_01872	pqqC	pqqC gene	44	117.9	112.4	-0.07	108974	113772	-5.5	0.8443	1
NDEONHPJ_01873	pqqB	pqqB gene	64	84.2	52.1	-0.69	113178	76710.9	-32.1	0.0649	0.6291
NDEONHPJ_01874	ppk_1	ppk 1 gene	148	49.9	57.1	0.19	155100	194256	7.2	0.4218	0.92778
NDEONHPJ_01875	yhcR	yhcR gene	130	70.1	90.6	0.37	191275	270935	20.5	0.1171	0.72607
NDEONHPJ_01876		hypothetical protein gene	36	16.4	27.8	0.76	12371.3	23017.8	11.4	0.1416	0.76894
NDEONHPJ_01877	vibB	vibB gene	46	71.9	64.9	-0.15	69433.1	68675.2	-7	0.7228	0.99425
NDEONHPJ_01878	dhbA	dhbA gene	47	78.4	81.6	0.06	77369.6	88201.4	3.2	0.871	1
NDEONHPJ_01879	cysA_2	cysA 2 gene	45	94.4	60.7	-0.64	89185.1	62875.5	-33.6	0.125	0.7324
NDEONHPJ_01880	modB	modB gene	42	44.2	65.1	0.56	39013.8	62902	20.9	0.2819	0.8614
NDEONHPJ_01881	modA	modA gene	61	48.7	37.9	-0.36	62322.1	53162.1	-10.8	0.4014	0.9199
NDEONHPJ_01882	mopA	mopA gene	22	41.9	124.7	1.57	19351.4	63094.4	82.8	0.0254	0.5158
NDEONHPJ_01883	antA_2	antA 2 gene	90	82.3	70	-0.23	155520	144944	-12.3	0.5045	0.93301
NDEONHPJ_01884	antB	antB gene	33	154.7	186	0.27	107222	141165	31.3	0.5149	0.93593
NDEONHPJ_01885	antC	antC gene	62	85.7	140	0.71	111535	199667	54.4	0.0282	0.53035
NDEONHPJ_01886	rhaS_7	rhaS 7 gene	72	60.5	60.6	0	91538.9	100392	0.1	0.996	1
NDEONHPJ_01887		hypothetical protein gene	68	50.4	62.8	0.32	71961.7	98199.5	12.4	0.4138	0.92493
NDEONHPJ_01888	C1-hpah_2	C1-hpah 2 gene	24	65.2	83.4	0.36	32852.4	46024.6	18.2	0.5124	0.93407
NDEONHPJ_01889	styA	styA gene	68	69.2	92.8	0.42	98885.7	145106	23.5	0.2509	0.83987
NDEONHPJ_01890	bacC	bacC gene	45	98.3	136.6	0.48	92870.7	141410	38.4	0.2307	0.83287
NDEONHPJ_01891		hypothetical protein gene	74	145.2	111.9	-0.38	225656	190426	-33.3	0.2043	0.8229
NDEONHPJ_01892	pcaK_2	pcaK 2 gene	107	53.6	46.6	-0.2	120411	114712	-7	0.5395	0.94296
NDEONHPJ_01893		hypothetical protein gene	66	42.8	35.9	-0.25	59382.1	54521	-6.9	0.5325	0.93989
NDEONHPJ_01894	bdhA	bdhA gene	54	55.1	98	0.83	62443.7	121774	43	0.0503	0.60281
NDEONHPJ_01895		hypothetical protein gene	104	52.4	94.9	0.86	114416	227041	42.5	0.0084	0.39646
NDEONHPJ_01896		hypothetical protein gene	35	28.4	40	0.49	20883.7	32197.9	11.6	0.5289	0.9395
NDEONHPJ_01897		hypothetical protein gene	54	26.8	27.1	0.02	30425	33696.2	0.3	0.9739	1
NDEONHPJ_01898		hypothetical protein gene	25	38.6	35.7	-0.11	20277.3	20549.1	-2.9	0.834	1
NDEONHPJ_01899		hypothetical protein gene	13	75.1	24	-1.65	20515.4	7170.63	-51.2	0.0616	0.62301
NDEONHPJ_01900		hypothetical protein gene	66	20	22.6	0.18	27708.8	34333	2.6	0.6801	0.98685
NDEONHPJ_01901		hypothetical protein gene	40	26.9	16.9	-0.67	22569.6	15564.4	-10	0.2578	0.84112
NDEONHPJ_01902	gltC_1	gltC 1 gene	59	38.5	26.1	-0.56	47667.1	35485.4	-12.3	0.2505	0.83987
NDEONHPJ_01903	scoA	scoA gene	46	62.1	106.5	0.78	59942.8	112723	44.5	0.0203	0.4939
NDEONHPJ_01904	scoB	scoB gene	38	47.3	71.1	0.59	37739.2	62101.7	23.8	0.2049	0.8229
NDEONHPJ_01905	atoE	atoE gene	91	82.6	47.9	-0.79	157899	100284	-34.7	0.0063	0.36492
NDEONHPJ_01906	thlA_2	thlA 2 gene	67	99.9	103.7	0.05	140538	159865	3.9	0.8618	1
NDEONHPJ_01907	pcpR_3	pcpR 3 gene	72	43.7	38	-0.2	66108.7	63002.2	-5.7	0.5085	0.9339
NDEONHPJ_01908	yjiE	yjiE gene	71	36	36.2	0.01	53653.1	59083.6	0.2	0.98	1
NDEONHPJ_01909		hypothetical protein gene	19	41.3	32.4	-0.35	16483	14149.6	-8.9	0.6816	0.98694
NDEONHPJ_01910		hypothetical protein gene	17	15.2	32.6	1.1	5441.5	12734.1	17.3	0.2127	0.8264
NDEONHPJ_01911	aspA	aspA gene	117	55	55.3	0.01	135158	148683	0.2	0.9833	1
NDEONHPJ_01912	fatA_3	fatA 3 gene	186	106.1	104.8	-0.02	414281	448281	-1.3	0.9278	1
NDEONHPJ_01913	kgtP_2	kgtP 2 gene	104	111.9	120.3	0.1	244455	287648	8.3	0.6691	0.98276
NDEONHPJ_01914		hypothetical protein gene	18	66	55.1	-0.26	24945.2	22791.1	-10.9	0.6561	0.97598
NDEONHPJ_01915		hypothetical protein gene	63	85.6	56.6	-0.6	113219	82008	-29	0.1116	0.72313
NDEONHPJ_01916	tauB_1	tauB 1 gene	56	102.6	57.9	-0.82	120643	74614.7	-44.7	0.0392	0.57418
NDEONHPJ_01917		hypothetical protein gene	62	68.7	78.6	0.19	89473.9	112129	9.9	0.5908	0.96022
NDEONHPJ_01918		hypothetical protein gene	92	57.8	74.6	0.37	111752	157924	16.8	0.251	0.83987
NDEONHPJ_01919		hypothetical protein gene	17	124.2	131.8	0.08	44347.1	51514.3	7.5	0.8607	1
NDEONHPJ_01920	aprA	aprA gene	107	92.4	101.6	0.14	207520	249999	9.2	0.5642	0.95053
NDEONHPJ_01921	yvoA_2	yvoA 2 gene	43	52	49.7	-0.07	46962	49162	-2.3	0.9013	1
NDEONHPJ_01922		hypothetical protein gene	94	66.3	74.9	0.17	130941	161889	8.5	0.585	0.95763
NDEONHPJ_01923	azoR1	azoR1 gene	36	84	93.9	0.16	63520.6	77721.9	9.8	0.7	0.98736
NDEONHPJ_01924	hxlR_2	hxlR 2 gene	28	120.4	54.7	-1.14	70782	35245.6	-65.6	0.0436	0.58131
NDEONHPJ_01925	rhaS_8	rhaS 8 gene	52	86.2	127.8	0.57	94166.4	152894	41.6	0.0993	0.68897
NDEONHPJ_01926		hypothetical protein gene	78	64.1	72.2	0.17	105035	129458	8	0.5897	0.96014
NDEONHPJ_01927		hypothetical protein gene	69	55.1	55.4	0.01	79825.3	87966.3	0.3	0.9785	1
NDEONHPJ_01928		hypothetical protein gene	63	130.1	106.5	-0.29	172148	154325	-23.6	0.3595	0.90734
NDEONHPJ_01929		hypothetical protein gene	97	80.6	103.9	0.37	164107	231697	23.3	0.1591	0.78831
NDEONHPJ_01930	blh_2	blh 2 gene	54	119.1	139.3	0.23	135003	173046	20.3	0.4869	0.93301
NDEONHPJ_01931	norR_2	norR 2 gene	97	57.3	39	-0.55	116755	87051.9	-18.3	0.0719	0.6404
NDEONHPJ_01932		hypothetical protein gene	73	75	93.5	0.32	114950	156958	18.5	0.3798	0.9155
NDEONHPJ_01933	gutB	gutB gene	68	76.5	86	0.17	109303	134572	9.5	0.6054	0.96516
NDEONHPJ_01934	budC_1	budC 1 gene	51	93.2	109.8	0.24	99866.3	128785	16.5	0.4512	0.93301
NDEONHPJ_01935		Dihydrolipoyl dehydrogenase gene	72	90.4	106.2	0.23	136743	175859	15.8	0.4582	0.93301
NDEONHPJ_01936	pdhC	pdhC gene	82	88.9	109.4	0.3	153161	206294	20.4	0.3359	0.89566
NDEONHPJ_01937	acoB	acoB gene	55	105.4	194.6	0.88	121702	246145	89.2	0.0136	0.44801
NDEONHPJ_01938	acoA	acoA gene	47	100.9	112.9	0.16	99539.3	122055	12.1	0.6523	0.97488
NDEONHPJ_01939	lipA_2	lipA 2 gene	80	53.2	48.6	-0.13	89429	89409.1	-4.6	0.7078	0.98898
NDEONHPJ_01940		hypothetical protein gene	73	128	185.8	0.54	196170	312033	57.9	0.0569	0.61901
NDEONHPJ_01941		hypothetical protein gene	52	91.9	125.1	0.45	100310	149625	33.2	0.2898	0.8687
NDEONHPJ_01942		hypothetical protein gene	105	82.4	105.6	0.36	181654	255093	23.2	0.1878	0.8067
NDEONHPJ_01943	aroC	aroC gene	58	0.7	0.2	-1.7	852.1	287.51	-0.5	0.5207	0.93601
NDEONHPJ_01944	prmB	prmB gene	74	0.3	0.6	0.82	513	989.71	0.3	0.5663	0.95189
NDEONHPJ_01945	trpB_2	trpB 2 gene	73	85.2	81.2	-0.07	130615	136254	-4.1	0.8097	1
NDEONHPJ_01946		hypothetical protein gene	68	97.4	82.6	-0.24	139115	129208	-14.8	0.4921	0.93301
NDEONHPJ_01947		hypothetical protein gene	57	84.1	137.4	0.71	100668	180151	53.3	0.0671	0.63122
NDEONHPJ_01948		hypothetical protein gene	30	73.1	92.6	0.34	46067.3	63869.8	19.4	0.4715	0.93301
NDEONHPJ_01949	ycgL	ycgL gene	19	118	76.5	-0.63	47092.7	33428.4	-41.5	0.1715	0.79057
NDEONHPJ_01950		hypothetical protein gene	8	65.4	64.3	-0.02	10991.8	11837.1	-1.1	0.9773	1
NDEONHPJ_01951		hypothetical protein gene	32	79.4	104.4	0.39	53370.7	76831	25	0.3404	0.90121
NDEONHPJ_01952		hypothetical protein gene	17	16.2	21.2	0.39	5770.8	8305.57	5.1	0.6996	0.98736
NDEONHPJ_01953	rnd_2	rnd 2 gene	89	70	95.2	0.44	130867	194793	25.1	0.1012	0.69211
NDEONHPJ_01954	recR	recR gene	40	137.5	226.3	0.72	115486	208201	88.8	0.0708	0.63867
NDEONHPJ_01955	ybaB	ybaB gene	23	67.5	86.5	0.36	32608.5	45760.9	19	0.5243	0.93771
NDEONHPJ_01956		hypothetical protein gene	19	8	40.6	2.35	3187.4	17760.1	32.7	0.0002	0.09558
NDEONHPJ_01957	metZ	metZ gene	84	96	109.8	0.19	169393	212045	13.7	0.4613	0.93301
NDEONHPJ_01958	phaC_2	phaC 2 gene	93	82.5	73.7	-0.16	161071	157623	-8.8	0.5474	0.9444
NDEONHPJ_01959	ycgJ	ycgJ gene	63	25.3	39.5	0.64	33500.9	57214.5	14.2	0.0921	0.67785
NDEONHPJ_01960		hypothetical protein gene	32	16.6	14.6	-0.19	11173.8	10712.8	-2.1	0.7951	1
NDEONHPJ_01961		hypothetical protein gene	22	59.3	47.8	-0.31	27408	24169.1	-11.6	0.5771	0.95451
NDEONHPJ_01962		hypothetical protein gene	10	56.6	99.9	0.82	11885.3	22969	43.3	0.2302	0.83287
NDEONHPJ_01963		hypothetical protein gene	40	18.5	19.6	0.08	15529.3	18020.6	1.1	0.9308	1
NDEONHPJ_01964		hypothetical protein gene	15	26.8	49	0.87	8427.9	16903.2	22.2	0.2571	0.84112
NDEONHPJ_01965		hypothetical protein gene	23	55.1	65.9	0.26	26616.9	34853.7	10.8	0.6795	0.98685
NDEONHPJ_01966		hypothetical protein gene	92	70.2	103.4	0.56	135565	218735	33.2	0.0703	0.63867
NDEONHPJ_01967		hypothetical protein gene	37	120.5	99.2	-0.28	93649.6	84428.5	-21.3	0.5522	0.9444
NDEONHPJ_01968		hypothetical protein gene	35	91.6	95.1	0.05	67332	76544.2	3.5	0.9105	1
NDEONHPJ_01969		hypothetical protein gene	67	81.9	81.6	0	115262	125821	-0.3	0.9875	1
NDEONHPJ_01970	ybhR_2	ybhR 2 gene	94	92.4	120.5	0.38	182325	260476	28.1	0.2388	0.83812
NDEONHPJ_01971	ybhS	ybhS gene	76	55.7	70.3	0.34	88828	122895	14.6	0.265	0.84636
NDEONHPJ_01972	ybhF	ybhF gene	139	117.4	129.7	0.14	342660	414727	12.3	0.4898	0.93301
NDEONHPJ_01973		hypothetical protein gene	74	132.4	139.9	0.08	205682	238158	7.6	0.7518	0.99763
NDEONHPJ_01974		hypothetical protein gene	47	53.5	47.4	-0.18	52835.4	51244.6	-6.1	0.7611	0.9982
NDEONHPJ_01975	lpxB	lpxB gene	82	0.7	0.1	-2.8	1219.2	191.31	-0.6	0.3084	0.87855
NDEONHPJ_01976	fhuE_2	fhuE 2 gene	199	114.3	126.8	0.15	477726	580370	12.5	0.3623	0.90734
NDEONHPJ_01977		hypothetical protein gene	23	43.9	64.6	0.56	21204.8	34152.5	20.7	0.294	0.87205
NDEONHPJ_01978		hypothetical protein gene	137	73.5	77.8	0.08	211550	245061	4.2	0.7022	0.98736
NDEONHPJ_01979		hypothetical protein gene	21	46.1	29.8	-0.63	20338.8	14412.4	-16.3	0.2587	0.84112
NDEONHPJ_01980		hypothetical protein gene	76	123.2	112.5	-0.13	196572	196606	-10.7	0.624	0.968
NDEONHPJ_01981	aroF_2	aroF 2 gene	87	75.9	88.6	0.22	138677	177217	12.7	0.4408	0.9327
NDEONHPJ_01982	cobS	cobS gene	64	108.2	149.2	0.46	145408	219581	41	0.164	0.79057
NDEONHPJ_01983		hypothetical protein gene	126	70.5	91	0.37	186550	263607	20.5	0.0959	0.68589
NDEONHPJ_01984	pspB	pspB gene	33	72	100.2	0.48	49877.5	76077.5	28.3	0.3513	0.90561
NDEONHPJ_01985	cobT	cobT gene	64	130.4	125.7	-0.05	175234	184973	-4.7	0.8645	1
NDEONHPJ_01986	cobP	cobP gene	27	71	73.6	0.05	40256.8	45696.7	2.6	0.9318	1
NDEONHPJ_01987		hypothetical protein gene	57	77.9	59.5	-0.39	93248.6	78049.4	-18.4	0.2574	0.84112
NDEONHPJ_01988	mtlD	mtlD gene	161	111.6	145.1	0.38	377271	537372	33.5	0.0338	0.56269
NDEONHPJ_01989		hypothetical protein gene	47	133.3	108.9	-0.29	131582	117766	-24.4	0.3623	0.90734
NDEONHPJ_01990		hypothetical protein gene	25	37.6	43.7	0.22	19716.9	25118.5	6.1	0.7376	0.99763
NDEONHPJ_01991		hypothetical protein gene	140	98.7	80.1	-0.3	290078	257969	-18.6	0.1748	0.7922
NDEONHPJ_01992		hypothetical protein gene	31	35.7	28.2	-0.34	23247.8	20103.9	-7.5	0.5419	0.94296
NDEONHPJ_01993	iutA_2	iutA 2 gene	211	115.7	126.4	0.13	512658	613424	10.7	0.4948	0.93301
NDEONHPJ_01994		hypothetical protein gene	51	164.5	178.2	0.12	176139	209049	13.8	0.7148	0.99118
NDEONHPJ_01995		hypothetical protein gene	64	93.3	97.7	0.07	125375	143828	4.4	0.8305	1
NDEONHPJ_01996		hypothetical protein gene	137	95.8	93	-0.04	275644	292932	-2.8	0.8217	1
NDEONHPJ_01997	iucC	iucC gene	129	58.8	103.4	0.81	159415	306705	44.5	0.0035	0.30584
NDEONHPJ_01998	mdtD	mdtD gene	112	83.4	133.2	0.68	196107	343142	49.8	0.0186	0.4939
NDEONHPJ_01999	iucD_3	iucD 3 gene	117	68.2	98.7	0.53	167470	265473	30.5	0.029	0.53301
NDEONHPJ_02000	iucA	iucA gene	123	104.2	117.2	0.17	269178	331612	13	0.4436	0.93301
NDEONHPJ_02001	ybaK	ybaK gene	41	49.6	35.8	-0.47	42667.1	33734.8	-13.8	0.3347	0.89566
NDEONHPJ_02002		hypothetical protein gene	22	83.3	88.2	0.08	38473.4	44625.1	4.9	0.8924	1
NDEONHPJ_02003	ubiB_1	ubiB 1 gene	93	55.4	68.5	0.3	108213	146415	13	0.2744	0.85426
NDEONHPJ_02004	acdA	acdA gene	89	110.9	114.5	0.05	207184	234399	3.7	0.8426	1
NDEONHPJ_02005	caiA	caiA gene	67	62.6	127.2	1.02	88072.6	196066	64.6	0.0037	0.3075
NDEONHPJ_02006	alkB	alkB gene	105	104.9	112.7	0.1	231308	272210	7.8	0.6578	0.97805
NDEONHPJ_02007		IS5 family transposase IS4811 gene	90	90.4	115.1	0.35	170821	238171	24.7	0.1728	0.79057
NDEONHPJ_02008	ppiD	ppiD gene	136	86.4	94.5	0.13	246640	295579	8.1	0.5189	0.93593
NDEONHPJ_02009	hupB	hupB gene	19	4.3	10.8	1.33	1720.7	4722.44	6.5	0.2271	0.83287
NDEONHPJ_02010		hypothetical protein gene	29	47.4	49.3	0.06	28873.6	32879.3	1.9	0.9128	1
NDEONHPJ_02011		hypothetical protein gene	48	59.7	104.9	0.81	60152.5	115828	45.2	0.0185	0.4939
NDEONHPJ_02012	iscR_2	iscR 2 gene	27	0	0	0	0	0	0	1	1
NDEONHPJ_02013	iscS	iscS gene	79	0	0	0	0	0	0	1	1
NDEONHPJ_02014	iscU	iscU gene	23	0	0	0	0	0	0	1	1
NDEONHPJ_02015	iscA	iscA gene	22	0	0	0	0	0	0	1	1
NDEONHPJ_02016	hscB	hscB gene	30	0	0	0	0	0	0	1	1
NDEONHPJ_02017	hscA	hscA gene	122	0	0	0.04	0	74.54	0	0.0666	0.63122
NDEONHPJ_02018	fdx_1	fdx 1 gene	14	0	0	0	0	0	0	1	1
NDEONHPJ_02019		hypothetical protein gene	122	60.3	46.9	-0.36	154538	131636	-13.4	0.226	0.83287
NDEONHPJ_02020		hypothetical protein gene	30	37.1	38.3	0.04	23387.3	26395.2	1.1	0.9557	1
NDEONHPJ_02021	mfd	mfd gene	247	128.8	152.8	0.25	668022	868307	24.1	0.2014	0.8229
NDEONHPJ_02022		hypothetical protein gene	29	62	63	0.02	37788.3	42022.4	1	0.9569	1
NDEONHPJ_02023	yfeX_1	yfeX 1 gene	75	89	84.2	-0.08	140139	145159	-4.8	0.7861	1
NDEONHPJ_02024		hypothetical protein gene	62	90.8	61.4	-0.56	118199	87548.5	-29.4	0.0664	0.63122
NDEONHPJ_02025		Putative 4-hydroxy-4-methyl-2-oxoglutaratealdolase gene	34	187.5	137.5	-0.45	133876	107531	-50	0.246	0.83987
NDEONHPJ_02026		hypothetical protein gene	65	64.5	87.6	0.44	88029.1	131025	23.2	0.2448	0.83987
NDEONHPJ_02027	rpsT	rpsT gene	19	8.4	2.8	-1.6	3343.8	1208.54	-5.6	0.1282	0.73647
NDEONHPJ_02028		hypothetical protein gene	49	114.8	146.8	0.35	118134	165399	32	0.5099	0.9339
NDEONHPJ_02029	cysQ	cysQ gene	73	39.3	70.4	0.84	60259.2	118224	31.1	0.0104	0.44602
NDEONHPJ_02030		hypothetical protein gene	31	32.3	39.1	0.27	21040.8	27868.1	6.8	0.6303	0.968
NDEONHPJ_02031		hypothetical protein gene	56	118.4	112.1	-0.08	139286	144390	-6.3	0.7915	1
NDEONHPJ_02032	gsiA	gsiA gene	106	70.1	106.2	0.6	155987	258960	36.1	0.0245	0.5158
NDEONHPJ_02033		hypothetical protein gene	84	78.5	78.3	0	138451	151268	-0.2	0.9896	1
NDEONHPJ_02034	gsiC	gsiC gene	82	126.1	116.5	-0.11	217170	219812	-9.6	0.6939	0.98736
NDEONHPJ_02035	prlC_2	prlC 2 gene	149	103.9	115.1	0.15	325038	394572	11.3	0.4829	0.93301
NDEONHPJ_02036	oppA	oppA gene	144	151.8	128.6	-0.24	459095	425919	-23.2	0.205	0.8229
NDEONHPJ_02037	hbpA	hbpA gene	156	64	85.7	0.42	209505	307494	21.7	0.0597	0.61931
NDEONHPJ_02038		hypothetical protein gene	8	2.4	0	-1.77	403.3	0	-2.4	0.4786	0.93301
NDEONHPJ_02039	btuB_4	btuB 4 gene	228	97.9	99.4	0.02	468928	521253	1.5	0.9136	1
NDEONHPJ_02040		hypothetical protein gene	37	79.2	66.4	-0.25	61511	56514.3	-12.8	0.5962	0.96048
NDEONHPJ_02041		hypothetical protein gene	61	89.1	107.1	0.26	114149	150218	18	0.4038	0.92102
NDEONHPJ_02042	exbD_2	exbD 2 gene	34	26.8	36.6	0.45	19149.2	28618.5	9.8	0.4591	0.93301
NDEONHPJ_02043	exbD_3	exbD 3 gene	30	80.3	70.2	-0.19	50572.6	48408.8	-10.1	0.6719	0.98281
NDEONHPJ_02044	bltD	bltD gene	37	35.7	59.1	0.73	27716.2	50294.5	23.4	0.1046	0.6991
NDEONHPJ_02045	glcB	glcB gene	147	101	137.7	0.45	311770	465528	36.7	0.0327	0.55071
NDEONHPJ_02046		hypothetical protein gene	13	20.1	72.1	1.84	5495	21550.9	51.9	0.0459	0.59282
NDEONHPJ_02047		hypothetical protein gene	20	173	110.1	-0.65	72655.4	50635.4	-62.9	0.5992	0.96048
[truncated: 1,825 more rows]

## Sheet: WT v GPS Raw Data
Column1	Column2	Column3	Column4	Column5	Column6	Column7	Column8	Column9	Column10	Column11	Column12
#Orf	Name	Desc	Sites	Mean Ctrl	Mean Exp	log2FC	Sum Ctrl	Sum Exp	Delta Mean	p-value	Adj. p-value
NDEONHPJ_00001	dnaA	dnaA gene	102	1.2	1.9	0.62	2671.3	4115.05	0.7	0.75	0.92821
NDEONHPJ_00002	dnaN	dnaN gene	79	0	0	1.64	14.1	44.06	0	0.3097	0.63792
NDEONHPJ_00003	recF	recF gene	71	249.8	345.1	0.47	372478	514471	95.2	0.0963	0.37644
NDEONHPJ_00004	gyrB	gyrB gene	160	0.1	2.4	5.18	218.8	7954.43	2.3	0.2474	0.58106
NDEONHPJ_00005	cybC	cybC gene	24	172.5	189.4	0.13	86960.3	95473.7	16.9	0.827	0.95276
NDEONHPJ_00006	dedA_1	dedA 1 gene	46	179.7	154.3	-0.22	173587	149071	-25.4	0.6177	0.85903
NDEONHPJ_00007	yheS_1	yheS 1 gene	116	337.2	353.4	0.07	821432	860831	16.2	0.7583	0.92857
NDEONHPJ_00008		hypothetical protein gene	67	494.2	493.4	0	695297	694282	-0.7	0.9926	1
NDEONHPJ_00009		hypothetical protein gene	72	329.5	437.5	0.41	498239	661430	107.9	0.0902	0.36375
NDEONHPJ_00010		hypothetical protein gene	72	419.2	463.9	0.15	633855	701453	44.7	0.5395	0.81064
NDEONHPJ_00011	erpA	erpA gene	18	0	0	0.06	0	15.53	0	1	1
NDEONHPJ_00012	ephA_1	ephA 1 gene	70	247.4	332.6	0.43	363650	488986	85.3	0.0935	0.36927
NDEONHPJ_00013	anmK	anmK gene	78	475.1	583.2	0.3	778136	955240	108.1	0.196	0.51784
NDEONHPJ_00014	tyrS	tyrS gene	89	1.9	0.1	-5.24	3614	95.46	-1.9	0.7437	0.92821
NDEONHPJ_00020	yfcG_1	yfcG 1 gene	65	132.1	231.8	0.81	180254	316365	99.7	0.0104	0.11868
NDEONHPJ_00021		hypothetical protein gene	71	179.6	287.2	0.68	267774	428220	107.6	0.0252	0.18707
NDEONHPJ_00022		hypothetical protein gene	123	280.7	296.1	0.08	725050	764729	15.4	0.7252	0.92169
NDEONHPJ_00023		hypothetical protein gene	13	309.6	270.6	-0.19	84511.5	73865.3	-39	0.7551	0.92834
NDEONHPJ_00024	rsmB	rsmB gene	66	350.6	418.9	0.26	485911	580543	68.3	0.3682	0.68531
NDEONHPJ_00025	fmt	fmt gene	53	0	0	1.44	16.2	44.02	0	0.253	0.58593
NDEONHPJ_00026	ilvD	ilvD gene	98	456.9	433.7	-0.08	940307	892636	-23.2	0.725	0.92169
NDEONHPJ_00027		hypothetical protein gene	90	230.2	269.4	0.23	435167	509147	39.1	0.4071	0.7149
NDEONHPJ_00028		hypothetical protein gene	53	262.8	323.6	0.3	292505	360117	60.7	0.3957	0.70657
NDEONHPJ_00029	cysL	cysL gene	57	332.8	310	-0.1	398409	371058	-22.8	0.7589	0.92884
NDEONHPJ_00030	rutG	rutG gene	92	208	310.3	0.58	401934	599444	102.2	0.0478	0.25938
NDEONHPJ_00031	ppc	ppc gene	165	293.1	335.3	0.19	1.01575e+06	1.1619e+06	42.2	0.3735	0.6888
NDEONHPJ_00032		hypothetical protein gene	46	284	206.5	-0.46	274323	199465	-77.5	0.2102	0.53922
NDEONHPJ_00033	mdtA_1	mdtA 1 gene	66	499.2	530.4	0.09	691881	735152	31.2	0.7248	0.92169
NDEONHPJ_00034	czcA_1	czcA 1 gene	185	283.5	373.5	0.4	1.10152e+06	1.45111e+06	90	0.0223	0.1747
NDEONHPJ_00035		hypothetical protein gene	28	228.3	126.8	-0.85	134235	74558.8	-101.5	0.1361	0.43395
NDEONHPJ_00036	dnaJ_1	dnaJ 1 gene	62	71	36.7	-0.95	92506.2	47798.6	-34.3	0.0121	0.13067
NDEONHPJ_00037		hypothetical protein gene	24	385.2	310.2	-0.31	194145	156333	-75	0.5221	0.79935
NDEONHPJ_00038	dapB	dapB gene	48	57	60.8	0.09	57428.9	61325.1	3.9	0.9354	1
NDEONHPJ_00039		hypothetical protein gene	54	323.2	334.3	0.05	366479	379060	11.1	0.8785	0.97916
NDEONHPJ_00040	ydhP_1	ydhP 1 gene	76	504.7	618.2	0.29	805475	986591	113.5	0.265	0.59509
NDEONHPJ_00041	dkgB	dkgB gene	43	259.1	221.3	-0.23	233932	199796	-37.8	0.5751	0.83375
NDEONHPJ_00042	dmlR_1	dmlR 1 gene	52	306.5	259.6	-0.24	334680	283444	-46.9	0.4928	0.78173
NDEONHPJ_00043		hypothetical protein gene	28	249.6	276.5	0.15	146775	162556	26.8	0.7496	0.92821
NDEONHPJ_00044	norG_1	norG 1 gene	112	268.6	396.6	0.56	631758	932791	128	0.0728	0.32451
NDEONHPJ_00045	ahr	ahr gene	57	300.6	323.1	0.1	359864	386802	22.5	0.7753	0.9336
NDEONHPJ_00046	tag	tag gene	28	139.5	279.1	1	82025.2	164126	139.6	0.0528	0.27463
NDEONHPJ_00047		hypothetical protein gene	15	375.1	777.3	1.05	118147	244836	402.2	0.0177	0.15449
NDEONHPJ_00048		hypothetical protein gene	35	657.9	709.2	0.11	483574	521226	51.2	0.7147	0.91824
NDEONHPJ_00049	mutY	mutY gene	51	338.1	575.4	0.77	362092	616292	237.3	0.0088	0.10958
NDEONHPJ_00050		hypothetical protein gene	17	221.2	303.7	0.46	78960.1	108434	82.6	0.4645	0.76117
NDEONHPJ_00051		hypothetical protein gene	46	549	743.1	0.44	530370	717856	194.1	0.143	0.4439
NDEONHPJ_00052		hypothetical protein gene	12	180.4	256.3	0.51	45462.9	64576.9	75.8	0.4528	0.75478
NDEONHPJ_00053		hypothetical protein gene	29	280.2	284.5	0.02	170669	173259	4.3	0.9683	1
NDEONHPJ_00054	yliI	yliI gene	75	301.1	354.7	0.24	474194	558594	53.6	0.3799	0.69259
NDEONHPJ_00055	rarA	rarA gene	81	251.3	266.6	0.09	427518	453482	15.3	0.7581	0.92857
NDEONHPJ_00056	yfdC	yfdC gene	56	278.2	385.1	0.47	327153	452869	106.9	0.0976	0.37727
NDEONHPJ_00057		hypothetical protein gene	15	157.1	460.3	1.55	49470.8	144985	303.2	0.0028	0.06297
NDEONHPJ_00058	purC	purC gene	43	61.6	45.6	-0.43	55592.4	41172.2	-16	0.3402	0.66424
NDEONHPJ_00059		hypothetical protein gene	38	94.8	71.8	-0.4	75652.4	57272	-23	0.3812	0.69448
NDEONHPJ_00060	dapA_1	dapA 1 gene	56	2.2	9.2	2.05	2623.5	10852.1	7	0.2654	0.59509
NDEONHPJ_00061	pncA	pncA gene	38	358.5	387.2	0.11	286068	309004	28.7	0.7451	0.92821
NDEONHPJ_00062	panS_1	panS 1 gene	64	253.9	292.2	0.2	341188	392687	38.3	0.4814	0.77506
NDEONHPJ_00063	norM_1	norM 1 gene	98	277.6	333.1	0.26	571330	685432	55.4	0.2733	0.60047
NDEONHPJ_00064		hypothetical protein gene	33	206.4	183.3	-0.17	143068	127023	-23.2	0.7296	0.92385
NDEONHPJ_00065	hpd	hpd gene	69	188.3	221.1	0.23	272906	320353	32.7	0.4602	0.75818
NDEONHPJ_00066		hypothetical protein gene	55	261.8	250.8	-0.06	302405	289719	-11	0.8624	0.97055
NDEONHPJ_00067	fosB	fosB gene	33	303.8	238.2	-0.35	210544	165092	-65.6	0.3284	0.6548
NDEONHPJ_00068	nagL	nagL gene	37	155.5	212.5	0.45	120818	165120	57	0.3113	0.63847
NDEONHPJ_00069		hypothetical protein gene	77	229	300.6	0.39	370290	485991	71.6	0.1582	0.47052
NDEONHPJ_00070	aroP_1	aroP 1 gene	91	184.9	153.3	-0.27	353288	293030	-31.5	0.3561	0.67556
NDEONHPJ_00071		hypothetical protein gene	44	346.6	378.5	0.13	320277	349732	31.9	0.7364	0.92772
NDEONHPJ_00072	yciC	yciC gene	62	166.3	331.6	1	216500	431727	165.3	0.0055	0.08725
NDEONHPJ_00073	oatA	oatA gene	100	102.8	121	0.24	215903	254110	18.2	0.4527	0.75478
NDEONHPJ_00074	yvoA_1	yvoA 1 gene	43	238	191.6	-0.31	214953	173031	-46.4	0.4187	0.72693
NDEONHPJ_00075	ves	ves gene	27	225.7	249	0.14	127996	141175	23.2	0.8475	0.96583
NDEONHPJ_00076	hutU	hutU gene	99	338.9	463.3	0.45	704555	963173	124.4	0.0471	0.2565
NDEONHPJ_00077	hutH	hutH gene	92	264.4	267.4	0.02	510884	516671	3	0.9555	1
NDEONHPJ_00078	proY	proY gene	80	317.2	356.6	0.17	532962	599008	39.3	0.5378	0.80977
NDEONHPJ_00079	hutI	hutI gene	68	352.9	238.2	-0.57	504012	340125	-114.8	0.0851	0.35401
NDEONHPJ_00080	hutG	hutG gene	53	202.5	212.1	0.07	225434	236074	9.6	0.8664	0.97202
NDEONHPJ_00081		hypothetical protein gene	115	138.5	159.5	0.2	334480	385139	21	0.4497	0.75305
NDEONHPJ_00082		hypothetical protein gene	42	114.4	113.7	-0.01	100941	100313	-0.7	0.9839	1
NDEONHPJ_00083	racE	racE gene	56	82.6	190.1	1.2	97081.3	223532	107.5	0.0048	0.07944
NDEONHPJ_00084	leuE_1	leuE 1 gene	53	43.3	71.9	0.73	48219.4	80048.9	28.6	0.1535	0.46351
NDEONHPJ_00085		hypothetical protein gene	102	132.7	209.9	0.66	284220	449630	77.2	0.0101	0.11844
NDEONHPJ_00086		hypothetical protein gene	8	115.8	65.3	-0.83	19460.3	10973.6	-50.5	0.6099	0.85377
NDEONHPJ_00087	glmS	glmS gene	118	0.2	0	-4.03	466.8	28.55	-0.2	0.5011	0.78653
NDEONHPJ_00088	glmU	glmU gene	81	0	0.2	0.24	0	302.15	0.2	0.0036	0.07168
NDEONHPJ_00089	pgpA	pgpA gene	39	68.8	57	-0.27	56366.3	46693.2	-11.8	0.554	0.82154
NDEONHPJ_00090	thiL	thiL gene	50	0.5	0.4	-0.32	485.7	389.91	-0.1	0.9069	0.99604
NDEONHPJ_00091	nusB	nusB gene	30	1.9	0.1	-3.69	1217.7	94.17	-1.8	0.1873	0.50703
NDEONHPJ_00092	ribH	ribH gene	31	1.8	0.1	-4.12	1178.5	67.78	-1.7	0.7295	0.92385
NDEONHPJ_00093	ribBA	ribBA gene	59	227	150.3	-0.59	281202	186262	-76.6	0.1331	0.4294
NDEONHPJ_00094		hypothetical protein gene	81	14.9	12.3	-0.28	25402.2	20976.5	-2.6	0.7962	0.94269
NDEONHPJ_00095	serB2	serB2 gene	72	270.4	195	-0.47	408835	294773	-75.4	0.0921	0.36753
NDEONHPJ_00096		hypothetical protein gene	23	366.2	539	0.56	176875	260332	172.8	0.1275	0.42251
NDEONHPJ_00097		hypothetical protein gene	35	151.8	197.7	0.38	111540	145326	46	0.4567	0.75714
NDEONHPJ_00098	dtd	dtd gene	20	200.4	226.1	0.17	84182.3	94956.9	25.7	0.7155	0.91824
NDEONHPJ_00099	katB	katB gene	103	259.7	349.4	0.43	561807	755772	89.7	0.1011	0.38418
NDEONHPJ_00100		hypothetical protein gene	26	168.7	269	0.67	92126.7	146870	100.3	0.2345	0.57247
NDEONHPJ_00101	pncB2	pncB2 gene	86	160.7	223.8	0.48	290179	404165	63.1	0.0974	0.37727
NDEONHPJ_00102	rhdA	rhdA gene	52	304.1	382.6	0.33	332073	417847	78.5	0.2843	0.61224
NDEONHPJ_00103	psd	psd gene	58	0.4	1.4	1.69	521.7	1687.72	1	0.5353	0.80807
NDEONHPJ_00104		hypothetical protein gene	88	272.5	288.9	0.08	503659	533947	16.4	0.7715	0.9336
NDEONHPJ_00105	phoR	phoR gene	102	191.5	213.7	0.16	410104	457667	22.2	0.563	0.82731
NDEONHPJ_00106	phoB	phoB gene	44	203	269.5	0.41	187597	248989	66.4	0.2727	0.60047
NDEONHPJ_00107		hypothetical protein gene	37	212.1	127.8	-0.73	164773	99302.4	-84.3	0.2326	0.56965
NDEONHPJ_00108	sadH_1	sadH 1 gene	61	203.3	167.6	-0.28	260460	214724	-35.7	0.474	0.76881
NDEONHPJ_00109	mepA	mepA gene	101	184.1	234.9	0.35	390485	498291	50.8	0.2204	0.54999
NDEONHPJ_00110	ybdL	ybdL gene	63	297.4	310.5	0.06	393506	410766	13	0.8407	0.96141
NDEONHPJ_00111		hypothetical protein gene	71	272.2	313.3	0.2	405875	467073	41	0.4702	0.76623
NDEONHPJ_00112		hypothetical protein gene	34	194.4	255.2	0.39	138804	182207	60.8	0.3792	0.69164
NDEONHPJ_00113		hypothetical protein gene	24	214.1	327	0.61	107918	164805	112.9	0.2114	0.54023
NDEONHPJ_00114	gshA	gshA gene	107	252.5	217.9	-0.21	567358	489728	-34.5	0.3562	0.67556
NDEONHPJ_00115	dsbB	dsbB gene	29	61.2	78.5	0.36	37280.7	47829.7	17.3	0.63	0.86477
NDEONHPJ_00116		hypothetical protein gene	229	189.5	219.6	0.21	911478	1.05603e+06	30.1	0.2808	0.60787
NDEONHPJ_00117		hypothetical protein gene	242	53	68.9	0.38	269468	350081	15.9	0.1196	0.41453
NDEONHPJ_00118		hypothetical protein gene	103	15.1	9.5	-0.67	32728.8	20613.7	-5.6	0.3617	0.67916
NDEONHPJ_00119		hypothetical protein gene	91	5.8	15.6	1.42	11152.5	29881.5	9.8	0.1906	0.51063
NDEONHPJ_00120		hypothetical protein gene	89	7.5	9.5	0.35	13950.2	17761.5	2	0.5907	0.84263
NDEONHPJ_00121		hypothetical protein gene	67	32	31.7	-0.01	45055.6	44604.7	-0.3	0.9811	1
NDEONHPJ_00122		hypothetical protein gene	38	17.5	53.7	1.62	13971.4	42839.5	36.2	0.013	0.13616
NDEONHPJ_00123		hypothetical protein gene	107	186.4	179.6	-0.05	418745	403457	-6.8	0.8661	0.97202
NDEONHPJ_00124		hypothetical protein gene	37	198.2	260.5	0.39	153992	202428	62.3	0.3239	0.65069
NDEONHPJ_00125	parE	parE gene	110	1	0.5	-1.03	2250.3	1104.72	-0.5	0.7277	0.92385
NDEONHPJ_00126	allA	allA gene	28	35.8	84	1.23	21041.1	49383.7	48.2	0.1199	0.4152
NDEONHPJ_00127	alc	alc gene	57	226.7	282.4	0.32	271341	338063	55.7	0.3317	0.65766
NDEONHPJ_00128	hpxO	hpxO gene	71	228.4	213.5	-0.1	340564	318293	-14.9	0.7787	0.93439
NDEONHPJ_00129		hypothetical protein gene	50	258.5	284.2	0.14	271377	298404	25.7	0.6822	0.89995
NDEONHPJ_00130	pucK	pucK gene	95	175.4	270.8	0.63	349919	540215	95.4	0.0131	0.13683
NDEONHPJ_00131	hiuH	hiuH gene	22	126.6	162.1	0.36	58500.1	74906.4	35.5	0.5424	0.81222
NDEONHPJ_00132	uao	uao gene	28	247.3	214.8	-0.2	145412	126308	-32.5	0.6916	0.90516
NDEONHPJ_00133		hypothetical protein gene	66	249.2	290.4	0.22	345333	402426	41.2	0.4569	0.75714
NDEONHPJ_00134		hypothetical protein gene	21	290.6	161.3	-0.85	128141	71121.6	-129.3	0.1714	0.48365
NDEONHPJ_00135		hypothetical protein gene	22	214.1	190.1	-0.17	98906.1	87806	-24	0.7365	0.92772
NDEONHPJ_00136		hypothetical protein gene	60	91.2	50.2	-0.86	114962	63217.1	-41.1	0.0148	0.14681
NDEONHPJ_00137	dsbD	dsbD gene	119	185.1	132.9	-0.48	462530	332046	-52.2	0.1009	0.38418
NDEONHPJ_00138		hypothetical protein gene	105	176	198.7	0.18	387979	438092	22.7	0.4551	0.75646
NDEONHPJ_00139	lipR_1	lipR 1 gene	62	162.7	168.7	0.05	211821	219675	6	0.8692	0.97305
NDEONHPJ_00140		hypothetical protein gene	29	79.7	118.4	0.57	48520.3	72106.7	38.7	0.3239	0.65069
NDEONHPJ_00141	yffB	yffB gene	26	127.1	127.9	0.01	69389.1	69837	0.8	0.9903	1
NDEONHPJ_00142	exoA	exoA gene	57	379.8	354.7	-0.1	454646	424591	-25.1	0.735	0.92644
NDEONHPJ_00143	pyrE	pyrE gene	39	43.3	29.8	-0.54	35474.7	24424.7	-13.5	0.5921	0.84317
NDEONHPJ_00144		hypothetical protein gene	17	127.7	130.1	0.03	45583.4	46444.6	2.4	0.9623	1
NDEONHPJ_00145	fhuA_1	fhuA 1 gene	166	221	221.9	0.01	770382	773699	1	0.9777	1
NDEONHPJ_00146		hypothetical protein gene	15	38.7	108.5	1.49	12186.7	34164.3	69.8	0.1067	0.39145
NDEONHPJ_00147	gshB	gshB gene	66	272	309.8	0.19	376945	429421	37.9	0.4918	0.78173
NDEONHPJ_00148	murG	murG gene	61	0	0	0.02	0	21	0	0.4971	0.78286
NDEONHPJ_00149	murC	murC gene	93	0	0	0.83	49.9	88.99	0	0.6246	0.86272
NDEONHPJ_00150	ddl_1	ddl 1 gene	53	0.4	0	-5.6	495.7	10.23	-0.4	1	1
NDEONHPJ_00151	ftsQ	ftsQ gene	54	23.5	4.1	-2.53	26622.1	4596.56	-19.4	0.2971	0.62752
NDEONHPJ_00152	ftsA_1	ftsA 1 gene	71	0.1	0.1	0.06	78.1	81.29	0	0.9547	1
NDEONHPJ_00153	ftsZ	ftsZ gene	78	0.5	0.2	-1.56	870	294.14	-0.4	0.4883	0.78122
NDEONHPJ_00154	lpxC	lpxC gene	60	0.8	0.3	-1.47	978	354.08	-0.5	0.2103	0.53922
NDEONHPJ_00155		hypothetical protein gene	33	28.9	84.1	1.54	20048.1	58249.7	55.1	0.0237	0.18013
NDEONHPJ_00156		hypothetical protein gene	47	349.6	294.6	-0.25	345069	290807	-55	0.5036	0.78711
NDEONHPJ_00157	aceE	aceE gene	166	44.5	36.9	-0.27	155027	128669	-7.6	0.1999	0.52487
NDEONHPJ_00158		Dihydrolipoyllysine-residue acetyltransferase component of pyruvate dehydrogenase complex gene	103	25.2	22.6	-0.16	54538.8	48845.1	-2.6	0.6186	0.85917
NDEONHPJ_00159		hypothetical protein gene	18	130.9	106.9	-0.29	49488.4	40414.6	-24	0.6905	0.90465
NDEONHPJ_00160	mneA	mneA gene	37	200.6	139.3	-0.53	155856	108258	-61.3	0.2299	0.56376
NDEONHPJ_00161	fhuA_2	fhuA 2 gene	175	325.6	282.3	-0.21	1.19655e+06	1.03753e+06	-43.3	0.2611	0.59345
NDEONHPJ_00162		hypothetical protein gene	54	254.9	308.1	0.27	289071	349381	53.2	0.349	0.67071
NDEONHPJ_00163		hypothetical protein gene	20	199.5	472.8	1.25	83779.4	198574	273.3	0.0149	0.14681
NDEONHPJ_00164	guaB_1	guaB 1 gene	88	13.8	26.5	0.94	25526.1	48956.8	12.7	0.2121	0.54057
NDEONHPJ_00165	glmM	glmM gene	89	0.7	1.7	1.24	1306.4	3091.12	1	0.575	0.83375
NDEONHPJ_00166	pdxH	pdxH gene	43	0.3	0.8	1.41	278.9	742.92	0.5	0.1958	0.51784
NDEONHPJ_00167	recJ	recJ gene	109	268.4	309.5	0.21	614313	708557	41.2	0.3661	0.68348
NDEONHPJ_00168		hypothetical protein gene	62	403	359.6	-0.16	524764	468218	-43.4	0.5748	0.83375
NDEONHPJ_00169	prfB	prfB gene	60	0	4.1	7.48	29.2	5222.87	4.1	0.003	0.06591
NDEONHPJ_00170		hypothetical protein gene	11	35.9	50.8	0.5	8291.6	11737.1	14.9	0.7747	0.9336
NDEONHPJ_00171		hypothetical protein gene	20	205.3	346	0.75	86227.5	145331	140.7	0.1324	0.42855
NDEONHPJ_00172	nemA	nemA gene	71	230.4	308	0.42	343468	459210	77.6	0.1349	0.43229
NDEONHPJ_00173	waaA	waaA gene	82	0.5	2.2	2.21	814.8	3781.11	1.7	0.8819	0.9806
NDEONHPJ_00174	rsmE_1	rsmE 1 gene	60	327.8	299.4	-0.13	412969	377255	-28.3	0.6846	0.90218
NDEONHPJ_00175		hypothetical protein gene	76	227.9	260.2	0.19	363740	415349	32.3	0.4749	0.76897
NDEONHPJ_00176		hypothetical protein gene	48	122.8	141.2	0.2	123768	142341	18.4	0.5567	0.82427
NDEONHPJ_00177	acsA_1	acsA 1 gene	125	394.1	321.4	-0.29	1.03461e+06	843584	-72.8	0.2598	0.59335
NDEONHPJ_00178	sttH	sttH gene	37	156.6	140.8	-0.15	121674	109381	-15.8	0.6767	0.89609
NDEONHPJ_00179	lrpC	lrpC gene	28	115.9	166.9	0.53	68164.6	98145.5	51	0.2878	0.61605
NDEONHPJ_00180	ssuD_1	ssuD 1 gene	66	201	334.7	0.74	278581	463943	133.7	0.0167	0.15058
NDEONHPJ_00181		hypothetical protein gene	51	347	346.7	0	371646	371329	-0.3	0.9968	1
NDEONHPJ_00182	exaE	exaE gene	44	272.3	212.2	-0.36	251612	196040	-60.1	0.3462	0.66956
NDEONHPJ_00183		hypothetical protein gene	48	255.7	319.1	0.32	257742	321661	63.4	0.3456	0.66956
NDEONHPJ_00184	rcsC_1	rcsC 1 gene	222	269.6	299.1	0.15	1.25672e+06	1.39448e+06	29.6	0.4708	0.76655
NDEONHPJ_00185	yjcH	yjcH gene	22	316.5	290.2	-0.13	146224	134072	-26.3	0.7804	0.93538
NDEONHPJ_00186	actP_1	actP 1 gene	96	320.2	381.9	0.25	645443	769888	61.7	0.2912	0.61959
NDEONHPJ_00187		hypothetical protein gene	57	156.3	198.2	0.34	187105	237246	41.9	0.2719	0.60044
NDEONHPJ_00188		Glycine betaine transporter gene	148	279.6	323	0.21	868855	1.0039e+06	43.4	0.2596	0.59335
NDEONHPJ_00189		hypothetical protein gene	76	401	581.9	0.54	639916	928708	180.9	0.028	0.19818
NDEONHPJ_00190		hypothetical protein gene	136	91.7	121.2	0.4	261950	346049	29.4	0.1276	0.42251
NDEONHPJ_00191	uvrA_1	uvrA 1 gene	166	327.8	318.5	-0.04	1.14254e+06	1.11046e+06	-9.2	0.8332	0.95655
NDEONHPJ_00192	nemR	nemR gene	36	446.6	390.3	-0.19	337618	295038	-56.3	0.5845	0.83848
NDEONHPJ_00193	tdh_1	tdh 1 gene	54	390.1	351.8	-0.15	442389	398984	-38.3	0.6686	0.89075
NDEONHPJ_00194		hypothetical protein gene	27	171.7	249.7	0.54	97379.6	141588	78	0.2184	0.54714
NDEONHPJ_00195	ydgC	ydgC gene	21	138.9	197.6	0.51	61233.8	87147.6	58.8	0.3859	0.69731
NDEONHPJ_00196	tenA	tenA gene	45	181.7	243.3	0.42	171731	229872	61.5	0.3188	0.64464
NDEONHPJ_00197		hypothetical protein gene	66	252.1	312	0.31	349370	432389	59.9	0.3073	0.63606
NDEONHPJ_00198	yajR	yajR gene	98	217.5	244.3	0.17	447545	502839	26.9	0.5145	0.79326
NDEONHPJ_00199		Single-stranded DNA-binding protein gene	33	0	0	0.02	0	9.42	0	1	1
NDEONHPJ_00200		hypothetical protein gene	17	186.8	355	0.93	66691.3	126724	168.2	0.0608	0.29286
NDEONHPJ_00201		hypothetical protein gene	46	263.2	249.4	-0.08	254262	240926	-13.8	0.8234	0.95274
NDEONHPJ_00202	sutR_1	sutR 1 gene	22	310.3	393.2	0.34	143351	181674	82.9	0.4923	0.78173
NDEONHPJ_00203	gabP_1	gabP 1 gene	93	368	489.8	0.41	718728	956525	121.8	0.0726	0.32451
NDEONHPJ_00204	gabR_1	gabR 1 gene	93	275.1	300.4	0.13	537349	586688	25.3	0.6346	0.86672
NDEONHPJ_00205	puuE	puuE gene	76	308	298.5	-0.05	491590	476376	-9.5	0.8754	0.97741
NDEONHPJ_00206	gabD_1	gabD 1 gene	74	230.4	302.3	0.39	358050	469791	71.9	0.2182	0.547
NDEONHPJ_00207	dmlR_2	dmlR 2 gene	61	194	216.7	0.16	248489	277579	22.7	0.604	0.84981
NDEONHPJ_00208	ycaC_1	ycaC 1 gene	39	203.8	282.6	0.47	166920	231456	78.8	0.3109	0.63833
NDEONHPJ_00209		hypothetical protein gene	50	233.5	240.8	0.04	245220	252867	7.3	0.9008	0.99235
NDEONHPJ_00210		hypothetical protein gene	88	126.5	137.5	0.12	233702	254186	11.1	0.6805	0.89895
NDEONHPJ_00211		hypothetical protein gene	57	147	197.5	0.43	175995	236354	50.4	0.2097	0.53913
NDEONHPJ_00212		hypothetical protein gene	19	118.4	135.7	0.2	47238.1	54157.1	17.3	0.7414	0.92821
NDEONHPJ_00213		hypothetical protein gene	36	295.6	272.8	-0.12	223465	206205	-22.8	0.7702	0.9336
NDEONHPJ_00215	ynfM	ynfM gene	86	247.6	333.9	0.43	447229	602939	86.2	0.1223	0.41687
NDEONHPJ_00216	hcaR_1	hcaR 1 gene	53	319.2	265.2	-0.27	355302	295194	-54	0.4407	0.74648
NDEONHPJ_00217		hypothetical protein gene	73	112.8	119.9	0.09	172906	183865	7.1	0.8098	0.94588
NDEONHPJ_00218		hypothetical protein gene	54	241.1	253.6	0.07	273371	287604	12.6	0.8358	0.9581
NDEONHPJ_00219		hypothetical protein gene	27	281.4	266.5	-0.08	159564	151095	-14.9	0.8538	0.9681
NDEONHPJ_00220	iolS	iolS gene	33	141.2	201.1	0.51	97818.3	139335	59.9	0.2706	0.60044
NDEONHPJ_00221		hypothetical protein gene	18	237.1	287.7	0.28	89616.1	108764	50.7	0.705	0.91363
NDEONHPJ_00222	rhaS_1	rhaS 1 gene	59	123.7	107.5	-0.2	153260	133202	-16.2	0.6161	0.85788
NDEONHPJ_00223		hypothetical protein gene	45	369	315.7	-0.22	348660	298315	-53.3	0.5602	0.8262
NDEONHPJ_00224		hypothetical protein gene	39	72.8	80.7	0.15	59657.7	66062.6	7.8	0.7563	0.92834
NDEONHPJ_00225		hypothetical protein gene	30	177.2	140.3	-0.34	111662	88418.8	-36.9	0.5123	0.79148
NDEONHPJ_00226	yybR_1	yybR 1 gene	27	65.2	70.4	0.11	36955.5	39913.7	5.2	0.913	0.99763
NDEONHPJ_00227		hypothetical protein gene	72	46.5	31.8	-0.55	70261.9	48055.8	-14.7	0.3014	0.63021
NDEONHPJ_00228		hypothetical protein gene	32	135.9	181.3	0.42	91296.6	121816	45.4	0.3486	0.67056
NDEONHPJ_00229		hypothetical protein gene	100	155.5	196.9	0.34	326624	413445	41.3	0.2432	0.58106
NDEONHPJ_00230		hypothetical protein gene	80	101	122.2	0.28	169630	205257	21.2	0.4478	0.75118
NDEONHPJ_00231		hypothetical protein gene	17	64.1	123.1	0.94	22876.8	43962.9	59.1	0.2753	0.60141
NDEONHPJ_00232	hxlR_1	hxlR 1 gene	25	229	153.8	-0.57	120231	80738.7	-75.2	0.2587	0.59329
NDEONHPJ_00233	ywrO_1	ywrO 1 gene	38	179.9	127.2	-0.5	143570	101477	-52.7	0.2651	0.59509
NDEONHPJ_00234		hypothetical protein gene	96	102.8	136.8	0.41	207329	275784	34	0.1207	0.41608
NDEONHPJ_00235		hypothetical protein gene	42	139.2	173.4	0.32	122810	152980	34.2	0.395	0.70631
NDEONHPJ_00236		hypothetical protein gene	25	222.7	268.4	0.27	116943	140911	45.7	0.5958	0.84486
NDEONHPJ_00237	elbB	elbB gene	48	248.5	267.3	0.11	250514	269450	18.8	0.7577	0.92855
NDEONHPJ_00238	rhaS_2	rhaS 2 gene	58	121	78.6	-0.62	147351	95719.8	-42.4	0.1143	0.4046
NDEONHPJ_00240	kup	kup gene	118	211.3	233.4	0.14	523481	578323	22.1	0.5385	0.81002
NDEONHPJ_00241		hypothetical protein gene	21	279.8	332.6	0.25	123385	146682	52.8	0.6914	0.90516
NDEONHPJ_00242		hypothetical protein gene	72	343.1	240.7	-0.51	518735	364010	-102.3	0.0999	0.38307
NDEONHPJ_00243		hypothetical protein gene	42	169.5	185	0.13	149536	163180	15.5	0.7377	0.92821
NDEONHPJ_00244		hypothetical protein gene	12	344.1	287.3	-0.26	86715.9	72404.3	-56.8	0.6405	0.87233
NDEONHPJ_00245	aqpZ2	aqpZ2 gene	46	208.6	377.2	0.85	201478	364372	168.6	0.0236	0.18013
NDEONHPJ_00246	virS_1	virS 1 gene	74	212.3	364.6	0.78	329848	566616	152.4	0.0048	0.07944
NDEONHPJ_00247		hypothetical protein gene	35	291.1	388	0.41	213988	285182	96.9	0.3123	0.63907
NDEONHPJ_00248	hisF	hisF gene	57	215.7	313.1	0.54	258216	374727	97.3	0.1538	0.46351
NDEONHPJ_00249	thrB	thrB gene	53	310.3	308.5	-0.01	345388	343393	-1.8	0.9784	1
NDEONHPJ_00250		hypothetical protein gene	33	216.5	156.9	-0.46	150033	108730	-59.6	0.352	0.67304
NDEONHPJ_00251		hypothetical protein gene	33	205.5	315.1	0.62	142402	218374	109.6	0.2652	0.59509
NDEONHPJ_00252		hypothetical protein gene	23	195.4	238.5	0.29	94402	115205	43.1	0.6891	0.90423
NDEONHPJ_00253		hypothetical protein gene	62	332.8	368.9	0.15	433359	480316	36.1	0.6187	0.85917
NDEONHPJ_00254	sutR_2	sutR 2 gene	36	303.3	374	0.3	229279	282744	70.7	0.3776	0.69136
NDEONHPJ_00255	hisA	hisA gene	38	289.4	296	0.03	230946	236221	6.6	0.9455	1
NDEONHPJ_00256	rnd_1	rnd 1 gene	43	127	131.5	0.05	114657	118717	4.5	0.9168	0.99912
NDEONHPJ_00257		hypothetical protein gene	48	387.6	283.7	-0.45	390735	286010	-103.9	0.1709	0.48365
NDEONHPJ_00258	hisH	hisH gene	31	436.5	409.6	-0.09	284192	266637	-27	0.7997	0.94269
NDEONHPJ_00259	hisB	hisB gene	42	430.7	283.6	-0.6	379836	250122	-147.1	0.1165	0.40823
NDEONHPJ_00260	panM	panM gene	29	140	152.4	0.12	85274.2	92818.6	12.4	0.7462	0.92821
NDEONHPJ_00263	ypeA	ypeA gene	32	253.2	267.8	0.08	170117	179941	14.6	0.8609	0.97022
NDEONHPJ_00264	cat1	cat1 gene	86	311.8	411.1	0.4	563088	742427	99.3	0.1756	0.48859
NDEONHPJ_00265	envZ	envZ gene	102	1.8	2	0.14	3890.2	4284.91	0.2	0.8472	0.96583
NDEONHPJ_00266	ompR	ompR gene	50	0	0.2	0.21	0	163.78	0.2	0.5058	0.78904
NDEONHPJ_00267	yhgF	yhgF gene	126	294.8	284	-0.05	780008	751454	-10.8	0.8095	0.94582
NDEONHPJ_00268		hypothetical protein gene	159	226.6	262.7	0.21	756617	877155	36.1	0.304	0.63163
NDEONHPJ_00269	acr1	acr1 gene	56	334.5	230.4	-0.54	393358	270920	-104.1	0.0856	0.35532
NDEONHPJ_00270		hypothetical protein gene	38	322.1	298.9	-0.11	257042	238504	-23.2	0.7172	0.91824
NDEONHPJ_00271		hypothetical protein gene	32	155.7	155.3	0	104630	104383	-0.4	0.9956	1
NDEONHPJ_00272	cdhR	cdhR gene	64	257.1	315.4	0.3	345504	423902	58.3	0.3364	0.65962
NDEONHPJ_00273	mgl	mgl gene	99	354.6	339.4	-0.06	737235	705657	-15.2	0.8028	0.94269
NDEONHPJ_00274	ettA	ettA gene	101	96.2	125.9	0.39	203936	267050	29.8	0.1385	0.43687
NDEONHPJ_00275		hypothetical protein gene	25	252.5	192.9	-0.39	132566	101265	-59.6	0.4802	0.77395
NDEONHPJ_00276		hypothetical protein gene	58	56.8	104.7	0.88	69166	127575	48	0.0521	0.2721
NDEONHPJ_00277		hypothetical protein gene	23	182.8	259.6	0.51	88292.5	125395	76.8	0.3374	0.65979
NDEONHPJ_00278	czcC_1	czcC 1 gene	71	302.4	329.2	0.12	450858	490911	26.9	0.6674	0.89075
NDEONHPJ_00279	czcB	czcB gene	73	306.9	332.1	0.11	470536	509037	25.1	0.6893	0.90423
NDEONHPJ_00280	czcA_2	czcA 2 gene	178	263.5	271.3	0.04	984849	1.01421e+06	7.9	0.8244	0.95276
NDEONHPJ_00281	czcD_1	czcD 1 gene	70	363.5	323.2	-0.17	534416	475083	-40.4	0.5148	0.79326
NDEONHPJ_00282		hypothetical protein gene	21	198.7	260.1	0.39	87634.2	114711	61.4	0.5354	0.80807
NDEONHPJ_00283		hypothetical protein gene	58	289.1	315.1	0.12	352147	383733	25.9	0.6953	0.9069
NDEONHPJ_00286		hypothetical protein gene	74	244.7	280.5	0.2	380338	435856	35.7	0.3359	0.65962
NDEONHPJ_00287	rocC_1	rocC 1 gene	107	289.9	329.2	0.18	651298	739618	39.3	0.3986	0.70877
NDEONHPJ_00290	gltX	gltX gene	100	0	0.5	5.17	27.3	980.39	0.5	0.2845	0.61224
NDEONHPJ_00291		hypothetical protein gene	19	430.6	446	0.05	171808	177969	15.4	0.8959	0.98989
NDEONHPJ_00292	sbp_1	sbp 1 gene	66	212.7	210.3	-0.02	294853	291489	-2.4	0.9574	1
NDEONHPJ_00293	rsmH	rsmH gene	55	1.9	2.9	0.63	2192.9	3396.5	1	0.801	0.94269
NDEONHPJ_00294	ftsL	ftsL gene	18	0	0.3	0.39	0	116.01	0.3	0.0259	0.19005
NDEONHPJ_00295	ftsI	ftsI gene	131	0.1	0	-1.82	270.6	76.86	-0.1	0.986	1
NDEONHPJ_00296	murE	murE gene	92	0.1	0	-3.93	250.3	16.37	-0.1	0.6313	0.86493
NDEONHPJ_00297	murF	murF gene	73	0	0.1	3.51	15.7	179.22	0.1	0.1778	0.49327
NDEONHPJ_00298	mraY	mraY gene	90	0	3	6.9	47	5618.43	2.9	0.0547	0.27994
NDEONHPJ_00299		hypothetical protein gene	20	229.3	307.8	0.42	96310.3	129279	78.5	0.4841	0.77761
NDEONHPJ_00300	rlmA	rlmA gene	54	477.9	506.9	0.08	541940	574773	29	0.7569	0.92834
NDEONHPJ_00301	mrcA	mrcA gene	170	267.8	323.7	0.27	956094	1155762	55.9	0.1589	0.47114
NDEONHPJ_00302	ftsA_2	ftsA 2 gene	62	200.6	245.5	0.29	261127	319704	45	0.3334	0.65856
NDEONHPJ_00303		hypothetical protein gene	40	322.5	337.2	0.06	270876	283237	14.7	0.8651	0.97159
NDEONHPJ_00304		hypothetical protein gene	53	251.9	296.8	0.24	280358	330314	44.9	0.4605	0.75818
NDEONHPJ_00305		hypothetical protein gene	33	277.5	328	0.24	192304	227310	50.5	0.5574	0.8245
NDEONHPJ_00306	pilQ	pilQ gene	176	256.3	290.6	0.18	947415	1.07401e+06	34.3	0.3615	0.67912
NDEONHPJ_00307	aroK	aroK gene	39	0.4	17.2	5.26	367.8	14086.9	16.8	0.0454	0.25082
NDEONHPJ_00308	aroB	aroB gene	68	0.8	1.9	1.22	1159.4	2695.3	1.1	0.754	0.92834
NDEONHPJ_00309		hypothetical protein gene	59	173.3	306.2	0.82	214757	379424	132.9	0.0085	0.10689
NDEONHPJ_00310	gltB	gltB gene	265	319.1	341.2	0.1	1.77579e+06	1.8989e+06	22.1	0.5088	0.78904
NDEONHPJ_00311	gltD	gltD gene	86	401.5	415.7	0.05	725022	750833	14.3	0.8297	0.95339
NDEONHPJ_00312		hypothetical protein gene	62	217.6	302.1	0.47	283321	393349	84.5	0.1012	0.38418
NDEONHPJ_00313	lemA	lemA gene	39	158.5	144.3	-0.14	129836	118150	-14.3	0.7592	0.92884
NDEONHPJ_00314		hypothetical protein gene	72	144	278.2	0.95	217717	420582	134.2	0.0006	0.02764
NDEONHPJ_00315		hypothetical protein gene	42	257	292.3	0.19	226671	257768	35.3	0.6517	0.87988
NDEONHPJ_00316	pilA	pilA gene	39	168	252.9	0.59	137574	207151	85	0.1263	0.42123
NDEONHPJ_00317		hypothetical protein gene	155	242.7	190.9	-0.35	790130	621233	-51.9	0.0904	0.36381
NDEONHPJ_00318	bfr_1	bfr 1 gene	35	124.6	66.3	-0.91	91547.2	48736.2	-58.2	0.0534	0.27625
NDEONHPJ_00319	bfd	bfd gene	12	143.9	162.3	0.17	36271.7	40889.7	18.3	0.8563	0.9691
NDEONHPJ_00320	yabJ_1	yabJ 1 gene	31	175.8	154.1	-0.19	114428	100342	-21.6	0.7386	0.92821
NDEONHPJ_00321	spoT	spoT gene	152	8.5	9.7	0.19	27228.8	31046	1.2	0.7747	0.9336
NDEONHPJ_00322	rpoZ	rpoZ gene	15	161.9	216.8	0.42	50989.4	68307.2	55	0.521	0.79831
NDEONHPJ_00323	gmk	gmk gene	40	0	1.1	1.05	0	894.64	1.1	0.1247	0.41778
NDEONHPJ_00324	ispH	ispH gene	60	2.2	1.2	-0.93	2789.6	1468.4	-1	0.7458	0.92821
NDEONHPJ_00325		hypothetical protein gene	39	89.2	62.9	-0.5	73067.5	51503.4	-26.3	0.3167	0.64265
NDEONHPJ_00326		hypothetical protein gene	51	247.3	312.4	0.34	264879	334553	65.1	0.2703	0.60044
NDEONHPJ_00327		hypothetical protein gene	89	249.8	292.9	0.23	466959	547465	43.1	0.3473	0.66956
NDEONHPJ_00328		hypothetical protein gene	66	176	232.7	0.4	243963	322541	56.7	0.1988	0.52306
NDEONHPJ_00329		hypothetical protein gene	321	255.6	269.4	0.08	1723335	1.81579e+06	13.7	0.5713	0.83298
NDEONHPJ_00330		hypothetical protein gene	40	105	171.5	0.71	88167.4	144039	66.5	0.0691	0.31411
NDEONHPJ_00331		hypothetical protein gene	37	332.7	236.9	-0.49	258474	184080	-95.7	0.2075	0.53599
NDEONHPJ_00332	rpsP	rpsP gene	9	0	0	0	0	0	0	1	1
NDEONHPJ_00333	rimM	rimM gene	25	0	0	0	0	0	0	1	1
NDEONHPJ_00334	trmD	trmD gene	38	0	0	0	0	0	0	1	1
NDEONHPJ_00335	rplS	rplS gene	21	4.5	0	-2.45	1970.3	0	-4.5	0.5	0.78598
NDEONHPJ_00336	lip	lip gene	57	244.4	285.2	0.22	292551	341409	40.8	0.5139	0.79283
NDEONHPJ_00337	lifO	lifO gene	68	130.4	83.2	-0.65	186164	118804	-47.2	0.1556	0.46656
NDEONHPJ_00338	truB	truB gene	71	119.5	187.3	0.65	178164	279239	67.8	0.0339	0.21309
NDEONHPJ_00339	yfcA	yfcA gene	55	127.2	132.3	0.06	146891	152788	5.1	0.8827	0.98098
NDEONHPJ_00340		hypothetical protein gene	30	126.3	101.7	-0.31	79558.3	64070	-24.6	0.6945	0.90648
NDEONHPJ_00341	rhtA_1	rhtA 1 gene	81	201.3	191.2	-0.07	342398	325234	-10.1	0.809	0.94552
NDEONHPJ_00342	rhtA_2	rhtA 2 gene	60	167.5	182.9	0.13	211082	230425	15.4	0.6987	0.91008
NDEONHPJ_00343	serA	serA gene	71	189.3	204.8	0.11	282194	305299	15.5	0.7038	0.91332
NDEONHPJ_00344		putative FAD-linked oxidoreductase gene	94	228.2	263.6	0.21	450390	520266	35.4	0.4267	0.73333
NDEONHPJ_00345		hypothetical protein gene	24	125	223	0.83	63023.2	112408	98	0.1243	0.41778
NDEONHPJ_00346	ygiN	ygiN gene	18	317.8	199.6	-0.67	120131	75442.2	-118.2	0.2081	0.53682
NDEONHPJ_00347	mdaB	mdaB gene	43	208.5	259.4	0.31	188308	234255	50.9	0.3697	0.68695
NDEONHPJ_00348		hypothetical protein gene	26	61.8	159.6	1.37	33741.8	87130	97.8	0.0187	0.15964
NDEONHPJ_00349	mdfA	mdfA gene	92	171.6	184.8	0.11	331455	357021	13.2	0.7215	0.92035
NDEONHPJ_00350	yccS_1	yccS 1 gene	171	91.2	117	0.36	327504	420214	25.8	0.1067	0.39145
NDEONHPJ_00351		hypothetical protein gene	49	306.6	234.8	-0.38	315452	241643	-71.7	0.3335	0.65856
NDEONHPJ_00352	ydiK	ydiK gene	88	171.4	194.7	0.18	316660	359753	23.3	0.5977	0.84613
NDEONHPJ_00353		hypothetical protein gene	40	219.4	179	-0.29	184338	150399	-40.4	0.4093	0.71666
NDEONHPJ_00354		hypothetical protein gene	29	173.3	288.4	0.73	105561	175627	115.1	0.0833	0.34918
NDEONHPJ_00355		hypothetical protein gene	30	123.3	104	-0.25	77701.7	65541.4	-19.3	0.6307	0.86493
NDEONHPJ_00356		hypothetical protein gene	34	219.1	305.7	0.48	156468	218295	86.6	0.2454	0.58106
NDEONHPJ_00357	ubiE_1	ubiE 1 gene	56	192.8	131.3	-0.55	226746	154439	-61.5	0.1233	0.41715
NDEONHPJ_00358		hypothetical protein gene	96	9.1	3.9	-1.21	18353.9	7943.77	-5.2	0.0384	0.22974
NDEONHPJ_00359	rocC_2	rocC 2 gene	103	228.7	192.9	-0.25	494607	417214	-35.8	0.3089	0.63765
NDEONHPJ_00360	gdhA_1	gdhA 1 gene	78	286.7	255.5	-0.17	469568	418575	-31.1	0.5351	0.80807
NDEONHPJ_00361	astC_1	astC 1 gene	84	121.1	146.7	0.28	213702	258822	25.6	0.4226	0.73005
NDEONHPJ_00362	astA_1	astA 1 gene	69	157.8	207.5	0.39	228678	300683	49.7	0.2265	0.55865
NDEONHPJ_00363	astD	astD gene	68	146.8	129.9	-0.18	209664	185562	-16.9	0.6216	0.86163
NDEONHPJ_00364	astB	astB gene	71	131	91.4	-0.52	195284	136348	-39.5	0.1377	0.43628
NDEONHPJ_00365	astE	astE gene	55	129.7	103.3	-0.33	149850	119275	-26.5	0.3107	0.63826
NDEONHPJ_00366		hypothetical protein gene	53	190.3	207.9	0.13	211827	231354	17.5	0.7489	0.92821
NDEONHPJ_00367		hypothetical protein gene	18	168.8	120.3	-0.49	63815.9	45464.2	-48.5	0.3904	0.70136
NDEONHPJ_00368	aprE	aprE gene	111	238.5	264.8	0.15	556004	617202	26.3	0.5359	0.8085
NDEONHPJ_00369		hypothetical protein gene	33	75.9	130.3	0.78	52610.7	90313.5	54.4	0.1161	0.40823
NDEONHPJ_00370		hypothetical protein gene	29	64.7	102.8	0.67	39390.5	62589.8	38.1	0.2998	0.63021
NDEONHPJ_00371	gltR_1	gltR 1 gene	64	109	140.9	0.37	146518	189371	31.9	0.2966	0.62751
NDEONHPJ_00372	yijE	yijE gene	72	216.8	209.8	-0.05	327765	317150	-7	0.8591	0.96998
NDEONHPJ_00373		hypothetical protein gene	89	122.3	128.8	0.08	228498	240730	6.5	0.7849	0.93697
NDEONHPJ_00374		hypothetical protein gene	11	112.2	112.4	0	25925.2	25953.5	0.1	0.9985	1
NDEONHPJ_00375		hypothetical protein gene	69	46.5	65.9	0.5	67417.3	95431.5	19.3	0.2336	0.57064
NDEONHPJ_00376	glyS	glyS gene	117	0.3	0.1	-2.42	821.2	153.89	-0.3	0.7499	0.92821
NDEONHPJ_00377	glyQ	glyQ gene	61	0	0.1	3.77	10.9	148.54	0.1	0.006	0.08995
NDEONHPJ_00378	tetA	tetA gene	99	191.9	164.1	-0.23	398942	341183	-27.8	0.3565	0.67556
NDEONHPJ_00379		hypothetical protein gene	84	121.8	155.1	0.35	214864	273522	33.3	0.2133	0.54218
NDEONHPJ_00380		hypothetical protein gene	57	79.7	103.2	0.37	95421.7	123511	23.5	0.3587	0.67742
NDEONHPJ_00381		hypothetical protein gene	85	243.7	267.9	0.14	435036	478290	24.2	0.5706	0.83298
NDEONHPJ_00382		hypothetical protein gene	18	63.4	87	0.46	23983.6	32890.2	23.6	0.4967	0.78286
NDEONHPJ_00383		hypothetical protein gene	45	174.2	152.1	-0.2	164574	143733	-22.1	0.6042	0.84981
NDEONHPJ_00384	dmdC_1	dmdC 1 gene	125	314.7	373.6	0.25	825990	980651	58.9	0.2148	0.54347
NDEONHPJ_00385		hypothetical protein gene	170	197.8	235.8	0.25	706167	841651	38	0.1721	0.4837
NDEONHPJ_00386	aroE	aroE gene	47	10.5	9.2	-0.19	10411.3	9117.05	-1.3	0.9103	0.99687
NDEONHPJ_00387	hemF	hemF gene	57	8.9	2.5	-1.81	10627.7	3037	-6.3	0.2687	0.59932
NDEONHPJ_00388	ribA	ribA gene	41	0	0.1	0.09	0	53.34	0.1	0.031	0.2053
NDEONHPJ_00389	dxs_1	dxs 1 gene	101	0.9	1.8	1.03	1835.6	3742.45	0.9	0.4897	0.78151
NDEONHPJ_00390	suhB	suhB gene	46	299.8	252.9	-0.25	289611	244266	-46.9	0.509	0.78904
NDEONHPJ_00391	deaD	deaD gene	83	152.3	119.2	-0.35	265376	207779	-33	0.3714	0.68825
NDEONHPJ_00392		hypothetical protein gene	14	87.2	101.6	0.22	25641.5	29859	14.3	0.7918	0.94095
NDEONHPJ_00393	mlaF	mlaF gene	50	84.4	39.9	-1.08	88596.3	41890	-44.5	0.0063	0.09372
NDEONHPJ_00394	mlaE	mlaE gene	46	128.3	59.7	-1.1	123959	57671.2	-68.6	0.0289	0.20015
NDEONHPJ_00395	mlaD	mlaD gene	51	62.8	39.6	-0.67	67266.9	42408.5	-23.2	0.1264	0.42123
NDEONHPJ_00396	mlaC	mlaC gene	46	110.4	67.9	-0.7	106628	65545.2	-42.5	0.0873	0.35889
NDEONHPJ_00397		hypothetical protein gene	17	155.1	206.4	0.41	55365	73683.6	51.3	0.4634	0.76099
NDEONHPJ_00398	corA	corA gene	70	200.7	159.9	-0.33	295067	235083	-40.8	0.2607	0.59335
NDEONHPJ_00399	yvdD_1	yvdD 1 gene	30	170.9	223	0.38	107648	140466	52.1	0.3823	0.69471
NDEONHPJ_00400		hypothetical protein gene	27	173.5	160.4	-0.11	98400.8	90970.1	-13.1	0.8268	0.95276
NDEONHPJ_00401		hypothetical protein gene	48	246.6	176.1	-0.49	248622	177535	-70.5	0.2335	0.57064
NDEONHPJ_00402	recG	recG gene	130	172.3	202.4	0.23	470272	552467	30.1	0.2937	0.62379
NDEONHPJ_00403		hypothetical protein gene	72	249	309.7	0.31	376430	468212	60.7	0.222	0.55254
NDEONHPJ_00404		hypothetical protein gene	82	238.9	211.2	-0.18	411395	363677	-27.7	0.4783	0.77219
NDEONHPJ_00405	plsB	plsB gene	178	6.2	2.9	-1.1	23280.1	10827.4	-3.3	0.1923	0.51374
NDEONHPJ_00406	tesB	tesB gene	48	242.2	252.2	0.06	244156	254260	10	0.8572	0.96966
NDEONHPJ_00407	gltP_1	gltP 1 gene	106	248.1	236.2	-0.07	552280	525752	-11.9	0.7526	0.92832
NDEONHPJ_00408		hypothetical protein gene	71	172.2	171	-0.01	256690	254945	-1.2	0.9789	1
NDEONHPJ_00409	engB	engB gene	44	2	8.7	2.14	1818.5	8031.46	6.7	0.2949	0.62564
NDEONHPJ_00410	nsrR	nsrR gene	29	181.3	287	0.66	110402	174765	105.7	0.0745	0.32787
NDEONHPJ_00411	hmp	hmp gene	47	257.3	462.6	0.85	253984	456550	205.2	0.0008	0.03219
NDEONHPJ_00412		hypothetical protein gene	98	155.1	224.4	0.53	319207	461800	69.3	0.0389	0.23128
NDEONHPJ_00413	metC	metC gene	81	412.6	401.9	-0.04	701827	683629	-10.7	0.8616	0.97022
NDEONHPJ_00414		hypothetical protein gene	45	145.6	172.3	0.24	137616	162820	26.7	0.6088	0.85286
NDEONHPJ_00415	rpsJ	rpsJ gene	14	0.1	0	-0.16	34.9	0	-0.1	1	1
NDEONHPJ_00416	rplC	rplC gene	34	0	0.1	2.23	10.4	48.73	0.1	0.1233	0.41715
NDEONHPJ_00417	rplD	rplD gene	32	0	0	0.04	0	17.03	0	1	1
NDEONHPJ_00418	rplW	rplW gene	24	0.3	0	-0.38	153	0	-0.3	1	1
NDEONHPJ_00419	rplB	rplB gene	54	0	0.1	0.12	0	96.28	0.1	0.0023	0.05673
NDEONHPJ_00420	rpsS	rpsS gene	12	0	0	0.05	0	8.52	0	1	1
NDEONHPJ_00421	rplV	rplV gene	23	0	0	0.02	0	7.2	0	1	1
NDEONHPJ_00422	rpsC	rpsC gene	42	0	0	0.03	0	17.31	0	0.5016	0.78653
NDEONHPJ_00423	rplP	rplP gene	30	0	0	0	0	0	0	1	1
NDEONHPJ_00424	rpmC	rpmC gene	10	0	0	0	0	0	0	1	1
NDEONHPJ_00425	rpsQ	rpsQ gene	15	0.2	8.5	5.25	70.8	2691.71	8.3	0.1381	0.43628
NDEONHPJ_00426	rplN	rplN gene	21	0	0	0	0	0	0	1	1
NDEONHPJ_00427	rplX	rplX gene	17	0	0	0	0	0	0	1	1
NDEONHPJ_00428	rplE	rplE gene	34	0	0	0.01	0	6.8	0	1	1
NDEONHPJ_00429	rpsN	rpsN gene	23	0	0.1	0.08	0	26.29	0.1	0.2499	0.58183
NDEONHPJ_00430	rpsH	rpsH gene	28	0	0	0.02	0	6.9	0	1	1
NDEONHPJ_00431	rplF	rplF gene	35	0	0	0.03	0	14.76	0	1	1
NDEONHPJ_00432	rplR	rplR gene	18	0	0.1	0.08	0	21.49	0.1	0.2434	0.58106
NDEONHPJ_00433	rpsE	rpsE gene	32	0	0.2	3.72	12.2	160.31	0.2	0.015	0.14742
NDEONHPJ_00434	rpmD	rpmD gene	16	0	0.3	0.41	0	110.41	0.3	0.5055	0.78904
NDEONHPJ_00435	rplO	rplO gene	19	0	0	0	0	0	0	1	1
NDEONHPJ_00436	secY	secY gene	110	0.1	0.1	0.48	188.8	263.63	0	0.6132	0.85571
NDEONHPJ_00437	rpmJ	rpmJ gene	9	1.4	0	-1.24	256.1	0	-1.4	1	1
NDEONHPJ_00438	rpsM	rpsM gene	23	0	0	0	0	0	0	1	1
NDEONHPJ_00439	rpsK	rpsK gene	20	0	0.1	0.11	0	34.75	0.1	0.2518	0.58435
NDEONHPJ_00440	rpsD	rpsD gene	41	0	0	0	0	0	0	1	1
NDEONHPJ_00441	rpoA	rpoA gene	61	0.1	0	-3.47	158.1	14.26	-0.1	1	1
NDEONHPJ_00442	rplQ	rplQ gene	28	0	0	0	0	0	0	1	1
NDEONHPJ_00443	mymA	mymA gene	106	148.5	247.5	0.74	330659	550955	99	0.0048	0.07944
NDEONHPJ_00444	mmgC_1	mmgC 1 gene	90	186.6	209.2	0.17	352623	395355	22.6	0.5432	0.81278
NDEONHPJ_00445		hypothetical protein gene	21	1.4	2.6	0.85	631.5	1140.01	1.2	0.6607	0.88751
NDEONHPJ_00446		hypothetical protein gene	26	39.1	49.7	0.35	21367.1	27142.7	10.6	0.5732	0.83375
NDEONHPJ_00447		hypothetical protein gene	9	300	455.8	0.6	56706	86137.2	155.7	0.4006	0.70953
NDEONHPJ_00448		hypothetical protein gene	66	347	335.8	-0.05	480912	465408	-11.2	0.8805	0.97978
NDEONHPJ_00449		hypothetical protein gene	37	221.8	240.8	0.12	172373	187091	18.9	0.7561	0.92834
NDEONHPJ_00450		hypothetical protein gene	176	217.3	260.4	0.26	803235	962556	43.1	0.1603	0.47396
NDEONHPJ_00451		hypothetical protein gene	17	35.3	146.5	2.05	12603.5	52286.1	111.2	0.1018	0.38418
NDEONHPJ_00452		hypothetical protein gene	11	233.7	185.5	-0.33	53977.8	42842.7	-48.2	0.6512	0.87988
NDEONHPJ_00453	prlC_1	prlC 1 gene	123	296.1	336.4	0.18	764761	868894	40.3	0.3146	0.64076
NDEONHPJ_00454	rnr	rnr gene	162	205.6	227.4	0.15	699598	773629	21.8	0.4342	0.74006
NDEONHPJ_00458		hypothetical protein gene	60	84.9	102.9	0.28	106962	129717	18.1	0.4793	0.77348
NDEONHPJ_00459		hypothetical protein gene	194	199.1	165.4	-0.27	810955	673960	-33.6	0.2157	0.54502
NDEONHPJ_00461		hypothetical protein gene	39	141.3	150.1	0.09	115692	122912	8.8	0.8133	0.94736
NDEONHPJ_00462		hypothetical protein gene	44	164.1	235	0.52	151635	217161	70.9	0.1221	0.41687
NDEONHPJ_00463	ycgM	ycgM gene	39	133.2	142	0.09	109114	116339	8.8	0.8669	0.97218
NDEONHPJ_00464	nimR_1	nimR 1 gene	57	237.6	261.4	0.14	284403	312838	23.8	0.6562	0.88395
NDEONHPJ_00465		hypothetical protein gene	77	138.4	145.2	0.07	223825	234737	6.7	0.8159	0.94866
NDEONHPJ_00466		hypothetical protein gene	100	170.4	207.2	0.28	357817	435151	36.8	0.2587	0.59329
NDEONHPJ_00467		NAD(P)H dehydrogenase (quinone) gene	43	268.7	231.5	-0.21	242612	209045	-37.2	0.5366	0.8086
NDEONHPJ_00468	xpt	xpt gene	35	112.4	123.7	0.14	82616.1	90910	11.3	0.7749	0.9336
NDEONHPJ_00469		hypothetical protein gene	49	148.1	167.5	0.18	152430	172361	19.4	0.6318	0.86493
NDEONHPJ_00470		hypothetical protein gene	53	66.7	82.9	0.31	74187.5	92216.1	16.2	0.4761	0.76994
NDEONHPJ_00471		hypothetical protein gene	48	166.9	136.2	-0.29	168237	137287	-30.7	0.4886	0.78122
NDEONHPJ_00472	ybeY	ybeY gene	30	3.5	6	0.77	2207.6	3757.01	2.5	0.5033	0.78711
NDEONHPJ_00473	ybeZ	ybeZ gene	59	55.3	67.7	0.29	68462.6	83855.2	12.4	0.5295	0.80615
NDEONHPJ_00474	miaB	miaB gene	87	257.1	276.3	0.1	469689	504813	19.2	0.6626	0.8885
NDEONHPJ_00475	slt	slt gene	142	382.7	398.8	0.06	1.14122e+06	1.18923e+06	16.1	0.7298	0.92385
NDEONHPJ_00476		hypothetical protein gene	48	163	181.3	0.15	164310	182715	18.3	0.6853	0.90221
NDEONHPJ_00477	mdh	mdh gene	51	16.8	14	-0.26	17955.7	14963.2	-2.8	0.5938	0.8445
NDEONHPJ_00478		hypothetical protein gene	11	149.7	188.8	0.33	34577.8	43612.8	39.1	0.587	0.84046
NDEONHPJ_00479		hypothetical protein gene	39	305.8	435.5	0.51	250456	356661	129.7	0.0876	0.35897
NDEONHPJ_00480		hypothetical protein gene	43	252.6	385	0.61	228096	347696	132.4	0.0451	0.25024
NDEONHPJ_00481	rlmJ	rlmJ gene	53	70.2	116.7	0.73	78179.9	129877	46.4	0.0318	0.20675
NDEONHPJ_00482		hypothetical protein gene	68	16.9	18.4	0.13	24085.8	26320.8	1.6	0.7983	0.94269
NDEONHPJ_00483		hypothetical protein gene	79	162.3	272.4	0.75	269233	451876	110.1	0.0169	0.15095
NDEONHPJ_00489		hypothetical protein gene	31	55.3	122.7	1.15	36003.1	79856.5	67.4	0.0609	0.29286
NDEONHPJ_00490		hypothetical protein gene	38	106.6	113.8	0.09	85099.9	90773.3	7.1	0.854	0.9681
NDEONHPJ_00491	mmgC_2	mmgC 2 gene	84	216.7	233.4	0.11	382231	411738	16.7	0.6861	0.90229
NDEONHPJ_00492	kstR2	kstR2 gene	38	243.5	267.2	0.13	194340	213230	23.7	0.7231	0.92116
NDEONHPJ_00493		hypothetical protein gene	107	247	269.6	0.13	555050	605742	22.6	0.5946	0.84486
NDEONHPJ_00494	fadH_1	fadH 1 gene	57	251	317.4	0.34	300421	379896	66.4	0.3916	0.70286
NDEONHPJ_00495	accA_1	accA 1 gene	80	184.8	281.5	0.61	310536	472978	96.7	0.0323	0.20823
NDEONHPJ_00496	mmgC_3	mmgC 3 gene	70	275.5	285	0.05	405045	418948	9.5	0.8683	0.97289
NDEONHPJ_00497	echA8_1	echA8 1 gene	40	317.5	316.8	0	266735	266095	-0.8	0.993	1
NDEONHPJ_00498	accA1_1	accA1 1 gene	104	289	337.8	0.23	631135	737832	48.9	0.3943	0.70539
NDEONHPJ_00499		hypothetical protein gene	43	118	189.7	0.68	106579	171279	71.7	0.0831	0.34911
NDEONHPJ_00500		hypothetical protein gene	28	223	468	1.07	131129	275179	245	0.0154	0.14814
NDEONHPJ_00501	sspA	sspA gene	48	201.6	290	0.52	203168	292312	88.4	0.1787	0.49417
NDEONHPJ_00502	rpsI	rpsI gene	29	0.7	1.7	1.26	426.1	1021.59	1	0.6722	0.89199
NDEONHPJ_00503	rplM	rplM gene	20	0	0	0	0	0	0	1	1
NDEONHPJ_00504	pdxA	pdxA gene	71	0.6	0.2	-1.45	867.4	316.72	-0.4	0.7981	0.94269
NDEONHPJ_00505	rsmA	rsmA gene	52	144.8	176.2	0.28	158109	192406	31.4	0.3728	0.6888
NDEONHPJ_00506	apaH	apaH gene	62	188.6	218.8	0.21	245523	284842	30.2	0.4221	0.72969
NDEONHPJ_00507		hypothetical protein gene	42	171.5	159.3	-0.11	151221	140539	-12.1	0.7935	0.9418
NDEONHPJ_00508	cidB_1	cidB 1 gene	54	373.9	361.7	-0.05	424023	410151	-12.2	0.8804	0.97978
NDEONHPJ_00509		hypothetical protein gene	35	220.3	187.4	-0.23	161912	137756	-32.9	0.5248	0.80091
NDEONHPJ_00510	hflX	hflX gene	93	414.2	337.3	-0.3	808974	658773	-76.9	0.159	0.47114
NDEONHPJ_00511		hypothetical protein gene	63	184.7	213.5	0.21	244344	282488	28.8	0.532	0.80755
NDEONHPJ_00512	clsC_1	clsC 1 gene	125	160.4	226.1	0.5	421112	593552	65.7	0.0259	0.19005
NDEONHPJ_00513	ypbG	ypbG gene	64	420.7	595.2	0.5	565379	799906	174.5	0.336	0.65962
NDEONHPJ_00514	psaB	psaB gene	36	163.7	227.5	0.48	123751	172007	63.8	0.2089	0.53779
NDEONHPJ_00515	dgcN	dgcN gene	102	239	209.1	-0.19	511871	447877	-29.9	0.3817	0.69455
NDEONHPJ_00516		hypothetical protein gene	55	163.3	188.8	0.21	188583	218025	25.5	0.4605	0.75818
NDEONHPJ_00522	pdhD	pdhD gene	132	137.5	93.1	-0.56	381017	258064	-44.4	0.0491	0.26253
NDEONHPJ_00523		hypothetical protein gene	121	126.2	147.8	0.23	320688	375436	21.5	0.3704	0.68762
NDEONHPJ_00524	blh_1	blh 1 gene	19	113.3	143.8	0.34	45221.9	57379.2	30.5	0.6075	0.85197
NDEONHPJ_00525		hypothetical protein gene	74	200	206.7	0.05	310829	321170	6.7	0.8648	0.97159
NDEONHPJ_00526	trxC	trxC gene	25	219.4	296.1	0.43	115161	155454	76.7	0.303	0.63141
NDEONHPJ_00527		putative acyl-CoA thioester hydrolase gene	23	189.6	135.5	-0.48	91578.7	65464	-54.1	0.4537	0.75478
NDEONHPJ_00528		hypothetical protein gene	37	104.3	138.8	0.41	81008.9	107831	34.5	0.4534	0.75478
NDEONHPJ_00529		hypothetical protein gene	15	87.7	68.3	-0.36	27624.4	21501.3	-19.4	0.6133	0.85571
NDEONHPJ_00530		hypothetical protein gene	64	130.6	114.9	-0.19	175583	154444	-15.7	0.628	0.86423
NDEONHPJ_00531		hypothetical protein gene	79	148.9	248.3	0.74	247101	411857	99.3	0.0153	0.14771
NDEONHPJ_00532		hypothetical protein gene	87	86.7	102.7	0.24	158383	187597	16	0.452	0.75478
NDEONHPJ_00533		hypothetical protein gene	77	52.5	95.6	0.87	84855.4	154640	43.2	0.0117	0.12707
NDEONHPJ_00534		hypothetical protein gene	41	68.5	100.4	0.55	58980	86436.2	31.9	0.2732	0.60047
NDEONHPJ_00535		hypothetical protein gene	103	101.4	106.7	0.07	219236	230847	5.4	0.813	0.94736
NDEONHPJ_00536		hypothetical protein gene	27	95	128.7	0.44	53887.9	72968.9	33.7	0.393	0.70372
NDEONHPJ_00537		hypothetical protein gene	80	348.9	287.1	-0.28	586151	482289	-61.8	0.2928	0.62222
NDEONHPJ_00538		hypothetical protein gene	5	88.2	145.5	0.72	9261.3	15279.8	57.3	0.5525	0.82059
NDEONHPJ_00539		hypothetical protein gene	17	71.2	123.7	0.8	25432.7	44146.9	52.4	0.3553	0.67556
NDEONHPJ_00540		hypothetical protein gene	9	219.9	239.1	0.12	41566.6	45184.9	19.1	0.9084	0.99604
NDEONHPJ_00541		hypothetical protein gene	8	194.5	191.1	-0.03	32683.2	32106.7	-3.4	0.9769	1
NDEONHPJ_00542		hypothetical protein gene	67	144.9	231.2	0.67	203837	325237	86.3	0.0624	0.29745
NDEONHPJ_00543		hypothetical protein gene	40	318.6	305.9	-0.06	267664	256960	-12.7	0.8742	0.97693
NDEONHPJ_00544		hypothetical protein gene	27	175.4	191.9	0.13	99444.3	108779	16.5	0.8232	0.95274
[truncated: 3,306 more rows]

## Sheet: Essential Genes List
Essential Genes ATCC #'s
NDEONHPJ_00884
NDEONHPJ_00001
NDEONHPJ_00002
[truncated: 442 more rows]

## Sheet: Data w.Essential Genes Filtered
Note: Adj. p-values = 0 converted to 0.005	GPS vs WT												GPN vs WT												GPL vs WT
[truncated: 3,380 more rows]

[truncated: 1 more sheets: Hits Only, Sorted]
