# Supplementary material for: Identification of determinants that allow maintenance of high-level fluoroquinolone resistance in Acinetobacter baumannii
Source: mBio. 2024 Nov 26;16(1):e03221-24. doi: 10.1128/mbio.03221-24 (PMC11708032; doi:10.1128/mbio.03221-24)
Supplement: Data Set S2 — TnSeq data with fitness comparisons made between FQR and WT strains. [file mbio.03221-24-s0002.xlsx]

## Sheet: Notes on Exp Samples Harvested
Date	2019-03-08		2019-03-14		2019-03-14		2019-03-14		2019-03-29		2019-11-11		2019-11-11		2019-11-14		2019-11-14		2019-11-14		11/xx/2019		11/xx/2019		2019-11-14		11/xx/2019		11/xx/2019		11/xx/2019		11/xx/2019
Drug	Ciprofloxacin		Ciprofloxacin		Ciprofloxacin		Ciprofloxacin		Ciprofloxacin		Cipro		Cipro		Cipro		Cipro		Cipro		Cipro		Cipro		Cipro		Cipro		Cipro		Cipro		Cipro
Library name	WT#2		WT#4		WT#5		WT#6		WT#7		WT#11		WT#12		WT#13		WT#14		WT#15		WT#16+3		WT#17+18		WT#19		WT#20		WT#21		WT#1+8		WT#9+10
[Drug] µg/ml	0	0.08	0	0.09	0	0.1	0	0.1	0	0.09	0	0.09	0	0.1	0	0.12	0	0.12	0	0.12	0	0.12	0	0.14	0	0.12	0	0.12	0	0.12	0	0.12	0	0.12
A600 at T1	0.003	0.003	0.003	0.003	0.003	0.003	0.003	0.003	0.003	0.003	0.003	0.003	0.003	0.003	0.003	0.003	0.003	0.003	0.003	0.003	0.003	0.003	0.003	0.003	0.003	0.003	0.003	0.003	0.003	0.003	0.003	0.003	0.003	0.003
A600 at T2	0.72	0.51	0.67	0.59	0.71	0.53	0.73	0.66	0.7	0.53	0.82	0.92	0.815	0.88	0.79	0.72	0.785	0.72	0.735	0.76	0.665	0.59	0.675	0.68	0.775	0.775	0.685	0.565	0.69	0.59	0.69	0.58	0.665	0.585
Time to T2 (min)	170	225	170	225	170	225	170	225	170	225	170	225	170	225	170	225	170	225	170	225	170	225	170	225	170	225	170	225	170	225	170	225	170	225
Doubling Time Based on A600 (min)	21.5002	30.3669	21.7863	29.5291	21.5552	30.1411	21.4463	28.9153	21.6113	30.1411	21.0019	27.238	21.0248	27.4511	21.1423	28.4562	21.1664	28.4562	21.4196	28.1782	21.8166	29.5291	21.7564	28.7561	21.2153	28.0791	21.6975	29.7732	21.6685	29.5291	21.6685	29.625	21.8166	29.5767
Relative Doubling Time Based on A600	1	0.708016	1	0.737793	1	0.715144	1	0.741694	1	0.717005	1	0.771051	1	0.7659	1	0.742978	1	0.743825	1	0.760149	1	0.738816	1	0.756585	1	0.755556	1	0.728761	1	0.733802	1	0.731427	1	0.737625
OD expansion value	240	170	223.333	196.667	236.667	176.667	243.333	220	233.333	176.667	273.333	306.667	271.667	293.333	263.333	240	261.667	240	245	253.333	221.667	196.667	225	226.667	258.333	258.333	228.333	188.333	230	196.667	230	193.333	221.667	195
1/5 dilution in PBS A600 Read											0.164	0.184	0.163	0.176	0.158	0.144	0.157	0.144	0.147	0.152	0.133	0.118	0.135	0.136	0.155	0.155	0.137	0.113	0.138	0.118	0.138	0.116	0.133	0.117
A600*5 (Final A600)											0.82	0.92	0.815	0.88	0.79	0.72	0.785	0.72	0.735	0.76	0.665	0.59	0.675	0.68	0.775	0.775	0.685	0.565	0.69	0.59	0.69	0.58	0.665	0.585
# Doublings		7.40939		7.61961		7.46489		7.78136		7.46489		8.26053		8.1964		7.90689		7.90689		7.98489		7.61961		7.82443		8.01309		7.55714		7.61961		7.59495		7.60733
Growth Inhibition (%)		29.1984		26.2207		28.4856		25.8306		28.2995		22.8949		23.41		25.7022		25.6175		23.9851		26.1184		24.3415		24.4444		27.1239		26.6198		26.8573		26.2375
Date	2019-11-27		2019-11-27		2019-11-27		2019-12-17		2019-12-17		2019-12-17		2019-12-17		2019-12-17		12/xx/2019		12/xx/2019		12/xx/2019		12/xx/2019
Drug	Cipro		Cipro		Cipro		Cipro		Cipro		Cipro		Cipro		Cipro		Cipro		Cipro		Cipro		Cipro
Library name	GPS#1		GPS#2		GPS#5		GPS#8		GPS#9		GPS#10		GPS#11		GPS#12		GPS#13		GPS#15		GPS#16		GPS#17
[Drug] µg/ml	0	60	0	50	0	40	0	50	0	50	0	60	0	60	0	60	0	50	0	60	0	60	0	60
A600 at T1	0.003	0.003	0.003	0.003	0.003	0.003	0.003	0.003	0.003	0.003	0.003	0.003	0.003	0.003	0.003	0.003	0.003	0.003	0.003	0.003	0.003	0.003	0.003	0.003
A600 at T2	0.77	0.575	0.77	0.615	0.785	0.81	0.75	0.565	0.68	0.705	0.715	0.685	0.63	0.64	0.665	0.505	0.7	0.69	0.745	0.755	0.635	0.6	0.655	0.72
Time to T2 (min)	170	225	170	225	170	225	170	225	170	225	170	225	170	225	170	225	170	225	170	225	170	225	170	225
Doubling Time Based on A600 (min)	21.24	29.6738	21.24	29.2989	21.1664	27.8575	21.3413	29.7732	21.7268	28.5659	21.5276	28.7173	22.0372	29.0812	21.8166	30.4252	21.6113	28.6789	21.3672	28.2119	22.0046	29.4354	21.8779	28.4562
Relative Doubling Time Based on A600	1	0.715785	1	0.724944	1	0.75981	1	0.716796	1	0.760585	1	0.749639	1	0.757781	1	0.717055	1	0.753562	1	0.757382	1	0.747556	1	0.768828
OD expansion value	256.667	191.667	256.667	205	261.667	270	250	188.333	226.667	235	238.333	228.333	210	213.333	221.667	168.333	233.333	230	248.333	251.667	211.667	200	218.333	240
1/5 dilution in PBS A600 Read	0.154	0.115	0.154	0.123	0.157	0.162	0.15	0.113	0.136	0.141	0.143	0.137	0.126	0.128	0.133	0.101	0.14	0.138	0.149	0.151	0.127	0.12	0.131	0.144
A600*5 (Final A600)	0.77	0.575	0.77	0.615	0.785	0.81	0.75	0.565	0.68	0.705	0.715	0.685	0.63	0.64	0.665	0.505	0.7	0.69	0.745	0.755	0.635	0.6	0.655	0.72
# Doublings		7.58246		7.67948		8.07682		7.55714		7.87652		7.835		7.73697		7.39518		7.84549		7.97537		7.64386		7.90689
Growth Inhibition (%)		28.4215		27.5056		24.019		28.3204		23.9415		25.0361		24.2219		28.2945		24.6438		24.2618		25.2444		23.1172
Date	2019-04-10		2019-04-11		11/xx/2019		2019-04-14		2019-04-14		2019-04-14		2019-04-14		2019-04-14		2019-04-14		2019-04-14		2019-04-27		2019-04-27		2019-04-27		2019-04-27		11/xx/2019		11/xx/2019
Drug	Cipro		Cipro		Cipro		Cipro		Cipro		Cipro		Cipro		Cipro		Cipro		Cipro		Cipro		Cipro		Cipro		Cipro		Cipro		Cipro
Library name	GPL#1		GPL#2		GPL#3		GPL#4		GPL#5		GPL#6		GPL#7		GPL#8		GPL#9		GPL#10		GPL#11		GPL#12		GPL#13		GPL#14		GPL#15		GPL#21
[Drug] µg/ml	0	80	0	70	0	70	0	90	0	85	0	95	0	95	0	110	0	110	0	110	0	110	0	110	0	120	0	120	0	70	0	70
A600 at T1	0.003	0.003	0.003	0.003	0.003	0.003	0.003	0.003	0.003	0.003	0.003	0.003	0.003	0.003	0.003	0.003	0.003	0.003	0.003	0.003	0.003	0.003	0.003	0.003	0.003	0.003	0.003	0.003	0.003	0.003	0.003	0.003
A600 at T2	0.605	0.435	0.605	0.62	0.625	0.6	0.64	0.685	0.65	0.72	0.67	0.735	0.64	0.495	0.64	0.64	0.63	0.625	0.625	0.61	0.59	0.525	0.585	0.505	0.585	0.43	0.57	0.46	0.62	0.57	0.6	0.56
Time to T2 (min)	170	225	170	225	170	225	170	225	170	225	170	225	170	225	170	225	170	225	170	225	170	225	170	225	170	225	170	225	170	225	170	225
Doubling Time Based on A600 (min)	22.2053	31.3374	22.2053	29.2544	22.07	29.4354	21.9724	28.7173	21.9091	28.4562	21.7863	28.3495	21.9724	30.5444	21.9724	29.0812	22.0372	29.2103	22.07	29.3439	22.3109	30.1964	22.3469	30.4252	22.3469	31.4104	22.4575	30.9895	22.1033	29.7232	22.2401	29.8238
Relative Doubling Time Based on A600	1	0.708587	1	0.759043	1	0.749779	1	0.765129	1	0.769924	1	0.76849	1	0.71936	1	0.755556	1	0.75443	1	0.752118	1	0.738857	1	0.734485	1	0.711448	1	0.724681	1	0.743639	1	0.745717
OD expansion value	201.667	145	201.667	206.667	208.333	200	213.333	228.333	216.667	240	223.333	245	213.333	165	213.333	213.333	210	208.333	208.333	203.333	196.667	175	195	168.333	195	143.333	190	153.333	206.667	190	200	186.667
1/5 dilution in PBS A600 Read		0.087	0.121	0.124	0.125	0.12	0.128	0.137	0.13	0.144	0.134	0.147	0.128	0.099	0.128	0.128	0.126	0.125	0.125	0.122	0.118	0.105	0.117	0.101	0.117	0.086	0.114	0.092	0.124	0.114	0.12	0.112
A600*5 (Final A600)		0.435	0.605	0.62	0.625	0.6	0.64	0.685	0.65	0.72	0.67	0.735	0.64	0.495	0.64	0.64	0.63	0.625	0.625	0.61	0.59	0.525	0.585	0.505	0.585	0.43	0.57	0.46	0.62	0.57	0.6	0.56
# Doublings		7.17991		7.69116		7.64386		7.835		7.90689		7.93664		7.36632		7.73697		7.70275		7.6677		7.45121		7.39518		7.16323		7.26053		7.56986		7.54432
Growth Inhibition (%)		29.1413		24.0957		25.0221		23.4871		23.0076		23.151		28.064		24.4444		24.557		24.7882		26.1143		26.5515		28.8552		27.5319		25.6361		25.4283
Date	2018-10-22		2018-11-12		11/xx/2019		11/xx/2019		2018-10-25		2018-10-31		2018-10-31		2018-11-02		2018-11-08		2018-11-08		2018-11-12
Drug	Cipro		Ciprofloxacin		Cipro		Cipro		Ciprofloxacin		Ciprofloxacin		Ciprofloxacin		Ciprofloxacin		Ciprofloxacin		Ciprofloxacin		Ciprofloxacin
Library name	GPN#1+4		GPN#3		GPN#7		GPN#9		GPN#10		GPN#11		GPN#12		GPN#13		GPN#14		GPN#15		GPN#16
[Drug] µg/ml	0	55	0	50	0	50	0	50	0	50	0	55	0	60	0	50	0	50	0	45	0	50
A600 at T1	0.003	0.003	0.003	0.003	0.003	0.003	0.003	0.003	0.003	0.003	0.003	0.003	0.003	0.003	0.003	0.003	0.003	0.003	0.003	0.003	0.003	0.003
A600 at T2	0.84	0.58	0.65	0.48	0.75	0.55	0.72	0.56	0.7	0.54	0.79	0.58	0.51	0.52	0.76	0.54	0.65	0.66	0.69	0.45	0.86	0.64
Time to T2 (min)	170	225	170	225	170	225	170	225	170	225	170	225	170	225	170	225	170	225	170	225	170	225
Doubling Time Based on A600 (min)	20.9121	29.625	21.9091	30.7296	21.3413	29.9269	21.5002	29.8238	21.6113	30.0326	21.1423	29.625	22.9439	30.2525	21.2902	30.0326	21.9091	28.9153	21.6685	31.1254	20.8251	29.0812
Relative Doubling Time Based on A600	1	0.705893	1	0.712964	1	0.713114	1	0.72091	1	0.719595	1	0.713666	1	0.758412	1	0.708903	1	0.7577	1	0.696167	1	0.716102
OD expansion value	280	193.333	216.667	160	250	183.333	240	186.667	233.333	180	263.333	193.333	170	173.333	253.333	180	216.667	220	230	150	286.667	213.333
1/5 dilution in PBS A600 Read					0.15	0.11	0.144	0.112
A600*5 (Final A600)
# Doublings		7.59495		7.32193		7.51833		7.54432		7.49185		7.59495		7.43741		7.49185		7.78136		7.22882		7.73697
Growth Inhibition (%)		29.4107		28.7036		28.6886		27.909		28.0405		28.6334		24.1588		29.1097		24.23		30.3833		28.3898

## Sheet: Note
Analyses performed
Fitness scores of Tn mutants were individually compared between the high-level FQR and WT strains
Significant differences in fitness were determined using the Original FDR method of Benjamini and Hochberg, with Q = 5%
Strains
WT= ATCC 17978UN
GP= gyrA(S81L)parC(S84L)
GPS= gyrA(S81L)parC(S84L)adeS(R152S)
GPN= gyrA(S81L)parC(S84L)adeN::ISAba1
GPL= gyrA(S81L)parC(S84L)adeL(∆I335A336)

## Sheet: Raw FQR vs WT Data
Discovery determined using the Original FDR method of Benjamini and Hochberg, with Q = 5%. Each row was analyzed individually, without assuming a consistent SD.	Locus	Discovery?	P value	Mean of GPN CipTx	Mean of WT CipTx	Difference	SE of difference	t ratio	df	q value		Locus	Discovery?	P value	Mean of GPS CipTx	Mean of WT CipTx	Difference	SE of difference	t ratio	df	q value		Locus	Discovery?	P value	Mean of GPL CipTx	Mean of WT CipTx	Difference	SE of difference	t ratio	df	q value		Locus	Discovery?	P value	Mean of GPN UNTX	Mean of WT UNTX	Difference	SE of difference	t ratio	df	q value		Locus	Discovery?	P value	Mean of GPS UNTX	Mean of WT UNTX
	NDEONHPJ_00001			0.1766								NDEONHPJ_00003	No	0.237278	1.083	1.061	0.02204	0.01855	1.188	118	0.601416		NDEONHPJ_00003	Yes	2.6e-05	1.126	1.061	0.0652	0.01502	4.341	154	0.000372		NDEONHPJ_00001			0.3092								NDEONHPJ_00003	No	0.26911	0.9716	0.9919
	NDEONHPJ_00003	No	0.229705	1.082	1.061	0.02124	0.01762	1.205	182	0.723207		NDEONHPJ_00005	No	0.317932	1.071	1.049	0.02165	0.02129	1.017	28	0.672901		NDEONHPJ_00005	Yes	0.001849	1.134	1.049	0.08532	0.0249	3.426	29	0.012997		NDEONHPJ_00003	No	0.981463	0.9923	0.9919	0.0003915	0.01682	0.02327	174	0.997389		NDEONHPJ_00005	No	0.522108	0.9839	0.995
	NDEONHPJ_00005	No	0.551653	1.019	1.049	-0.03036	0.0506	0.6	43	0.880114		NDEONHPJ_00006	No	0.024372	1.119	1.058	0.06092	0.02635	2.312	58	0.211993		NDEONHPJ_00006	Yes	0.000185	1.151	1.058	0.0937	0.0238	3.937	74	0.002056		NDEONHPJ_00005	No	0.745721	0.9835	0.995	-0.0115	0.03522	0.3266	39	0.957404		NDEONHPJ_00006	No	0.65179	1.019	0.9961
	NDEONHPJ_00006	No	0.012436	1.117	1.058	0.05967	0.02336	2.555	84	0.214115		NDEONHPJ_00007	Yes	1.2e-05	1.094	1.044	0.04958	0.01102	4.5	197	0.000955		NDEONHPJ_00007	Yes	<0.000001	1.109	1.044	0.06476	0.01068	6.065	237	<0.000001		NDEONHPJ_00006	No	0.991812	0.9965	0.9961	0.0003127	0.03038	0.01029	84	0.998659		NDEONHPJ_00007	No	0.250895	1.008	0.986
	NDEONHPJ_00007	No	0.857634	1.048	1.044	0.003966	0.02209	0.1796	282	0.974352		NDEONHPJ_00008	No	0.005667	1.098	1.06	0.03785	0.01353	2.798	191	0.09831		NDEONHPJ_00008	Yes	<0.000001	1.149	1.06	0.08869	0.01104	8.034	252	<0.000001		NDEONHPJ_00007	No	0.120951	0.962	0.986	-0.02405	0.01546	1.556	268	0.712245		NDEONHPJ_00008	No	0.069164	0.9801	1.001
	NDEONHPJ_00008	No	0.566453	1.072	1.06	0.01219	0.02123	0.5741	246	0.885632		NDEONHPJ_00009	Yes	0.00033	1.117	1.06	0.05697	0.01554	3.666	169	0.014404		NDEONHPJ_00009	Yes	<0.000001	1.148	1.06	0.08859	0.01023	8.664	235	<0.000001		NDEONHPJ_00008	No	0.116625	0.977	1.001	-0.02354	0.01495	1.575	238	0.712245		NDEONHPJ_00009	No	0.350636	1.01	0.9984
	NDEONHPJ_00009	No	0.919241	1.062	1.06	0.002408	0.02372	0.1015	197	0.982822		NDEONHPJ_00010	No	0.002692	1.106	1.063	0.04373	0.01437	3.044	176	0.063207		NDEONHPJ_00010	Yes	<0.000001	1.153	1.063	0.09	0.01204	7.475	218	<0.000001		NDEONHPJ_00009	No	0.591542	0.9884	0.9984	-0.01003	0.01865	0.5375	197	0.919875		NDEONHPJ_00010	No	0.3565	1.008	0.9891
	NDEONHPJ_00010	No	0.463486	1.079	1.063	0.0161	0.02192	0.7345	210	0.851839		NDEONHPJ_00012	No	0.068083	1.105	1.071	0.0333	0.01813	1.837	162	0.358267		NDEONHPJ_00012	Yes	0.000523	1.135	1.071	0.06375	0.01807	3.527	195	0.004822		NDEONHPJ_00010	No	0.119995	0.9524	0.9891	-0.0367	0.0235	1.561	199	0.712245		NDEONHPJ_00012	No	0.762918	1.013	1.008
	NDEONHPJ_00012	No	0.051327	1.105	1.071	0.03417	0.01745	1.959	238	0.436125		NDEONHPJ_00013	No	0.006494	1.09	1.046	0.0435	0.01579	2.754	179	0.102925		NDEONHPJ_00013	Yes	0.005719	1.101	1.046	0.05478	0.01961	2.793	202	0.031508		NDEONHPJ_00012	No	0.777427	1.013	1.008	0.004392	0.01552	0.283	219	0.964564		NDEONHPJ_00013	No	0.15223	1.01	0.9835
	NDEONHPJ_00013	No	0.018661	1.089	1.046	0.04279	0.01805	2.37	214	0.273977		NDEONHPJ_00014				1.004							NDEONHPJ_00014				1.004							NDEONHPJ_00013	No	0.42465	0.9955	0.9835	0.01202	0.01503	0.8	205	0.870798		NDEONHPJ_00014				0.9444
	NDEONHPJ_00014			0	1.004	-1.004	0					NDEONHPJ_00020	No	0.070199	1.069	1.034	0.03502	0.01915	1.828	110	0.362086		NDEONHPJ_00020	Yes	1e-06	1.131	1.034	0.0969	0.01912	5.069	120	3.1e-05		NDEONHPJ_00014			0	0.9444	-0.9444						NDEONHPJ_00020	No	0.039244	0.9207	0.9823
	NDEONHPJ_00020	No	0.340731	1.065	1.034	0.03131	0.03269	0.9576	93	0.796978		NDEONHPJ_00021	No	0.019255	1.087	1.053	0.0343	0.01444	2.375	112	0.185396		NDEONHPJ_00021	Yes	<0.000001	1.13	1.053	0.07741	0.01327	5.832	135	1e-06		NDEONHPJ_00020	No	0.464269	1.005	0.9823	0.02253	0.03066	0.7349	92	0.884818		NDEONHPJ_00021	No	0.792377	0.9967	0.9896
	NDEONHPJ_00021	No	0.489473	1.071	1.053	0.01806	0.02606	0.693	138	0.859526		NDEONHPJ_00022	No	0.020111	1.083	1.057	0.02576	0.011	2.343	202	0.191248		NDEONHPJ_00022	Yes	<0.000001	1.152	1.057	0.09511	0.009074	10.48	262	<0.000001		NDEONHPJ_00021	No	0.841911	0.9945	0.9896	0.00493	0.02467	0.1998	130	0.978986		NDEONHPJ_00022	No	0.327865	0.9875	0.9718
	NDEONHPJ_00022	No	0.001681	1.099	1.057	0.04187	0.0132	3.172	282	0.059701		NDEONHPJ_00023	No	0.105173	1.16	1.1	0.0606	0.03552	1.706	18	0.441292		NDEONHPJ_00023	No	0.179763	1.138	1.1	0.03866	0.02781	1.39	20	0.36256		NDEONHPJ_00022	No	0.519205	0.9834	0.9718	0.01161	0.01799	0.6454	263	0.902336		NDEONHPJ_00023	No	0.726067	1.035	1.025
	NDEONHPJ_00023	No	0.676407	1.109	1.1	0.009085	0.02163	0.4201	45	0.934662		NDEONHPJ_00024	Yes	0.00027	1.086	1.035	0.05041	0.01339	3.765	109	0.012614		NDEONHPJ_00024	Yes	0.000334	1.12	1.035	0.08466	0.02292	3.694	120	0.003383		NDEONHPJ_00023	No	0.08921	0.9977	1.025	-0.02699	0.0155	1.742	40	0.659982		NDEONHPJ_00024	No	0.070241	0.9683	0.9981
	NDEONHPJ_00024	No	0.812071	1.041	1.035	0.005293	0.02223	0.2382	151	0.966584		NDEONHPJ_00026	Yes	7e-06	1.101	1.05	0.051	0.01106	4.612	197	0.000743		NDEONHPJ_00025			0.9502								NDEONHPJ_00024	No	0.09618	0.9615	0.9981	-0.03662	0.02187	1.674	148	0.670362		NDEONHPJ_00026	No	0.572385	0.952	0.9383
	NDEONHPJ_00025			0								NDEONHPJ_00027	No	0.068472	1.085	1.059	0.02568	0.01399	1.836	144	0.35903		NDEONHPJ_00026	Yes	<0.000001	1.186	1.05	0.1362	0.01324	10.29	233	<0.000001		NDEONHPJ_00025			0								NDEONHPJ_00027	No	0.624351	1.015	1.007
	NDEONHPJ_00026	No	0.220096	1.075	1.05	0.02467	0.02007	1.229	267	0.710057		NDEONHPJ_00028	No	0.004896	1.096	1.054	0.04241	0.01461	2.904	72	0.090977		NDEONHPJ_00027	No	0.023556	1.1	1.059	0.04096	0.01796	2.281	210	0.090188		NDEONHPJ_00026	No	0.489661	0.9233	0.9383	-0.01502	0.02171	0.6918	255	0.890704		NDEONHPJ_00028	No	0.209749	1.029	0.9825
	NDEONHPJ_00027	No	0.021513	1.099	1.059	0.04005	0.01729	2.316	212	0.293424		NDEONHPJ_00029	No	0.032546	1.108	1.063	0.04571	0.02106	2.17	92	0.241612		NDEONHPJ_00028	Yes	2e-05	1.124	1.054	0.07027	0.01546	4.546	78	0.000304		NDEONHPJ_00027	No	0.994929	1.007	1.007	8.617e-05	0.01354	0.006363	199	0.998958		NDEONHPJ_00029	No	0.461699	1.005	0.9903
	NDEONHPJ_00028	No	0.510085	1.024	1.054	-0.02945	0.04449	0.662	71	0.862763		NDEONHPJ_00030	Yes	3.5e-05	1.113	1.024	0.08891	0.02068	4.299	120	0.002696		NDEONHPJ_00029	Yes	<0.000001	1.129	1.063	0.06645	0.01216	5.463	125	7e-06		NDEONHPJ_00028	No	0.654096	0.9901	0.9825	0.007615	0.01692	0.4501	68	0.934042		NDEONHPJ_00030	No	0.443479	0.9609	0.9711
	NDEONHPJ_00029	No	0.018031	1.103	1.063	0.04026	0.01684	2.391	154	0.269154		NDEONHPJ_00031	No	0.016599	1.089	1.059	0.02939	0.01218	2.413	232	0.175232		NDEONHPJ_00030	Yes	<0.000001	1.109	1.024	0.08564	0.01556	5.504	162	4e-06		NDEONHPJ_00029	No	0.89448	0.9884	0.9903	-0.001873	0.0141	0.1329	143	0.985871		NDEONHPJ_00031	No	0.598381	0.9824	0.9735
	NDEONHPJ_00030	No	0.008339	1.079	1.024	0.05486	0.02058	2.665	196	0.172728		NDEONHPJ_00032	No	0.005412	1.09	1.029	0.0613	0.0214	2.865	75	0.096079		NDEONHPJ_00031	Yes	<0.000001	1.121	1.059	0.0611	0.01006	6.073	298	<0.000001		NDEONHPJ_00030	No	0.763625	0.978	0.9711	0.006849	0.02274	0.3012	187	0.96187		NDEONHPJ_00032	No	0.866904	1.001	0.9977
	NDEONHPJ_00031	No	0.082278	1.088	1.059	0.02805	0.01609	1.743	322	0.521244		NDEONHPJ_00033	No	0.486959	1.073	1.087	-0.01411	0.02025	0.6967	167	0.798187		NDEONHPJ_00032	Yes	0.00013	1.092	1.029	0.06264	0.01571	3.987	96	0.001534		NDEONHPJ_00031	No	0.82347	0.9699	0.9735	-0.003609	0.01616	0.2233	300	0.977875		NDEONHPJ_00033	No	0.931611	1.005	1.008
	NDEONHPJ_00032	No	0.187656	1.063	1.029	0.03419	0.02581	1.325	129	0.680201		NDEONHPJ_00034	No	0.019281	1.091	1.061	0.03027	0.01287	2.352	324	0.185396		NDEONHPJ_00033	No	0.308953	1.107	1.087	0.01968	0.01929	1.02	201	0.509046		NDEONHPJ_00032	No	0.650103	0.9867	0.9977	-0.01096	0.0241	0.4547	124	0.933576		NDEONHPJ_00034	No	0.938235	0.9839	0.983
	NDEONHPJ_00033	No	0.586748	1.073	1.087	-0.01431	0.02628	0.5445	189	0.8964		NDEONHPJ_00035	No	0.432509	0.9861	0.9174	0.06862	0.08607	0.7973	26	0.761028		NDEONHPJ_00034	Yes	<0.000001	1.12	1.061	0.05933	0.01015	5.844	394	<0.000001		NDEONHPJ_00033	No	0.135078	0.9828	1.008	-0.02478	0.01651	1.501	179	0.721668		NDEONHPJ_00035	No	0.189255	1.052	0.9582
	NDEONHPJ_00034	No	0.878077	1.063	1.061	0.002583	0.01683	0.1535	416	0.978831		NDEONHPJ_00036	No	0.899558	0.2474	0.257	-0.009605	0.07582	0.1267	70	0.969307		NDEONHPJ_00035	No	0.849906	0.9306	0.9174	0.01314	0.06886	0.1908	32	0.919427		NDEONHPJ_00034	No	0.359561	0.9673	0.983	-0.01573	0.01715	0.9173	398	0.852663		NDEONHPJ_00036	No	0.11069	0.2584	0.3855
	NDEONHPJ_00035	No	0.405136	0.972	0.9174	0.0545	0.0647	0.8424	36	0.828452		NDEONHPJ_00037	No	0.374549	1.119	1.09	0.02884	0.03218	0.8962	49	0.718303		NDEONHPJ_00036	No	0.676189	0.225	0.257	-0.03205	0.07642	0.4194	72	0.816233		NDEONHPJ_00035	No	0.306736	0.9861	0.9582	0.02789	0.02688	1.038	34	0.837671		NDEONHPJ_00037	No	0.195328	1.026	0.9799
	NDEONHPJ_00036	No	0.580114	0.3013	0.257	0.0443	0.0797	0.5558	71	0.892681		NDEONHPJ_00038	No	0.849475	1.067	1.034	0.03356	0.1393	0.241	1	0.952383		NDEONHPJ_00037	No	0.044968	1.135	1.09	0.04546	0.02227	2.041	71	0.143213		NDEONHPJ_00036	No	0.046085	0.2123	0.3855	-0.1732	0.0852	2.032	67	0.60257		NDEONHPJ_00038	No	0.281739	0.7578	0.8707
	NDEONHPJ_00037	No	0.915636	1.092	1.09	0.002084	0.01961	0.1063	76	0.982473		NDEONHPJ_00039	No	0.090751	1.114	1.065	0.04946	0.02894	1.709	95	0.41063		NDEONHPJ_00038	No	0.47542	0.8833	1.034	-0.1505	0.1393	1.08	1	0.666182		NDEONHPJ_00037	No	0.113492	1.016	0.9799	0.03558	0.0222	1.602	71	0.709424		NDEONHPJ_00039	No	0.431934	1	0.9818
	NDEONHPJ_00038	No	0.085248	0	1.034	-1.034	0.1393	7.423	1	0.530399		NDEONHPJ_00040	No	0.233624	1.084	1.067	0.0175	0.01464	1.195	177	0.600051		NDEONHPJ_00039	Yes	0.001712	1.126	1.065	0.06121	0.01909	3.207	123	0.01226		NDEONHPJ_00038	No	0.03907	0	0.8707	-0.8707	0.0535	16.27	1	0.581071		NDEONHPJ_00040	No	0.708998	0.99	0.9948
	NDEONHPJ_00039	No	0.463108	1.081	1.065	0.01601	0.02176	0.7361	121	0.851839		NDEONHPJ_00041	No	0.017457	1.095	1.051	0.04332	0.01766	2.454	53	0.177758		NDEONHPJ_00040	Yes	0.005039	1.124	1.067	0.05753	0.02025	2.841	174	0.028485		NDEONHPJ_00039	No	0.961348	0.9809	0.9818	-0.000898	0.01849	0.04857	111	0.992701		NDEONHPJ_00041	No	0.090821	1.063	0.9871
	NDEONHPJ_00040	No	0.520438	1.048	1.067	-0.01861	0.02891	0.6437	225	0.86794		NDEONHPJ_00042	No	0.122686	1.103	1.053	0.0496	0.03177	1.561	76	0.465688		NDEONHPJ_00041	Yes	6e-06	1.142	1.051	0.09062	0.01837	4.933	63	0.000108		NDEONHPJ_00040	No	0.039173	0.9576	0.9948	-0.03722	0.01794	2.075	215	0.581071		NDEONHPJ_00042	No	0.614504	1.019	1.005
	NDEONHPJ_00041	No	0.016113	1.098	1.051	0.04632	0.01877	2.468	68	0.251302		NDEONHPJ_00043	No	0.416276	1.007	1.056	-0.04906	0.05969	0.8219	38	0.74851		NDEONHPJ_00042	Yes	3e-06	1.139	1.053	0.08574	0.01731	4.954	107	5.4e-05		NDEONHPJ_00041	No	0.959842	0.9852	0.9871	-0.001889	0.03738	0.05054	69	0.992701		NDEONHPJ_00043	No	0.422059	0.9578	0.9908
	NDEONHPJ_00042	No	0.002608	1.12	1.053	0.06715	0.02171	3.093	94	0.080276		NDEONHPJ_00044	No	0.006348	1.088	1.046	0.042	0.01524	2.757	210	0.102357		NDEONHPJ_00043	Yes	0.000609	1.145	1.056	0.08898	0.02401	3.706	42	0.005426		NDEONHPJ_00042	No	0.30567	1.028	1.005	0.02233	0.02168	1.03	90	0.836076		NDEONHPJ_00044	No	0.524009	0.9908	0.98
	NDEONHPJ_00043	No	0.532808	1.021	1.056	-0.03481	0.05553	0.627	67	0.872871		NDEONHPJ_00045	No	0.868525	1.072	1.077	-0.004846	0.02918	0.1661	75	0.957284		NDEONHPJ_00044	Yes	<0.000001	1.128	1.046	0.08192	0.0144	5.69	266	1e-06		NDEONHPJ_00043	No	0.463259	0.9594	0.9908	-0.03148	0.04265	0.7381	62	0.884473		NDEONHPJ_00045	No	0.235282	1.027	0.9903
	NDEONHPJ_00044	No	0.142161	1.075	1.046	0.029	0.0197	1.472	287	0.622716		NDEONHPJ_00046	No	0.304235	1.082	1.022	0.05944	0.05701	1.043	35	0.661928		NDEONHPJ_00045	Yes	0.0037	1.14	1.077	0.06293	0.02118	2.972	101	0.022327		NDEONHPJ_00044	No	0.409322	0.994	0.98	0.01398	0.01691	0.8263	276	0.867268		NDEONHPJ_00046	No	0.41752	0.968	0.9973
	NDEONHPJ_00045	No	0.849186	1.069	1.077	-0.008276	0.04343	0.1905	130	0.974352		NDEONHPJ_00047	No	0.334186	1.1	1.063	0.03752	0.03847	0.9753	49	0.685224		NDEONHPJ_00046	No	0.034528	1.134	1.022	0.1113	0.05092	2.187	41	0.117873		NDEONHPJ_00045	No	0.870806	0.9956	0.9903	0.005365	0.03292	0.163	117	0.984871		NDEONHPJ_00047	No	0.663122	0.9464	0.969
	NDEONHPJ_00046	No	0.023203	1.14	1.022	0.1174	0.05004	2.347	47	0.30429		NDEONHPJ_00048	No	0.159919	1.09	1.049	0.04117	0.02907	1.416	97	0.515079		NDEONHPJ_00047	Yes	0.001755	1.164	1.063	0.1009	0.03074	3.283	57	0.012439		NDEONHPJ_00046	No	0.303449	1.035	0.9973	0.03757	0.03609	1.041	45	0.835208		NDEONHPJ_00048	No	0.943462	0.9785	0.9809
	NDEONHPJ_00047	No	0.068884	1.13	1.063	0.06732	0.03605	1.867	42	0.486945		NDEONHPJ_00049	No	0.206775	1.092	1.07	0.022	0.01734	1.269	127	0.568306		NDEONHPJ_00048	Yes	0.000117	1.147	1.049	0.09839	0.02471	3.981	121	0.001402		NDEONHPJ_00047	No	0.315759	1.012	0.969	0.04327	0.04262	1.015	42	0.839349		NDEONHPJ_00049	No	0.826605	0.9814	0.9843
	NDEONHPJ_00048	No	0.85894	1.041	1.049	-0.007753	0.04353	0.1781	116	0.974352		NDEONHPJ_00050	No	0.492288	1.106	1.084	0.02197	0.03154	0.6965	26	0.800367		NDEONHPJ_00049	Yes	0.00054	1.135	1.07	0.06471	0.01827	3.542	140	0.004929		NDEONHPJ_00048	No	0.559104	0.9623	0.9809	-0.01861	0.03176	0.586	110	0.909533		NDEONHPJ_00050	No	0.173793	0.9669	1.001
	NDEONHPJ_00049	No	0.944779	1.072	1.07	0.00192	0.02767	0.06937	159	0.984955		NDEONHPJ_00051	No	0.013451	1.116	1.054	0.06159	0.02453	2.511	114	0.156866		NDEONHPJ_00050	No	0.344457	1.115	1.084	0.03112	0.03241	0.9601	31	0.546053		NDEONHPJ_00049	No	0.213754	0.9483	0.9843	-0.03598	0.02881	1.249	149	0.799279		NDEONHPJ_00051	No	0.018266	1.052	0.9869
	NDEONHPJ_00050	No	0.497992	1.112	1.084	0.02791	0.0407	0.6857	31	0.860843		NDEONHPJ_00052	No	0.45241	1.067	1.028	0.03873	0.05029	0.7702	16	0.776997		NDEONHPJ_00051	Yes	9.2e-05	1.137	1.054	0.08322	0.02061	4.037	131	0.001121		NDEONHPJ_00050	No	0.292632	1.04	1.001	0.03912	0.03644	1.073	27	0.831575		NDEONHPJ_00052	No	0.330565	1.021	0.9794
	NDEONHPJ_00051	No	0.941328	1.057	1.054	0.002839	0.03851	0.07371	174	0.984955		NDEONHPJ_00053	No	0.494507	1.094	1.069	0.02429	0.03514	0.6913	31	0.800675		NDEONHPJ_00052	Yes	0.000584	1.145	1.028	0.1164	0.02878	4.045	21	0.00527		NDEONHPJ_00051	No	0.40854	0.9627	0.9869	-0.02419	0.0292	0.8286	164	0.867268		NDEONHPJ_00053	No	0.397326	1.065	1.011
	NDEONHPJ_00052	No	0.003523	1.099	1.028	0.07111	0.02289	3.106	39	0.100786		NDEONHPJ_00054	Yes	6e-06	1.112	1.049	0.06276	0.01334	4.706	130	0.000688		NDEONHPJ_00053	Yes	0.002251	1.142	1.069	0.07273	0.02242	3.244	44	0.015058		NDEONHPJ_00052	No	0.277491	1	0.9794	0.0209	0.01895	1.103	36	0.825368		NDEONHPJ_00054	No	0.230506	0.9789	0.9938
	NDEONHPJ_00053	No	0.959549	1.066	1.069	-0.002782	0.05453	0.05101	44	0.98562		NDEONHPJ_00055	Yes	<0.000001	1.069	0.9878	0.0812	0.01417	5.73	137	1.3e-05		NDEONHPJ_00054	Yes	4e-06	1.119	1.049	0.07031	0.01473	4.774	166	7.2e-05		NDEONHPJ_00053	No	0.399252	0.9652	1.011	-0.04586	0.05383	0.8518	41	0.863894		NDEONHPJ_00055	No	0.656973	0.9897	0.9816
	NDEONHPJ_00054	No	0.248479	1.079	1.049	0.02942	0.02542	1.158	187	0.733624		NDEONHPJ_00056	No	0.011885	1.1	1.065	0.03471	0.01353	2.565	95	0.144967		NDEONHPJ_00055	Yes	<0.000001	1.081	0.9878	0.09371	0.01192	7.863	169	<0.000001		NDEONHPJ_00054	No	0.708508	0.9854	0.9938	-0.008415	0.02247	0.3744	182	0.950243		NDEONHPJ_00056	No	0.309044	0.9828	0.9976
	NDEONHPJ_00055	No	0.385629	0.9571	0.9878	-0.03068	0.03528	0.8697	175	0.821349		NDEONHPJ_00057	No	0.206777	1.083	1.04	0.04339	0.0336	1.291	29	0.568306		NDEONHPJ_00056	Yes	<0.000001	1.137	1.065	0.07119	0.01279	5.568	116	5e-06		NDEONHPJ_00055	No	0.084916	0.9236	0.9816	-0.05803	0.03349	1.733	174	0.645078		NDEONHPJ_00057	No	0.270401	1.031	0.9593
	NDEONHPJ_00056	No	0.879497	1.07	1.065	0.005015	0.03303	0.1519	153	0.979475		NDEONHPJ_00058	No	0.92221	0.9543	0.9606	-0.006366	0.06487	0.09813	51	0.973849		NDEONHPJ_00057	No	0.040983	1.108	1.04	0.06878	0.03229	2.13	32	0.133464		NDEONHPJ_00056	No	0.762305	0.9919	0.9976	-0.005706	0.01883	0.3031	134	0.96187		NDEONHPJ_00058	No	0.534706	0.7298	0.7836
	NDEONHPJ_00057	No	0.07356	1.091	1.04	0.05161	0.02768	1.865	26	0.490569		NDEONHPJ_00059	No	0.640134	0.9988	0.9789	0.01995	0.04242	0.4704	50	0.872647		NDEONHPJ_00058	No	0.129141	1.041	0.9606	0.08049	0.05253	1.532	85	0.295166		NDEONHPJ_00057	No	0.214485	0.9979	0.9593	0.03866	0.03035	1.274	25	0.799279		NDEONHPJ_00059	No	0.66573	0.8638	0.8859
	NDEONHPJ_00058	No	0.22002	1.046	0.9606	0.08562	0.06901	1.241	55	0.710057		NDEONHPJ_00060	No	0.11672	1.153	1.014	0.1384	0.07873	1.758	8	0.462376		NDEONHPJ_00059	Yes	0.001727	1.077	0.9789	0.09767	0.02977	3.281	60	0.012338		NDEONHPJ_00058	No	0.319438	0.8722	0.7836	0.0886	0.08815	1.005	53	0.839349		NDEONHPJ_00060	No	0.087542	0.9716	0.8275
	NDEONHPJ_00059	No	0.863145	0.973	0.9789	-0.00584	0.03371	0.1733	50	0.974866		NDEONHPJ_00061	Yes	0.000281	1.093	1.038	0.05511	0.01451	3.798	81	0.012924		NDEONHPJ_00060	No	0.384469	1.062	1.014	0.0473	0.0524	0.9027	12	0.588941		NDEONHPJ_00059	No	0.407139	0.8441	0.8859	-0.04178	0.04997	0.8361	49	0.867268		NDEONHPJ_00061	No	0.349952	0.9855	0.9714
	NDEONHPJ_00060	No	0.401857	0.9134	1.014	-0.1011	0.1142	0.8852	8	0.826204		NDEONHPJ_00062	No	0.026721	1.082	1.047	0.03464	0.01541	2.247	104	0.220247		NDEONHPJ_00061	Yes	<0.000001	1.125	1.038	0.08655	0.01511	5.727	80	5e-06		NDEONHPJ_00060	No	0.366908	0.6341	0.8275	-0.1934	0.2022	0.9563	8	0.852663		NDEONHPJ_00062	No	0.440782	0.9959	0.9792
	NDEONHPJ_00061	No	0.407671	1.061	1.038	0.02262	0.02721	0.8315	101	0.828509		NDEONHPJ_00063	No	0.105483	1.081	1.04	0.04058	0.0249	1.63	137	0.441902		NDEONHPJ_00062	Yes	0.001104	1.118	1.047	0.07107	0.02133	3.332	139	0.00871		NDEONHPJ_00061	No	0.908539	0.9676	0.9714	-0.003707	0.03219	0.1152	98	0.987847		NDEONHPJ_00063	No	0.132302	1.004	0.9816
	NDEONHPJ_00062	No	0.473965	1.068	1.047	0.02071	0.02886	0.7174	200	0.854374		NDEONHPJ_00064	Yes	0.001073	1.141	1.06	0.08077	0.0231	3.496	45	0.033045		NDEONHPJ_00063	Yes	0.001608	1.116	1.04	0.07594	0.02371	3.203	182	0.011671		NDEONHPJ_00062	No	0.766288	0.9869	0.9792	0.007658	0.02573	0.2977	183	0.96187		NDEONHPJ_00064	No	0.108279	1.051	0.9804
	NDEONHPJ_00063	No	0.091251	1.072	1.04	0.03157	0.0186	1.697	192	0.544373		NDEONHPJ_00065	Yes	0.000495	1.114	1.047	0.06711	0.01863	3.601	100	0.019448		NDEONHPJ_00064	Yes	0.001047	1.123	1.06	0.06334	0.01837	3.448	59	0.008337		NDEONHPJ_00063	No	0.292058	0.9949	0.9816	0.01332	0.0126	1.057	182	0.831575		NDEONHPJ_00065	No	0.845514	0.9912	0.9864
	NDEONHPJ_00064	No	0.99656	1.06	1.06	0.00024	0.05537	0.004334	48	0.998282		NDEONHPJ_00066	Yes	0.000125	1.068	1.005	0.06301	0.0156	4.038	78	0.007325		NDEONHPJ_00065	Yes	<0.000001	1.139	1.047	0.09231	0.01206	7.654	142	<0.000001		NDEONHPJ_00064	No	0.659158	0.9537	0.9804	-0.02672	0.06021	0.4439	47	0.935542		NDEONHPJ_00066	No	0.309195	0.9959	0.9674
	NDEONHPJ_00065	No	0.280564	1.07	1.047	0.0226	0.02088	1.083	158	0.751957		NDEONHPJ_00067	No	0.008259	1.097	1.052	0.04513	0.01656	2.725	65	0.117596		NDEONHPJ_00066	Yes	<0.000001	1.119	1.005	0.1144	0.0147	7.78	84	<0.000001		NDEONHPJ_00065	No	0.605174	0.9743	0.9864	-0.01211	0.02338	0.5181	150	0.924709		NDEONHPJ_00067	No	0.993511	0.9847	0.9846
	NDEONHPJ_00066	Yes	0.000443	1.062	1.005	0.05725	0.01571	3.645	92	0.022754		NDEONHPJ_00068	No	0.206199	1.089	1.056	0.0322	0.02509	1.283	44	0.568306		NDEONHPJ_00067	Yes	<0.000001	1.178	1.052	0.1258	0.01509	8.336	73	<0.000001		NDEONHPJ_00066	No	0.908959	0.9698	0.9674	0.002383	0.02078	0.1147	86	0.987847		NDEONHPJ_00068	No	0.242442	0.9659	0.9939
	NDEONHPJ_00067	Yes	0.000286	1.14	1.052	0.08811	0.0233	3.781	87	0.017432		NDEONHPJ_00069	Yes	0.000114	1.095	1.03	0.06527	0.01636	3.991	120	0.006778		NDEONHPJ_00068	Yes	<0.000001	1.192	1.056	0.1361	0.02216	6.141	49	4e-06		NDEONHPJ_00067	No	0.815071	0.9765	0.9846	-0.008091	0.03448	0.2346	82	0.976229		NDEONHPJ_00069	No	0.041799	1.015	0.9679
	NDEONHPJ_00068	No	0.591533	1.092	1.056	0.03581	0.06637	0.5395	60	0.899527		NDEONHPJ_00070	No	0.005977	1.112	1.058	0.0533	0.01907	2.795	130	0.100057		NDEONHPJ_00069	Yes	<0.000001	1.141	1.03	0.1116	0.02175	5.129	153	2e-05		NDEONHPJ_00068	No	0.738837	0.9732	0.9939	-0.02072	0.06184	0.3351	54	0.957404		NDEONHPJ_00070	No	0.050175	1.038	0.9883
	NDEONHPJ_00069	No	0.01037	1.095	1.03	0.06537	0.02524	2.589	187	0.196008		NDEONHPJ_00071	No	0.030587	1.096	1.044	0.05258	0.02382	2.207	70	0.234637		NDEONHPJ_00070	Yes	4e-06	1.122	1.058	0.06384	0.01342	4.757	155	8e-05		NDEONHPJ_00069	No	0.854257	0.9639	0.9679	-0.004069	0.02212	0.184	175	0.982806		NDEONHPJ_00071	No	0.72831	0.9939	0.9833
	NDEONHPJ_00070	No	0.001485	1.112	1.058	0.05373	0.01659	3.238	149	0.05554		NDEONHPJ_00072	Yes	0.001002	1.097	1.039	0.05774	0.01687	3.423	76	0.031725		NDEONHPJ_00071	Yes	7.9e-05	1.12	1.044	0.07622	0.01842	4.139	89	0.000982		NDEONHPJ_00070	No	0.162465	1.01	0.9883	0.02141	0.01525	1.404	143	0.754338		NDEONHPJ_00072	No	0.916543	0.9853	0.9837
	NDEONHPJ_00071	No	0.842629	1.053	1.044	0.0089	0.04468	0.1992	77	0.974107		NDEONHPJ_00073	No	0.003702	1.093	1.052	0.04081	0.01372	2.974	98	0.076987		NDEONHPJ_00072	Yes	<0.000001	1.134	1.039	0.09561	0.0142	6.732	103	<0.000001		NDEONHPJ_00071	No	0.9415	0.986	0.9833	0.002652	0.03601	0.07364	72	0.991649		NDEONHPJ_00073	No	0.503609	0.9993	0.989
	NDEONHPJ_00072	No	0.242069	1.069	1.039	0.02986	0.02541	1.175	130	0.732315		NDEONHPJ_00074	No	0.201385	1.083	1.058	0.02503	0.01935	1.294	53	0.56063		NDEONHPJ_00073	Yes	<0.000001	1.126	1.052	0.07458	0.0118	6.322	134	<0.000001		NDEONHPJ_00072	No	0.816603	0.9781	0.9837	-0.005653	0.02432	0.2324	118	0.977549		NDEONHPJ_00074	No	0.521773	0.9964	0.9762
	NDEONHPJ_00073	No	0.082595	1.095	1.052	0.04317	0.02469	1.748	141	0.521366		NDEONHPJ_00075	No	0.266801	1.091	1.062	0.02899	0.02574	1.126	40	0.631141		NDEONHPJ_00074	Yes	6e-05	1.13	1.058	0.07129	0.0168	4.243	78	0.000771		NDEONHPJ_00073	No	0.605001	1.003	0.989	0.01358	0.02619	0.5185	133	0.924709		NDEONHPJ_00075	No	0.073754	1.045	0.978
	NDEONHPJ_00074	No	0.238335	1.101	1.058	0.0424	0.03571	1.188	84	0.732315		NDEONHPJ_00076	No	0.047693	1.097	1.06	0.03751	0.01881	1.994	182	0.294522		NDEONHPJ_00075	No	0.018352	1.139	1.062	0.07691	0.03113	2.471	36	0.075255		NDEONHPJ_00074	No	0.270048	1.006	0.9762	0.02996	0.02698	1.111	81	0.824999		NDEONHPJ_00076	No	0.354896	1.013	0.9972
	NDEONHPJ_00075	No	0.991212	1.062	1.062	0.0005461	0.04935	0.01107	54	0.998232		NDEONHPJ_00077	No	0.875953	1.059	1.054	0.004736	0.03028	0.1564	135	0.95753		NDEONHPJ_00076	Yes	0.002294	1.118	1.06	0.05872	0.01904	3.084	227	0.015257		NDEONHPJ_00075	No	0.355139	0.9215	0.978	-0.05641	0.0604	0.9339	47	0.852663		NDEONHPJ_00077	No	0.313996	0.9633	0.9876
	NDEONHPJ_00076	No	0.147652	1.012	1.06	-0.04806	0.03308	1.453	217	0.632396		NDEONHPJ_00078	No	0.030403	1.092	1.052	0.0405	0.01851	2.188	136	0.234637		NDEONHPJ_00077	Yes	0.000808	1.119	1.054	0.06538	0.01915	3.414	164	0.006879		NDEONHPJ_00076	No	0.026389	0.9417	0.9972	-0.0555	0.02482	2.236	209	0.50759		NDEONHPJ_00078	No	0.435014	1.003	0.9811
	NDEONHPJ_00077	No	0.157729	1.091	1.054	0.0369	0.02602	1.418	189	0.646075		NDEONHPJ_00079	No	0.814194	1.057	1.051	0.006487	0.02753	0.2357	98	0.938172		NDEONHPJ_00078	Yes	2.4e-05	1.118	1.052	0.06631	0.01525	4.348	170	0.000352		NDEONHPJ_00077	No	0.382858	1.007	0.9876	0.01959	0.02239	0.8748	178	0.857241		NDEONHPJ_00079	No	0.663624	0.9515	0.9646
	NDEONHPJ_00078	No	0.787232	1.045	1.052	-0.007134	0.0264	0.2703	192	0.962784		NDEONHPJ_00080	No	0.017975	1.123	1.074	0.04966	0.02041	2.433	60	0.178821		NDEONHPJ_00079	Yes	<0.000001	1.142	1.051	0.09167	0.01635	5.608	125	4e-06		NDEONHPJ_00078	No	0.439797	0.9643	0.9811	-0.01679	0.02169	0.7742	182	0.871148		NDEONHPJ_00080	No	0.847291	1.018	1.011
	NDEONHPJ_00079	No	0.370193	1.077	1.051	0.02665	0.02966	0.8985	170	0.816025		NDEONHPJ_00081	No	0.048634	1.087	1.06	0.02691	0.01353	1.989	139	0.295369		NDEONHPJ_00080	No	0.031563	1.113	1.074	0.03923	0.01788	2.194	70	0.11171		NDEONHPJ_00079	No	0.152027	0.9287	0.9646	-0.03584	0.0249	1.439	159	0.742447		NDEONHPJ_00081	No	0.909959	0.9882	0.9865
	NDEONHPJ_00080	No	0.657847	1.063	1.074	-0.0107	0.02406	0.4449	66	0.928253		NDEONHPJ_00082	No	0.862965	1.052	1.046	0.006149	0.03546	0.1734	55	0.957031		NDEONHPJ_00081	Yes	<0.000001	1.134	1.06	0.07396	0.01386	5.338	170	8e-06		NDEONHPJ_00080	No	0.007074	0.9325	1.011	-0.07807	0.02805	2.783	64	0.303123		NDEONHPJ_00082	No	0.700582	0.983	0.9918
	NDEONHPJ_00081	No	0.687734	1.051	1.06	-0.009077	0.02255	0.4026	177	0.938648		NDEONHPJ_00083	No	0.156158	1.092	1.057	0.03529	0.02456	1.437	57	0.512311		NDEONHPJ_00082	Yes	<0.000001	1.157	1.046	0.1107	0.0178	6.217	67	1e-06		NDEONHPJ_00081	No	0.360049	0.9651	0.9865	-0.02139	0.0233	0.9178	164	0.852663		NDEONHPJ_00083	No	0.397456	0.9701	0.9944
	NDEONHPJ_00082	No	0.075601	1.091	1.046	0.04482	0.02477	1.809	58	0.499886		NDEONHPJ_00084	No	0.029627	1.09	1.038	0.05259	0.02331	2.256	40	0.232968		NDEONHPJ_00083	Yes	0.003898	1.124	1.057	0.06717	0.0224	2.999	62	0.023368		NDEONHPJ_00082	No	0.79488	0.9852	0.9918	-0.006632	0.02539	0.2612	56	0.967763		NDEONHPJ_00084	No	0.716756	0.9876	0.9788
	NDEONHPJ_00083	No	0.562673	1.074	1.057	0.01683	0.02888	0.5828	50	0.88433		NDEONHPJ_00085	No	0.142135	1.081	1.061	0.01996	0.01353	1.475	163	0.495107		NDEONHPJ_00084	No	0.01293	1.107	1.038	0.06915	0.02684	2.576	51	0.057438		NDEONHPJ_00083	No	0.576042	1.014	0.9944	0.01937	0.0344	0.563	48	0.918092		NDEONHPJ_00085	No	0.096475	0.9625	0.9934
	NDEONHPJ_00084	No	0.991414	1.037	1.038	-0.0004965	0.04592	0.01081	53	0.998232		NDEONHPJ_00086	No	0.038206	1.142	1.036	0.1056	0.03988	2.647	6	0.267031		NDEONHPJ_00085	Yes	1e-06	1.114	1.061	0.05319	0.01052	5.057	182	2.3e-05		NDEONHPJ_00084	No	0.636361	0.9675	0.9788	-0.01134	0.02383	0.4756	51	0.930025		NDEONHPJ_00086	No	0.12335	1.047	0.9613
	NDEONHPJ_00085	No	0.818822	1.066	1.061	0.005502	0.02398	0.2294	175	0.969436		NDEONHPJ_00087			0.4716	1.107	-0.6352						NDEONHPJ_00086	Yes	0.001003	1.166	1.036	0.1298	0.02716	4.779	9	0.008104		NDEONHPJ_00085	No	0.206859	0.9646	0.9934	-0.02874	0.02268	1.267	167	0.787574		NDEONHPJ_00087				1.029
	NDEONHPJ_00086	No	0.491907	1.128	1.036	0.09201	0.1284	0.7164	9	0.859526		NDEONHPJ_00089	No	0.400655	0.8087	0.7546	0.05407	0.06357	0.8505	36	0.73504		NDEONHPJ_00087	No	0.167048	1.142	1.107	0.03476	0.009336	3.723	1	0.346526		NDEONHPJ_00086	No	0.298725	1.067	0.9613	0.106	0.09536	1.111	8	0.831575		NDEONHPJ_00089	No	0.153596	0.795	0.8541
	NDEONHPJ_00087	No	0.953395	1.094	1.107	-0.01329	0.1812	0.07334	1	0.984955		NDEONHPJ_00092				-0.1287							NDEONHPJ_00089	No	0.859422	0.7669	0.7546	0.01224	0.06876	0.178	52	0.924344		NDEONHPJ_00087			1.085	1.029	0.0555						NDEONHPJ_00092				0.6864
	NDEONHPJ_00088			0.3729								NDEONHPJ_00093	No	0.392903	0.977	1.022	-0.04544	0.05291	0.8589	81	0.731555		NDEONHPJ_00090			0.6574								NDEONHPJ_00088			0.4501								NDEONHPJ_00093	No	0.683095	0.7257	0.7514
	NDEONHPJ_00089	No	0.790903	0.7699	0.7546	0.01527	0.05732	0.2664	57	0.964187		NDEONHPJ_00094	No	0.465942	0.1932	0.3641	-0.1709	0.227	0.753	12	0.785316		NDEONHPJ_00092				-0.1287							NDEONHPJ_00089	No	0.284102	0.8099	0.8541	-0.04421	0.04088	1.081	57	0.828343		NDEONHPJ_00094	No	0.45206	0.5526	0.7125
	NDEONHPJ_00091			0								NDEONHPJ_00095	No	0.910679	1.064	1.061	0.002514	0.02236	0.1124	112	0.971755		NDEONHPJ_00093	No	0.337394	1.073	1.022	0.05058	0.05252	0.9629	130	0.538991		NDEONHPJ_00091			0								NDEONHPJ_00095	No	0.978115	0.8732	0.8741
	NDEONHPJ_00092				-0.1287							NDEONHPJ_00096	No	0.829957	1.021	1.028	-0.007812	0.03623	0.2156	67	0.944268		NDEONHPJ_00094	No	0.566534	0.4842	0.3641	0.1201	0.2055	0.5845	17	0.735497		NDEONHPJ_00092				0.6864							NDEONHPJ_00096	No	0.997657	0.9682	0.9681
	NDEONHPJ_00093	No	0.055442	1.116	1.022	0.09341	0.04824	1.936	109	0.446896		NDEONHPJ_00097	No	0.074287	1.079	1.017	0.06113	0.03297	1.854	28	0.372732		NDEONHPJ_00095	Yes	0.004634	1.121	1.061	0.06032	0.02095	2.879	136	0.026586		NDEONHPJ_00093	No	0.569107	0.7794	0.7514	0.02791	0.04886	0.5712	103	0.915796		NDEONHPJ_00097	No	0.205535	1.064	0.9879
	NDEONHPJ_00094	No	0.266453	0.494	0.3641	0.1299	0.1154	1.125	45	0.748945		NDEONHPJ_00098	No	0.82955	1.068	1.063	0.00546	0.02521	0.2166	44	0.944268		NDEONHPJ_00096	No	0.026492	1.07	1.028	0.04131	0.01826	2.262	77	0.098571		NDEONHPJ_00094	No	0.941407	0.7033	0.7125	-0.009236	0.1249	0.07394	42	0.991649		NDEONHPJ_00098	No	0.215647	0.9699	0.9965
	NDEONHPJ_00095	No	0.677189	1.074	1.061	0.01278	0.03064	0.417	166	0.934829		NDEONHPJ_00099	No	0.221611	1.076	1.06	0.0159	0.01296	1.226	181	0.588464		NDEONHPJ_00097	Yes	0.000149	1.132	1.017	0.1148	0.02618	4.383	28	0.001701		NDEONHPJ_00095	No	0.186496	0.8345	0.8741	-0.03963	0.02987	1.327	155	0.775708		NDEONHPJ_00099	No	0.181974	0.9708	0.9972
	NDEONHPJ_00096	No	0.155023	1.067	1.028	0.03918	0.02714	1.443	51	0.642908		NDEONHPJ_00100	No	0.002159	1.128	1.028	0.1003	0.02968	3.378	28	0.055624		NDEONHPJ_00098	Yes	0.009445	1.121	1.063	0.05868	0.02187	2.683	59	0.045392		NDEONHPJ_00096	No	0.120129	1.002	0.9681	0.03395	0.02146	1.582	48	0.712245		NDEONHPJ_00100	No	0.847588	0.9662	0.9748
	NDEONHPJ_00097	No	0.021191	1.095	1.017	0.07782	0.03237	2.404	38	0.290171		NDEONHPJ_00101	No	0.00747	1.087	1.042	0.04516	0.01661	2.719	126	0.111637		NDEONHPJ_00099	No	0.012869	1.106	1.06	0.04621	0.01843	2.507	235	0.057242		NDEONHPJ_00097	No	0.158949	1.036	0.9879	0.04789	0.03329	1.438	36	0.753703		NDEONHPJ_00101	No	0.639073	0.9923	0.9847
	NDEONHPJ_00098	No	0.254702	0.9888	1.063	-0.07396	0.06422	1.152	52	0.736484		NDEONHPJ_00102	No	0.738426	1.01	1.018	-0.008857	0.02646	0.3347	118	0.915822		NDEONHPJ_00100	Yes	7.6e-05	1.139	1.028	0.1112	0.02479	4.483	35	0.000956		NDEONHPJ_00098	No	0.174668	0.9189	0.9965	-0.07768	0.05643	1.377	51	0.763567		NDEONHPJ_00102	No	0.9518	0.9641	0.9655
	NDEONHPJ_00099	No	0.889183	1.063	1.06	0.003438	0.02465	0.1395	229	0.979759		NDEONHPJ_00104	No	0.080897	1.078	1.039	0.03943	0.0224	1.76	122	0.386782		NDEONHPJ_00101	Yes	1e-06	1.111	1.042	0.06879	0.01356	5.073	144	2.6e-05		NDEONHPJ_00099	No	0.40324	0.9745	0.9972	-0.02276	0.02718	0.8374	222	0.863894		NDEONHPJ_00104	No	0.05784	1.009	0.9621
	NDEONHPJ_00100	No	0.015497	1.093	1.028	0.06522	0.02596	2.512	47	0.245893		NDEONHPJ_00105	No	0.462907	0.9572	0.9817	-0.02447	0.03323	0.7364	119	0.785316		NDEONHPJ_00102	Yes	0.000262	1.09	1.018	0.07153	0.01904	3.757	125	0.002805		NDEONHPJ_00100	No	0.748456	0.9579	0.9748	-0.0169	0.05237	0.3227	44	0.957515		NDEONHPJ_00105	No	0.625881	0.7879	0.8046
	NDEONHPJ_00101	Yes	0.000545	1.099	1.042	0.05717	0.01625	3.518	190	0.025949		NDEONHPJ_00106	No	0.205152	1.015	0.9835	0.03141	0.02456	1.279	69	0.567457		NDEONHPJ_00104	Yes	<0.000001	1.113	1.039	0.07454	0.01436	5.192	170	1.4e-05		NDEONHPJ_00101	No	0.104839	1.009	0.9847	0.02435	0.01494	1.63	177	0.692236		NDEONHPJ_00106	No	0.818411	0.8252	0.8162
	NDEONHPJ_00102	No	0.468456	0.9952	1.018	-0.02319	0.03188	0.7273	119	0.852893		NDEONHPJ_00107	No	0.343502	1.089	1.061	0.02773	0.02889	0.9599	36	0.689401		NDEONHPJ_00105	Yes	0.003	1.037	0.9817	0.05583	0.01857	3.007	189	0.019107		NDEONHPJ_00102	No	0.057133	0.9131	0.9655	-0.05241	0.02727	1.922	115	0.618305		NDEONHPJ_00107	No	0.422138	0.9603	0.9797
	NDEONHPJ_00104	No	0.039937	1.084	1.039	0.04532	0.0219	2.069	185	0.393452		NDEONHPJ_00108	No	0.875677	1.063	1.061	0.002771	0.01764	0.1571	62	0.95753		NDEONHPJ_00106	Yes	0.000324	1.077	0.9835	0.09357	0.025	3.742	88	0.003298		NDEONHPJ_00104	No	0.542261	0.9763	0.9621	0.01416	0.0232	0.6106	175	0.908511		NDEONHPJ_00108	No	0.283534	1.021	0.9935
	NDEONHPJ_00105	No	0.006926	1.035	0.9817	0.05329	0.01953	2.728	203	0.158169		NDEONHPJ_00109	No	0.0057	1.085	1.049	0.03681	0.01311	2.808	139	0.098355		NDEONHPJ_00107	No	0.10848	1.106	1.061	0.04489	0.02732	1.643	39	0.263176		NDEONHPJ_00105	No	0.943543	0.8028	0.8046	-0.001833	0.02585	0.07091	186	0.991649		NDEONHPJ_00109	No	0.939759	0.983	0.9845
	NDEONHPJ_00106	No	0.280401	1.034	0.9835	0.0506	0.04663	1.085	102	0.751957		NDEONHPJ_00110	No	0.013231	1.078	1.039	0.03868	0.01532	2.524	96	0.154825		NDEONHPJ_00108	Yes	3.6e-05	1.117	1.061	0.05632	0.01303	4.324	103	0.000495		NDEONHPJ_00106	No	0.616786	0.7949	0.8162	-0.02123	0.04229	0.502	96	0.92481		NDEONHPJ_00110	No	0.220981	1.006	0.9786
	NDEONHPJ_00107	No	0.038609	1.127	1.061	0.06516	0.03079	2.116	58	0.38626		NDEONHPJ_00111	No	0.789082	1.084	1.076	0.007653	0.02852	0.2683	85	0.932208		NDEONHPJ_00109	Yes	<0.000001	1.125	1.049	0.07663	0.0115	6.662	189	<0.000001		NDEONHPJ_00107	No	0.227638	1.006	0.9797	0.02591	0.02123	1.22	54	0.800065		NDEONHPJ_00111	No	0.045058	0.985	1.034
	NDEONHPJ_00108	No	0.315436	1.075	1.061	0.01473	0.01459	1.01	86	0.786049		NDEONHPJ_00112	No	0.758118	1.048	1.038	0.01024	0.03308	0.3095	53	0.918604		NDEONHPJ_00110	Yes	<0.000001	1.125	1.039	0.08596	0.01263	6.808	129	<0.000001		NDEONHPJ_00108	No	0.867286	0.991	0.9935	-0.002541	0.01516	0.1676	83	0.984871		NDEONHPJ_00112	No	0.179423	0.9462	0.9717
	NDEONHPJ_00109	No	0.073211	1.085	1.049	0.03614	0.02004	1.803	168	0.490569		NDEONHPJ_00113	Yes	0.001658	1.1	1.044	0.05567	0.0165	3.374	40	0.046541		NDEONHPJ_00111	No	0.358001	1.102	1.076	0.026	0.02818	0.9228	117	0.560032		NDEONHPJ_00109	No	0.840319	0.9806	0.9845	-0.003896	0.01931	0.2018	158	0.978446		NDEONHPJ_00113	No	0.289708	1.018	0.9674
	NDEONHPJ_00110	No	0.314721	1.065	1.039	0.02538	0.02513	1.01	107	0.786049		NDEONHPJ_00114	Yes	1e-06	0.9793	0.8979	0.08136	0.01636	4.973	195	0.000185		NDEONHPJ_00112	No	0.016242	1.101	1.038	0.06276	0.02545	2.466	67	0.068967		NDEONHPJ_00110	No	0.370527	0.9577	0.9786	-0.02087	0.0232	0.8993	106	0.852663		NDEONHPJ_00114	No	0.792806	0.7544	0.7619
	NDEONHPJ_00111	No	0.678468	1.064	1.076	-0.01261	0.03036	0.4153	163	0.934829		NDEONHPJ_00115	No	0.154186	0.9432	1.042	-0.09921	0.0676	1.468	26	0.50933		NDEONHPJ_00113	Yes	0.003624	1.108	1.044	0.06312	0.02065	3.056	49	0.022146		NDEONHPJ_00111	No	0.095078	0.9847	1.034	-0.04928	0.02934	1.68	151	0.667809		NDEONHPJ_00115	No	0.627598	0.8946	0.9195
	NDEONHPJ_00112	No	0.124498	1.074	1.038	0.03597	0.02319	1.551	85	0.601829		NDEONHPJ_00116	Yes	0.00062	1.081	1.04	0.04103	0.01185	3.463	274	0.02228		NDEONHPJ_00114	No	0.077073	0.9314	0.8979	0.03349	0.01887	1.775	266	0.208639		NDEONHPJ_00112	No	0.371902	0.988	0.9717	0.01624	0.01808	0.8982	76	0.852663		NDEONHPJ_00116	No	0.451013	0.975	0.9875
	NDEONHPJ_00113	No	0.109249	1.092	1.044	0.04802	0.02943	1.632	48	0.57658		NDEONHPJ_00117	No	0.123245	1.058	1.038	0.01991	0.01286	1.549	176	0.465982		NDEONHPJ_00115	No	0.107084	0.9753	1.042	-0.06719	0.04006	1.677	23	0.261115		NDEONHPJ_00113	No	0.258723	1.001	0.9674	0.0334	0.02921	1.144	46	0.815757		NDEONHPJ_00117	No	0.916829	0.9784	0.9802
	NDEONHPJ_00114	No	0.608929	0.9076	0.8979	0.009656	0.01885	0.5123	242	0.906615		NDEONHPJ_00118	No	0.512378	1.094	1.049	0.04494	0.06753	0.6655	23	0.809487		NDEONHPJ_00116	Yes	<0.000001	1.118	1.04	0.07721	0.009136	8.451	360	<0.000001		NDEONHPJ_00114	No	0.690169	0.7526	0.7619	-0.009367	0.02347	0.3991	223	0.943141		NDEONHPJ_00118	No	0.644606	1.146	1.116
	NDEONHPJ_00115	No	0.226277	1.003	1.042	-0.03986	0.03244	1.228	41	0.717403		NDEONHPJ_00119	No	0.521291	1.094	1.053	0.0411	0.06247	0.6579	14	0.81457		NDEONHPJ_00117	Yes	<0.000001	1.131	1.038	0.09249	0.01065	8.685	276	<0.000001		NDEONHPJ_00115	No	0.778376	0.9073	0.9195	-0.01225	0.04321	0.2835	37	0.964564		NDEONHPJ_00119	No	0.64845	0.9717	0.987
	NDEONHPJ_00116	No	0.352856	1.056	1.04	0.01605	0.01725	0.9303	365	0.808663		NDEONHPJ_00120	No	0.943009	1.056	1.059	-0.003207	0.0442	0.07255	17	0.982278		NDEONHPJ_00118	No	0.070772	1.119	1.049	0.06934	0.03717	1.865	34	0.195322		NDEONHPJ_00116	No	0.372577	0.9744	0.9875	-0.01303	0.01459	0.8928	350	0.852663		NDEONHPJ_00120	No	0.379954	0.9949	0.95
	NDEONHPJ_00117	No	0.944093	1.037	1.038	-0.001819	0.02591	0.0702	225	0.984955		NDEONHPJ_00121	No	0.246461	1.089	1.057	0.03188	0.02674	1.192	21	0.610756		NDEONHPJ_00119	No	0.567828	1.023	1.053	-0.02976	0.04996	0.5957	8	0.736074		NDEONHPJ_00117	No	0.459461	0.9957	0.9802	0.01551	0.02092	0.7411	206	0.883304		NDEONHPJ_00121	No	0.356847	0.9958	0.9611
	NDEONHPJ_00118	No	0.086022	0.9383	1.049	-0.111	0.06278	1.768	34	0.533612		NDEONHPJ_00122	No	0.306628	1.07	1.099	-0.0294	0.02814	1.045	24	0.663991		NDEONHPJ_00120	No	0.096559	1.127	1.059	0.06769	0.03882	1.744	20	0.244216		NDEONHPJ_00118	No	0.054156	0.9859	1.116	-0.1306	0.06565	1.989	37	0.609961		NDEONHPJ_00122	No	0.061631	0.9811	1.041
	NDEONHPJ_00119	No	0.012683	1.188	1.053	0.1356	0.04242	3.196	8	0.215167		NDEONHPJ_00123	No	0.049261	1.077	1.048	0.0296	0.01488	1.989	106	0.29625		NDEONHPJ_00121	Yes	0.003047	1.144	1.057	0.08695	0.0265	3.281	25	0.019272		NDEONHPJ_00119	No	0.271638	1.064	0.987	0.07681	0.06505	1.181	8	0.824999		NDEONHPJ_00123	No	0.35006	0.9734	0.9917
	NDEONHPJ_00120	No	0.899665	1.051	1.059	-0.008505	0.06624	0.1284	14	0.980353		NDEONHPJ_00124	No	0.014572	1.094	1.047	0.04707	0.01877	2.507	68	0.163317		NDEONHPJ_00122	No	0.710821	1.11	1.099	0.01078	0.02873	0.3752	24	0.837183		NDEONHPJ_00120	No	0.010866	1.086	0.95	0.136	0.04681	2.906	15	0.369761		NDEONHPJ_00124	No	0.606406	1.024	1.006
	NDEONHPJ_00121	No	0.389526	1.08	1.057	0.0237	0.02713	0.8736	29	0.822569		NDEONHPJ_00126	No	0.624102	1.073	1.059	0.01429	0.02859	0.4997	16	0.86731		NDEONHPJ_00123	Yes	2e-06	1.11	1.048	0.06282	0.01257	4.999	140	3.6e-05		NDEONHPJ_00121	No	0.076864	1.019	0.9611	0.05808	0.0317	1.832	30	0.633216		NDEONHPJ_00126	No	0.086035	0.9501	1.015
	NDEONHPJ_00122	No	0.626652	1.123	1.099	0.02428	0.04931	0.4925	25	0.915755		NDEONHPJ_00127	No	0.296506	1.08	1.061	0.01916	0.01824	1.051	80	0.654799		NDEONHPJ_00124	Yes	3e-06	1.154	1.047	0.1072	0.02099	5.108	72	5.1e-05		NDEONHPJ_00122	No	0.420334	1.012	1.041	-0.02876	0.03512	0.8188	26	0.870798		NDEONHPJ_00127	No	0.328086	1.033	0.997
	NDEONHPJ_00123	Yes	0.000327	1.117	1.048	0.06985	0.01894	3.687	135	0.018667		NDEONHPJ_00128	No	0.742443	1.048	1.038	0.01007	0.03054	0.3298	77	0.916407		NDEONHPJ_00126	No	0.88606	1.046	1.059	-0.01312	0.09072	0.1447	27	0.940049		NDEONHPJ_00123	No	0.92818	0.993	0.9917	0.001309	0.01449	0.09031	129	0.991649		NDEONHPJ_00128	No	0.199475	0.9261	0.9647
	NDEONHPJ_00124	No	0.423029	1.078	1.047	0.03098	0.03847	0.8054	79	0.833313		NDEONHPJ_00129	No	0.902785	1.052	1.049	0.003304	0.02698	0.1225	96	0.97061		NDEONHPJ_00127	Yes	0.00429	1.124	1.061	0.06303	0.02161	2.917	109	0.025151		NDEONHPJ_00124	No	0.354721	0.9695	1.006	-0.0361	0.03876	0.9313	74	0.852663		NDEONHPJ_00129	No	0.406931	0.9565	0.9773
	NDEONHPJ_00126	No	0.726105	1.083	1.059	0.02428	0.06906	0.3516	78	0.945285		NDEONHPJ_00130	Yes	0.000548	1.09	1.042	0.0488	0.01371	3.559	112	0.020522		NDEONHPJ_00128	Yes	<0.000001	1.1	1.038	0.06269	0.01158	5.415	106	1e-05		NDEONHPJ_00126	No	0.928722	1.01	1.015	-0.004618	0.05143	0.08979	66	0.991649		NDEONHPJ_00130	No	0.302691	0.9861	0.971
	NDEONHPJ_00127	No	0.283733	1.084	1.061	0.02328	0.02163	1.076	146	0.754265		NDEONHPJ_00131	No	0.269431	1.081	1.033	0.048	0.04232	1.134	21	0.633002		NDEONHPJ_00129	Yes	0.000147	1.108	1.049	0.05907	0.0151	3.912	130	0.001684		NDEONHPJ_00127	No	0.719206	0.9899	0.997	-0.007089	0.01968	0.3603	137	0.952859		NDEONHPJ_00131	No	0.500778	0.9557	0.9851
	NDEONHPJ_00128	No	0.371558	1.065	1.038	0.02724	0.0304	0.8959	170	0.816025		NDEONHPJ_00132	No	0.122762	1.085	0.9938	0.09149	0.05814	1.574	44	0.465688		NDEONHPJ_00130	Yes	<0.000001	1.108	1.042	0.06626	0.01236	5.361	162	7e-06		NDEONHPJ_00128	No	0.722276	0.9545	0.9647	-0.01021	0.02867	0.3561	149	0.953139		NDEONHPJ_00132	No	0.15494	1.036	0.9685
	NDEONHPJ_00129	No	0.099119	1.081	1.049	0.03208	0.01926	1.665	96	0.555132		NDEONHPJ_00133	No	0.632506	1.075	1.061	0.01373	0.02864	0.4796	102	0.870197		NDEONHPJ_00131	No	0.03516	1.133	1.033	0.1009	0.04585	2.2	32	0.119442		NDEONHPJ_00129	No	0.10366	1.003	0.9773	0.02537	0.01544	1.643	95	0.690604		NDEONHPJ_00133	No	0.786002	0.9891	0.9807
	NDEONHPJ_00130	No	0.824673	1.047	1.042	0.005544	0.02499	0.2219	175	0.969436		NDEONHPJ_00134	No	0.003024	1.107	1.011	0.09559	0.02962	3.227	30	0.067414		NDEONHPJ_00132	Yes	0.003543	1.139	0.9938	0.1451	0.04763	3.047	55	0.02188		NDEONHPJ_00130	No	0.507219	0.9563	0.971	-0.01473	0.02216	0.6647	161	0.895957		NDEONHPJ_00134	No	0.146419	0.9879	0.9535
	NDEONHPJ_00131	No	0.800524	1.054	1.033	0.02178	0.08545	0.2549	30	0.965712		NDEONHPJ_00135	No	0.469909	1.153	1.128	0.02519	0.03437	0.7329	27	0.785316		NDEONHPJ_00133	No	0.104539	1.102	1.061	0.04033	0.02468	1.634	134	0.256369		NDEONHPJ_00131	No	0.795793	0.9638	0.9851	-0.02133	0.08165	0.2612	29	0.967763		NDEONHPJ_00135	No	0.582587	0.9616	0.9754
	NDEONHPJ_00132	No	0.375811	1.044	0.9938	0.0503	0.05631	0.8933	52	0.816276		NDEONHPJ_00136	No	0.901749	0.9797	0.9757	0.00396	0.032	0.1238	103	0.970364		NDEONHPJ_00134	Yes	0.00046	1.093	1.011	0.08194	0.02172	3.773	46	0.004366		NDEONHPJ_00132	No	0.004135	1.019	0.9685	0.05004	0.01663	3.009	49	0.23527		NDEONHPJ_00136	No	0.066839	0.8953	0.9685
	NDEONHPJ_00133	No	0.142457	0.997	1.061	-0.06436	0.0436	1.476	125	0.623226		NDEONHPJ_00137	No	0.138564	1.071	1.099	-0.02858	0.01918	1.49	132	0.493523		NDEONHPJ_00135	Yes	0.000307	1.237	1.128	0.1088	0.02745	3.961	39	0.003179		NDEONHPJ_00133	No	0.501586	0.9614	0.9807	-0.01934	0.02869	0.674	120	0.892839		NDEONHPJ_00137	No	0.910933	0.9822	0.979
	NDEONHPJ_00134	No	0.826796	0.9987	1.011	-0.01238	0.05619	0.2203	40	0.969469		NDEONHPJ_00138	No	0.009695	1.098	1.061	0.03709	0.01418	2.616	171	0.131248		NDEONHPJ_00136	No	0.207234	0.9378	0.9757	-0.03787	0.02987	1.268	122	0.398926		NDEONHPJ_00134	No	0.489121	0.9178	0.9535	-0.03573	0.05117	0.6983	39	0.890704		NDEONHPJ_00138	No	0.942607	0.9936	0.9946
	NDEONHPJ_00135	No	0.895889	1.117	1.128	-0.01116	0.08483	0.1315	49	0.980353		NDEONHPJ_00139	No	0.04881	1.079	1.045	0.03438	0.01715	2.005	71	0.295369		NDEONHPJ_00137	No	0.741687	1.105	1.099	0.00582	0.01763	0.3301	181	0.858688		NDEONHPJ_00135	No	0.513053	0.9356	0.9754	-0.03974	0.0603	0.6591	47	0.898944		NDEONHPJ_00139	No	0.262757	1.039	0.9952
	NDEONHPJ_00136	No	0.007718	0.8706	0.9757	-0.1051	0.03859	2.723	93	0.165691		NDEONHPJ_00140	No	0.243735	1.092	0.993	0.09894	0.08287	1.194	25	0.607928		NDEONHPJ_00138	Yes	0.003606	1.1	1.061	0.03871	0.01315	2.943	216	0.022116		NDEONHPJ_00136	No	0.000971	0.8245	0.9685	-0.1439	0.04221	3.41	91	0.116365		NDEONHPJ_00140	No	0.586754	0.9833	0.9999
	NDEONHPJ_00137	No	0.371112	1.08	1.099	-0.01958	0.02183	0.8968	170	0.816025		NDEONHPJ_00141	No	0.803224	1.027	1.015	0.01167	0.04636	0.2518	25	0.936844		NDEONHPJ_00139	No	0.121238	1.084	1.045	0.03959	0.02534	1.562	107	0.282699		NDEONHPJ_00137	No	0.118501	0.9462	0.979	-0.03277	0.02088	1.569	162	0.712245		NDEONHPJ_00141	No	0.528543	0.9485	0.9708
	NDEONHPJ_00138	No	0.949019	1.062	1.061	0.00129	0.02015	0.06402	198	0.984955		NDEONHPJ_00142	No	0.007226	1.077	1.035	0.04259	0.01551	2.746	94	0.109884		NDEONHPJ_00140	No	0.264084	1.105	0.993	0.1116	0.09736	1.146	22	0.465811		NDEONHPJ_00138	No	0.509734	1.006	0.9946	0.01125	0.01703	0.6605	189	0.897203		NDEONHPJ_00142	No	0.359923	0.9954	0.9695
	NDEONHPJ_00139	No	0.527186	1.06	1.045	0.01534	0.02419	0.6343	113	0.870633		NDEONHPJ_00143	No	0.418416	0.5478	0.7051	-0.1573	0.1897	0.8293	17	0.749027		NDEONHPJ_00141	Yes	0.001358	1.119	1.015	0.104	0.02986	3.481	35	0.010157		NDEONHPJ_00139	No	0.751535	1	0.9952	0.005119	0.01613	0.3174	106	0.958993		NDEONHPJ_00143	No	0.318363	0.6672	0.4949
	NDEONHPJ_00140	No	0.316117	1.08	0.993	0.08738	0.08541	1.023	25	0.786049		NDEONHPJ_00144	No	0.018603	1.117	1.052	0.06501	0.02664	2.44	46	0.181919		NDEONHPJ_00142	Yes	8e-06	1.093	1.035	0.05851	0.01255	4.663	121	0.000138		NDEONHPJ_00140	No	0.3116	0.9726	0.9999	-0.0273	0.02644	1.033	25	0.839056		NDEONHPJ_00144	No	0.572634	1.043	1.016
	NDEONHPJ_00141	No	0.018392	1.119	1.015	0.1037	0.04232	2.451	43	0.2722		NDEONHPJ_00145	Yes	<0.000001	1.092	1.037	0.05481	0.01061	5.168	239	7.2e-05		NDEONHPJ_00143	Yes	0.000956	1.049	0.7051	0.3441	0.09459	3.638	32	0.007831		NDEONHPJ_00141	No	0.095236	1.039	0.9708	0.06788	0.03972	1.709	40	0.667809		NDEONHPJ_00145	No	0.605733	0.9738	0.9785
	NDEONHPJ_00142	No	0.665317	1.021	1.035	-0.01363	0.03142	0.434	92	0.929149		NDEONHPJ_00146	No	0.413744	1.07	1.053	0.01687	0.02017	0.8367	18	0.745431		NDEONHPJ_00144	No	0.099672	1.087	1.052	0.03582	0.02138	1.676	53	0.24954		NDEONHPJ_00142	No	0.279641	0.9345	0.9695	-0.03501	0.03219	1.088	92	0.825368		NDEONHPJ_00146	No	0.401453	1.012	1.036
	NDEONHPJ_00143	No	0.87965	0.7236	0.7051	0.01851	0.1212	0.1528	29	0.979475		NDEONHPJ_00147	Yes	<0.000001	1.034	0.9146	0.1198	0.0207	5.79	115	1.3e-05		NDEONHPJ_00145	Yes	<0.000001	1.109	1.037	0.07145	0.01042	6.859	332	<0.000001		NDEONHPJ_00143	No	0.542332	0.5826	0.4949	0.08776	0.1421	0.6177	25	0.908511		NDEONHPJ_00147	No	0.40663	0.8641	0.883
	NDEONHPJ_00144	No	0.16327	1.08	1.052	0.02826	0.02	1.413	56	0.651		NDEONHPJ_00151				0.9062							NDEONHPJ_00146	No	0.097885	1.105	1.053	0.05236	0.02979	1.758	16	0.246311		NDEONHPJ_00144	No	0.817999	1.022	1.016	0.005558	0.02404	0.2312	55	0.977764		NDEONHPJ_00151				0.9918
	NDEONHPJ_00145	No	0.891262	1.04	1.037	0.002643	0.01931	0.1368	328	0.979759		NDEONHPJ_00154				1.01							NDEONHPJ_00147	No	0.773658	0.9087	0.9146	-0.005855	0.02032	0.2882	136	0.8772		NDEONHPJ_00145	No	0.181244	0.9522	0.9785	-0.0263	0.01963	1.34	314	0.774443		NDEONHPJ_00154				0.874
	NDEONHPJ_00146	No	0.952301	1.047	1.053	-0.005395	0.08952	0.06027	33	0.984955		NDEONHPJ_00155	No	0.947739	0.9343	0.9405	-0.006248	0.09441	0.06618	26	0.984117		NDEONHPJ_00151				0.9062							NDEONHPJ_00146	No	0.197811	0.922	1.036	-0.1141	0.08617	1.325	24	0.783794		NDEONHPJ_00155	No	0.42813	0.9406	0.9879
	NDEONHPJ_00147	Yes	0.00059	0.9989	0.9146	0.08433	0.02398	3.517	139	0.026775		NDEONHPJ_00156	No	0.064728	0.9996	0.9633	0.03631	0.01939	1.873	80	0.346033		NDEONHPJ_00154	No	0.575194	0.6971	1.01	-0.3132	0.4719	0.6636	2	0.741185		NDEONHPJ_00147	No	0.059453	0.9213	0.883	0.03826	0.02013	1.901	136	0.619703		NDEONHPJ_00156	No	0.884341	0.9683	0.9646
	NDEONHPJ_00148			0.698								NDEONHPJ_00157	No	0.863877	0.9165	0.9107	0.005816	0.03389	0.1716	247	0.957031		NDEONHPJ_00155	No	0.764632	0.9132	0.9405	-0.02733	0.08939	0.3058	13	0.871887		NDEONHPJ_00148			0.8107								NDEONHPJ_00157	No	0.18549	0.6988	0.7493
	NDEONHPJ_00149			0								NDEONHPJ_00158	No	0.686242	0.8591	0.8834	-0.02424	0.05981	0.4052	92	0.895229		NDEONHPJ_00156	Yes	0.001916	0.9088	0.9633	-0.05458	0.01717	3.179	111	0.013281		NDEONHPJ_00149			0.1322								NDEONHPJ_00158	No	0.109569	0.6498	0.7558
	NDEONHPJ_00151				0.9062							NDEONHPJ_00159	No	0.067192	1.081	1.041	0.04018	0.02113	1.902	29	0.355747		NDEONHPJ_00157	Yes	0.000151	1.004	0.9107	0.0932	0.02432	3.832	347	0.001706		NDEONHPJ_00151				0.9918							NDEONHPJ_00159	No	0.472138	0.9645	0.9832
	NDEONHPJ_00153			0								NDEONHPJ_00160	No	0.006971	1.1	1.029	0.07127	0.02536	2.81	52	0.106473		NDEONHPJ_00158	No	0.019898	0.983	0.8834	0.09965	0.04219	2.362	112	0.079708		NDEONHPJ_00153			0								NDEONHPJ_00160	No	0.029166	1.093	0.9838
	NDEONHPJ_00154				1.01							NDEONHPJ_00161	Yes	5.7e-05	1.082	1.046	0.03547	0.0087	4.076	332	0.004035		NDEONHPJ_00159	Yes	0.001902	1.106	1.041	0.06455	0.0193	3.344	37	0.013262		NDEONHPJ_00154				0.874							NDEONHPJ_00161	No	0.020466	1.029	0.9942
	NDEONHPJ_00155	No	0.049276	0.64	0.9405	-0.3005	0.1431	2.1	19	0.429416		NDEONHPJ_00162	No	0.023491	1.09	1.045	0.04502	0.01959	2.298	109	0.20846		NDEONHPJ_00160	Yes	0.003201	1.095	1.029	0.06586	0.02144	3.071	60	0.020091		NDEONHPJ_00155	No	0.185804	0.8454	0.9879	-0.1425	0.1036	1.376	18	0.775708		NDEONHPJ_00162	No	0.238284	0.9674	0.9877
	NDEONHPJ_00156	No	0.107099	0.9331	0.9633	-0.03028	0.01861	1.627	91	0.576263		NDEONHPJ_00163	No	0.685734	1.071	1.058	0.01259	0.03081	0.4087	29	0.895229		NDEONHPJ_00161	Yes	<0.000001	1.1	1.046	0.05347	0.009224	5.797	418	<0.000001		NDEONHPJ_00156	No	0.136895	0.9399	0.9646	-0.0247	0.01645	1.501	90	0.724331		NDEONHPJ_00163	No	0.404105	1.006	1.033
	NDEONHPJ_00157	No	0.993645	0.9105	0.9107	-0.0002502	0.03139	0.007972	302	0.99828		NDEONHPJ_00164	No	0.651507	0.1568	0.09141	0.0654	0.1421	0.4603	16	0.878057		NDEONHPJ_00162	Yes	2.5e-05	1.113	1.045	0.06749	0.01547	4.363	139	0.000367		NDEONHPJ_00157	No	0.549568	0.7297	0.7493	-0.01955	0.03264	0.5991	287	0.909223		NDEONHPJ_00164	No	0.148534	0.1472	0.02257
	NDEONHPJ_00158	No	0.456424	0.9199	0.8834	0.03653	0.04886	0.7475	105	0.848368		NDEONHPJ_00165	No	0.098182	1.184	1.103	0.08145	0.04415	1.845	9	0.427933		NDEONHPJ_00163	No	0.772066	1.073	1.058	0.01461	0.05015	0.2912	50	0.875682		NDEONHPJ_00158	No	0.451395	0.7132	0.7558	-0.04268	0.05645	0.7561	98	0.878949		NDEONHPJ_00165	No	0.128561	1.051	0.9924
	NDEONHPJ_00159	No	0.153905	1.099	1.041	0.05773	0.03931	1.469	26	0.642908		NDEONHPJ_00166			0.9324	0	0.9324						NDEONHPJ_00164	No	0.83259	0.06855	0.09141	-0.02286	0.1063	0.2151	15	0.912502		NDEONHPJ_00159	No	0.07101	1.051	0.9832	0.06783	0.0359	1.889	24	0.633216		NDEONHPJ_00166				0
	NDEONHPJ_00160	No	0.63963	1.055	1.029	0.02641	0.05612	0.4706	60	0.92234		NDEONHPJ_00167	Yes	<0.000001	1.005	0.9125	0.09271	0.01706	5.433	178	3.1e-05		NDEONHPJ_00165	Yes	0.005296	1.226	1.103	0.1232	0.03737	3.297	14	0.029594		NDEONHPJ_00160	No	0.645524	1.007	0.9838	0.02296	0.04965	0.4625	56	0.933576		NDEONHPJ_00167	No	0.56443	0.9751	0.9814
	NDEONHPJ_00161	No	0.440545	1.056	1.046	0.009508	0.01231	0.7721	370	0.844661		NDEONHPJ_00168	No	0.060945	1.051	1.03	0.02073	0.01094	1.895	103	0.333937		NDEONHPJ_00166				0							NDEONHPJ_00161	No	0.043761	0.9656	0.9942	-0.02859	0.01413	2.024	356	0.592236		NDEONHPJ_00168	No	0.380763	1.021	0.9952
	NDEONHPJ_00162	No	0.784756	1.037	1.045	-0.008817	0.03221	0.2738	117	0.962784		NDEONHPJ_00170	No	0.527269	1.036	1.078	-0.04252	0.05963	0.7131	3	0.816677		NDEONHPJ_00167	Yes	<0.000001	1.033	0.9125	0.1206	0.01658	7.275	186	<0.000001		NDEONHPJ_00162	No	0.944708	0.986	0.9877	-0.001647	0.02369	0.0695	116	0.991649		NDEONHPJ_00170	No	0.528467	0.9688	0.9946
	NDEONHPJ_00163	No	0.840451	1.07	1.058	0.01175	0.05801	0.2026	41	0.973632		NDEONHPJ_00171	No	0.493866	1.083	1.062	0.02077	0.03	0.6921	32	0.800388		NDEONHPJ_00168	Yes	5e-06	1.08	1.03	0.05012	0.01054	4.754	147	8.4e-05		NDEONHPJ_00163	No	0.841101	1.041	1.033	0.008063	0.03996	0.2018	40	0.978835		NDEONHPJ_00171	No	0.378215	0.9847	0.9668
	NDEONHPJ_00164	No	0.41616	0	0.09141	-0.09141	0.1085	0.8422	12	0.832465		NDEONHPJ_00172	No	0.028232	1.073	1.04	0.03293	0.01476	2.231	88	0.225592		NDEONHPJ_00170	No	0.277929	1.196	1.078	0.1184	0.08018	1.476	2	0.478878		NDEONHPJ_00164	No	0.002544	0.31	0.02257	0.2875	0.07571	3.797	12	0.180231		NDEONHPJ_00172	No	0.080616	0.974	0.9952
	NDEONHPJ_00165	No	0.936172	1.118	1.103	0.01487	0.1824	0.08153	14	0.984282		NDEONHPJ_00173	No	0.980039	0.9925	0.9904	0.002167	0.08423	0.02572	9	0.991765		NDEONHPJ_00171	No	0.0774	1.105	1.062	0.04283	0.02374	1.804	49	0.209026		NDEONHPJ_00165	No	0.831897	0.9566	0.9924	-0.03576	0.1653	0.2163	14	0.977875		NDEONHPJ_00173	No	0.680603	0.9649	0.9924
	NDEONHPJ_00166				0							NDEONHPJ_00174	No	0.046163	1.073	1.047	0.02671	0.01322	2.02	96	0.289735		NDEONHPJ_00172	Yes	<0.000001	1.107	1.04	0.06775	0.01297	5.222	129	1.6e-05		NDEONHPJ_00166				0							NDEONHPJ_00174	No	0.134715	1.031	0.9865
	NDEONHPJ_00167	Yes	<0.000001	1.004	0.9125	0.09119	0.01713	5.323	212	6.9e-05		NDEONHPJ_00175	No	0.599215	1.043	1.031	0.01161	0.02203	0.527	118	0.858525		NDEONHPJ_00173	No	0.551729	1.04	0.9904	0.0494	0.08046	0.614	11	0.726135		NDEONHPJ_00167	No	0.030104	1.012	0.9814	0.03077	0.01409	2.184	201	0.542036		NDEONHPJ_00175	No	0.794033	0.9759	0.9789
	NDEONHPJ_00168	No	0.979251	1.031	1.03	0.0005499	0.0211	0.02606	128	0.993537		NDEONHPJ_00176	No	0.090797	1.064	1.026	0.03838	0.0224	1.713	75	0.41063		NDEONHPJ_00174	No	0.082697	1.085	1.047	0.03777	0.0216	1.749	130	0.220082		NDEONHPJ_00168	No	0.01276	0.9619	0.9952	-0.03325	0.01315	2.528	121	0.39366		NDEONHPJ_00176	No	0.406446	1.002	0.9813
	NDEONHPJ_00170	No	0.616741	1.048	1.078	-0.03023	0.05433	0.5564	3	0.90814		NDEONHPJ_00177	No	0.79408	1.046	1.042	0.004569	0.01748	0.2614	200	0.933321		NDEONHPJ_00175	Yes	2e-06	1.105	1.031	0.07364	0.0149	4.941	142	4.4e-05		NDEONHPJ_00170	No	0.619769	0.9848	0.9946	-0.009735	0.01765	0.5514	3	0.92481		NDEONHPJ_00177	No	0.339297	1.008	0.9825
	NDEONHPJ_00171	No	0.209014	1.103	1.062	0.04045	0.03179	1.273	50	0.700806		NDEONHPJ_00178	No	0.635912	1.045	1.054	-0.008564	0.018	0.4758	61	0.87179		NDEONHPJ_00176	Yes	0.006479	1.079	1.026	0.05266	0.0189	2.787	91	0.034484		NDEONHPJ_00171	No	0.020594	1.031	0.9668	0.06386	0.02665	2.396	47	0.483331		NDEONHPJ_00178	No	0.567229	0.9761	0.9869
	NDEONHPJ_00172	No	0.234056	1.076	1.04	0.03642	0.03043	1.197	103	0.729418		NDEONHPJ_00179	No	0.282436	0.9776	1.044	-0.06637	0.06087	1.09	38	0.642272		NDEONHPJ_00177	Yes	0.000646	1.087	1.042	0.04568	0.01323	3.454	260	0.005661		NDEONHPJ_00172	No	0.073867	0.9552	0.9952	-0.03999	0.02214	1.807	99	0.633216		NDEONHPJ_00179	No	0.194135	0.9558	0.9899
	NDEONHPJ_00173	No	0.682941	1.075	0.9904	0.08514	0.1965	0.4332	5	0.935882		NDEONHPJ_00180	No	0.110153	1.08	1.034	0.04596	0.0285	1.613	95	0.450541		NDEONHPJ_00178	Yes	0.001	1.101	1.054	0.0475	0.01395	3.406	87	0.008092		NDEONHPJ_00173	No	0.912471	0.9811	0.9924	-0.01134	0.09808	0.1156	5	0.990344		NDEONHPJ_00180	No	0.700968	1.007	0.9982
	NDEONHPJ_00174	No	0.429731	1.069	1.047	0.02194	0.02769	0.7924	115	0.838594		NDEONHPJ_00181	No	0.994853	1.05	1.05	0.000123	0.01902	0.006469	89	0.99745		NDEONHPJ_00179	No	0.103543	1.092	1.044	0.04781	0.02881	1.659	48	0.255357		NDEONHPJ_00174	No	0.174425	1.008	0.9865	0.02173	0.0159	1.367	114	0.763567		NDEONHPJ_00181	No	0.236352	0.981	0.999
	NDEONHPJ_00175	No	0.44025	1.044	1.031	0.01265	0.01633	0.7747	104	0.844661		NDEONHPJ_00182	No	0.75471	1.047	1.057	-0.009635	0.03072	0.3137	70	0.918364		NDEONHPJ_00180	Yes	0.00487	1.1	1.034	0.06599	0.02301	2.867	123	0.027579		NDEONHPJ_00175	No	0.870983	0.9765	0.9789	-0.002383	0.01464	0.1628	104	0.984871		NDEONHPJ_00182	No	0.017629	1.085	0.9756
	NDEONHPJ_00176	No	0.061113	1.072	1.026	0.04614	0.0243	1.898	83	0.471405		NDEONHPJ_00183	No	0.267894	1.087	1.062	0.02446	0.02193	1.116	82	0.632539		NDEONHPJ_00181	Yes	0.000118	1.102	1.05	0.05232	0.01311	3.991	112	0.001402		NDEONHPJ_00176	No	0.010491	1.033	0.9813	0.05118	0.01953	2.62	81	0.363454		NDEONHPJ_00183	No	0.318611	1.036	1.002
	NDEONHPJ_00177	No	0.787124	1.047	1.042	0.005611	0.02076	0.2703	266	0.962784		NDEONHPJ_00184	Yes	0.000635	1.079	1.046	0.03263	0.009447	3.454	286	0.022375		NDEONHPJ_00182	Yes	0.000511	1.133	1.057	0.07571	0.02104	3.598	95	0.004762		NDEONHPJ_00177	No	0.892629	0.98	0.9825	-0.002497	0.01848	0.1351	255	0.985871		NDEONHPJ_00184	No	0.84205	0.9832	0.9807
	NDEONHPJ_00178	No	0.708108	1.045	1.054	-0.008956	0.02386	0.3754	105	0.941586		NDEONHPJ_00185	No	0.268931	1.084	1.064	0.02051	0.01827	1.123	36	0.633002		NDEONHPJ_00183	No	0.183169	1.084	1.062	0.02185	0.01631	1.339	116	0.367293		NDEONHPJ_00178	No	0.701778	0.9936	0.9869	0.0067	0.01744	0.384	98	0.947073		NDEONHPJ_00185	No	0.589263	0.9982	0.9876
	NDEONHPJ_00179	No	0.736038	1.025	1.044	-0.01873	0.05534	0.3385	67	0.949885		NDEONHPJ_00186	No	0.006068	1.064	1.03	0.03448	0.01242	2.776	187	0.100697		NDEONHPJ_00184	Yes	<0.000001	1.101	1.046	0.05521	0.01043	5.293	394	6e-06		NDEONHPJ_00179	No	0.559947	0.9664	0.9899	-0.02348	0.04007	0.586	63	0.909904		NDEONHPJ_00186	No	0.071232	1.004	0.9745
	NDEONHPJ_00180	No	0.304174	1.065	1.034	0.03181	0.03086	1.031	156	0.777475		NDEONHPJ_00187	Yes	0.000501	1.079	1.012	0.06774	0.01879	3.604	95	0.019448		NDEONHPJ_00185	No	0.345222	1.079	1.064	0.01482	0.01558	0.9514	60	0.546053		NDEONHPJ_00180	No	0.523048	1.009	0.9982	0.01067	0.01666	0.6402	147	0.903596		NDEONHPJ_00187	No	0.072537	1.011	0.9835
	NDEONHPJ_00181	No	0.433346	1.031	1.05	-0.01938	0.02464	0.7865	104	0.839653		NDEONHPJ_00188	No	0.236325	1.044	1.031	0.01322	0.01114	1.187	270	0.601046		NDEONHPJ_00186	Yes	0.00029	1.083	1.03	0.05329	0.01447	3.683	218	0.003031		NDEONHPJ_00181	No	0.255115	0.9713	0.999	-0.02777	0.02427	1.145	100	0.81218		NDEONHPJ_00188	No	0.224654	0.9858	1.006
	NDEONHPJ_00182	No	0.097101	1.098	1.057	0.04079	0.02435	1.675	98	0.55273		NDEONHPJ_00189	No	0.236111	0.946	0.9214	0.02461	0.02069	1.189	168	0.601046		NDEONHPJ_00187	Yes	2.1e-05	1.078	1.012	0.06648	0.01501	4.429	119	0.000322		NDEONHPJ_00182	No	0.085862	1.002	0.9756	0.02645	0.01523	1.736	93	0.645078		NDEONHPJ_00189	No	0.431492	0.9577	0.9411
	NDEONHPJ_00183	No	0.250353	1.024	1.062	-0.0383	0.03314	1.156	111	0.73479		NDEONHPJ_00190	No	0.003825	1.069	1.031	0.03808	0.01297	2.937	153	0.078125		NDEONHPJ_00188	No	0.462131	1.04	1.031	0.009182	0.01247	0.7362	336	0.656264		NDEONHPJ_00183	No	0.250648	0.9782	1.002	-0.02341	0.02027	1.155	107	0.811465		NDEONHPJ_00190	No	0.178583	0.9734	0.9956
	NDEONHPJ_00184	No	0.992272	1.046	1.046	0.0001723	0.01778	0.009691	402	0.99828		NDEONHPJ_00191	Yes	5.6e-05	1.062	1.02	0.04167	0.01016	4.101	237	0.004035		NDEONHPJ_00189	Yes	0.00022	0.8482	0.9214	-0.07315	0.01941	3.768	187	0.002393		NDEONHPJ_00184	No	0.277965	0.9645	0.9807	-0.0162	0.01491	1.086	379	0.825368		NDEONHPJ_00191	No	0.412415	0.9971	0.9859
	NDEONHPJ_00185	No	0.209192	0.9782	1.064	-0.08555	0.06724	1.272	50	0.700806		NDEONHPJ_00192	No	0.003575	1.063	1.018	0.04461	0.01457	3.061	49	0.074785		NDEONHPJ_00190	Yes	1e-06	1.086	1.031	0.05439	0.01083	5.024	213	2.4e-05		NDEONHPJ_00185	No	0.291039	0.9238	0.9876	-0.06383	0.05985	1.066	53	0.831575		NDEONHPJ_00192	No	0.232689	0.9814	0.9639
	NDEONHPJ_00186	No	0.775955	1.036	1.03	0.00613	0.02151	0.2849	239	0.961122		NDEONHPJ_00193	No	0.082343	1.059	0.9917	0.06772	0.03857	1.756	96	0.388331		NDEONHPJ_00191	Yes	4e-06	1.078	1.02	0.05749	0.01227	4.685	327	7.5e-05		NDEONHPJ_00186	No	0.613182	0.9646	0.9745	-0.009801	0.01936	0.5062	228	0.92481		NDEONHPJ_00193	No	0.720428	0.9789	0.9669
	NDEONHPJ_00187	No	0.725525	1.023	1.012	0.01131	0.03215	0.3519	117	0.945285		NDEONHPJ_00194	No	0.039103	1.068	1.026	0.04155	0.01949	2.131	41	0.272142		NDEONHPJ_00192	Yes	0.000628	1.083	1.018	0.0648	0.01822	3.556	82	0.005535		NDEONHPJ_00187	No	0.436776	0.963	0.9835	-0.02052	0.0263	0.7804	112	0.870798		NDEONHPJ_00194	No	0.05635	0.9607	0.9948
	NDEONHPJ_00188	No	0.559037	1.039	1.031	0.007639	0.01306	0.5848	408	0.88433		NDEONHPJ_00195	No	0.640662	1.055	1.038	0.01714	0.03638	0.4712	32	0.872647		NDEONHPJ_00193	Yes	0.000314	1.083	0.9917	0.09123	0.02459	3.71	121	0.00323		NDEONHPJ_00188	No	0.046757	0.9829	1.006	-0.02292	0.01149	1.995	390	0.60257		NDEONHPJ_00195	No	0.106367	1.103	0.9945
	NDEONHPJ_00189	No	0.008077	0.8638	0.9214	-0.05761	0.02148	2.682	160	0.170403		NDEONHPJ_00196	No	0.871261	1.043	1.049	-0.006332	0.03886	0.1629	47	0.957284		NDEONHPJ_00194	Yes	0.000278	1.101	1.026	0.07514	0.01876	4.005	38	0.002945		NDEONHPJ_00189	No	0.354019	0.9595	0.9411	0.01833	0.01972	0.9295	161	0.852663		NDEONHPJ_00196	No	0.756843	0.9808	0.9883
	NDEONHPJ_00190	No	0.003078	1.072	1.031	0.0405	0.01354	2.991	232	0.090713		NDEONHPJ_00197	No	0.01717	1.071	1.03	0.04085	0.01686	2.423	101	0.176398		NDEONHPJ_00195	No	0.060485	1.083	1.038	0.04489	0.02334	1.924	47	0.174795		NDEONHPJ_00190	No	0.597156	1.006	0.9956	0.00989	0.01869	0.5293	222	0.922033		NDEONHPJ_00197	No	0.35941	0.9488	0.9718
	NDEONHPJ_00191	No	0.190661	1.04	1.02	0.01975	0.01506	1.311	335	0.684843		NDEONHPJ_00198	No	0.118334	1.03	1.058	-0.028	0.01783	1.57	158	0.462824		NDEONHPJ_00196	No	0.061186	1.089	1.049	0.04035	0.02108	1.914	52	0.175866		NDEONHPJ_00191	No	0.22866	0.9669	0.9859	-0.01896	0.01572	1.206	327	0.800065		NDEONHPJ_00198	No	0.684263	0.8684	0.8765
	NDEONHPJ_00192	No	0.362556	0.9728	1.018	-0.04558	0.04981	0.9151	91	0.813097		NDEONHPJ_00200	No	0.385359	1.067	1.04	0.02667	0.0302	0.8829	26	0.72835		NDEONHPJ_00197	Yes	1e-05	1.096	1.03	0.06586	0.01431	4.601	135	0.00016		NDEONHPJ_00192	No	0.450482	0.9363	0.9639	-0.02757	0.03636	0.7582	83	0.878441		NDEONHPJ_00200	No	0.425449	1.015	0.9933
	NDEONHPJ_00193	No	0.001541	1.074	0.9917	0.08183	0.02535	3.228	145	0.057026		NDEONHPJ_00201	No	0.155954	1.087	1.052	0.03513	0.02447	1.435	65	0.512311		NDEONHPJ_00198	No	0.02119	1.017	1.058	-0.0415	0.01787	2.323	202	0.084007		NDEONHPJ_00193	No	0.36861	0.9889	0.9669	0.02198	0.02437	0.9021	136	0.852663		NDEONHPJ_00201	No	0.673503	1	0.9897
	NDEONHPJ_00194	No	0.494724	1.041	1.026	0.01464	0.02121	0.6902	34	0.859526		NDEONHPJ_00202	No	0.049528	1.059	1.011	0.04869	0.02409	2.021	43	0.296826		NDEONHPJ_00200	Yes	0.009299	1.097	1.04	0.05701	0.02105	2.708	49	0.045066		NDEONHPJ_00194	No	0.203632	0.9698	0.9948	-0.02498	0.01926	1.297	33	0.787051		NDEONHPJ_00202	No	0.020057	0.9454	0.9879
	NDEONHPJ_00195	No	0.165468	1.064	1.038	0.02595	0.01852	1.401	74	0.652545		NDEONHPJ_00203	No	0.079725	1.072	1.038	0.034	0.01931	1.761	212	0.383943		NDEONHPJ_00201	No	0.262846	1.071	1.052	0.01887	0.01674	1.127	87	0.464745		NDEONHPJ_00195	No	0.86332	0.9914	0.9945	-0.003057	0.01769	0.1728	67	0.984776		NDEONHPJ_00203	No	0.492349	0.9766	0.9869
	NDEONHPJ_00196	No	0.792047	1.056	1.049	0.006717	0.02537	0.2647	67	0.964208		NDEONHPJ_00204	No	0.078354	1.069	1.039	0.03069	0.0173	1.774	133	0.381491		NDEONHPJ_00202	No	0.779184	1.023	1.011	0.01189	0.04221	0.2817	59	0.880297		NDEONHPJ_00196	No	0.95399	0.9895	0.9883	0.001188	0.02051	0.05792	65	0.992326		NDEONHPJ_00204	No	0.025903	1.045	0.9795
	NDEONHPJ_00197	No	0.084307	1.071	1.03	0.04076	0.02345	1.738	147	0.52899		NDEONHPJ_00205	No	0.963163	1.068	1.067	0.0007401	0.01598	0.04631	95	0.989382		NDEONHPJ_00203	Yes	5e-06	1.094	1.038	0.0555	0.01191	4.658	265	8.9e-05		NDEONHPJ_00197	No	0.580438	0.9572	0.9718	-0.01464	0.02642	0.554	141	0.919875		NDEONHPJ_00205	No	0.107933	0.9985	0.9608
	NDEONHPJ_00198	No	0.004543	1.008	1.058	-0.0505	0.01755	2.878	163	0.116189		NDEONHPJ_00206	No	0.481526	1.097	1.085	0.01156	0.01635	0.7068	89	0.795878		NDEONHPJ_00204	Yes	6e-05	1.084	1.039	0.04557	0.01107	4.115	175	0.000767		NDEONHPJ_00198	No	0.022038	0.9207	0.8765	0.04415	0.01909	2.313	156	0.48731		NDEONHPJ_00206	No	0.22835	0.9689	1.001
	NDEONHPJ_00200	No	0.868221	1.049	1.04	0.008791	0.05273	0.1667	53	0.975971		NDEONHPJ_00207	No	0.067915	1.082	1.051	0.03118	0.01685	1.85	81	0.357927		NDEONHPJ_00205	Yes	0.004363	1.12	1.067	0.05282	0.0182	2.902	130	0.025449		NDEONHPJ_00200	No	0.890375	0.9969	0.9933	0.003528	0.02546	0.1386	47	0.985871		NDEONHPJ_00207	No	0.741368	0.9937	1.001
	NDEONHPJ_00201	No	0.582261	1.072	1.052	0.01984	0.03593	0.5522	86	0.89448		NDEONHPJ_00208	No	0.739002	1.033	1.048	-0.01502	0.04486	0.3349	55	0.915822		NDEONHPJ_00206	Yes	0.000296	1.148	1.085	0.06231	0.01661	3.752	99	0.003071		NDEONHPJ_00201	No	0.939356	0.9925	0.9897	0.002834	0.03714	0.07631	82	0.991649		NDEONHPJ_00208	No	0.705435	1.019	0.9977
	NDEONHPJ_00202	No	0.644323	1.025	1.011	0.01423	0.0306	0.4651	41	0.924894		NDEONHPJ_00209	No	0.014863	1.066	1.032	0.03352	0.01354	2.477	105	0.164436		NDEONHPJ_00207	Yes	0.001482	1.097	1.051	0.0453	0.01393	3.253	120	0.01081		NDEONHPJ_00202	No	0.809973	0.9944	0.9879	0.006521	0.02695	0.242	41	0.974602		NDEONHPJ_00209	No	0.265504	1.006	0.982
	NDEONHPJ_00203	No	0.394414	1.054	1.038	0.01594	0.01869	0.853	273	0.823888		NDEONHPJ_00210	No	0.194228	1.067	1.038	0.02827	0.02163	1.307	97	0.551317		NDEONHPJ_00208	No	0.156447	1.081	1.048	0.03332	0.02322	1.435	60	0.335452		NDEONHPJ_00203	No	0.139487	0.9591	0.9869	-0.02773	0.01871	1.482	263	0.725196		NDEONHPJ_00210	No	0.262854	0.991	0.9564
	NDEONHPJ_00204	No	0.748007	1.03	1.039	-0.008302	0.0258	0.3218	180	0.953739		NDEONHPJ_00211	No	0.238197	1.059	1.023	0.03565	0.02993	1.191	62	0.602386		NDEONHPJ_00209	Yes	2e-06	1.099	1.032	0.06699	0.01347	4.974	129	4.2e-05		NDEONHPJ_00204	No	0.140532	0.9405	0.9795	-0.039	0.02634	1.481	173	0.725644		NDEONHPJ_00211	No	0.96721	1.004	1.002
	NDEONHPJ_00205	No	0.832769	1.061	1.067	-0.006197	0.0293	0.2115	169	0.972051		NDEONHPJ_00212	No	0.069978	1.042	1.009	0.03298	0.01759	1.875	32	0.362086		NDEONHPJ_00210	No	0.952596	1.04	1.038	0.001509	0.02534	0.05954	154	0.976263		NDEONHPJ_00205	No	0.191708	0.9211	0.9608	-0.03974	0.03031	1.311	158	0.775708		NDEONHPJ_00212	No	0.137943	1.025	0.9609
	NDEONHPJ_00206	No	0.927143	1.089	1.085	0.003422	0.03736	0.09159	151	0.983271		NDEONHPJ_00213	No	0.262906	1.068	1.048	0.0204	0.01803	1.131	55	0.626881		NDEONHPJ_00211	Yes	0.006992	1.093	1.023	0.06992	0.02524	2.771	78	0.036541		NDEONHPJ_00206	No	0.022535	0.9219	1.001	-0.07922	0.03436	2.306	145	0.48731		NDEONHPJ_00213	No	0.3881	1.027	0.9958
	NDEONHPJ_00207	No	0.957485	1.05	1.051	-0.001571	0.02939	0.05344	102	0.984955		NDEONHPJ_00215	No	0.016756	1.067	1.034	0.03278	0.0135	2.427	116	0.175597		NDEONHPJ_00212	No	0.562272	1.04	1.009	0.03062	0.05242	0.5841	42	0.732896		NDEONHPJ_00207	No	0.770987	1.008	1.001	0.006763	0.02317	0.2919	100	0.962971		NDEONHPJ_00215	No	0.094358	0.9682	0.9899
	NDEONHPJ_00208	No	0.081656	1.084	1.048	0.03639	0.02062	1.765	76	0.519544		NDEONHPJ_00216	No	0.090613	1.074	1.047	0.02778	0.01619	1.716	70	0.41063		NDEONHPJ_00213	No	0.035676	1.086	1.048	0.03858	0.01808	2.134	86	0.120955		NDEONHPJ_00208	No	0.631911	1.007	0.9977	0.009601	0.01995	0.4812	69	0.928895		NDEONHPJ_00216	No	0.335696	1.008	0.9785
	NDEONHPJ_00209	No	0.886052	1.029	1.032	-0.003451	0.02405	0.1435	180	0.979638		NDEONHPJ_00217	No	0.91867	1.068	1.066	0.002067	0.02016	0.1025	66	0.973849		NDEONHPJ_00215	Yes	<0.000001	1.098	1.034	0.06332	0.01219	5.192	146	1.6e-05		NDEONHPJ_00209	No	0.440088	0.9698	0.982	-0.01213	0.01568	0.7739	165	0.871148		NDEONHPJ_00217	No	0.546297	0.9978	1.009
	NDEONHPJ_00210	No	0.19991	1.004	1.038	-0.03479	0.02698	1.289	114	0.692517		NDEONHPJ_00218	No	0.033388	1.072	1.037	0.03488	0.01609	2.168	73	0.245746		NDEONHPJ_00216	No	0.185971	1.072	1.047	0.02548	0.01914	1.331	106	0.371406		NDEONHPJ_00210	No	0.543024	0.9713	0.9564	0.01487	0.02437	0.6101	111	0.908511		NDEONHPJ_00218	No	0.783065	0.9912	0.9877
	NDEONHPJ_00211	No	0.023447	1.091	1.023	0.06841	0.02962	2.31	81	0.30429		NDEONHPJ_00219	No	0.07894	1.092	1.001	0.09101	0.05062	1.798	45	0.382902		NDEONHPJ_00217	No	0.035209	1.1	1.066	0.03416	0.016	2.135	100	0.119488		NDEONHPJ_00211	No	0.064828	1.045	1.002	0.0431	0.023	1.874	75	0.633216		NDEONHPJ_00219	No	0.215189	1.044	0.9948
	NDEONHPJ_00212	No	0.652955	1.02	1.009	0.01075	0.02372	0.4532	38	0.926551		NDEONHPJ_00220	No	0.076894	1.063	1.018	0.0456	0.02471	1.845	25	0.37974		NDEONHPJ_00218	Yes	9.2e-05	1.091	1.037	0.0534	0.01308	4.081	98	0.001121		NDEONHPJ_00212	No	0.390002	0.9815	0.9609	0.02064	0.02373	0.8698	37	0.861671		NDEONHPJ_00220	No	0.120949	0.9256	0.9671
	NDEONHPJ_00213	No	0.453028	1.08	1.048	0.0324	0.04294	0.7544	73	0.848368		NDEONHPJ_00221	No	0.202549	1.054	1.014	0.03959	0.03005	1.318	20	0.563417		NDEONHPJ_00219	No	0.024844	1.098	1.001	0.09775	0.0423	2.311	52	0.094342		NDEONHPJ_00213	No	0.571957	0.9714	0.9958	-0.02446	0.04308	0.5678	71	0.916556		NDEONHPJ_00221	No	0.553535	0.9747	0.9936
	NDEONHPJ_00215	No	0.559058	1.047	1.034	0.01254	0.02142	0.5854	168	0.88433		NDEONHPJ_00222	No	0.024653	1.094	1.056	0.0378	0.01634	2.314	52	0.212114		NDEONHPJ_00220	Yes	0.000131	1.08	1.018	0.06287	0.01477	4.258	38	0.001534		NDEONHPJ_00215	No	0.818063	0.9858	0.9899	-0.004052	0.01759	0.2304	162	0.977764		NDEONHPJ_00222	No	0.177531	1.054	1.004
	NDEONHPJ_00216	No	0.866964	1.041	1.047	-0.005031	0.02998	0.1678	143	0.975971		NDEONHPJ_00223	No	0.040757	1.078	1.022	0.05613	0.02698	2.08	79	0.277906		NDEONHPJ_00221	No	0.067299	1.085	1.014	0.07121	0.037	1.925	22	0.188512		NDEONHPJ_00216	No	0.552817	0.9937	0.9785	0.01523	0.02559	0.5951	126	0.909365		NDEONHPJ_00223	No	0.163982	1.022	0.9843
	NDEONHPJ_00217	No	0.308145	1.036	1.066	-0.02938	0.02867	1.025	92	0.779588		NDEONHPJ_00224	No	0.876663	1.033	1.023	0.00992	0.06341	0.1564	32	0.95753		NDEONHPJ_00222	No	0.011305	1.096	1.056	0.04017	0.01544	2.601	71	0.051816		NDEONHPJ_00217	No	0.04426	0.953	1.009	-0.0559	0.02739	2.041	88	0.595454		NDEONHPJ_00224	No	0.978269	0.979	0.9796
	NDEONHPJ_00218	No	0.03178	1.085	1.037	0.04709	0.02158	2.182	88	0.361214		NDEONHPJ_00225	No	0.468019	1.055	1.036	0.01826	0.02494	0.7321	44	0.785316		NDEONHPJ_00223	No	0.035986	1.066	1.022	0.0442	0.02079	2.126	99	0.121767		NDEONHPJ_00218	No	0.584445	0.9775	0.9877	-0.01019	0.01855	0.5491	82	0.919875		NDEONHPJ_00225	No	0.189795	1.05	0.9838
	NDEONHPJ_00219	No	0.1259	1.057	1.001	0.05594	0.03618	1.546	82	0.601829		NDEONHPJ_00226	No	0.406067	1.075	1.036	0.039	0.04578	0.852	17	0.739458		NDEONHPJ_00224	No	0.042955	1.104	1.023	0.08055	0.03876	2.078	49	0.138199		NDEONHPJ_00219	No	0.877114	0.991	0.9948	-0.003807	0.02454	0.1552	76	0.985871		NDEONHPJ_00226	No	0.797449	0.9809	0.972
	NDEONHPJ_00220	No	0.613862	1.052	1.018	0.03436	0.06771	0.5075	54	0.906857		NDEONHPJ_00227	No	0.610935	1.017	1.033	-0.01589	0.03103	0.5122	46	0.862624		NDEONHPJ_00225	No	0.853824	1.04	1.036	0.003781	0.02043	0.185	61	0.921364		NDEONHPJ_00220	No	0.205917	1.011	0.9671	0.04428	0.03451	1.283	46	0.787574		NDEONHPJ_00227	No	0.98313	0.9939	0.9948
	NDEONHPJ_00221	No	0.066341	1.07	1.014	0.0564	0.02979	1.894	36	0.477767		NDEONHPJ_00228	No	0.175521	1.055	1.028	0.02738	0.01989	1.376	45	0.533361		NDEONHPJ_00226	No	0.418027	1.068	1.036	0.03208	0.03899	0.8229	26	0.620103		NDEONHPJ_00221	No	0.979136	0.9943	0.9936	0.0007182	0.02726	0.02635	34	0.997389		NDEONHPJ_00228	No	0.52868	0.9659	0.9783
	NDEONHPJ_00222	No	0.28153	1.019	1.056	-0.03728	0.03435	1.085	71	0.751957		NDEONHPJ_00229	No	0.488189	1.049	1.04	0.009367	0.01346	0.6957	104	0.799405		NDEONHPJ_00227	No	0.028894	1.093	1.033	0.06066	0.02715	2.235	65	0.104946		NDEONHPJ_00222	No	0.30198	0.9748	1.004	-0.02889	0.02778	1.04	69	0.834166		NDEONHPJ_00229	No	0.413488	1.015	0.9874
	NDEONHPJ_00223	No	0.725976	1.033	1.022	0.01092	0.03106	0.3516	86	0.945285		NDEONHPJ_00230	No	0.010097	1.06	1.023	0.03695	0.0141	2.62	104	0.133589		NDEONHPJ_00228	Yes	0.000598	1.087	1.028	0.05866	0.0162	3.621	61	0.00535		NDEONHPJ_00223	No	0.755661	0.9734	0.9843	-0.0109	0.0349	0.3122	87	0.961427		NDEONHPJ_00230	No	0.080948	0.9684	0.9933
	NDEONHPJ_00224	No	0.602586	0.9846	1.023	-0.03862	0.07347	0.5257	33	0.904268		NDEONHPJ_00231	No	0.52192	1.042	1.014	0.02808	0.04257	0.6597	12	0.81457		NDEONHPJ_00229	Yes	0.000218	1.084	1.04	0.04422	0.01163	3.801	134	0.002376		NDEONHPJ_00224	No	0.455748	0.956	0.9796	-0.02354	0.03117	0.755	32	0.881774		NDEONHPJ_00231	No	0.119147	1.024	0.974
	NDEONHPJ_00225	No	0.965074	1.038	1.036	0.001626	0.037	0.04395	69	0.988668		NDEONHPJ_00232	No	0.07948	1.142	1.078	0.06391	0.03516	1.818	29	0.383943		NDEONHPJ_00230	Yes	3.1e-05	1.09	1.023	0.06751	0.01573	4.292	156	0.000438		NDEONHPJ_00225	No	0.061866	1.026	0.9838	0.04179	0.022	1.9	65	0.622983		NDEONHPJ_00232	No	0.430323	1.015	0.9925
	NDEONHPJ_00226	No	0.445411	1.075	1.036	0.03937	0.05057	0.7785	20	0.845811		NDEONHPJ_00233	No	0.252203	1.072	1.049	0.02278	0.01961	1.161	41	0.616629		NDEONHPJ_00231	Yes	0.000879	1.113	1.014	0.09903	0.02514	3.94	19	0.007412		NDEONHPJ_00226	No	0.050696	1.047	0.972	0.07488	0.03576	2.094	18	0.60257		NDEONHPJ_00233	No	0.648268	0.9842	0.9951
	NDEONHPJ_00227	No	0.656132	1.045	1.033	0.01235	0.02758	0.4477	56	0.928253		NDEONHPJ_00234	No	0.008278	1.077	1.027	0.04999	0.01867	2.678	142	0.117596		NDEONHPJ_00232	No	0.302464	1.096	1.078	0.01782	0.01704	1.045	38	0.500974		NDEONHPJ_00227	No	0.337732	1.019	0.9948	0.02409	0.02491	0.9669	56	0.847771		NDEONHPJ_00234	No	0.30869	1.014	0.9928
	NDEONHPJ_00228	No	0.418172	1.047	1.028	0.01894	0.02323	0.8155	57	0.832845		NDEONHPJ_00235	No	0.319239	1.058	1.039	0.01922	0.01912	1.005	56	0.674021		NDEONHPJ_00233	No	0.088065	1.076	1.049	0.02658	0.01534	1.733	62	0.230105		NDEONHPJ_00228	No	0.055777	1.019	0.9783	0.04065	0.0208	1.954	55	0.618112		NDEONHPJ_00235	No	0.371434	0.967	0.9889
	NDEONHPJ_00229	No	0.134297	1.065	1.04	0.02549	0.01695	1.504	197	0.611345		NDEONHPJ_00236	No	0.138329	1.098	1.06	0.03829	0.02542	1.506	50	0.493523		NDEONHPJ_00234	Yes	0.000106	1.085	1.027	0.05814	0.01465	3.967	172	0.001295		NDEONHPJ_00229	No	0.17154	1.007	0.9874	0.01973	0.01437	1.373	181	0.762836		NDEONHPJ_00236	No	0.629119	1.011	1.001
	NDEONHPJ_00230	Yes	0.000279	1.072	1.023	0.04974	0.01334	3.729	139	0.017315		NDEONHPJ_00237	No	0.677417	1.06	1.054	0.006643	0.01591	0.4176	76	0.892902		NDEONHPJ_00235	Yes	0.010527	1.084	1.039	0.04545	0.01738	2.615	86	0.049693		NDEONHPJ_00230	No	0.232534	1.007	0.9933	0.01376	0.01148	1.199	131	0.800065		NDEONHPJ_00237	No	0.039026	0.9379	1.001
	NDEONHPJ_00231	No	0.026892	1.13	1.014	0.1156	0.04959	2.331	29	0.332585		NDEONHPJ_00238	No	0.064539	1.088	1.015	0.0734	0.03907	1.878	69	0.346033		NDEONHPJ_00236	No	0.031067	1.096	1.06	0.03572	0.01619	2.206	62	0.110979		NDEONHPJ_00231	No	0.10011	1.059	0.974	0.08466	0.04972	1.703	27	0.682674		NDEONHPJ_00238	No	0.83708	0.982	0.9785
	NDEONHPJ_00232	No	0.869607	1.075	1.078	-0.002897	0.01756	0.165	50	0.975971		NDEONHPJ_00240	No	0.019394	0.8735	0.8211	0.05239	0.0222	2.36	172	0.185454		NDEONHPJ_00237	No	0.160807	1.077	1.054	0.02358	0.01668	1.413	96	0.341814		NDEONHPJ_00232	No	0.187538	1.013	0.9925	0.02074	0.01551	1.337	48	0.775708		NDEONHPJ_00240	No	0.199383	0.8324	0.8565
	NDEONHPJ_00233	No	0.035891	1.093	1.049	0.04371	0.02038	2.144	63	0.374618		NDEONHPJ_00241	No	0.037218	1.065	1.027	0.0382	0.01771	2.157	39	0.262735		NDEONHPJ_00238	Yes	0.006988	1.094	1.015	0.079	0.0286	2.762	88	0.036541		NDEONHPJ_00233	No	0.348269	1.017	0.9951	0.02204	0.02333	0.945	63	0.852663		NDEONHPJ_00241	No	0.175045	1.064	0.9767
	NDEONHPJ_00234	No	0.279041	1.049	1.027	0.02236	0.0206	1.086	193	0.75156		NDEONHPJ_00242	Yes	0.000312	0.9219	0.8285	0.09339	0.02513	3.717	116	0.013828		NDEONHPJ_00240	Yes	<0.000001	0.9559	0.8211	0.1348	0.0203	6.639	214	<0.000001		NDEONHPJ_00234	No	0.65519	1.001	0.9928	0.007811	0.01746	0.4473	179	0.934042		NDEONHPJ_00242	No	0.452899	1.013	0.9921
	NDEONHPJ_00235	No	0.730107	1.032	1.039	-0.006685	0.0193	0.3463	72	0.947505		NDEONHPJ_00243	No	0.192759	1.058	1.024	0.03404	0.02589	1.315	71	0.54992		NDEONHPJ_00241	Yes	0.006886	1.084	1.027	0.05753	0.02016	2.854	39	0.036203		NDEONHPJ_00235	No	0.88759	0.9863	0.9889	-0.002569	0.01811	0.1419	71	0.985871		NDEONHPJ_00243	No	0.456242	0.9762	0.9596
	NDEONHPJ_00236	No	0.771047	1.066	1.06	0.00614	0.02099	0.2926	50	0.958903		NDEONHPJ_00244	No	0.559781	1.069	1.051	0.01793	0.03051	0.5877	43	0.835436		NDEONHPJ_00242	Yes	<0.000001	1.029	0.8285	0.2002	0.01728	11.58	168	<0.000001		NDEONHPJ_00236	No	0.924884	0.9991	1.001	-0.001843	0.01945	0.09475	51	0.991649		NDEONHPJ_00244	No	0.693885	1.105	1.121
	NDEONHPJ_00237	No	0.455841	1.026	1.054	-0.02823	0.03771	0.7486	100	0.848368		NDEONHPJ_00245	No	0.801611	1.058	1.053	0.005136	0.02035	0.2523	63	0.936561		NDEONHPJ_00243	Yes	0.000574	1.094	1.024	0.07033	0.01966	3.577	86	0.005206		NDEONHPJ_00237	No	0.164177	0.9503	1.001	-0.051	0.03639	1.401	100	0.755305		NDEONHPJ_00245	No	0.89878	0.9957	0.9986
	NDEONHPJ_00238	No	0.096904	1.077	1.015	0.06197	0.03688	1.68	78	0.55273		NDEONHPJ_00246	No	0.639207	1.058	1.068	-0.009739	0.02071	0.4703	98	0.872588		NDEONHPJ_00244	No	0.205592	1.087	1.051	0.03651	0.02844	1.284	47	0.39731		NDEONHPJ_00238	No	0.345333	0.9931	0.9785	0.01456	0.01533	0.9497	74	0.852524		NDEONHPJ_00246	No	0.534979	0.9773	0.988
	NDEONHPJ_00240	Yes	6.4e-05	0.9085	0.8211	0.08735	0.02144	4.073	228	0.005173		NDEONHPJ_00247	No	0.180676	1.056	1.029	0.02608	0.01928	1.353	67	0.539528		NDEONHPJ_00245	No	0.066856	1.082	1.053	0.02969	0.01601	1.855	90	0.187879		NDEONHPJ_00240	No	0.961152	0.8575	0.8565	0.0009432	0.01934	0.04876	220	0.992701		NDEONHPJ_00247	No	0.256081	1.025	0.9909
	NDEONHPJ_00241	No	0.826556	1.019	1.027	-0.007872	0.03568	0.2206	38	0.969469		NDEONHPJ_00248	No	0.369674	1.07	1.046	0.02359	0.02614	0.9024	77	0.713198		NDEONHPJ_00246	No	0.267161	1.089	1.068	0.02155	0.01934	1.114	144	0.468952		NDEONHPJ_00241	No	0.998516	0.9768	0.9767	6.255e-05	0.03342	0.001872	38	0.999677		NDEONHPJ_00248	No	0.074116	1.001	0.9501
	NDEONHPJ_00242	No	0.298698	0.8572	0.8285	0.02875	0.02755	1.043	131	0.772396		NDEONHPJ_00249	No	0.952203	1.111	1.109	0.001792	0.02982	0.06009	98	0.985904		NDEONHPJ_00247	Yes	0.000752	1.1	1.029	0.07026	0.01996	3.52	72	0.006447		NDEONHPJ_00242	No	0.424007	1.006	0.9921	0.01417	0.01767	0.802	133	0.870798		NDEONHPJ_00249	No	0.536905	0.9732	0.9548
	NDEONHPJ_00243	No	0.381479	1.056	1.024	0.03213	0.03659	0.8782	129	0.818356		NDEONHPJ_00250	No	0.627064	1.057	1.048	0.008788	0.01797	0.4891	47	0.867991		NDEONHPJ_00248	No	0.918577	1.049	1.046	0.003059	0.02985	0.1025	93	0.959274		NDEONHPJ_00243	No	0.245173	0.9986	0.9596	0.03896	0.03335	1.168	116	0.809627		NDEONHPJ_00250	No	0.406683	1.014	0.9785
	NDEONHPJ_00244	No	0.150628	1.092	1.051	0.04114	0.02837	1.45	87	0.638265		NDEONHPJ_00251	No	0.511229	1.067	1.05	0.01713	0.0259	0.6614	53	0.808803		NDEONHPJ_00249	No	0.045722	1.153	1.109	0.04426	0.02195	2.016	140	0.144419		NDEONHPJ_00244	No	0.074969	1.068	1.121	-0.0526	0.02915	1.804	79	0.633216		NDEONHPJ_00251	No	0.145487	0.9602	0.9936
	NDEONHPJ_00245	No	0.258163	1.086	1.053	0.03382	0.02975	1.137	104	0.740249		NDEONHPJ_00252	No	0.191575	1.1	1.052	0.04754	0.03549	1.34	27	0.548359		NDEONHPJ_00250	No	0.200228	1.07	1.048	0.02131	0.01645	1.295	59	0.393182		NDEONHPJ_00245	No	0.626138	0.9835	0.9986	-0.01504	0.03078	0.4887	101	0.928178		NDEONHPJ_00252	No	0.301383	0.9905	1.015
	NDEONHPJ_00246	No	0.670307	1.054	1.068	-0.01374	0.03222	0.4266	150	0.93065		NDEONHPJ_00253	No	0.19469	1.076	1.057	0.01955	0.01498	1.305	111	0.551317		NDEONHPJ_00251	No	0.032831	1.087	1.05	0.03778	0.01731	2.183	62	0.114217		NDEONHPJ_00246	No	0.576648	0.9718	0.988	-0.01616	0.02888	0.5596	142	0.918092		NDEONHPJ_00253	No	0.673735	0.9856	0.9972
	NDEONHPJ_00247	No	0.019279	1.074	1.029	0.04463	0.0186	2.4	65	0.277787		NDEONHPJ_00254	No	0.043294	1.034	1.001	0.033	0.01603	2.058	70	0.283526		NDEONHPJ_00252	No	0.115709	1.1	1.052	0.04732	0.02941	1.609	39	0.27386		NDEONHPJ_00247	No	0.089367	0.9288	0.9909	-0.06204	0.03595	1.726	62	0.659982		NDEONHPJ_00254	No	0.261881	0.9998	0.9703
	NDEONHPJ_00248	No	0.219986	1.075	1.046	0.02875	0.02328	1.235	92	0.710057		NDEONHPJ_00255	No	0.542143	1.069	1.059	0.009762	0.01591	0.6137	51	0.825199		NDEONHPJ_00253	Yes	0.001685	1.115	1.057	0.05821	0.01818	3.202	141	0.012114		NDEONHPJ_00248	No	0.122318	0.9848	0.9501	0.03473	0.02226	1.56	88	0.712245		NDEONHPJ_00255	No	0.251351	1.034	0.9755
	NDEONHPJ_00249	No	0.505199	1.091	1.109	-0.01802	0.02698	0.6678	166	0.861869		NDEONHPJ_00256	No	0.409762	1.053	1.036	0.01668	0.02002	0.8333	39	0.742129		NDEONHPJ_00254	Yes	0.003693	1.043	1.001	0.04171	0.01399	2.982	89	0.022327		NDEONHPJ_00249	No	0.835999	0.9596	0.9548	0.004808	0.02319	0.2074	155	0.977875		NDEONHPJ_00256	No	0.163957	1.017	0.983
	NDEONHPJ_00250	No	0.103176	1.105	1.048	0.057	0.03455	1.649	76	0.565114		NDEONHPJ_00257	No	0.082218	1.064	1.044	0.02025	0.01156	1.752	124	0.388331		NDEONHPJ_00255	No	0.299205	1.08	1.059	0.02064	0.01968	1.049	50	0.498962		NDEONHPJ_00250	No	0.074579	1.041	0.9785	0.06268	0.03462	1.81	69	0.633216		NDEONHPJ_00257	No	0.361453	1.017	0.9934
	NDEONHPJ_00251	No	0.304239	1.081	1.05	0.03108	0.03	1.036	61	0.777475		NDEONHPJ_00258	No	0.301437	1.031	1.054	-0.02304	0.02208	1.043	55	0.660674		NDEONHPJ_00256	No	0.862086	1.044	1.036	0.008083	0.04628	0.1746	49	0.926241		NDEONHPJ_00251	No	0.304958	1.022	0.9936	0.02877	0.0278	1.035	59	0.83592		NDEONHPJ_00258	No	0.018522	0.9585	1.001
	NDEONHPJ_00252	No	0.520814	1.074	1.052	0.02202	0.03409	0.646	59	0.86794		NDEONHPJ_00259	No	0.270457	1.087	1.068	0.01942	0.01748	1.111	71	0.63339		NDEONHPJ_00257	No	0.085213	1.076	1.044	0.03204	0.01849	1.733	142	0.225219		NDEONHPJ_00252	No	0.432903	0.9912	1.015	-0.02368	0.03	0.7895	60	0.870798		NDEONHPJ_00259	No	0.3385	1.037	1.001
	NDEONHPJ_00253	No	0.734267	1.049	1.057	-0.007283	0.02142	0.34	186	0.948655		NDEONHPJ_00260	No	0.031781	0.479	0.3024	0.1766	0.08028	2.199	59	0.239013		NDEONHPJ_00258	No	0.05594	1.088	1.054	0.03362	0.01727	1.946	65	0.16523		NDEONHPJ_00253	No	0.314148	0.9748	0.9972	-0.02237	0.02216	1.009	173	0.839058		NDEONHPJ_00260	No	0.071205	0.3191	0.18
	NDEONHPJ_00254	No	0.065388	1.044	1.001	0.04236	0.02265	1.87	75	0.477767		NDEONHPJ_00263	No	0.73223	1.057	1.049	0.008251	0.02399	0.344	53	0.914493		NDEONHPJ_00259	No	0.05952	1.097	1.068	0.02888	0.01515	1.906	98	0.172583		NDEONHPJ_00254	No	0.527213	0.9571	0.9703	-0.01327	0.02089	0.6354	72	0.904694		NDEONHPJ_00263	No	0.130732	1.045	0.9786
	NDEONHPJ_00255	No	0.844412	1.063	1.059	0.003595	0.01824	0.1971	59	0.974352		NDEONHPJ_00264	No	0.133445	1.068	1.035	0.03304	0.02187	1.51	125	0.484569		NDEONHPJ_00260	Yes	<0.000001	0.675	0.3024	0.3726	0.06506	5.726	93	4e-06		NDEONHPJ_00255	No	0.868894	0.9719	0.9755	-0.003569	0.02151	0.1659	52	0.984871		NDEONHPJ_00264	No	0.03473	1.039	0.9708
	NDEONHPJ_00256	No	0.117789	1.065	1.036	0.02864	0.01811	1.581	80	0.589709		NDEONHPJ_00265	No	0.685096	1.037	0.9981	0.03854	0.07146	0.5394	1	0.895229		NDEONHPJ_00263	No	0.040982	1.098	1.049	0.04886	0.02333	2.094	54	0.133464		NDEONHPJ_00256	No	0.838009	0.9904	0.983	0.007478	0.03645	0.2052	75	0.977875		NDEONHPJ_00265	No	0.638819	1.054	0.681
	NDEONHPJ_00257	No	0.03584	1.08	1.044	0.03612	0.01704	2.12	135	0.374618		NDEONHPJ_00267	No	0.115281	1.052	1.026	0.02547	0.0161	1.582	183	0.460059		NDEONHPJ_00264	No	0.058087	1.082	1.035	0.04686	0.02453	1.911	140	0.169279		NDEONHPJ_00257	No	0.229328	1.014	0.9934	0.021	0.01739	1.208	135	0.800065		NDEONHPJ_00267	No	0.399743	0.9767	0.9874
	NDEONHPJ_00258	No	0.610442	1.035	1.054	-0.01958	0.03826	0.5119	65	0.906857		NDEONHPJ_00268	No	0.118764	1.059	1.038	0.02083	0.0133	1.566	218	0.462889		NDEONHPJ_00265	No	0.728761	1.031	0.9981	0.03243	0.07146	0.4539	1	0.851655		NDEONHPJ_00258	No	0.124933	0.9473	1.001	-0.05366	0.03453	1.554	67	0.712245		NDEONHPJ_00268	No	0.257248	1.013	0.9934
	NDEONHPJ_00259	No	0.510266	1.08	1.068	0.01214	0.01836	0.6615	76	0.862763		NDEONHPJ_00269	Yes	0.000165	1.07	0.9948	0.07529	0.0192	3.922	96	0.008578		NDEONHPJ_00267	No	0.543179	1.035	1.026	0.008505	0.01397	0.6089	245	0.720013		NDEONHPJ_00259	No	0.902257	0.9982	1.001	-0.003122	0.02534	0.1232	76	0.985871		NDEONHPJ_00269	No	0.040536	1.042	0.991
	NDEONHPJ_00260	No	0.821472	0.3203	0.3024	0.01786	0.07879	0.2266	60	0.969436		NDEONHPJ_00270	No	0.164093	1.069	1.04	0.02863	0.02038	1.405	78	0.520154		NDEONHPJ_00268	Yes	<0.000001	1.088	1.038	0.04957	0.009619	5.154	284	1.2e-05		NDEONHPJ_00260	No	0.797129	0.1974	0.18	0.01736	0.06722	0.2582	59	0.967763		NDEONHPJ_00270	No	0.638514	0.9921	0.9837
	NDEONHPJ_00263	No	0.938792	1.047	1.049	-0.001947	0.02522	0.07722	45	0.984818		NDEONHPJ_00271	No	0.081839	1.021	1.061	-0.04069	0.02295	1.773	54	0.388331		NDEONHPJ_00269	Yes	0.000255	1.055	0.9948	0.06023	0.016	3.764	127	0.002749		NDEONHPJ_00263	No	0.366935	0.931	0.9786	-0.04765	0.05229	0.9114	45	0.852663		NDEONHPJ_00271	No	0.185264	0.9463	0.9791
	NDEONHPJ_00264	No	0.808187	1.042	1.035	0.006695	0.02753	0.2432	155	0.965712		NDEONHPJ_00272	No	0.629571	1.062	1.053	0.008468	0.0175	0.4838	101	0.868961		NDEONHPJ_00270	Yes	0.00015	1.097	1.04	0.05663	0.01444	3.922	114	0.001706		NDEONHPJ_00264	No	0.232746	0.9956	0.9708	0.02483	0.02072	1.198	148	0.800065		NDEONHPJ_00272	No	0.329157	1.02	0.9992
	NDEONHPJ_00265	No	0.446366	0.5136	0.9981	-0.4845	0.5153	0.9402	2	0.845811		NDEONHPJ_00273	No	0.022592	1.073	1.043	0.02964	0.01289	2.3	184	0.204691		NDEONHPJ_00271	No	0.880347	1.058	1.061	-0.003676	0.02434	0.151	83	0.937884		NDEONHPJ_00265	No	0.709628	0.4538	0.681	-0.2272	0.5547	0.4095	3	0.951378		NDEONHPJ_00273	No	0.279226	1.023	1.002
	NDEONHPJ_00267	No	0.60286	1.017	1.026	-0.009403	0.01805	0.521	238	0.904268		NDEONHPJ_00274	No	0.24101	0.8743	0.9294	-0.05514	0.04676	1.179	103	0.60463		NDEONHPJ_00272	Yes	0.007332	1.096	1.053	0.0422	0.01546	2.73	116	0.037526		NDEONHPJ_00267	No	0.77501	0.9833	0.9874	-0.004132	0.01444	0.2862	231	0.964033		NDEONHPJ_00274	No	0.801476	0.5717	0.5874
	NDEONHPJ_00268	No	0.552851	1.049	1.038	0.01084	0.01825	0.5941	315	0.880787		NDEONHPJ_00275	No	0.424818	1.056	1.094	-0.0377	0.04669	0.8075	35	0.753583		NDEONHPJ_00273	Yes	2.5e-05	1.085	1.043	0.04181	0.009726	4.299	228	0.000371		NDEONHPJ_00268	No	0.58474	0.9837	0.9934	-0.009737	0.0178	0.547	309	0.919875		NDEONHPJ_00275	No	0.278898	0.9751	1.03
	NDEONHPJ_00269	No	0.430152	1.007	0.9948	0.01226	0.01549	0.7913	134	0.838594		NDEONHPJ_00276	No	0.14996	1.076	0.9978	0.07834	0.0535	1.464	46	0.503203		NDEONHPJ_00274	Yes	0.00929	1.025	0.9294	0.0953	0.0362	2.633	163	0.045066		NDEONHPJ_00269	No	0.605398	0.9975	0.991	0.006511	0.01257	0.5179	130	0.924709		NDEONHPJ_00276	No	0.270729	1.006	0.9743
	NDEONHPJ_00270	No	0.926643	1.037	1.04	-0.002655	0.02877	0.09228	110	0.983271		NDEONHPJ_00277	No	0.026602	1.092	1.043	0.04905	0.02116	2.318	34	0.220247		NDEONHPJ_00275	No	0.683366	1.073	1.094	-0.0204	0.0496	0.4113	35	0.819831		NDEONHPJ_00270	No	0.474956	0.9969	0.9837	0.01316	0.01835	0.717	107	0.889547		NDEONHPJ_00277	No	0.375934	1.001	0.986
	NDEONHPJ_00271	No	0.104778	1.026	1.061	-0.03524	0.02139	1.648	58	0.568516		NDEONHPJ_00278	No	0.010751	1.09	1.046	0.04349	0.01674	2.598	102	0.136942		NDEONHPJ_00276	No	0.025773	1.088	0.9978	0.09024	0.03957	2.28	67	0.097069		NDEONHPJ_00271	No	0.461917	0.9936	0.9791	0.01443	0.01948	0.7406	58	0.883901		NDEONHPJ_00278	No	0.00845	1.054	0.9744
	NDEONHPJ_00272	No	0.74971	1.045	1.053	-0.008927	0.02794	0.3196	164	0.953739		NDEONHPJ_00279	No	0.224655	1.025	1.052	-0.02749	0.02251	1.221	115	0.590968		NDEONHPJ_00277	No	0.513668	1.057	1.043	0.01434	0.02175	0.6592	39	0.699742		NDEONHPJ_00272	No	0.425621	0.9794	0.9992	-0.01986	0.02485	0.799	144	0.870798		NDEONHPJ_00279	No	0.568027	0.9743	0.9946
	NDEONHPJ_00273	No	0.381521	1.023	1.043	-0.01996	0.02277	0.8767	240	0.818356		NDEONHPJ_00280	No	0.727151	1.042	1.038	0.004117	0.01179	0.3493	269	0.912357		NDEONHPJ_00278	No	0.033655	1.071	1.046	0.02446	0.0114	2.145	143	0.115775		NDEONHPJ_00273	No	0.410314	0.9901	1.002	-0.01155	0.01401	0.8248	230	0.867268		NDEONHPJ_00280	No	0.40396	0.9788	0.9868
	NDEONHPJ_00274	No	0.776964	0.9397	0.9294	0.01031	0.03631	0.2838	140	0.961122		NDEONHPJ_00281	No	0.010048	1.073	1.033	0.04001	0.01535	2.607	151	0.133589		NDEONHPJ_00279	No	0.761442	1.057	1.052	0.004707	0.01548	0.3041	161	0.870619		NDEONHPJ_00274	No	0.387898	0.6295	0.5874	0.04211	0.0486	0.8664	128	0.860336		NDEONHPJ_00281	No	0.072571	1.033	0.9958
	NDEONHPJ_00275	No	0.064691	0.9137	1.094	-0.1799	0.09379	1.918	30	0.477696		NDEONHPJ_00282	No	0.793693	1.052	1.046	0.005227	0.01981	0.2639	30	0.933183		NDEONHPJ_00280	Yes	0.000928	1.069	1.038	0.03107	0.009308	3.338	378	0.007674		NDEONHPJ_00275	No	0.043371	0.8227	1.03	-0.2077	0.09832	2.113	29	0.592236		NDEONHPJ_00282	No	0.013893	0.9455	0.9971
	NDEONHPJ_00276	No	0.705206	1.021	0.9978	0.02326	0.06118	0.3802	56	0.941586		NDEONHPJ_00283	No	0.00261	1.084	1.046	0.03875	0.01248	3.104	83	0.062561		NDEONHPJ_00281	Yes	1.1e-05	1.083	1.033	0.05016	0.01113	4.508	209	0.000179		NDEONHPJ_00276	No	0.44494	1.002	0.9743	0.02795	0.03632	0.7695	54	0.871849		NDEONHPJ_00283	No	0.185096	1.014	0.9932
	NDEONHPJ_00277	No	0.182461	1.08	1.043	0.03733	0.02768	1.349	60	0.673779		NDEONHPJ_00286	No	0.231599	1.068	1.048	0.01918	0.01598	1.2	188	0.597965		NDEONHPJ_00282	No	0.332085	1.065	1.046	0.01902	0.01938	0.9815	41	0.533214		NDEONHPJ_00277	No	0.251363	1.013	0.986	0.02682	0.02313	1.159	54	0.811465		NDEONHPJ_00286	No	0.756222	0.9937	0.9987
	NDEONHPJ_00278	No	0.284275	1.014	1.046	-0.03199	0.02976	1.075	140	0.75474		NDEONHPJ_00287	Yes	8e-05	1.072	1.008	0.06474	0.01606	4.032	192	0.005007		NDEONHPJ_00283	No	0.703006	1.056	1.046	0.01055	0.02762	0.3821	124	0.831921		NDEONHPJ_00278	No	0.429611	0.9536	0.9744	-0.02085	0.02632	0.7923	132	0.870798		NDEONHPJ_00287	No	0.01717	1	0.9516
	NDEONHPJ_00279	No	0.727747	1.059	1.052	0.006613	0.01896	0.3487	168	0.946561		NDEONHPJ_00290				0.972							NDEONHPJ_00286	Yes	0.007141	1.082	1.048	0.03407	0.01256	2.713	240	0.037043		NDEONHPJ_00279	No	0.721437	1.001	0.9946	0.006672	0.01868	0.3572	164	0.952859		NDEONHPJ_00290				0.9312
	NDEONHPJ_00280	No	0.232794	1.053	1.038	0.0145	0.01213	1.195	370	0.72914		NDEONHPJ_00291	No	0.029728	1.075	1.03	0.04499	0.02016	2.232	55	0.233233		NDEONHPJ_00287	Yes	<0.000001	1.08	1.008	0.07242	0.01204	6.013	224	<0.000001		NDEONHPJ_00280	No	0.992205	0.9867	0.9868	-0.0001228	0.01256	0.009776	351	0.998659		NDEONHPJ_00291	No	0.355486	1.019	0.9913
	NDEONHPJ_00281	No	0.405214	1.016	1.033	-0.01687	0.02022	0.8344	174	0.828452		NDEONHPJ_00292	No	0.142486	1.07	1.045	0.0244	0.0165	1.478	98	0.49533		NDEONHPJ_00290	No	0.394699	1.047	0.972	0.07509	0.07882	0.9527	4	0.598264		NDEONHPJ_00281	No	0.039884	0.9525	0.9958	-0.04333	0.02092	2.071	172	0.584045		NDEONHPJ_00292	No	0.315958	0.9915	1.006
	NDEONHPJ_00282	No	0.061567	1.13	1.046	0.08376	0.04294	1.951	27	0.471405		NDEONHPJ_00293	No	0.299795	0	0.4672	-0.4672	0.3369	1.387	2	0.65791		NDEONHPJ_00291	No	0.518332	1.053	1.03	0.02279	0.03508	0.6495	64	0.703494		NDEONHPJ_00282	No	0.788469	0.9752	0.9971	-0.02192	0.08091	0.2709	28	0.966484		NDEONHPJ_00293	No	0.542358	0.7203	0.8613
	NDEONHPJ_00283	No	0.024014	1.082	1.046	0.03623	0.01583	2.288	112	0.310489		NDEONHPJ_00299	No	0.007895	1.141	1.012	0.1287	0.04487	2.869	27	0.114992		NDEONHPJ_00292	No	0.282442	1.068	1.045	0.02312	0.02142	1.079	128	0.483822		NDEONHPJ_00283	No	0.870182	0.9957	0.9932	0.002504	0.01528	0.1638	106	0.984871		NDEONHPJ_00299	No	0.108075	1.048	0.9799
	NDEONHPJ_00286	No	0.44999	1.062	1.048	0.01361	0.01798	0.757	187	0.848368		NDEONHPJ_00300	No	0.717067	1.041	1.049	-0.008028	0.02211	0.3631	139	0.909039		NDEONHPJ_00293				0.4672							NDEONHPJ_00286	No	0.284681	1.018	0.9987	0.01941	0.01809	1.073	185	0.828343		NDEONHPJ_00300	No	0.731023	1.001	1.007
	NDEONHPJ_00287	No	0.023001	1.044	1.008	0.03591	0.01568	2.291	202	0.30429		NDEONHPJ_00301	Yes	<0.000001	0.9005	0.7552	0.1452	0.02281	6.367	237	<0.000001		NDEONHPJ_00299	Yes	0.002596	1.085	1.012	0.07297	0.02234	3.267	32	0.016975		NDEONHPJ_00287	No	0.617189	0.9604	0.9516	0.008762	0.0175	0.5006	197	0.92481		NDEONHPJ_00301	No	0.072788	1.014	0.9739
	NDEONHPJ_00290			1.061	0.972	0.08953						NDEONHPJ_00302	No	0.396235	1.05	1.028	0.02215	0.02599	0.8521	98	0.734598		NDEONHPJ_00300	No	0.133094	1.08	1.049	0.03063	0.02029	1.509	167	0.300829		NDEONHPJ_00290			1.007	0.9312	0.07543						NDEONHPJ_00302	No	0.919826	0.9806	0.983
	NDEONHPJ_00291	No	0.199476	1.053	1.03	0.02319	0.01784	1.3	52	0.692362		NDEONHPJ_00303	No	0.475316	1.079	1.058	0.02052	0.02861	0.7173	79	0.788412		NDEONHPJ_00301	Yes	0.001885	0.8171	0.7552	0.06182	0.01973	3.133	328	0.013219		NDEONHPJ_00291	No	0.127233	1.022	0.9913	0.03121	0.02014	1.55	52	0.712245		NDEONHPJ_00303	No	0.558854	0.998	1.011
	NDEONHPJ_00292	No	0.309897	1.068	1.045	0.02254	0.02212	1.019	144	0.781596		NDEONHPJ_00304	No	0.317651	1.057	1.037	0.01989	0.0198	1.005	89	0.672901		NDEONHPJ_00302	Yes	0.005513	1.072	1.028	0.04394	0.01554	2.827	119	0.030595		NDEONHPJ_00292	No	0.850491	1.002	1.006	-0.004301	0.02277	0.1889	135	0.981181		NDEONHPJ_00304	No	0.916601	0.9813	0.9781
	NDEONHPJ_00293				0.4672							NDEONHPJ_00305	No	0.352103	1.053	1.071	-0.01726	0.01839	0.9386	54	0.698941		NDEONHPJ_00303	No	0.211652	1.085	1.058	0.02686	0.02137	1.257	104	0.403618		NDEONHPJ_00293				0.8613							NDEONHPJ_00305	No	0.284912	1.034	1.003
	NDEONHPJ_00296			0								NDEONHPJ_00306	No	0.002268	1.069	1.044	0.02557	0.00831	3.077	327	0.057367		NDEONHPJ_00304	No	0.012556	1.071	1.037	0.03381	0.01333	2.537	111	0.056429		NDEONHPJ_00296			0								NDEONHPJ_00306	No	0.592813	0.9879	0.9925
	NDEONHPJ_00297			0.4043								NDEONHPJ_00307	No	0.610984	0.9586	0.4331	0.5255	0.7502	0.7005	1	0.862624		NDEONHPJ_00305	No	0.310201	1.086	1.071	0.01544	0.01512	1.021	82	0.510131		NDEONHPJ_00297			0.6465								NDEONHPJ_00307			0.7401	0
	NDEONHPJ_00299	No	0.966004	1.014	1.012	0.001595	0.03709	0.043	28	0.989038		NDEONHPJ_00308			0								NDEONHPJ_00306	No	0.089767	1.063	1.044	0.01915	0.01126	1.701	422	0.23212		NDEONHPJ_00299	No	0.347777	0.9378	0.9799	-0.04211	0.04404	0.9562	26	0.852663		NDEONHPJ_00308			0
	NDEONHPJ_00300	No	0.219185	1.083	1.049	0.03402	0.02759	1.233	169	0.710057		NDEONHPJ_00309	Yes	<0.000001	1.083	0.926	0.157	0.02853	5.503	83	6.3e-05		NDEONHPJ_00307	No	0.237823	1.17	0.4331	0.7368	0.4425	1.665	2	0.435778		NDEONHPJ_00300	No	0.317466	0.9805	1.007	-0.02692	0.02684	1.003	158	0.839349		NDEONHPJ_00309	No	0.020409	1.024	0.9704
	NDEONHPJ_00301	No	0.299486	0.7808	0.7552	0.02557	0.0246	1.039	286	0.77271		NDEONHPJ_00310	No	0.117258	1.056	1.039	0.0171	0.0109	1.57	419	0.462376		NDEONHPJ_00309	Yes	<0.000001	1.055	0.926	0.1285	0.02195	5.855	107	2e-06		NDEONHPJ_00301	No	0.099022	0.9456	0.9739	-0.0283	0.0171	1.655	283	0.682674		NDEONHPJ_00310	No	0.061177	1.02	0.9934
	NDEONHPJ_00302	No	0.32274	1.054	1.028	0.02603	0.02623	0.9923	141	0.786681		NDEONHPJ_00311	No	0.083037	1.07	1.047	0.02297	0.01317	1.744	161	0.389992		NDEONHPJ_00310	Yes	4.1e-05	1.069	1.039	0.02975	0.007187	4.139	527	0.000553		NDEONHPJ_00302	No	0.807961	0.989	0.983	0.005995	0.02462	0.2435	133	0.974602		NDEONHPJ_00311	No	0.131642	1.018	0.9933
	NDEONHPJ_00303	No	0.214326	1.014	1.058	-0.04435	0.03547	1.25	94	0.707908		NDEONHPJ_00312	No	0.003775	1.077	1.029	0.04802	0.01624	2.957	114	0.077562		NDEONHPJ_00311	No	0.334625	1.064	1.047	0.01626	0.01681	0.9671	209	0.536298		NDEONHPJ_00303	No	0.076885	0.9499	1.011	-0.06066	0.03388	1.79	87	0.633216		NDEONHPJ_00312	No	0.139026	1.032	0.9944
	NDEONHPJ_00304	No	0.778273	1.045	1.037	0.008141	0.02885	0.2822	124	0.961717		NDEONHPJ_00313	No	0.105983	1.083	1.044	0.03893	0.0237	1.643	57	0.4432		NDEONHPJ_00312	Yes	5.6e-05	1.083	1.029	0.05351	0.01288	4.156	142	0.000727		NDEONHPJ_00304	No	0.051397	1.013	0.9781	0.0354	0.01798	1.969	115	0.60257		NDEONHPJ_00313	No	0.300624	1.012	0.9845
	NDEONHPJ_00305	No	0.51111	1.048	1.071	-0.02243	0.03402	0.6593	107	0.863771		NDEONHPJ_00314	Yes	0.000549	1.063	1.009	0.05346	0.01499	3.567	103	0.020522		NDEONHPJ_00313	No	0.173316	1.069	1.044	0.02497	0.0181	1.38	54	0.35451		NDEONHPJ_00305	No	0.934864	1.002	1.003	-0.00162	0.01977	0.08193	100	0.991649		NDEONHPJ_00314	No	0.470079	0.9803	0.9999
	NDEONHPJ_00306	No	0.493301	1.054	1.044	0.01007	0.01469	0.6858	364	0.859526		NDEONHPJ_00315	No	0.092009	1.09	1.056	0.03362	0.01962	1.714	57	0.411952		NDEONHPJ_00314	No	0.013766	1.056	1.009	0.04608	0.01843	2.5	119	0.060661		NDEONHPJ_00306	No	0.735363	0.9976	0.9925	0.005048	0.01492	0.3383	353	0.957404		NDEONHPJ_00315	No	0.724531	1.003	1.011
	NDEONHPJ_00307	No	0.296823	1.049	0.4331	0.6158	0.4403	1.399	2	0.770985		NDEONHPJ_00316	No	0.007416	1.091	1.045	0.04633	0.01683	2.752	75	0.111306		NDEONHPJ_00315	No	0.500625	1.043	1.056	-0.01331	0.01966	0.6769	73	0.688906		NDEONHPJ_00307	No	0.016957	1.077	0	1.077	0.142	7.581	2	0.456347		NDEONHPJ_00316	No	0.123546	1.035	0.9921
	NDEONHPJ_00309	No	0.00638	1.011	0.926	0.08496	0.03036	2.799	83	0.148915		NDEONHPJ_00317	Yes	<0.000001	1.01	0.8376	0.172	0.01864	9.227	264	<0.000001		NDEONHPJ_00316	Yes	0.002276	1.107	1.045	0.06247	0.0199	3.139	92	0.015169		NDEONHPJ_00309	No	0.159618	0.9979	0.9704	0.02755	0.01941	1.419	81	0.753789		NDEONHPJ_00317	No	0.992286	0.9754	0.9756
	NDEONHPJ_00310	No	0.069581	1.06	1.039	0.0213	0.01171	1.819	468	0.487003		NDEONHPJ_00318	No	0.387298	1.048	1.023	0.02482	0.02836	0.8751	36	0.729642		NDEONHPJ_00317	Yes	<0.000001	0.9269	0.8376	0.08926	0.01397	6.389	350	<0.000001		NDEONHPJ_00310	No	0.367673	0.9821	0.9934	-0.01127	0.01249	0.9017	458	0.852663		NDEONHPJ_00318	No	0.351483	0.9685	0.9915
	NDEONHPJ_00311	No	0.495474	1.057	1.047	0.009263	0.01357	0.6827	244	0.859526		NDEONHPJ_00319	No	0.009078	1.135	1.027	0.1083	0.03273	3.31	9	0.126358		NDEONHPJ_00318	No	0.028403	1.081	1.023	0.05758	0.02534	2.272	41	0.103816		NDEONHPJ_00311	No	0.900481	0.9914	0.9933	-0.001936	0.01546	0.1252	227	0.985871		NDEONHPJ_00319	No	0.217925	1.023	0.976
	NDEONHPJ_00312	No	0.732792	1.037	1.029	0.007155	0.02092	0.342	154	0.947885		NDEONHPJ_00320	No	0.615163	1.06	1.048	0.0121	0.02373	0.51	22	0.864585		NDEONHPJ_00319	No	0.180376	1.057	1.027	0.03047	0.02181	1.397	17	0.363585		NDEONHPJ_00312	No	0.500585	0.9799	0.9944	-0.01447	0.02143	0.6752	146	0.892839		NDEONHPJ_00320	No	0.407024	0.9772	0.9989
	NDEONHPJ_00313	No	0.918561	1.04	1.044	-0.003588	0.03497	0.1026	76	0.982822		NDEONHPJ_00321	No	0.245574	0.744	0.8926	-0.1486	0.1242	1.196	20	0.610363		NDEONHPJ_00320	No	0.109719	1.089	1.048	0.0412	0.02488	1.656	26	0.265106		NDEONHPJ_00313	No	0.67231	0.9981	0.9845	0.01366	0.03217	0.4247	71	0.940004		NDEONHPJ_00321	No	0.351661	0.6361	0.7315
	NDEONHPJ_00314	No	0.634725	1.026	1.009	0.01678	0.03521	0.4766	95	0.919683		NDEONHPJ_00322	No	0.470493	1.098	1.064	0.03418	0.04636	0.7372	18	0.785316		NDEONHPJ_00321	No	0.727958	0.8546	0.8926	-0.038	0.108	0.3518	25	0.851003		NDEONHPJ_00314	No	0.83006	1.005	0.9999	0.005447	0.02531	0.2152	93	0.977875		NDEONHPJ_00322	No	0.842531	0.9269	0.9138
	NDEONHPJ_00315	No	0.948617	1.053	1.056	-0.003072	0.04749	0.06468	68	0.984955		NDEONHPJ_00323	No	0.129304	1.035	1.098	-0.06276	0.03292	1.906	4	0.478411		NDEONHPJ_00322	No	0.963394	1.063	1.064	-0.001702	0.03665	0.04645	21	0.98257		NDEONHPJ_00315	No	0.570861	0.9937	1.011	-0.01741	0.03056	0.5696	67	0.91626		NDEONHPJ_00323	No	0.290777	0.9398	0.9695
	NDEONHPJ_00316	No	0.210484	1.071	1.045	0.02694	0.02133	1.263	73	0.701188		NDEONHPJ_00325	No	0.336504	1.069	0.9986	0.07072	0.0726	0.9741	36	0.686938		NDEONHPJ_00323	No	0.902497	1.091	1.098	-0.006286	0.04949	0.127	7	0.948772		NDEONHPJ_00316	No	0.427419	1.009	0.9921	0.01732	0.0217	0.7981	73	0.870798		NDEONHPJ_00325	No	0.566725	0.9911	0.9733
	NDEONHPJ_00317	Yes	2e-06	0.9171	0.8376	0.07949	0.01631	4.874	301	0.000268		NDEONHPJ_00326	No	0.402741	1.064	1.045	0.0192	0.02283	0.8409	85	0.735588		NDEONHPJ_00325	No	0.210894	1.063	0.9986	0.06397	0.0504	1.269	45	0.402827		NDEONHPJ_00317	No	0.266509	0.9903	0.9756	0.01472	0.01322	1.113	298	0.823378		NDEONHPJ_00326	No	0.975453	0.9885	0.9896
	NDEONHPJ_00318	No	0.712457	1.035	1.023	0.0115	0.03098	0.3713	38	0.943908		NDEONHPJ_00327	Yes	0.001782	1.094	1.038	0.05604	0.01766	3.174	172	0.048318		NDEONHPJ_00326	No	0.988931	1.044	1.045	-0.0002642	0.019	0.01391	107	0.995356		NDEONHPJ_00318	No	0.69339	1.003	0.9915	0.01199	0.03018	0.3973	38	0.945417		NDEONHPJ_00327	No	0.093667	1.017	0.9921
	NDEONHPJ_00319	No	0.11746	1.075	1.027	0.04767	0.02881	1.655	16	0.589709		NDEONHPJ_00328	No	0.022063	1.078	1.041	0.03732	0.01608	2.321	113	0.201973		NDEONHPJ_00327	Yes	0.000973	1.089	1.038	0.05083	0.01518	3.349	195	0.007946		NDEONHPJ_00319	No	0.948762	0.9792	0.976	0.003158	0.04838	0.06528	16	0.991913		NDEONHPJ_00328	No	0.014044	1.058	1.003
	NDEONHPJ_00320	No	0.354375	1.103	1.048	0.05477	0.05819	0.9412	29	0.808915		NDEONHPJ_00329	Yes	7.9e-05	1.079	1.048	0.03149	0.007917	3.977	545	0.005007		NDEONHPJ_00328	Yes	0.009344	1.074	1.041	0.03351	0.01273	2.633	153	0.045219		NDEONHPJ_00320	No	0.467665	0.9718	0.9989	-0.02714	0.03677	0.738	24	0.886068		NDEONHPJ_00329	No	0.055035	1.009	0.9913
	NDEONHPJ_00321	No	0.855469	0.8754	0.8926	-0.01722	0.09381	0.1836	33	0.974352		NDEONHPJ_00330	No	0.041897	1.085	1.035	0.05012	0.02408	2.081	57	0.279196		NDEONHPJ_00329	Yes	<0.000001	1.086	1.048	0.03811	0.005717	6.666	693	<0.000001		NDEONHPJ_00321	No	0.980133	0.7334	0.7315	0.001909	0.07594	0.02513	27	0.997389		NDEONHPJ_00330	No	0.730334	0.9977	0.9906
	NDEONHPJ_00322	No	0.061958	0.8292	1.064	-0.2351	0.1177	1.998	17	0.471405		NDEONHPJ_00331	No	0.111155	1.094	1.06	0.03475	0.02152	1.615	65	0.450889		NDEONHPJ_00330	Yes	0.004792	1.089	1.035	0.0541	0.01866	2.9	82	0.027268		NDEONHPJ_00322	No	0.260308	0.7725	0.9138	-0.1414	0.1214	1.164	17	0.817484		NDEONHPJ_00331	No	0.403842	1.025	0.9956
	NDEONHPJ_00323	No	0.029172	1.043	1.098	-0.05443	0.0191	2.85	6	0.34628		NDEONHPJ_00335				1.013							NDEONHPJ_00331	No	0.740164	1.064	1.06	0.004775	0.01435	0.3327	86	0.858322		NDEONHPJ_00323	No	0.333969	0.9237	0.9695	-0.04573	0.04353	1.05	6	0.847771		NDEONHPJ_00335				0.7377
	NDEONHPJ_00325	No	0.039599	1.109	0.9986	0.1101	0.05204	2.116	48	0.393318		NDEONHPJ_00336	No	0.297429	1.069	1.051	0.01781	0.01698	1.049	82	0.654799		NDEONHPJ_00335	No	0.704302	0.837	1.013	-0.1757	0.4309	0.4078	4	0.831921		NDEONHPJ_00325	No	0.040319	1.03	0.9733	0.05623	0.02665	2.11	46	0.584045		NDEONHPJ_00336	No	0.709472	0.9927	1.005
	NDEONHPJ_00326	No	0.849999	1.051	1.045	0.005859	0.0309	0.1896	97	0.974352		NDEONHPJ_00337	No	0.018349	1.117	0.9934	0.1232	0.05062	2.434	53	0.18046		NDEONHPJ_00336	Yes	0.009153	1.081	1.051	0.03012	0.01134	2.656	103	0.044605		NDEONHPJ_00326	No	0.595796	1.009	0.9896	0.01919	0.03606	0.5322	95	0.920751		NDEONHPJ_00337	No	0.013399	1.11	0.9556
	NDEONHPJ_00327	No	0.801054	1.044	1.038	0.005872	0.02327	0.2524	175	0.965712		NDEONHPJ_00338	No	0.600507	1.082	1.091	-0.008351	0.01589	0.5256	87	0.858525		NDEONHPJ_00337	No	0.186426	1.044	0.9934	0.05016	0.03767	1.331	89	0.371886		NDEONHPJ_00327	No	0.063454	1.023	0.9921	0.03092	0.01655	1.868	170	0.631084		NDEONHPJ_00338	No	0.867647	0.9514	0.9546
	NDEONHPJ_00328	No	0.884414	1.044	1.041	0.003172	0.02179	0.1456	154	0.979638		NDEONHPJ_00339	No	0.078852	1.096	1.065	0.03151	0.01765	1.785	66	0.382902		NDEONHPJ_00338	No	0.1202	1.067	1.091	-0.02386	0.01523	1.567	103	0.281223		NDEONHPJ_00328	No	0.995357	1.003	1.003	-0.0001114	0.01911	0.005829	142	0.999099		NDEONHPJ_00339	No	0.864277	1.002	0.9996
	NDEONHPJ_00329	No	0.198534	1.061	1.048	0.01357	0.01055	1.287	743	0.692362		NDEONHPJ_00340	No	0.179495	1.071	1.033	0.03721	0.02675	1.391	20	0.536929		NDEONHPJ_00339	No	0.250633	1.082	1.065	0.01732	0.01496	1.157	78	0.449972		NDEONHPJ_00329	No	0.13096	1.005	0.9913	0.01421	0.009396	1.512	713	0.713599		NDEONHPJ_00340	No	0.363037	1.025	0.988
	NDEONHPJ_00330	No	0.682694	1.02	1.035	-0.01581	0.03849	0.4107	64	0.935882		NDEONHPJ_00341	No	0.002909	1.114	1.04	0.07406	0.02425	3.054	98	0.067317		NDEONHPJ_00340	No	0.068163	1.073	1.033	0.03974	0.02103	1.89	31	0.189706		NDEONHPJ_00330	No	0.92575	0.9932	0.9906	0.002644	0.02826	0.09358	61	0.991649		NDEONHPJ_00341	No	0.584481	1.018	1.007
	NDEONHPJ_00331	No	0.173839	1.088	1.06	0.02821	0.02053	1.374	68	0.659336		NDEONHPJ_00342	No	0.274314	1.072	1.045	0.02678	0.02431	1.101	73	0.63697		NDEONHPJ_00341	Yes	3e-06	1.089	1.04	0.04881	0.01004	4.862	123	6.6e-05		NDEONHPJ_00331	No	0.863687	1.003	0.9956	0.00706	0.04097	0.1723	69	0.984776		NDEONHPJ_00342	No	0.147423	1.071	1.017
	NDEONHPJ_00333			1.135								NDEONHPJ_00343	No	0.288773	1.021	1.047	-0.02608	0.02445	1.067	96	0.648475		NDEONHPJ_00342	No	0.051117	1.076	1.045	0.03135	0.01589	1.973	107	0.156041		NDEONHPJ_00333			0.9045								NDEONHPJ_00343	No	0.85456	0.8349	0.827
	NDEONHPJ_00335				1.013							NDEONHPJ_00344	No	0.966004	1.037	1.036	0.0007351	0.01722	0.04269	154	0.989509		NDEONHPJ_00343	No	0.028215	0.987	1.047	-0.06044	0.02723	2.219	128	0.103509		NDEONHPJ_00335				0.7377							NDEONHPJ_00344	No	0.133154	0.9593	0.9808
	NDEONHPJ_00336	No	0.415529	1.023	1.051	-0.0275	0.03364	0.8174	105	0.832465		NDEONHPJ_00345	No	0.599259	1.053	1.038	0.01522	0.02873	0.5299	38	0.858525		NDEONHPJ_00344	No	0.091566	1.066	1.036	0.02996	0.01766	1.696	181	0.234673		NDEONHPJ_00336	No	0.109246	0.9557	1.005	-0.04886	0.03023	1.616	99	0.69833		NDEONHPJ_00345	No	0.393246	1.014	0.9766
	NDEONHPJ_00337	No	0.36024	1.036	0.9934	0.04228	0.0459	0.921	69	0.813097		NDEONHPJ_00346	No	0.482386	1.082	1.063	0.01945	0.02745	0.7083	45	0.796288		NDEONHPJ_00345	No	0.838189	1.047	1.038	0.009169	0.04467	0.2053	51	0.914507		NDEONHPJ_00337	No	0.168338	1.003	0.9556	0.04726	0.03393	1.393	67	0.758379		NDEONHPJ_00346	No	0.841361	0.999	0.9922
	NDEONHPJ_00338	No	0.523977	1.066	1.091	-0.02426	0.03794	0.6394	102	0.868705		NDEONHPJ_00347	No	0.382828	1.05	1.025	0.02491	0.02835	0.8786	65	0.72651		NDEONHPJ_00346	No	0.05136	1.094	1.063	0.03167	0.01599	1.981	74	0.156244		NDEONHPJ_00338	No	0.714012	0.9419	0.9546	-0.01268	0.0345	0.3676	92	0.952859		NDEONHPJ_00347	No	0.901789	0.9797	0.9823
	NDEONHPJ_00339	No	0.714829	1.049	1.065	-0.01564	0.04268	0.3665	90	0.943908		NDEONHPJ_00348	No	0.057989	1.092	1.049	0.04353	0.02164	2.011	20	0.327086		NDEONHPJ_00347	No	0.286919	1.058	1.025	0.0332	0.03099	1.071	88	0.487593		NDEONHPJ_00339	No	0.420964	0.9633	0.9996	-0.03624	0.04481	0.8086	86	0.870798		NDEONHPJ_00348	No	0.601226	0.9964	1.004
	NDEONHPJ_00340	No	0.708491	1.058	1.033	0.02409	0.06393	0.3768	37	0.941586		NDEONHPJ_00349	No	0.587478	1.027	1.018	0.009008	0.01656	0.544	117	0.85174		NDEONHPJ_00348	No	0.299544	1.075	1.049	0.0267	0.02516	1.061	23	0.499		NDEONHPJ_00340	No	0.900647	0.9806	0.988	-0.007434	0.05912	0.1258	35	0.985871		NDEONHPJ_00349	No	0.818917	0.9907	0.9859
	NDEONHPJ_00341	No	0.394918	1.013	1.04	-0.02704	0.0317	0.8532	152	0.824034		NDEONHPJ_00350	No	0.861363	1.054	1.057	-0.002365	0.01352	0.1749	195	0.957031		NDEONHPJ_00349	No	0.030446	1.051	1.018	0.03289	0.01506	2.184	157	0.109325		NDEONHPJ_00341	No	0.380754	0.9874	1.007	-0.01957	0.02226	0.8792	144	0.856941		NDEONHPJ_00350	No	0.794662	0.9926	0.989
	NDEONHPJ_00342	No	0.169957	1.077	1.045	0.03195	0.02314	1.381	114	0.652545		NDEONHPJ_00351	No	0.925951	1.039	1.038	0.001657	0.01775	0.09334	59	0.975896		NDEONHPJ_00350	No	0.087424	1.075	1.057	0.01796	0.01047	1.716	256	0.22914		NDEONHPJ_00342	No	0.363987	1.001	1.017	-0.01639	0.01797	0.9117	107	0.852663		NDEONHPJ_00351	No	0.594415	1.007	0.9915
	NDEONHPJ_00343	No	0.30849	1.013	1.047	-0.03398	0.0332	1.024	102	0.779649		NDEONHPJ_00352	No	0.030496	1.077	1.043	0.03385	0.01544	2.193	107	0.234637		NDEONHPJ_00351	Yes	0.001147	1.119	1.038	0.08175	0.0242	3.378	77	0.008959		NDEONHPJ_00343	No	0.259228	0.7788	0.827	-0.04819	0.04246	1.135	96	0.815757		NDEONHPJ_00352	No	0.114307	1.026	0.9905
	NDEONHPJ_00344	No	0.077058	1.067	1.036	0.03048	0.01716	1.777	205	0.503777		NDEONHPJ_00353	No	0.391956	1.09	1.064	0.02554	0.02963	0.8621	62	0.731555		NDEONHPJ_00352	No	0.04647	1.08	1.043	0.03721	0.01854	2.007	152	0.14592		NDEONHPJ_00344	No	0.465646	0.9681	0.9808	-0.01273	0.01741	0.7311	190	0.885602		NDEONHPJ_00353	No	0.289642	1.029	0.9877
	NDEONHPJ_00345	No	0.630889	1.075	1.038	0.03702	0.07643	0.4844	38	0.918292		NDEONHPJ_00354	No	0.138899	1.081	1.048	0.0331	0.02206	1.501	58	0.493523		NDEONHPJ_00353	No	0.819431	1.069	1.064	0.004425	0.01933	0.2289	93	0.904821		NDEONHPJ_00345	No	0.632565	1.009	0.9766	0.0323	0.06702	0.482	38	0.928895		NDEONHPJ_00354	No	0.625111	1.015	1.005
	NDEONHPJ_00346	No	0.519278	1.037	1.063	-0.02593	0.04002	0.6479	66	0.86778		NDEONHPJ_00355	No	0.635218	1.075	1.057	0.01714	0.03581	0.4786	35	0.871532		NDEONHPJ_00354	No	0.062667	1.102	1.048	0.05371	0.02827	1.9	55	0.178424		NDEONHPJ_00346	No	0.904745	0.9875	0.9922	-0.004653	0.03873	0.1201	64	0.985871		NDEONHPJ_00355	No	0.215769	1.085	1.014
	NDEONHPJ_00347	No	0.8033	1.035	1.025	0.01025	0.04102	0.2499	77	0.965712		NDEONHPJ_00356	No	0.259085	0.9983	1.053	-0.05506	0.04815	1.144	43	0.62499		NDEONHPJ_00355	No	0.436713	1.075	1.057	0.01711	0.02182	0.784	50	0.635002		NDEONHPJ_00347	No	0.145317	1.014	0.9823	0.03193	0.0217	1.471	76	0.726926		NDEONHPJ_00356	No	0.96812	1.004	1.006
	NDEONHPJ_00348	No	0.926296	1.055	1.049	0.006265	0.0673	0.09309	40	0.983271		NDEONHPJ_00357	No	0.631167	1.048	1.033	0.01549	0.03212	0.4822	70	0.869776		NDEONHPJ_00356	No	0.795732	1.057	1.053	0.003979	0.01529	0.2603	49	0.891554		NDEONHPJ_00348	No	0.838513	0.9906	1.004	-0.0136	0.06625	0.2053	35	0.977875		NDEONHPJ_00357	No	0.601552	1.005	0.9873
	NDEONHPJ_00349	No	0.826925	1.023	1.018	0.005233	0.02389	0.219	147	0.969469		NDEONHPJ_00358	No	0.337959	0.3376	0.4995	-0.1619	0.1651	0.9806	21	0.687499		NDEONHPJ_00357	No	0.070254	1.075	1.033	0.04214	0.02298	1.834	84	0.194124		NDEONHPJ_00349	No	0.075549	1.019	0.9859	0.03286	0.01835	1.791	138	0.633216		NDEONHPJ_00358	No	0.31566	0.3718	0.5412
	NDEONHPJ_00350	No	0.45153	1.068	1.057	0.01178	0.01562	0.7539	288	0.848368		NDEONHPJ_00359	No	0.056333	1.061	1.036	0.02576	0.01339	1.924	148	0.320891		NDEONHPJ_00358	No	0.021454	0.2199	0.4995	-0.2796	0.116	2.411	34	0.084765		NDEONHPJ_00350	No	0.183941	1.01	0.989	0.02056	0.01543	1.332	270	0.775708		NDEONHPJ_00359	No	0.453955	0.9806	0.9908
	NDEONHPJ_00351	No	0.210679	1.072	1.038	0.03462	0.02746	1.261	89	0.701188		NDEONHPJ_00360	No	0.00279	1.035	0.9851	0.04959	0.01629	3.045	137	0.065065		NDEONHPJ_00359	Yes	0.000293	1.078	1.036	0.0424	0.01149	3.691	186	0.003051		NDEONHPJ_00351	No	0.936431	0.9895	0.9915	-0.001982	0.02477	0.08	84	0.991649		NDEONHPJ_00360	No	0.922604	0.9732	0.9756
	NDEONHPJ_00352	No	0.707578	1.051	1.043	0.007904	0.02103	0.3759	138	0.941586		NDEONHPJ_00361	No	0.143956	1.06	1.04	0.02038	0.0138	1.476	77	0.498433		NDEONHPJ_00360	No	0.469839	0.998	0.9851	0.01287	0.01777	0.7244	166	0.660785		NDEONHPJ_00352	No	0.528075	1.001	0.9905	0.01011	0.01599	0.6326	135	0.905314		NDEONHPJ_00361	No	0.293336	1.031	1.004
	NDEONHPJ_00353	No	0.743286	1.073	1.064	0.008139	0.02479	0.3283	112	0.952353		NDEONHPJ_00362	No	0.168775	1.052	1.022	0.0303	0.02182	1.389	80	0.526181		NDEONHPJ_00361	No	0.130639	1.059	1.04	0.01882	0.01235	1.523	106	0.297219		NDEONHPJ_00353	No	0.175039	1.015	0.9877	0.02708	0.01983	1.366	103	0.763866		NDEONHPJ_00362	No	0.581015	0.9687	0.986
	NDEONHPJ_00354	No	0.24934	1.005	1.048	-0.04328	0.03722	1.163	62	0.734082		NDEONHPJ_00363	No	0.664194	1.052	1.036	0.01545	0.03547	0.4357	85	0.884567		NDEONHPJ_00362	No	0.084577	1.051	1.022	0.02867	0.01646	1.742	102	0.224222		NDEONHPJ_00354	No	0.174604	0.9555	1.005	-0.04939	0.03597	1.373	62	0.763567		NDEONHPJ_00363	No	0.165875	0.9452	0.9965
	NDEONHPJ_00355	No	0.940029	1.056	1.057	-0.00175	0.02316	0.07557	56	0.984955		NDEONHPJ_00364	No	0.560048	1.058	1.039	0.01973	0.03371	0.5853	77	0.835474		NDEONHPJ_00363	No	0.451285	1.063	1.036	0.02717	0.03594	0.756	109	0.646972		NDEONHPJ_00355	No	0.127905	0.9349	1.014	-0.07897	0.05112	1.545	57	0.712245		NDEONHPJ_00364	No	0.812887	1	0.993
	NDEONHPJ_00356	No	0.10109	0.9691	1.053	-0.0843	0.05061	1.666	59	0.557334		NDEONHPJ_00365	No	0.330139	1.04	1.017	0.02375	0.02426	0.9793	87	0.683238		NDEONHPJ_00364	No	0.02722	1.092	1.039	0.05325	0.02377	2.24	104	0.100638		NDEONHPJ_00356	No	0.082475	0.9158	1.006	-0.08978	0.05077	1.768	56	0.64186		NDEONHPJ_00365	No	0.991663	0.9657	0.9653
	NDEONHPJ_00357	No	0.028626	1.093	1.033	0.06059	0.02717	2.231	77	0.343449		NDEONHPJ_00366	No	0.135801	1.08	1.032	0.04746	0.03142	1.51	65	0.489926		NDEONHPJ_00365	No	0.224816	1.042	1.017	0.02532	0.02074	1.221	104	0.420393		NDEONHPJ_00357	No	0.663724	1.003	0.9873	0.01561	0.03576	0.4364	78	0.93696		NDEONHPJ_00366	No	0.195395	1.036	0.9976
	NDEONHPJ_00358	No	0.025707	0.1415	0.4995	-0.358	0.1472	2.431	18	0.323043		NDEONHPJ_00367	No	0.142051	1.081	1.044	0.03697	0.02439	1.516	25	0.495107		NDEONHPJ_00366	No	0.13545	1.068	1.032	0.03557	0.0236	1.507	84	0.303775		NDEONHPJ_00358	No	0.64861	0.6242	0.5412	0.08305	0.1795	0.4626	20	0.933576		NDEONHPJ_00367	No	0.667526	0.9941	1.004
	NDEONHPJ_00359	No	0.680014	1.042	1.036	0.006422	0.01555	0.4131	188	0.93521		NDEONHPJ_00368	No	0.959497	1.042	1.041	0.001007	0.01979	0.05086	171	0.988201		NDEONHPJ_00367	No	0.846511	1.04	1.044	-0.004156	0.02129	0.1952	31	0.91769		NDEONHPJ_00359	No	0.44845	0.9755	0.9908	-0.01526	0.02009	0.7596	182	0.875462		NDEONHPJ_00368	No	0.83268	0.9949	0.9918
	NDEONHPJ_00360	No	0.32752	1.002	0.9851	0.01728	0.01758	0.9829	129	0.786681		NDEONHPJ_00369	No	0.062047	1.068	1.016	0.05245	0.02699	1.944	28	0.338367		NDEONHPJ_00368	No	0.215466	1.055	1.041	0.01388	0.01117	1.242	219	0.407725		NDEONHPJ_00360	No	0.062384	0.9518	0.9756	-0.02387	0.0127	1.88	128	0.622983		NDEONHPJ_00369	No	0.098798	1.002	0.9611
	NDEONHPJ_00361	No	0.23794	1.062	1.04	0.02189	0.01843	1.188	94	0.732315		NDEONHPJ_00370	No	0.897225	1.028	1.02	0.008311	0.06288	0.1322	11	0.968184		NDEONHPJ_00369	No	0.022978	1.077	1.016	0.06071	0.02545	2.385	33	0.088858		NDEONHPJ_00361	No	0.896067	1.007	1.004	0.002478	0.01892	0.131	94	0.985871		NDEONHPJ_00370	No	0.956584	0.9593	0.9611
	NDEONHPJ_00362	No	0.397104	1.04	1.022	0.01817	0.02136	0.8504	102	0.824034		NDEONHPJ_00371	No	0.152738	1.015	1.059	-0.04361	0.03016	1.446	69	0.507939		NDEONHPJ_00370	No	0.84614	1.033	1.02	0.01322	0.06716	0.1969	18	0.917686		NDEONHPJ_00362	No	0.628406	0.9725	0.986	-0.0135	0.0278	0.4855	101	0.928178		NDEONHPJ_00371	No	0.174522	0.9715	1.004
	NDEONHPJ_00363	No	0.729902	1.025	1.036	-0.01133	0.03272	0.3462	100	0.947505		NDEONHPJ_00372	No	0.916039	1.036	1.034	0.001329	0.01259	0.1056	145	0.972974		NDEONHPJ_00371	No	0.125701	1.089	1.059	0.02964	0.01916	1.547	83	0.289405		NDEONHPJ_00363	No	0.219865	0.9595	0.9965	-0.03705	0.02999	1.235	93	0.800065		NDEONHPJ_00372	No	0.138413	0.9808	1
	NDEONHPJ_00364	No	0.656741	1.024	1.039	-0.01486	0.03333	0.4458	97	0.928253		NDEONHPJ_00373	No	0.503314	1.044	1.059	-0.01471	0.02192	0.6713	118	0.803761		NDEONHPJ_00372	No	0.113187	1.058	1.034	0.0239	0.01502	1.591	198	0.269734		NDEONHPJ_00364	No	0.862217	0.9877	0.993	-0.005376	0.03089	0.174	94	0.984458		NDEONHPJ_00373	No	0.048604	0.9723	1.014
	NDEONHPJ_00365	No	0.054415	1.074	1.017	0.05759	0.02956	1.948	94	0.443898		NDEONHPJ_00374	No	0.696125	1.071	1.047	0.02444	0.06169	0.3962	20	0.899671		NDEONHPJ_00373	No	0.85663	1.057	1.059	-0.001993	0.01101	0.181	147	0.922507		NDEONHPJ_00365	No	0.281325	0.9993	0.9653	0.03404	0.03141	1.084	92	0.827004		NDEONHPJ_00374	No	0.873384	1.001	1.007
	NDEONHPJ_00366	No	0.143954	1.071	1.032	0.03849	0.02616	1.471	114	0.626255		NDEONHPJ_00375	No	0.196154	1.034	1.065	-0.03113	0.02378	1.309	53	0.552754		NDEONHPJ_00374	No	0.986691	1.046	1.047	-0.0008442	0.0501	0.01685	25	0.995356		NDEONHPJ_00366	No	0.744544	1.005	0.9976	0.007741	0.0237	0.3267	106	0.957404		NDEONHPJ_00375	No	0.407974	0.9901	1.005
	NDEONHPJ_00367	No	0.453567	1.067	1.044	0.02279	0.03013	0.7565	42	0.848368		NDEONHPJ_00376	No	0.708988	1.002	1.02	-0.01807	0.04574	0.3952	5	0.905448		NDEONHPJ_00375	No	0.790648	1.071	1.065	0.005632	0.02114	0.2664	75	0.887462		NDEONHPJ_00367	No	0.873157	0.9967	1.004	-0.00678	0.04219	0.1607	39	0.985035		NDEONHPJ_00376	No	0.259941	0.9422	0.9826
	NDEONHPJ_00368	No	0.35318	1.059	1.041	0.01799	0.01934	0.9306	198	0.808663		NDEONHPJ_00378	No	0.920888	1.039	1.042	-0.002777	0.02791	0.0995	133	0.973849		NDEONHPJ_00376	No	0.210032	0.5302	1.02	-0.49	0.3285	1.492	4	0.402523		NDEONHPJ_00368	No	0.408004	1.005	0.9918	0.01332	0.01607	0.8293	189	0.867268		NDEONHPJ_00378	No	0.489968	1.008	0.9954
	NDEONHPJ_00369	No	0.47463	0.9584	1.016	-0.05752	0.07928	0.7255	26	0.854374		NDEONHPJ_00379	No	0.814217	1.041	1.038	0.003343	0.01419	0.2356	97	0.938172		NDEONHPJ_00378	No	0.079401	1.073	1.042	0.03161	0.01791	1.765	172	0.213274		NDEONHPJ_00369	No	0.520325	0.9105	0.9611	-0.05058	0.07758	0.652	25	0.902336		NDEONHPJ_00379	No	0.567855	0.9987	0.9925
	NDEONHPJ_00370	No	0.173714	1.082	1.02	0.06224	0.04383	1.42	17	0.659336		NDEONHPJ_00380	No	0.991839	1.059	1.059	0.0001591	0.01549	0.01027	60	0.996735		NDEONHPJ_00379	No	0.09805	1.06	1.038	0.02198	0.0132	1.665	142	0.246547		NDEONHPJ_00370	No	0.795808	0.9283	0.9611	-0.03277	0.1245	0.2631	16	0.967763		NDEONHPJ_00380	No	0.910065	1.002	0.9994
	NDEONHPJ_00371	No	0.75781	1.072	1.059	0.01342	0.04339	0.3093	88	0.954227		NDEONHPJ_00381	No	0.004286	1.076	1.038	0.03788	0.01305	2.902	146	0.084538		NDEONHPJ_00380	No	0.996237	1.059	1.059	-6.873e-05	0.01453	0.004729	87	0.99789		NDEONHPJ_00371	No	0.930419	1.001	1.004	-0.003535	0.04037	0.08757	86	0.991649		NDEONHPJ_00381	No	0.748541	1	0.9934
	NDEONHPJ_00372	No	0.032666	1.079	1.034	0.0445	0.0207	2.149	230	0.36298		NDEONHPJ_00382	No	0.827895	1.025	1.01	0.01472	0.06699	0.2197	25	0.943822		NDEONHPJ_00381	No	0.014132	1.066	1.038	0.0286	0.01154	2.479	171	0.061829		NDEONHPJ_00372	No	0.025561	1.038	1	0.03812	0.01695	2.248	217	0.50759		NDEONHPJ_00382	No	0.558807	0.9983	1.012
	NDEONHPJ_00373	No	0.571377	1.071	1.059	0.01158	0.02042	0.5673	150	0.889945		NDEONHPJ_00383	No	0.412929	1.062	1.091	-0.02972	0.03606	0.824	65	0.745129		NDEONHPJ_00382	No	0.144261	1.077	1.01	0.06697	0.0449	1.492	37	0.316973		NDEONHPJ_00373	No	0.949056	1.013	1.014	-0.001238	0.01934	0.064	147	0.991922		NDEONHPJ_00383	No	0.821123	0.9656	0.9725
	NDEONHPJ_00374	No	0.800543	1.061	1.047	0.01402	0.05503	0.2548	31	0.965712		NDEONHPJ_00384	No	0.126787	1.058	1.038	0.0202	0.01318	1.532	240	0.472644		NDEONHPJ_00383	No	0.717581	1.083	1.091	-0.008848	0.02437	0.3631	73	0.842853		NDEONHPJ_00374	No	0.532202	1.033	1.007	0.02607	0.04125	0.632	30	0.906819		NDEONHPJ_00384	No	0.692829	0.9939	1
	NDEONHPJ_00375	No	0.710492	1.057	1.065	-0.008047	0.0216	0.3726	78	0.943566		NDEONHPJ_00385	No	0.073147	1.063	1.042	0.0212	0.01179	1.798	316	0.368616		NDEONHPJ_00384	No	0.023813	1.064	1.038	0.02534	0.01116	2.272	296	0.090972		NDEONHPJ_00375	No	0.915485	1.007	1.005	0.002284	0.02145	0.1065	73	0.990863		NDEONHPJ_00385	No	0.024764	1.027	0.9889
	NDEONHPJ_00376	No	0.031945	1.302	1.02	0.282	0.07416	3.803	3	0.361904		NDEONHPJ_00386	No	0.271498	1.037	1.069	-0.03111	0.02771	1.123	27	0.634964		NDEONHPJ_00385	No	0.036998	1.062	1.042	0.02024	0.009671	2.093	389	0.123742		NDEONHPJ_00376	No	0.001504	1.191	0.9826	0.2079	0.02687	7.736	4	0.147505		NDEONHPJ_00386	No	0.211451	0.9013	0.975
	NDEONHPJ_00378	No	0.785417	1.035	1.042	-0.006248	0.02291	0.2727	190	0.962784		NDEONHPJ_00387			1.009	1.004	0.004807						NDEONHPJ_00386	No	0.478137	1.049	1.069	-0.01991	0.02765	0.7201	25	0.668311		NDEONHPJ_00378	No	0.866645	0.9985	0.9954	0.003111	0.0185	0.1682	179	0.984871		NDEONHPJ_00387			0.826	0.8284
	NDEONHPJ_00379	No	0.006963	1.081	1.038	0.04294	0.01568	2.738	144	0.158169		NDEONHPJ_00388	No	0.468564	1.028	1.066	-0.03822	0.04618	0.8276	3	0.785316		NDEONHPJ_00387			0.8798	1.004	-0.1241						NDEONHPJ_00379	No	0.002424	1.037	0.9925	0.04451	0.01441	3.09	138	0.179027		NDEONHPJ_00388	No	0.183127	0.9492	0.9908
	NDEONHPJ_00380	No	0.957309	1.058	1.059	-0.0008019	0.01495	0.05363	131	0.984955		NDEONHPJ_00389			0.2547								NDEONHPJ_00388	No	0.901394	1.062	1.066	-0.004091	0.031	0.132	4	0.948187		NDEONHPJ_00380	No	0.868708	1.002	0.9994	0.002705	0.01633	0.1656	122	0.984871		NDEONHPJ_00389			0.4866
	NDEONHPJ_00381	No	0.914937	1.04	1.038	0.002504	0.02341	0.1069	204	0.982473		NDEONHPJ_00390	No	0.948766	1.14	1.143	-0.002664	0.04133	0.06446	80	0.984117		NDEONHPJ_00390	No	0.01662	1.217	1.143	0.07452	0.03057	2.437	97	0.069831		NDEONHPJ_00381	No	0.748044	0.9998	0.9934	0.006337	0.0197	0.3217	196	0.957515		NDEONHPJ_00390	No	0.461543	0.8829	0.9131
	NDEONHPJ_00382	No	0.406448	1.066	1.01	0.05531	0.06554	0.8439	26	0.828452		NDEONHPJ_00391	No	0.319633	1.008	0.9779	0.03023	0.03019	1.001	82	0.674021		NDEONHPJ_00391	Yes	<0.000001	1.121	0.9779	0.1429	0.02547	5.61	117	4e-06		NDEONHPJ_00382	No	0.861957	1.007	1.012	-0.005417	0.03082	0.1758	24	0.984458		NDEONHPJ_00391	No	0.404563	0.7165	0.6735
	NDEONHPJ_00383	No	0.740576	1.102	1.091	0.01092	0.03287	0.3322	84	0.952353		NDEONHPJ_00392	No	0.533615	1.038	1.074	-0.03544	0.0553	0.6409	12	0.820508		NDEONHPJ_00392	No	0.975517	1.075	1.074	0.0007335	0.0236	0.03108	20	0.98998		NDEONHPJ_00383	No	0.141112	1.019	0.9725	0.04692	0.03156	1.487	78	0.725644		NDEONHPJ_00392	No	0.569312	0.9609	0.9964
	NDEONHPJ_00384	No	0.579346	1.025	1.038	-0.0131	0.02361	0.555	270	0.892533		NDEONHPJ_00393	No	0.046876	1.008	0.9314	0.07634	0.03776	2.022	73	0.291048		NDEONHPJ_00393	No	0.208325	0.8649	0.9314	-0.0665	0.05246	1.267	88	0.400204		NDEONHPJ_00384	No	0.821325	0.9968	1	-0.003578	0.01582	0.2261	257	0.977875		NDEONHPJ_00393	No	0.533378	1.038	1.01
	NDEONHPJ_00385	No	0.515656	1.052	1.042	0.009656	0.01484	0.6507	346	0.866821		NDEONHPJ_00394	No	0.310618	0.9621	0.9997	-0.0376	0.03676	1.023	58	0.66629		NDEONHPJ_00394	Yes	0.000413	0.8226	0.9997	-0.1772	0.0479	3.699	74	0.003987		NDEONHPJ_00385	No	0.582013	0.9981	0.9889	0.009275	0.01683	0.551	333	0.919875		NDEONHPJ_00394	No	0.014025	0.9612	1.036
	NDEONHPJ_00386	No	0.540572	1.049	1.069	-0.01931	0.03113	0.6201	26	0.876508		NDEONHPJ_00395	No	0.967491	0.9388	0.9409	-0.00209	0.05105	0.04094	54	0.989994		NDEONHPJ_00395	No	0.608031	0.9214	0.9409	-0.01949	0.03782	0.5154	64	0.766955		NDEONHPJ_00386	No	0.011125	1.063	0.975	0.08847	0.03237	2.733	26	0.371293		NDEONHPJ_00395	No	0.279903	0.9878	1.038
	NDEONHPJ_00387			0.8707	1.004	-0.1332						NDEONHPJ_00396	No	0.054	0.8152	0.937	-0.1218	0.06206	1.963	64	0.311717		NDEONHPJ_00396	No	0.201813	0.8743	0.937	-0.06275	0.04874	1.287	77	0.393944		NDEONHPJ_00387			0.7487	0.8284	-0.07964						NDEONHPJ_00396	No	0.008532	0.897	1.04
	NDEONHPJ_00388	No	0.182411	1.146	1.066	0.0798	0.04618	1.728	3	0.673779		NDEONHPJ_00397	No	0.653069	1.076	1.091	-0.01457	0.03206	0.4544	28	0.878057		NDEONHPJ_00397	No	0.338562	1.067	1.091	-0.02413	0.02486	0.9707	34	0.540109		NDEONHPJ_00388	No	0.765675	0.9829	0.9908	-0.007881	0.02416	0.3262	3	0.96187		NDEONHPJ_00397	No	0.896192	1.039	1.042
	NDEONHPJ_00390	No	0.151019	1.198	1.143	0.05554	0.03831	1.45	80	0.638981		NDEONHPJ_00398	No	0.126298	1.073	1.042	0.03185	0.02065	1.542	96	0.472352		NDEONHPJ_00398	Yes	<0.000001	1.177	1.042	0.1353	0.02295	5.896	116	1e-06		NDEONHPJ_00390	No	0.322146	0.8748	0.9131	-0.03826	0.03841	0.9961	81	0.840767		NDEONHPJ_00398	No	0.320133	0.8814	0.8606
	NDEONHPJ_00391	No	0.408146	0.9319	0.9779	-0.04598	0.05532	0.8311	88	0.828509		NDEONHPJ_00399	No	0.087523	1.068	1.039	0.02879	0.01657	1.738	58	0.402303		NDEONHPJ_00399	No	0.090467	1.07	1.039	0.03153	0.01833	1.72	61	0.232918		NDEONHPJ_00391	No	0.883096	0.6658	0.6735	-0.007723	0.05236	0.1475	84	0.985871		NDEONHPJ_00399	No	0.742708	0.9864	0.9926
	NDEONHPJ_00392	No	0.587239	1.107	1.074	0.03356	0.06002	0.5592	11	0.8964		NDEONHPJ_00400	No	0.400813	1.079	1.059	0.01995	0.0235	0.8492	40	0.73504		NDEONHPJ_00400	No	0.639064	1.067	1.059	0.007904	0.01677	0.4714	61	0.788588		NDEONHPJ_00392	No	0.097795	1.104	0.9964	0.1073	0.05933	1.809	11	0.678896		NDEONHPJ_00400	No	0.837846	0.988	0.9837
	NDEONHPJ_00393	Yes	0.000425	0.7696	0.9314	-0.1618	0.04417	3.663	88	0.022754		NDEONHPJ_00401	No	0.963762	1.051	1.053	-0.001617	0.03543	0.04564	54	0.989382		NDEONHPJ_00401	No	0.143395	1.086	1.053	0.03284	0.02216	1.482	63	0.316473		NDEONHPJ_00393	Yes	0.00011	0.8352	1.01	-0.1749	0.04315	4.053	86	0.021302		NDEONHPJ_00401	No	0.73836	1.008	0.9926
	NDEONHPJ_00394	Yes	<0.000001	0.6812	0.9997	-0.3185	0.05819	5.474	60	0.000167		NDEONHPJ_00402	Yes	0.000221	0.9108	0.8319	0.07885	0.02092	3.769	184	0.010743		NDEONHPJ_00402	Yes	3e-06	0.9177	0.8319	0.08575	0.01774	4.835	211	5.1e-05		NDEONHPJ_00394	Yes	7e-06	0.7554	1.036	-0.2806	0.05679	4.941	58	0.002277		NDEONHPJ_00402	No	0.306096	0.9221	0.9384
	NDEONHPJ_00395	Yes	6.6e-05	0.685	0.9409	-0.2559	0.05935	4.311	56	0.00525		NDEONHPJ_00403	No	0.321721	1.03	1.007	0.02324	0.02337	0.9945	139	0.674438		NDEONHPJ_00403	Yes	0.004688	1.045	1.007	0.03822	0.01333	2.868	159	0.026718		NDEONHPJ_00395	Yes	1.1e-05	0.8049	1.038	-0.2326	0.04834	4.813	59	0.002862		NDEONHPJ_00403	No	0.817109	0.9864	0.9819
	NDEONHPJ_00396	Yes	<0.000001	0.5204	0.937	-0.4166	0.07243	5.752	61	7.6e-05		NDEONHPJ_00404	No	0.277705	1.072	1.051	0.02007	0.01843	1.089	153	0.638583		NDEONHPJ_00404	No	0.145777	1.072	1.051	0.02016	0.0138	1.461	182	0.319089		NDEONHPJ_00396	Yes	2.1e-05	0.8026	1.04	-0.2369	0.05157	4.593	63	0.004972		NDEONHPJ_00404	No	0.967405	0.9974	0.9984
	NDEONHPJ_00397	No	0.74617	1.1	1.091	0.00932	0.02849	0.3272	26	0.953259		NDEONHPJ_00405	No	0.030396	0.8319	0.4149	0.417	0.1775	2.35	18	0.234637		NDEONHPJ_00405	No	0.158567	0.7034	0.4149	0.2885	0.1966	1.468	19	0.338387		NDEONHPJ_00397	No	0.54705	1.023	1.042	-0.01996	0.03271	0.6102	26	0.908511		NDEONHPJ_00405	No	0.214521	0.9211	0.7107
	NDEONHPJ_00398	Yes	0.000778	1.132	1.042	0.09075	0.02622	3.461	105	0.031839		NDEONHPJ_00406	No	0.264716	1.074	1.052	0.02255	0.02008	1.123	82	0.628041		NDEONHPJ_00406	No	0.882129	1.054	1.052	0.002333	0.0157	0.1486	111	0.937888		NDEONHPJ_00398	No	0.013588	0.9239	0.8606	0.06333	0.0252	2.513	98	0.410833		NDEONHPJ_00406	No	0.869673	1.014	1.009
	NDEONHPJ_00399	No	0.393746	1.056	1.039	0.01751	0.02037	0.8594	57	0.823888		NDEONHPJ_00407	No	0.01395	1.071	1.044	0.02649	0.01066	2.484	169	0.159456		NDEONHPJ_00407	No	0.20836	1.062	1.044	0.01762	0.01396	1.262	208	0.400204		NDEONHPJ_00399	No	0.383054	1.009	0.9926	0.01667	0.01895	0.8793	55	0.857241		NDEONHPJ_00407	No	0.211339	1.022	0.9987
	NDEONHPJ_00400	No	0.397424	1.042	1.059	-0.01697	0.01986	0.8546	44	0.824034		NDEONHPJ_00408	No	0.762625	1.053	1.048	0.004639	0.01532	0.3029	96	0.921025		NDEONHPJ_00408	No	0.226957	1.065	1.048	0.01608	0.01324	1.214	128	0.423026		NDEONHPJ_00400	No	0.841217	0.9881	0.9837	0.004318	0.02142	0.2015	44	0.978835		NDEONHPJ_00408	No	0.136228	0.9777	1.001
	NDEONHPJ_00401	No	0.33892	1.085	1.053	0.0324	0.03372	0.9609	100	0.795388		NDEONHPJ_00409	No	0.813017	0.9575	1.04	-0.08255	0.334	0.2472	6	0.938172		NDEONHPJ_00409				1.04							NDEONHPJ_00401	No	0.831615	1.001	0.9926	0.008861	0.04156	0.2132	94	0.977875		NDEONHPJ_00409	No	0.639212	0.8767	1.026
	NDEONHPJ_00402	No	0.302508	0.8525	0.8319	0.02058	0.01992	1.033	248	0.777475		NDEONHPJ_00410	No	0.62002	1.084	1.076	0.008473	0.01698	0.4989	51	0.864771		NDEONHPJ_00410	No	0.988427	1.075	1.076	-0.0002315	0.0159	0.01456	68	0.995356		NDEONHPJ_00402	No	0.296883	0.9183	0.9384	-0.0201	0.01923	1.045	244	0.831575		NDEONHPJ_00410	No	0.967478	1.017	1.016
	NDEONHPJ_00403	No	0.68403	0.9961	1.007	-0.01092	0.02678	0.4078	138	0.936405		NDEONHPJ_00411	No	0.822426	1.037	1.043	-0.006154	0.02736	0.225	112	0.943194		NDEONHPJ_00411	Yes	0.002824	1.085	1.043	0.04243	0.01393	3.047	125	0.018224		NDEONHPJ_00403	No	0.991637	0.9816	0.9819	-0.0002555	0.02433	0.0105	134	0.998659		NDEONHPJ_00411	No	0.258175	0.9769	0.9981
	NDEONHPJ_00404	No	0.052937	1.082	1.051	0.03011	0.01547	1.946	218	0.43837		NDEONHPJ_00412	No	0.823156	1.06	1.056	0.003309	0.01478	0.2239	131	0.943311		NDEONHPJ_00412	No	0.801529	1.059	1.056	0.003021	0.012	0.2517	183	0.895325		NDEONHPJ_00404	No	0.068282	1.026	0.9984	0.02769	0.01511	1.832	213	0.633216		NDEONHPJ_00412	No	0.730532	1	1.005
	NDEONHPJ_00405	No	0.004944	0.9217	0.4149	0.5068	0.1622	3.124	22	0.125503		NDEONHPJ_00413	No	0.016486	1.071	1.036	0.03505	0.01449	2.419	195	0.175103		NDEONHPJ_00413	No	0.162819	1.059	1.036	0.02296	0.0164	1.4	233	0.343585		NDEONHPJ_00405	No	0.172523	0.9139	0.7107	0.2031	0.1433	1.418	19	0.762836		NDEONHPJ_00413	No	0.665189	1.004	0.9972
	NDEONHPJ_00406	No	0.428284	1.026	1.052	-0.0257	0.03233	0.795	114	0.837731		NDEONHPJ_00414	No	0.32573	1.057	1.036	0.02172	0.02191	0.9913	57	0.678642		NDEONHPJ_00414	No	0.403109	1.051	1.036	0.015	0.01784	0.8407	78	0.605975		NDEONHPJ_00406	No	0.207138	0.9725	1.009	-0.03666	0.02889	1.269	111	0.787574		NDEONHPJ_00414	No	0.086544	0.9742	1.009
	NDEONHPJ_00407	Yes	0.000102	1.094	1.044	0.04937	0.01248	3.956	225	0.00739		NDEONHPJ_00437			0.726	1.066	-0.3401						NDEONHPJ_00417			0								NDEONHPJ_00407	No	0.019147	1.036	0.9987	0.03702	0.01569	2.36	218	0.474718		NDEONHPJ_00442				0
	NDEONHPJ_00408	No	0.273695	1.012	1.048	-0.03636	0.03305	1.1	110	0.748947		NDEONHPJ_00442				0							NDEONHPJ_00437				1.066							NDEONHPJ_00408	No	0.765717	0.9907	1.001	-0.009842	0.03294	0.2988	105	0.96187		NDEONHPJ_00443	No	0.697987	1.007	1.001
	NDEONHPJ_00409	No	0.420516	0.9826	1.04	-0.05741	0.06402	0.8968	4	0.83289		NDEONHPJ_00443	No	0.182678	1.053	1.037	0.01661	0.0124	1.34	127	0.541757		NDEONHPJ_00442				0							NDEONHPJ_00409	No	0.375182	0.7384	1.026	-0.2873	0.2952	0.9731	5	0.85282		NDEONHPJ_00444	No	0.858176	1.01	1.012
	NDEONHPJ_00410	No	0.31905	1.025	1.076	-0.05018	0.04984	1.007	48	0.786049		NDEONHPJ_00444	No	0.03621	1.066	1.034	0.03227	0.01525	2.116	132	0.25933		NDEONHPJ_00443	No	0.988373	1.037	1.037	0.0002581	0.01768	0.0146	158	0.995356		NDEONHPJ_00410	No	0.979295	1.016	1.016	0.0005444	0.02086	0.02609	47	0.997389		NDEONHPJ_00446	No	0.235371	0.971	1.003
	NDEONHPJ_00411	No	0.249809	1.063	1.043	0.02	0.01727	1.158	94	0.734082		NDEONHPJ_00446	No	0.011446	1.018	1.085	-0.06791	0.02509	2.707	28	0.142313		NDEONHPJ_00444	No	0.253458	1.051	1.034	0.01658	0.01447	1.146	184	0.452394		NDEONHPJ_00411	No	0.416621	1.014	0.9981	0.01554	0.01905	0.816	92	0.869213		NDEONHPJ_00447	No	0.08335	1.008	0.9758
	NDEONHPJ_00412	No	0.462915	1.07	1.056	0.01407	0.01913	0.7356	183	0.851839		NDEONHPJ_00447	No	0.388034	1.062	1.039	0.02379	0.02708	0.8785	25	0.730067		NDEONHPJ_00445			1.05								NDEONHPJ_00412	No	0.961025	1.004	1.005	-0.0009039	0.01847	0.04894	175	0.992701		NDEONHPJ_00448	No	0.143495	1.056	1.015
	NDEONHPJ_00413	No	0.577847	1.046	1.036	0.01006	0.01806	0.5574	221	0.892533		NDEONHPJ_00448	No	0.093709	1.072	1.048	0.02456	0.01453	1.689	121	0.415254		NDEONHPJ_00446	No	0.419624	1.062	1.085	-0.02326	0.02842	0.8183	30	0.621061		NDEONHPJ_00413	No	0.758061	0.9919	0.9972	-0.005289	0.01715	0.3084	218	0.961707		NDEONHPJ_00449	No	0.12281	1.021	0.9811
	NDEONHPJ_00414	No	0.096235	1.087	1.036	0.05083	0.03022	1.682	84	0.55273		NDEONHPJ_00449	No	0.240005	1.059	1.032	0.02702	0.0228	1.185	69	0.603861		NDEONHPJ_00447	Yes	0.008783	1.092	1.039	0.0537	0.01895	2.833	26	0.043478		NDEONHPJ_00414	No	0.421849	1.033	1.009	0.02375	0.02941	0.8073	81	0.870798		NDEONHPJ_00450	No	0.897489	1.007	1.009
	NDEONHPJ_00419			1.436								NDEONHPJ_00450	No	0.099742	1.062	1.04	0.02191	0.01326	1.652	248	0.431661		NDEONHPJ_00448	No	0.282214	1.062	1.048	0.01471	0.01362	1.079	147	0.483822		NDEONHPJ_00437			0.04606								NDEONHPJ_00451	No	0.823699	1.01	0.997
	NDEONHPJ_00437	No	0.408331	0.4699	1.066	-0.5962	0.6217	0.9589	3	0.828509		NDEONHPJ_00451	No	0.117752	1.096	1.011	0.08552	0.05253	1.628	22	0.462436		NDEONHPJ_00449	No	0.838496	1.036	1.032	0.003236	0.01583	0.2044	98	0.914507		NDEONHPJ_00440			0.782								NDEONHPJ_00452	No	0.404819	1.036	0.9948
	NDEONHPJ_00440			0								NDEONHPJ_00452	No	0.962083	1.071	1.075	-0.003871	0.07988	0.04846	13	0.989382		NDEONHPJ_00450	No	0.11675	1.059	1.04	0.01874	0.01192	1.572	353	0.275191		NDEONHPJ_00442			0.7826	0	0.7826						NDEONHPJ_00453	No	0.822888	1.006	1.003
	NDEONHPJ_00442			1.039	0	1.039						NDEONHPJ_00453	No	0.017252	1.061	1.029	0.03156	0.01316	2.398	246	0.176648		NDEONHPJ_00451	No	0.854541	1.021	1.011	0.01034	0.05559	0.186	18	0.921564		NDEONHPJ_00443	No	0.307576	1.019	1.001	0.01806	0.01763	1.025	117	0.837961		NDEONHPJ_00454	No	0.730721	0.8986	0.8925
	NDEONHPJ_00443	No	0.202008	1.059	1.037	0.0219	0.01707	1.283	121	0.6938		NDEONHPJ_00454	No	0.516417	0.9801	0.9714	0.00866	0.01333	0.6498	257	0.811042		NDEONHPJ_00452	No	0.753412	1.057	1.075	-0.01873	0.0586	0.3196	16	0.865287		NDEONHPJ_00444	No	0.548713	0.9998	1.012	-0.01235	0.02055	0.6008	186	0.908955		NDEONHPJ_00458	No	0.537392	1.018	1.001
	NDEONHPJ_00444	No	0.860627	1.038	1.034	0.004302	0.02447	0.1758	193	0.974352		NDEONHPJ_00458	No	0.786521	1.059	1.066	-0.007155	0.02632	0.2718	73	0.929818		NDEONHPJ_00453	No	0.039525	1.051	1.029	0.02163	0.01046	2.067	321	0.130308		NDEONHPJ_00445			1.039								NDEONHPJ_00459	No	0.094213	1.028	0.9903
	NDEONHPJ_00445			1.061								NDEONHPJ_00459	No	0.511016	1.045	1.033	0.01148	0.01744	0.6585	191	0.808803		NDEONHPJ_00454	Yes	<0.000001	0.9125	0.9714	-0.05891	0.01103	5.342	340	5e-06		NDEONHPJ_00446	No	0.099287	1.067	1.003	0.06397	0.03731	1.715	24	0.682674		NDEONHPJ_00461	No	0.016603	0.9779	1.012
	NDEONHPJ_00446	No	0.486465	1.065	1.085	-0.02042	0.0289	0.7069	24	0.857323		NDEONHPJ_00461	No	0.313261	1.035	1.05	-0.01512	0.01489	1.016	69	0.668342		NDEONHPJ_00458	No	0.958138	1.068	1.066	0.001155	0.02195	0.05264	87	0.979575		NDEONHPJ_00447	No	0.040468	1.04	0.9758	0.06413	0.02953	2.171	23	0.584045		NDEONHPJ_00462	No	0.100342	0.9847	1.017
	NDEONHPJ_00447	No	0.154594	1.088	1.039	0.04902	0.0333	1.472	23	0.642908		NDEONHPJ_00462	No	0.224131	1.067	1.048	0.01885	0.01539	1.224	87	0.590161		NDEONHPJ_00459	No	0.095935	1.054	1.033	0.02118	0.01267	1.672	235	0.243274		NDEONHPJ_00448	No	0.069827	0.9907	1.015	-0.02449	0.0134	1.828	130	0.633216		NDEONHPJ_00463	No	0.910072	1.001	0.9978
	NDEONHPJ_00448	No	0.855287	1.052	1.048	0.003848	0.02106	0.1827	136	0.974352		NDEONHPJ_00463	No	0.81005	1.042	1.048	-0.005526	0.02286	0.2417	47	0.93741		NDEONHPJ_00461	No	0.495961	1.059	1.05	0.008299	0.01213	0.6839	81	0.686029		NDEONHPJ_00449	No	0.015496	1.05	0.9811	0.06905	0.02792	2.474	80	0.430295		NDEONHPJ_00464	No	0.522057	1.018	1.005
	NDEONHPJ_00449	No	0.013224	1.093	1.032	0.06044	0.02388	2.531	84	0.221125		NDEONHPJ_00464	No	0.194054	1.061	1.042	0.01865	0.01428	1.307	112	0.551317		NDEONHPJ_00462	No	0.883857	1.05	1.048	0.002168	0.0148	0.1464	106	0.939025		NDEONHPJ_00450	No	0.635865	0.9999	1.009	-0.008597	0.01814	0.474	304	0.929691		NDEONHPJ_00465	No	0.189052	1.035	1.006
	NDEONHPJ_00450	No	0.251367	1.063	1.04	0.02259	0.01966	1.149	312	0.735909		NDEONHPJ_00465	No	0.340666	1.054	1.028	0.02602	0.02719	0.9569	113	0.687911		NDEONHPJ_00463	No	0.53097	1.06	1.048	0.01183	0.01879	0.63	64	0.713381		NDEONHPJ_00451	No	0.2591	1.047	0.997	0.04979	0.04308	1.156	24	0.815757		NDEONHPJ_00466	No	0.325587	1.005	1.019
	NDEONHPJ_00451	No	0.521614	1.046	1.011	0.03467	0.0533	0.6504	24	0.868026		NDEONHPJ_00466	No	0.100995	1.04	1.022	0.01784	0.01082	1.649	169	0.432005		NDEONHPJ_00464	No	0.129738	1.061	1.042	0.01875	0.0123	1.524	145	0.295947		NDEONHPJ_00452	No	0.57257	0.9505	0.9948	-0.04426	0.07748	0.5712	27	0.916693		NDEONHPJ_00467	No	0.328695	1.008	0.9846
	NDEONHPJ_00452	No	0.36628	1.005	1.075	-0.07071	0.07712	0.9169	31	0.813997		NDEONHPJ_00467	No	0.002676	1.051	0.9961	0.05506	0.01777	3.099	80	0.063207		NDEONHPJ_00465	No	0.926021	1.03	1.028	0.002396	0.02577	0.09299	167	0.962695		NDEONHPJ_00453	No	0.127333	0.9825	1.003	-0.02088	0.01365	1.53	260	0.712245		NDEONHPJ_00468	No	0.493092	0.9731	0.9892
	NDEONHPJ_00453	No	0.123164	1.054	1.029	0.02453	0.01586	1.546	269	0.599113		NDEONHPJ_00468	No	0.441199	1.016	1.043	-0.02701	0.03465	0.7796	33	0.767521		NDEONHPJ_00466	No	0.200564	1.037	1.022	0.01491	0.01161	1.284	196	0.393182		NDEONHPJ_00454	No	0.976329	0.892	0.8925	-0.0004971	0.01674	0.0297	279	0.997389		NDEONHPJ_00469	No	0.642892	0.992	1.004
	NDEONHPJ_00454	No	0.316679	0.987	0.9714	0.01554	0.01549	1.003	288	0.786049		NDEONHPJ_00469	No	0.655948	1.061	1.052	0.008608	0.01924	0.4474	71	0.879694		NDEONHPJ_00467	No	0.645905	0.9823	0.9961	-0.01376	0.02986	0.4609	96	0.793953		NDEONHPJ_00458	No	0.144994	1.034	1.001	0.03289	0.02233	1.473	76	0.726926		NDEONHPJ_00470	No	0.88944	0.7788	0.7896
	NDEONHPJ_00458	No	0.833133	1.073	1.066	0.006767	0.03201	0.2114	80	0.972051		NDEONHPJ_00470	No	0.688521	0.5524	0.5882	-0.03586	0.08882	0.4038	40	0.895229		NDEONHPJ_00468	No	0.655385	1.056	1.043	0.01282	0.02849	0.4499	37	0.801874		NDEONHPJ_00459	No	0.58271	1.001	0.9903	0.01033	0.01878	0.5501	250	0.919875		NDEONHPJ_00471	No	0.323186	0.9721	1.004
	NDEONHPJ_00459	No	0.404541	1.049	1.033	0.01618	0.01938	0.8349	260	0.828452		NDEONHPJ_00471	No	0.646848	1.021	1.036	-0.01475	0.03205	0.4603	65	0.8753		NDEONHPJ_00469	No	0.934992	1.05	1.052	-0.001613	0.01971	0.08183	79	0.968317		NDEONHPJ_00461	No	0.162754	1.04	1.012	0.02775	0.01971	1.408	87	0.754338		NDEONHPJ_00473	No	0.917666	0.5456	0.5343
	NDEONHPJ_00461	No	0.894627	1.046	1.05	-0.00428	0.03223	0.1328	91	0.980353		NDEONHPJ_00473	No	0.497579	0.7267	0.7979	-0.07125	0.1042	0.6838	45	0.802813		NDEONHPJ_00470	No	0.977225	0.5908	0.5882	0.002587	0.09016	0.0287	48	0.990809		NDEONHPJ_00462	No	0.202634	0.99	1.017	-0.02712	0.02111	1.284	81	0.786737		NDEONHPJ_00474	No	0.759327	0.9746	0.9806
	NDEONHPJ_00462	No	0.55329	1.037	1.048	-0.01123	0.01886	0.5953	81	0.880787		NDEONHPJ_00474	No	0.965378	1.046	1.045	0.0009761	0.02245	0.04347	171	0.989382		NDEONHPJ_00471	No	0.378464	1.051	1.036	0.01469	0.0166	0.8851	89	0.583353		NDEONHPJ_00463	No	0.120517	1.027	0.9978	0.02963	0.01883	1.574	64	0.712245		NDEONHPJ_00475	No	0.575746	1.004	0.9966
	NDEONHPJ_00463	No	0.139639	1.083	1.048	0.03558	0.02381	1.494	70	0.621458		NDEONHPJ_00475	Yes	0.000529	1.05	1.094	-0.0444	0.01268	3.503	309	0.020277		NDEONHPJ_00473	No	0.569163	0.8547	0.7979	0.05676	0.09904	0.5731	50	0.736862		NDEONHPJ_00464	No	0.067802	1.041	1.005	0.03592	0.01952	1.84	144	0.633216		NDEONHPJ_00476	No	0.969214	0.9125	0.9112
	NDEONHPJ_00464	No	0.007416	1.092	1.042	0.05045	0.01858	2.715	148	0.163244		NDEONHPJ_00476	No	0.087237	0.9297	0.981	-0.05127	0.02953	1.736	65	0.401521		NDEONHPJ_00474	No	0.704057	1.039	1.045	-0.005828	0.01532	0.3804	192	0.831921		NDEONHPJ_00465	No	0.526633	1.018	1.006	0.01208	0.01903	0.6348	135	0.904694		NDEONHPJ_00477	No	0.586979	0.2439	0.3394
	NDEONHPJ_00465	No	0.123085	1.067	1.028	0.03939	0.02539	1.551	139	0.599113		NDEONHPJ_00477	No	0.922222	0.4289	0.4486	-0.01976	0.2	0.09882	21	0.973849		NDEONHPJ_00475	Yes	3.1e-05	1.045	1.094	-0.0493	0.01168	4.222	353	0.000438		NDEONHPJ_00466	No	0.296393	1.042	1.019	0.02222	0.02121	1.047	173	0.831575		NDEONHPJ_00478	No	0.770962	1.022	1.011
	NDEONHPJ_00466	No	0.116924	1.053	1.022	0.03014	0.01913	1.576	174	0.589696		NDEONHPJ_00478	No	0.675489	1.032	1.013	0.01884	0.04431	0.4252	19	0.892039		NDEONHPJ_00476	Yes	0.00362	0.8962	0.981	-0.08476	0.02819	3.007	73	0.022146		NDEONHPJ_00467	No	0.070301	1.026	0.9846	0.04125	0.02251	1.832	88	0.633216		NDEONHPJ_00479	No	0.11231	0.9751	0.9997
	NDEONHPJ_00467	No	0.045463	1.046	0.9961	0.05032	0.02481	2.028	91	0.417205		NDEONHPJ_00479	No	0.239397	1.018	1.043	-0.02536	0.02146	1.182	128	0.603652		NDEONHPJ_00477	No	0.209461	0	0.4486	-0.4486	0.3431	1.308	16	0.401873		NDEONHPJ_00468	No	0.204359	1.028	0.9892	0.03859	0.0298	1.295	33	0.787051		NDEONHPJ_00480	No	0.435173	1.007	0.9942
	NDEONHPJ_00468	No	0.221465	1.077	1.043	0.03403	0.02731	1.246	33	0.710057		NDEONHPJ_00480	No	0.763151	1.059	1.054	0.004865	0.0161	0.3022	92	0.921025		NDEONHPJ_00478	No	0.277189	1.066	1.013	0.05354	0.04824	1.11	26	0.47829		NDEONHPJ_00469	No	0.785586	0.9924	1.004	-0.01152	0.04221	0.2729	83	0.965825		NDEONHPJ_00481	No	0.132679	0.6227	0.4885
	NDEONHPJ_00469	No	0.456325	1.076	1.052	0.02367	0.03164	0.7483	86	0.848368		NDEONHPJ_00481	No	0.011241	0.7176	0.5246	0.193	0.074	2.608	66	0.140597		NDEONHPJ_00479	No	0.356323	1.022	1.043	-0.02141	0.02312	0.9262	114	0.558683		NDEONHPJ_00470	No	0.90361	0.7822	0.7896	-0.007403	0.0608	0.1218	46	0.985871		NDEONHPJ_00482	No	0.343295	0.1537	0.3464
	NDEONHPJ_00470	No	0.883935	0.5996	0.5882	0.01137	0.07746	0.1468	46	0.979638		NDEONHPJ_00482	No	0.452286	0.1626	0.3278	-0.1652	0.214	0.7717	15	0.776997		NDEONHPJ_00480	No	0.416796	1.043	1.054	-0.01044	0.01281	0.815	114	0.618765		NDEONHPJ_00471	No	0.068691	1.038	1.004	0.03448	0.01873	1.84	99	0.633216		NDEONHPJ_00483	No	0.685012	1.022	1.027
	NDEONHPJ_00471	No	0.098276	1.068	1.036	0.03207	0.01922	1.668	105	0.55273		NDEONHPJ_00483	No	0.800837	1.057	1.053	0.004292	0.01698	0.2528	134	0.936561		NDEONHPJ_00481	No	0.061664	0.6929	0.5246	0.1684	0.0884	1.904	60	0.176537		NDEONHPJ_00473	No	0.30121	0.4176	0.5343	-0.1167	0.1115	1.047	42	0.833068		NDEONHPJ_00489	No	0.122897	1.058	0.971
	NDEONHPJ_00473	No	0.613823	0.7403	0.7979	-0.05764	0.1134	0.5084	42	0.906857		NDEONHPJ_00489	No	0.296466	1.036	0.985	0.05136	0.04844	1.06	34	0.654799		NDEONHPJ_00482	No	0.352724	0.7471	0.3278	0.4193	0.4321	0.9704	11	0.554281		NDEONHPJ_00474	No	0.137844	1.003	0.9806	0.02243	0.01505	1.49	193	0.724577		NDEONHPJ_00490	No	0.850688	0.9878	0.9823
	NDEONHPJ_00474	No	0.122582	1.076	1.045	0.03064	0.01976	1.551	196	0.599113		NDEONHPJ_00490	No	0.304008	1.056	1.011	0.04505	0.04315	1.044	33	0.661928		NDEONHPJ_00483	No	0.702316	1.048	1.053	-0.005364	0.01401	0.3828	171	0.831406		NDEONHPJ_00475	No	0.092753	1.016	0.9966	0.01954	0.01159	1.686	322	0.66168		NDEONHPJ_00491	No	0.260207	0.9913	1.01
	NDEONHPJ_00475	No	0.57047	1.084	1.094	-0.01013	0.01784	0.5679	326	0.889728		NDEONHPJ_00491	No	0.341924	1.032	1.048	-0.01601	0.01679	0.9535	145	0.688235		NDEONHPJ_00489	No	0.610054	1.006	0.985	0.02137	0.04157	0.5141	39	0.768349		NDEONHPJ_00476	No	0.61759	0.887	0.9112	-0.02412	0.04808	0.5017	65	0.92481		NDEONHPJ_00492	No	0.764739	0.9798	0.9703
	NDEONHPJ_00476	No	0.744755	0.9665	0.981	-0.01447	0.04427	0.3269	69	0.953259		NDEONHPJ_00492	No	0.127206	1.047	0.997	0.05043	0.03269	1.543	74	0.473696		NDEONHPJ_00490	No	0.624886	1.027	1.011	0.01599	0.03248	0.4922	46	0.779594		NDEONHPJ_00477	No	0.61659	0.4001	0.3394	0.0607	0.1202	0.5048	38	0.92481		NDEONHPJ_00493	No	0.813778	1.017	1.013
	NDEONHPJ_00477	No	0.328835	0.5793	0.4486	0.1306	0.1323	0.9877	43	0.789294		NDEONHPJ_00493	No	0.751362	1.045	1.042	0.003522	0.0111	0.3174	156	0.918364		NDEONHPJ_00491	No	0.800875	1.052	1.048	0.003647	0.01443	0.2526	166	0.894882		NDEONHPJ_00478	No	0.090018	1.072	1.011	0.06049	0.03449	1.754	29	0.66168		NDEONHPJ_00494	No	0.808145	1.02	1.014
	NDEONHPJ_00478	No	0.068764	1.093	1.013	0.07999	0.04237	1.888	30	0.486945		NDEONHPJ_00494	No	0.630993	1.051	1.062	-0.01101	0.02285	0.4819	92	0.869776		NDEONHPJ_00492	No	0.095495	1.054	0.997	0.05743	0.03402	1.688	76	0.242436		NDEONHPJ_00479	No	0.41015	1.012	0.9997	0.01268	0.01534	0.8265	120	0.867268		NDEONHPJ_00495	No	0.225656	0.9873	1.011
	NDEONHPJ_00479	No	0.128147	1.066	1.043	0.0222	0.01449	1.532	118	0.60212		NDEONHPJ_00495	No	0.525858	1.03	1.046	-0.01553	0.02441	0.6362	117	0.816583		NDEONHPJ_00493	No	0.830542	1.045	1.042	0.002991	0.01396	0.2143	208	0.911571		NDEONHPJ_00480	No	0.050805	1.03	0.9942	0.03626	0.0183	1.981	86	0.60257		NDEONHPJ_00496	No	0.386116	0.9833	0.9986
	NDEONHPJ_00480	No	0.849966	1.058	1.054	0.003863	0.02036	0.1897	86	0.974352		NDEONHPJ_00496	No	0.876648	1.043	1.046	-0.002514	0.01615	0.1556	99	0.95753		NDEONHPJ_00494	No	0.270421	1.034	1.062	-0.02844	0.02564	1.109	89	0.472426		NDEONHPJ_00481	No	0.464614	0.4028	0.4885	-0.08573	0.1163	0.737	49	0.884818		NDEONHPJ_00497	No	0.749163	0.9976	1.005
	NDEONHPJ_00481	No	0.689767	0.5651	0.5246	0.04049	0.1009	0.4014	52	0.938667		NDEONHPJ_00497	No	0.740485	1.046	1.052	-0.005502	0.01654	0.3326	65	0.915856		NDEONHPJ_00495	No	0.336018	1.027	1.046	-0.01848	0.01914	0.9655	134	0.537784		NDEONHPJ_00482	No	0.805136	0.2817	0.3464	-0.06466	0.2568	0.2518	13	0.97306		NDEONHPJ_00498	No	0.331031	0.9987	1.016
	NDEONHPJ_00482	No	0.219495	0.6642	0.3278	0.3364	0.2607	1.29	13	0.710057		NDEONHPJ_00498	No	0.817753	1.055	1.051	0.004553	0.01973	0.2308	170	0.940149		NDEONHPJ_00496	No	0.549511	1.034	1.046	-0.01223	0.02038	0.6003	111	0.725078		NDEONHPJ_00483	No	0.414527	1.043	1.027	0.01565	0.01911	0.819	112	0.869213		NDEONHPJ_00499	No	0.432672	1.019	0.986
	NDEONHPJ_00483	No	0.287582	1.078	1.053	0.02516	0.02355	1.068	117	0.757782		NDEONHPJ_00499	No	0.026979	1.064	1.021	0.04292	0.01894	2.266	62	0.220247		NDEONHPJ_00497	No	0.581819	1.061	1.052	0.008908	0.0161	0.5533	71	0.74584		NDEONHPJ_00489	No	0.029462	1.071	0.971	0.1	0.04341	2.304	26	0.538226		NDEONHPJ_00500	No	0.598657	1	0.9903
	NDEONHPJ_00489	No	0.066116	1.112	0.985	0.1271	0.06646	1.912	28	0.477767		NDEONHPJ_00500	No	0.282656	1.043	1.019	0.02411	0.0222	1.086	50	0.642349		NDEONHPJ_00498	No	0.94582	1.05	1.051	-0.0008273	0.01216	0.06804	203	0.973638		NDEONHPJ_00490	No	0.730464	0.9955	0.9823	0.0132	0.03813	0.3461	61	0.957098		NDEONHPJ_00501	No	0.917884	1.007	1.011
	NDEONHPJ_00490	No	0.093633	1.054	1.011	0.04254	0.02499	1.702	64	0.55273		NDEONHPJ_00501	No	0.977727	1.009	1.01	-0.001087	0.03881	0.02801	78	0.991765		NDEONHPJ_00499	No	0.498724	1.032	1.021	0.01093	0.01609	0.6795	82	0.687786		NDEONHPJ_00491	No	0.304314	1.034	1.01	0.02462	0.02389	1.031	155	0.835777		NDEONHPJ_00502				0.5377
	NDEONHPJ_00491	No	0.169756	1.081	1.048	0.03267	0.02368	1.379	158	0.652545		NDEONHPJ_00502				0.4608							NDEONHPJ_00500	No	0.871112	1.025	1.019	0.006205	0.0381	0.1629	68	0.932757		NDEONHPJ_00492	No	0.520708	0.9935	0.9703	0.02318	0.03594	0.645	84	0.902336		NDEONHPJ_00504	No	0.826043	0.9965	0.982
	NDEONHPJ_00492	No	0.854727	1.004	0.997	0.006777	0.03691	0.1836	88	0.974352		NDEONHPJ_00504	No	0.765687	1.022	1.031	-0.008536	0.02504	0.3409	2	0.92128		NDEONHPJ_00501	No	0.282767	1.033	1.01	0.02266	0.02099	1.08	101	0.483846		NDEONHPJ_00493	No	0.813518	1.016	1.013	0.00339	0.01436	0.2361	283	0.975378		NDEONHPJ_00505	No	0.338874	0.862	0.8301
	NDEONHPJ_00493	No	0.051158	1.066	1.042	0.02369	0.0121	1.958	303	0.436093		NDEONHPJ_00505	No	0.124399	1.108	1.065	0.04273	0.02754	1.552	87	0.46827		NDEONHPJ_00502	No	0.611131	1.02	0.4608	0.5588	0.7981	0.7002	1	0.768349		NDEONHPJ_00494	No	0.176706	1.047	1.014	0.03327	0.02445	1.361	96	0.766682		NDEONHPJ_00506	No	0.301077	0.9645	0.9373
	NDEONHPJ_00494	No	0.607009	1.077	1.062	0.01507	0.0292	0.5159	103	0.905696		NDEONHPJ_00506	Yes	<0.000001	1.086	0.9505	0.1356	0.02593	5.228	105	0.000116		NDEONHPJ_00504	No	0.764271	1.016	1.031	-0.01443	0.03717	0.3882	1	0.871887		NDEONHPJ_00495	No	0.650885	0.9978	1.011	-0.01342	0.02959	0.4535	138	0.933576		NDEONHPJ_00507	No	0.148817	0.9963	1.019
	NDEONHPJ_00495	No	0.712557	1.033	1.046	-0.0125	0.03387	0.3692	143	0.943908		NDEONHPJ_00507	No	0.735067	1.04	1.046	-0.005874	0.01728	0.3399	63	0.915357		NDEONHPJ_00505	Yes	0.000114	1.139	1.065	0.07362	0.01838	4.006	108	0.001364		NDEONHPJ_00496	No	0.502882	1.016	0.9986	0.01792	0.02666	0.672	120	0.892839		NDEONHPJ_00508	No	0.187464	1.006	1.021
	NDEONHPJ_00496	No	0.874617	1.051	1.046	0.004977	0.03148	0.1581	128	0.977039		NDEONHPJ_00508	No	0.235461	1.061	1.045	0.0153	0.01283	1.193	110	0.600749		NDEONHPJ_00506	Yes	<0.000001	1.214	0.9505	0.263	0.02697	9.752	139	<0.000001		NDEONHPJ_00497	No	0.3574	1.028	1.005	0.02246	0.02424	0.9265	69	0.852663		NDEONHPJ_00509	No	0.223216	0.9851	1.029
	NDEONHPJ_00497	No	0.147784	1.088	1.052	0.03608	0.02467	1.462	75	0.632396		NDEONHPJ_00509	No	0.756863	1.039	1.047	-0.007767	0.02497	0.3111	57	0.918604		NDEONHPJ_00507	No	0.609441	1.054	1.046	0.008068	0.01573	0.5129	81	0.768349		NDEONHPJ_00498	No	0.731038	1.022	1.016	0.005394	0.01567	0.3441	242	0.957098		NDEONHPJ_00510	No	0.832667	1.018	1.015
	NDEONHPJ_00498	No	0.754665	1.057	1.051	0.00629	0.02011	0.3128	264	0.953739		NDEONHPJ_00510	No	0.752734	1.052	1.056	-0.00331	0.01049	0.3154	225	0.918364		NDEONHPJ_00508	No	0.909146	1.047	1.045	0.001989	0.01739	0.1143	130	0.952295		NDEONHPJ_00499	No	0.022667	1.099	0.986	0.1134	0.0485	2.337	62	0.48731		NDEONHPJ_00511	No	0.829229	0.9979	1.001
	NDEONHPJ_00499	No	0.042488	1.104	1.021	0.08237	0.03979	2.07	64	0.407959		NDEONHPJ_00511	No	0.723016	1.036	1.03	0.006405	0.018	0.3558	74	0.911889		NDEONHPJ_00509	No	0.678055	1.057	1.047	0.0106	0.02541	0.4173	56	0.817488		NDEONHPJ_00500	No	0.026055	1.063	0.9903	0.07235	0.03154	2.294	50	0.50759		NDEONHPJ_00512	No	0.605592	1.004	1.013
	NDEONHPJ_00500	No	0.502565	1.056	1.019	0.0369	0.05463	0.6754	50	0.861869		NDEONHPJ_00512	No	0.526554	1.103	1.112	-0.008503	0.0134	0.6344	200	0.816677		NDEONHPJ_00510	No	0.986988	1.056	1.056	0.0001379	0.00845	0.01632	269	0.995356		NDEONHPJ_00501	No	0.616601	1.025	1.011	0.01408	0.02804	0.5023	97	0.92481		NDEONHPJ_00513	No	0.833616	1.012	1.008
	NDEONHPJ_00501	No	0.661726	0.9943	1.01	-0.01571	0.03579	0.4389	98	0.928831		NDEONHPJ_00513	No	0.024383	1.071	1.039	0.03253	0.01432	2.271	169	0.211993		NDEONHPJ_00511	No	0.692311	1.035	1.03	0.005689	0.01434	0.3967	114	0.824769		NDEONHPJ_00502				0.5377							NDEONHPJ_00514	No	0.518299	0.9968	1.011
	NDEONHPJ_00502				0.4608							NDEONHPJ_00514	No	0.680915	1.042	1.034	0.008681	0.02101	0.4133	59	0.893792		NDEONHPJ_00512	Yes	<0.000001	1.011	1.112	-0.1006	0.01492	6.744	234	<0.000001		NDEONHPJ_00504	No	0.332983	1.045	0.982	0.06282	0.03622	1.734	1	0.847771		NDEONHPJ_00515	No	0.25683	1.001	1.015
	NDEONHPJ_00504	No	0.432526	0.9846	1.031	-0.04602	0.03717	1.238	1	0.838999		NDEONHPJ_00515	No	0.491872	1.048	1.038	0.009639	0.014	0.6887	192	0.800367		NDEONHPJ_00513	No	0.824269	1.041	1.039	0.002228	0.01002	0.2223	213	0.908137		NDEONHPJ_00505	No	0.316983	0.8621	0.8301	0.03201	0.03182	1.006	97	0.839349		NDEONHPJ_00516	No	0.849834	1.01	1.006
	NDEONHPJ_00505	No	0.103388	1.1	1.065	0.03454	0.02103	1.643	105	0.565385		NDEONHPJ_00516	No	0.798443	1.056	1.06	-0.003504	0.01369	0.256	112	0.935453		NDEONHPJ_00514	No	0.468753	1.05	1.034	0.01587	0.02179	0.7284	72	0.660524		NDEONHPJ_00506	No	0.120412	0.9701	0.9373	0.03283	0.02101	1.562	143	0.712245		NDEONHPJ_00522	No	0.778047	1.004	1.008
	NDEONHPJ_00506	Yes	<0.000001	1.067	0.9505	0.1164	0.02217	5.252	147	0.000106		NDEONHPJ_00522	No	0.209158	1.052	1.031	0.02062	0.01634	1.262	139	0.573937		NDEONHPJ_00515	No	0.742958	1.043	1.038	0.004459	0.01358	0.3283	237	0.858688		NDEONHPJ_00507	No	0.536083	1.034	1.019	0.015	0.02415	0.621	94	0.906819		NDEONHPJ_00523	Yes	0.000233	0.9498	1.021
	NDEONHPJ_00507	No	0.496017	1.064	1.046	0.01729	0.02531	0.6833	100	0.859526		NDEONHPJ_00523	No	0.122251	1.004	1.036	-0.03195	0.02057	1.553	177	0.465688		NDEONHPJ_00516	No	0.593549	1.054	1.06	-0.005778	0.01081	0.5348	163	0.756955		NDEONHPJ_00508	No	0.477092	1.005	1.021	-0.01619	0.0227	0.7133	115	0.889871		NDEONHPJ_00524	No	0.871984	1.015	1.01
	NDEONHPJ_00508	No	0.603177	1.057	1.045	0.01221	0.02342	0.5212	119	0.904268		NDEONHPJ_00524	No	0.69134	1.078	1.068	0.009744	0.02422	0.4023	22	0.896478		NDEONHPJ_00522	No	0.735836	1.035	1.031	0.003943	0.01167	0.3378	200	0.855512		NDEONHPJ_00509	No	0.981127	1.03	1.029	0.001042	0.04386	0.02375	60	0.997389		NDEONHPJ_00525	No	0.749268	1.025	1.017
	NDEONHPJ_00509	No	0.508664	1.072	1.047	0.02563	0.03856	0.6648	62	0.862763		NDEONHPJ_00525	No	0.705654	1.05	1.044	0.006379	0.01684	0.3787	106	0.904236		NDEONHPJ_00523	No	0.312664	1.05	1.036	0.01398	0.01381	1.012	220	0.513693		NDEONHPJ_00510	No	0.136503	0.9938	1.015	-0.0209	0.014	1.493	290	0.724331		NDEONHPJ_00526	No	0.602816	1.019	1.011
	NDEONHPJ_00510	No	0.278927	1.039	1.056	-0.01679	0.01548	1.085	297	0.75156		NDEONHPJ_00526	No	0.029398	1.063	1.02	0.04291	0.01907	2.25	45	0.232224		NDEONHPJ_00524	No	0.83081	1.06	1.068	-0.00745	0.0345	0.2159	25	0.911576		NDEONHPJ_00511	No	0.106408	1.027	1.001	0.02552	0.01569	1.626	124	0.695569		NDEONHPJ_00527	No	0.316716	0.9788	1.021
	NDEONHPJ_00511	No	0.791587	1.023	1.03	-0.006355	0.024	0.2648	130	0.964208		NDEONHPJ_00527	No	0.56391	1.074	1.058	0.01592	0.02723	0.5848	25	0.837255		NDEONHPJ_00525	No	0.963282	1.043	1.044	-0.0007324	0.01588	0.04614	115	0.98257		NDEONHPJ_00512	No	0.894481	1.011	1.013	-0.002272	0.01711	0.1328	214	0.985871		NDEONHPJ_00528	No	0.433233	1.021	0.9869
	NDEONHPJ_00512	No	0.01867	1.073	1.112	-0.03827	0.01615	2.37	221	0.273977		NDEONHPJ_00528	No	0.929534	1.028	1.03	-0.002043	0.02296	0.08898	41	0.975898		NDEONHPJ_00526	No	0.465344	1.036	1.02	0.01619	0.02199	0.7363	45	0.65813		NDEONHPJ_00513	No	0.698111	1.015	1.008	0.007522	0.01936	0.3885	184	0.945981		NDEONHPJ_00529	No	0.749066	1.015	1.024
	NDEONHPJ_00513	No	0.46659	1.052	1.039	0.0137	0.01878	0.7295	189	0.852758		NDEONHPJ_00529	No	0.237291	1.092	1.042	0.05028	0.04152	1.211	25	0.601416		NDEONHPJ_00527	No	0.932932	1.056	1.058	-0.002207	0.02601	0.08487	30	0.96809		NDEONHPJ_00514	Yes	0.000231	1.092	1.011	0.08138	0.02079	3.915	61	0.037728		NDEONHPJ_00530	No	0.42514	1.023	0.9985
	NDEONHPJ_00514	Yes	0.000298	1.121	1.034	0.08696	0.02272	3.827	64	0.017844		NDEONHPJ_00530	No	0.586236	1.037	1.015	0.02189	0.04002	0.5469	68	0.851004		NDEONHPJ_00528	No	0.067076	1.078	1.03	0.04758	0.02533	1.879	43	0.18804		NDEONHPJ_00515	No	0.469773	1.026	1.015	0.01069	0.01476	0.7243	187	0.888117		NDEONHPJ_00531	No	0.245221	1.052	1.006
	NDEONHPJ_00515	No	0.136335	1.063	1.038	0.0244	0.01631	1.496	190	0.6156		NDEONHPJ_00531	No	0.561813	1.063	1.043	0.01978	0.03397	0.5823	89	0.836113		NDEONHPJ_00529	No	0.66373	1.054	1.042	0.01156	0.02631	0.4394	28	0.807439		NDEONHPJ_00516	No	0.401945	1.021	1.006	0.01444	0.01717	0.8408	135	0.863894		NDEONHPJ_00532	No	0.949754	0.9992	1
	NDEONHPJ_00516	No	0.06588	1.035	1.06	-0.02431	0.01311	1.854	138	0.477767		NDEONHPJ_00532	No	0.677694	1.053	1.046	0.007489	0.01797	0.4168	101	0.892902		NDEONHPJ_00530	No	0.612992	1.032	1.015	0.01675	0.033	0.5075	92	0.769293		NDEONHPJ_00522	No	0.482893	1.018	1.008	0.0103	0.01465	0.7033	162	0.890704		NDEONHPJ_00533	No	0.103517	1.012	0.9628
	NDEONHPJ_00522	No	0.531789	1.042	1.031	0.01034	0.0165	0.6266	168	0.872128		NDEONHPJ_00533	No	0.447991	1.046	1.032	0.01428	0.01873	0.7624	82	0.77362		NDEONHPJ_00531	No	0.521869	1.018	1.043	-0.02474	0.03851	0.6426	108	0.705991		NDEONHPJ_00523	No	0.716869	1.015	1.021	-0.006533	0.01799	0.3632	190	0.952859		NDEONHPJ_00534	No	0.353669	0.9842	1.027
	NDEONHPJ_00523	No	0.727009	1.042	1.036	0.006369	0.01822	0.3496	194	0.945955		NDEONHPJ_00534	No	0.773958	1.08	1.068	0.01146	0.03962	0.2892	40	0.924147		NDEONHPJ_00532	No	0.551854	1.038	1.046	-0.007682	0.01288	0.5965	137	0.726135		NDEONHPJ_00524	No	0.03914	0.895	1.01	-0.1149	0.0514	2.235	17	0.581071		NDEONHPJ_00535	No	0.836426	1.018	1.022
	NDEONHPJ_00524	No	0.190352	1.029	1.068	-0.03912	0.02875	1.361	18	0.684843		NDEONHPJ_00535	No	0.041207	1.063	1.034	0.0294	0.01422	2.068	100	0.277906		NDEONHPJ_00533	No	0.781508	1.027	1.032	-0.005496	0.01976	0.2781	100	0.881988		NDEONHPJ_00525	No	0.761551	1.011	1.017	-0.006754	0.02221	0.3041	124	0.96187		NDEONHPJ_00536	No	0.499356	1.032	1.007
	NDEONHPJ_00525	No	0.969368	1.045	1.044	0.0009548	0.02482	0.03847	131	0.990697		NDEONHPJ_00536	No	0.500135	1.004	1.024	-0.01938	0.02849	0.6802	42	0.803008		NDEONHPJ_00534	No	0.492643	1.045	1.068	-0.02367	0.03426	0.6911	51	0.68253		NDEONHPJ_00526	No	0.762264	1.019	1.011	0.008467	0.02781	0.3044	43	0.96187		NDEONHPJ_00537	No	0.160535	1.046	1.011
	NDEONHPJ_00526	No	0.372075	1.047	1.02	0.0272	0.03018	0.9014	46	0.816025		NDEONHPJ_00537	No	0.360382	1.06	1.045	0.01429	0.01557	0.9182	119	0.70245		NDEONHPJ_00535	No	0.890224	1.037	1.034	0.002856	0.02065	0.1383	124	0.942446		NDEONHPJ_00527	No	0.987721	1.021	1.021	0.0003883	0.02505	0.0155	35	0.998659		NDEONHPJ_00538	No	0.842185	0.9938	0.9866
	NDEONHPJ_00527	No	0.42036	1.078	1.058	0.01981	0.02431	0.8146	38	0.83289		NDEONHPJ_00538	No	0.06374	1.069	1.002	0.06729	0.0332	2.026	13	0.344336		NDEONHPJ_00536	No	0.81902	1.028	1.024	0.004501	0.01957	0.23	50	0.904656		NDEONHPJ_00528	No	0.031043	1.04	0.9869	0.05344	0.02408	2.219	50	0.547169		NDEONHPJ_00539	No	0.879659	1.001	1.008
	NDEONHPJ_00528	No	0.423053	1.051	1.03	0.02093	0.02592	0.8074	53	0.833313		NDEONHPJ_00539	No	0.785495	1.044	1.053	-0.008999	0.03219	0.2796	10	0.929243		NDEONHPJ_00537	No	0.337804	1.034	1.045	-0.01122	0.01167	0.9617	145	0.539397		NDEONHPJ_00529	No	0.58694	1.011	1.024	-0.01243	0.02273	0.547	47	0.919875		NDEONHPJ_00540	No	0.094321	1.087	0.995
	NDEONHPJ_00529	No	0.686863	1.051	1.042	0.009344	0.02305	0.4054	51	0.938648		NDEONHPJ_00540	No	0.062908	1.113	1.002	0.1106	0.04856	2.279	6	0.341442		NDEONHPJ_00538	No	0.08897	1.063	1.002	0.06083	0.03359	1.811	16	0.231096		NDEONHPJ_00530	No	0.741869	1.007	0.9985	0.008982	0.02721	0.3301	127	0.957404		NDEONHPJ_00541	No	0.602087	0.9889	0.9721
	NDEONHPJ_00530	No	0.139664	1.054	1.015	0.03956	0.02663	1.486	136	0.621458		NDEONHPJ_00541	No	0.204558	1.054	0.9901	0.06392	0.04856	1.316	18	0.566266		NDEONHPJ_00539	No	0.364606	1.078	1.053	0.0246	0.02625	0.9371	14	0.567997		NDEONHPJ_00531	No	0.811783	1	1.006	-0.005619	0.02354	0.2387	114	0.974602		NDEONHPJ_00542	No	0.415442	0.9715	0.9971
	NDEONHPJ_00531	No	0.40708	1.069	1.043	0.02534	0.03046	0.8319	123	0.828452		NDEONHPJ_00542	No	0.764066	1.021	1.031	-0.01075	0.03566	0.3013	71	0.921025		NDEONHPJ_00540	No	0.187669	1.045	1.002	0.043	0.03078	1.397	12	0.37415		NDEONHPJ_00532	No	0.678381	0.9934	1	-0.00694	0.0167	0.4157	120	0.941206		NDEONHPJ_00543	No	0.577009	1.045	1.022
	NDEONHPJ_00532	No	0.063184	1.005	1.046	-0.04122	0.02199	1.875	122	0.476281		NDEONHPJ_00543	No	0.610007	1.053	1.042	0.01028	0.02006	0.5125	65	0.862624		NDEONHPJ_00541	No	0.792973	1.003	0.9901	0.01336	0.05006	0.2669	16	0.889495		NDEONHPJ_00533	No	0.004749	1.074	0.9628	0.1114	0.03846	2.896	89	0.257535		NDEONHPJ_00544	No	0.829211	1.012	1.006
	NDEONHPJ_00533	No	0.837529	1.04	1.032	0.007911	0.03846	0.2057	86	0.973632		NDEONHPJ_00544	No	0.605882	1.079	1.064	0.01494	0.02873	0.5202	39	0.859393		NDEONHPJ_00542	No	0.254676	0.9855	1.031	-0.04592	0.04002	1.147	80	0.453936		NDEONHPJ_00534	No	0.225732	1.076	1.027	0.04898	0.03997	1.225	55	0.800065		NDEONHPJ_00545	No	0.53851	1.033	1.001
	NDEONHPJ_00534	No	0.888639	1.075	1.068	0.00691	0.04913	0.1406	58	0.979759		NDEONHPJ_00545	No	0.543239	1.08	1.04	0.04007	0.06342	0.6318	9	0.82562		NDEONHPJ_00543	No	0.448658	1.03	1.042	-0.01292	0.01697	0.7612	85	0.644527		NDEONHPJ_00535	No	0.84301	1.026	1.022	0.003894	0.01962	0.1985	111	0.97928		NDEONHPJ_00546	No	0.407827	1.01	0.9948
	NDEONHPJ_00535	No	0.63122	1.042	1.034	0.008045	0.01672	0.4813	115	0.918292		NDEONHPJ_00546	No	0.163246	1.056	1.017	0.03891	0.02768	1.406	90	0.519203		NDEONHPJ_00544	No	0.754997	1.072	1.064	0.007986	0.02542	0.3142	40	0.86553		NDEONHPJ_00536	No	0.048606	1.061	1.007	0.0541	0.02665	2.03	43	0.60257		NDEONHPJ_00547	No	0.709951	1.009	1.004
	NDEONHPJ_00536	No	0.300454	1.053	1.024	0.02912	0.02778	1.048	43	0.774059		NDEONHPJ_00547	No	0.078976	1.067	1.03	0.03684	0.02081	1.77	135	0.382902		NDEONHPJ_00545	No	0.979096	1.038	1.04	-0.001182	0.0443	0.02667	14	0.991399		NDEONHPJ_00537	No	0.250951	0.9858	1.011	-0.02533	0.02199	1.152	192	0.811465		NDEONHPJ_00548	No	0.484699	1.011	0.9973
	NDEONHPJ_00537	No	0.938947	1.047	1.045	0.001628	0.02123	0.07669	201	0.984818		NDEONHPJ_00548	No	0.400646	1.058	1.04	0.01842	0.02174	0.847	55	0.73504		NDEONHPJ_00546	No	0.536947	1.031	1.017	0.01391	0.02246	0.6191	125	0.717272		NDEONHPJ_00538	No	0.941283	0.9898	0.9866	0.003175	0.04253	0.07464	19	0.991649		NDEONHPJ_00549	No	0.797609	0.9994	1.004
	NDEONHPJ_00538	No	0.578134	1.022	1.002	0.0197	0.03479	0.5664	18	0.892533		NDEONHPJ_00549	No	0.320888	1.033	1.019	0.01465	0.01474	0.9945	262	0.67431		NDEONHPJ_00547	No	0.049445	1.066	1.03	0.03599	0.01818	1.98	161	0.152155		NDEONHPJ_00539	No	0.126664	1.066	1.008	0.05793	0.0353	1.641	12	0.712245		NDEONHPJ_00550	No	0.048445	0.9856	1.011
	NDEONHPJ_00539	No	0.281242	0.8768	1.053	-0.1762	0.1562	1.128	12	0.751957		NDEONHPJ_00550	No	0.147638	1.05	1.034	0.01571	0.01081	1.454	186	0.501038		NDEONHPJ_00548	No	0.77064	1.029	1.04	-0.01052	0.03593	0.2927	67	0.87521		NDEONHPJ_00540	No	0.744919	1.006	0.995	0.01073	0.03171	0.3385	7	0.957404		NDEONHPJ_00551	No	0.661045	1.009	1.02
	NDEONHPJ_00540	No	0.888478	1.008	1.002	0.005951	0.04092	0.1454	7	0.979759		NDEONHPJ_00551	No	0.284877	1.014	1.042	-0.02733	0.02541	1.076	91	0.644513		NDEONHPJ_00549	No	0.038502	1.043	1.019	0.02449	0.01178	2.079	298	0.128034		NDEONHPJ_00541	No	0.174311	1.067	0.9721	0.09474	0.06713	1.411	19	0.763567		NDEONHPJ_00552	No	0.426533	1.029	0.9928
	NDEONHPJ_00541	No	0.140486	1.126	0.9901	0.1356	0.08837	1.535	20	0.621458		NDEONHPJ_00552	No	0.025117	1.065	1.01	0.0544	0.02344	2.321	43	0.213033		NDEONHPJ_00550	No	0.181411	1.047	1.034	0.01278	0.009536	1.34	246	0.365035		NDEONHPJ_00542	No	0.153894	1.027	0.9971	0.02942	0.02046	1.438	91	0.742447		NDEONHPJ_00553	No	0.210636	1.016	0.9971
	NDEONHPJ_00542	No	0.248281	1.062	1.031	0.03028	0.02606	1.162	93	0.733624		NDEONHPJ_00553	No	0.4096	1.046	1.034	0.01208	0.01463	0.8259	262	0.742129		NDEONHPJ_00551	No	0.688849	1.035	1.042	-0.007005	0.01745	0.4014	115	0.823056		NDEONHPJ_00543	No	0.460206	0.9911	1.022	-0.03046	0.04104	0.7421	80	0.88338		NDEONHPJ_00554	No	0.052819	1.047	1.001
	NDEONHPJ_00543	No	0.868894	1.037	1.042	-0.005824	0.03517	0.1656	80	0.975971		NDEONHPJ_00554	No	0.446093	1.049	1.035	0.01371	0.01794	0.7642	133	0.771112		NDEONHPJ_00552	No	0.031521	1.051	1.01	0.04102	0.0186	2.206	56	0.11171		NDEONHPJ_00544	No	0.874853	1.002	1.006	-0.004453	0.02813	0.1583	51	0.98534		NDEONHPJ_00555	No	0.586732	0.9822	0.9968
	NDEONHPJ_00544	No	0.664421	1.053	1.064	-0.01046	0.02397	0.4362	54	0.929149		NDEONHPJ_00555	No	0.449958	1.037	1.053	-0.01592	0.02092	0.7608	56	0.775852		NDEONHPJ_00553	No	0.345177	1.045	1.034	0.01096	0.01159	0.9455	305	0.546053		NDEONHPJ_00545	No	0.702526	1.014	1.001	0.01254	0.03212	0.3905	13	0.947289		NDEONHPJ_00556	No	0.065332	1.046	0.9977
	NDEONHPJ_00545	No	0.754559	1.023	1.04	-0.017	0.05323	0.3193	13	0.953739		NDEONHPJ_00556	No	0.160254	1.059	1.032	0.02664	0.01877	1.419	70	0.515079		NDEONHPJ_00554	No	0.828955	1.032	1.035	-0.002897	0.01339	0.2164	163	0.910694		NDEONHPJ_00546	No	0.544958	0.9746	0.9948	-0.02017	0.03324	0.6067	148	0.908511		NDEONHPJ_00557	No	0.752289	0.9903	0.9973
	NDEONHPJ_00546	No	0.516003	0.9903	1.017	-0.02709	0.04161	0.651	158	0.866984		NDEONHPJ_00557	No	0.325697	1.047	1.034	0.01236	0.01253	0.9859	155	0.678642		NDEONHPJ_00555	No	0.564029	1.065	1.053	0.01197	0.02065	0.5798	65	0.733894		NDEONHPJ_00547	No	0.589263	1.011	1.004	0.007384	0.01365	0.5411	147	0.919875		NDEONHPJ_00558	No	0.367361	1.015	1.004
	NDEONHPJ_00547	No	0.432465	1.046	1.03	0.01577	0.02004	0.7871	151	0.838999		NDEONHPJ_00558	No	0.044797	1.055	1.031	0.02424	0.01204	2.014	350	0.286761		NDEONHPJ_00556	No	0.549396	1.019	1.032	-0.01321	0.02197	0.6012	81	0.725078		NDEONHPJ_00548	No	0.64915	0.9882	0.9973	-0.009021	0.01975	0.4568	75	0.933576		NDEONHPJ_00559	No	0.391111	1.008	0.9681
	NDEONHPJ_00548	No	0.792738	1.032	1.04	-0.00751	0.02849	0.2636	82	0.96471		NDEONHPJ_00559	No	0.269999	1.067	1.032	0.0351	0.03089	1.136	19	0.633002		NDEONHPJ_00557	No	0.431037	1.046	1.034	0.01199	0.0152	0.789	198	0.630985		NDEONHPJ_00549	No	0.231957	0.9826	1.004	-0.02128	0.01777	1.197	341	0.800065		NDEONHPJ_00560	No	0.303167	1.02	1.006
	NDEONHPJ_00549	No	0.550683	1.03	1.019	0.01195	0.02	0.5973	353	0.879778		NDEONHPJ_00560	No	0.06539	1.054	1.03	0.02422	0.0131	1.849	306	0.348343		NDEONHPJ_00558	No	0.489629	1.037	1.031	0.006072	0.00878	0.6915	412	0.679441		NDEONHPJ_00550	No	0.681215	1.005	1.011	-0.006041	0.01468	0.4114	207	0.941206		NDEONHPJ_00561	No	0.089054	0.9862	1.075
	NDEONHPJ_00550	No	0.02564	1.064	1.034	0.03017	0.01342	2.248	210	0.323043		NDEONHPJ_00561	No	0.873242	1.085	1.091	-0.006505	0.04025	0.1616	20	0.95753		NDEONHPJ_00559	No	0.354808	1.057	1.032	0.02433	0.02584	0.9415	27	0.556797		NDEONHPJ_00551	No	0.336591	1.004	1.02	-0.01676	0.01737	0.965	115	0.847771		NDEONHPJ_00562	No	0.531092	1.006	1.019
	NDEONHPJ_00551	No	0.481306	1.027	1.042	-0.01434	0.0203	0.7064	121	0.856315		NDEONHPJ_00562	No	0.438267	1.044	1.03	0.01431	0.0184	0.7777	119	0.765175		NDEONHPJ_00560	No	0.019675	1.055	1.03	0.02576	0.011	2.342	382	0.079149		NDEONHPJ_00552	No	0.792967	0.9982	0.9928	0.005411	0.0205	0.264	46	0.967448		NDEONHPJ_00563	No	0.056574	1.058	0.9939
	NDEONHPJ_00552	No	0.168809	1.047	1.01	0.03668	0.02625	1.397	48	0.652545		NDEONHPJ_00563	No	0.399286	1.066	1.041	0.02483	0.02921	0.8503	49	0.73504		NDEONHPJ_00561	No	0.300072	1.041	1.091	-0.04984	0.04706	1.059	24	0.499209		NDEONHPJ_00553	No	0.051872	1.021	0.9971	0.02424	0.01241	1.952	288	0.60257		NDEONHPJ_00564	No	0.473595	1.002	1.012
	NDEONHPJ_00553	No	0.201632	1.053	1.034	0.01914	0.01496	1.28	300	0.6938		NDEONHPJ_00564	No	0.173954	1.04	1.018	0.02235	0.01639	1.364	236	0.531876		NDEONHPJ_00562	No	0.648095	1.037	1.03	0.007275	0.01591	0.4573	157	0.795766		NDEONHPJ_00554	No	0.228482	1.031	1.001	0.02969	0.02457	1.209	174	0.800065		NDEONHPJ_00565	No	0.053919	1.061	0.9919
	NDEONHPJ_00554	No	0.161911	1.07	1.035	0.03461	0.02464	1.405	178	0.649512		NDEONHPJ_00565	No	0.045898	1.078	1.009	0.06852	0.03363	2.037	62	0.289654		NDEONHPJ_00563	No	0.369978	1.065	1.041	0.02392	0.02651	0.9024	69	0.57359		NDEONHPJ_00555	No	0.348553	0.9592	0.9968	-0.03759	0.03983	0.9436	71	0.852663		NDEONHPJ_00566	No	0.941281	0.9828	0.9804
	NDEONHPJ_00555	No	0.278393	1.006	1.053	-0.04752	0.04353	1.092	77	0.75156		NDEONHPJ_00566	No	0.315839	1.055	0.9855	0.06961	0.06835	1.019	33	0.671807		NDEONHPJ_00564	No	0.260295	1.03	1.018	0.01211	0.01074	1.128	336	0.461341		NDEONHPJ_00556	No	0.504983	1.013	0.9977	0.01506	0.02251	0.6689	109	0.89474		NDEONHPJ_00567	No	0.887984	1.013	1.011
	NDEONHPJ_00556	No	0.567334	1.049	1.032	0.01666	0.02905	0.5737	114	0.885632		NDEONHPJ_00567	No	0.744831	1.044	1.041	0.00376	0.01154	0.3259	190	0.917308		NDEONHPJ_00565	No	0.042452	1.059	1.009	0.04931	0.02387	2.066	72	0.137089		NDEONHPJ_00557	No	0.715253	0.9913	0.9973	-0.006007	0.01644	0.3653	213	0.952859		NDEONHPJ_00568	No	0.212667	1.034	0.964
	NDEONHPJ_00557	No	0.528373	1.021	1.034	-0.01293	0.02048	0.6315	222	0.871352		NDEONHPJ_00568	No	0.505531	1.089	1.048	0.0409	0.06004	0.6811	16	0.806047		NDEONHPJ_00566	No	0.546707	1.027	0.9855	0.04125	0.06774	0.609	33	0.723307		NDEONHPJ_00558	No	0.277152	1.015	1.004	0.01162	0.01068	1.088	465	0.825368		NDEONHPJ_00569	No	0.126099	1.071	0.9791
	NDEONHPJ_00558	No	0.933719	1.03	1.031	-0.001184	0.01422	0.08321	487	0.983915		NDEONHPJ_00569	No	0.100761	1.075	1.019	0.05551	0.03295	1.684	36	0.432005		NDEONHPJ_00567	No	0.637673	1.036	1.041	-0.004753	0.01008	0.4716	223	0.788573		NDEONHPJ_00559	No	0.080615	1.036	0.9681	0.06835	0.03747	1.824	24	0.635944		NDEONHPJ_00570	No	0.779393	1.005	1
	NDEONHPJ_00559	No	0.040095	1.095	1.032	0.06251	0.02893	2.161	26	0.393452		NDEONHPJ_00570	Yes	0.001859	1.064	1.022	0.04162	0.01316	3.162	167	0.049479		NDEONHPJ_00568	No	0.202854	1.093	1.048	0.04514	0.03462	1.304	28	0.394872		NDEONHPJ_00560	No	0.000778	1.041	1.006	0.03554	0.01048	3.391	348	0.103834		NDEONHPJ_00571	No	0.226246	1.011	0.9748
	NDEONHPJ_00560	No	0.091674	1.053	1.03	0.02318	0.01371	1.691	353	0.545032		NDEONHPJ_00571	No	0.11033	0.9498	0.8742	0.07561	0.0464	1.63	44	0.450541		NDEONHPJ_00569	No	0.084375	1.056	1.019	0.03737	0.02098	1.781	32	0.223858		NDEONHPJ_00561	No	0.467668	1.04	1.075	-0.03449	0.04654	0.7411	19	0.886068		NDEONHPJ_00572	No	0.282	0.9344	0.9925
	NDEONHPJ_00561	No	0.645372	1.067	1.091	-0.02446	0.05235	0.4672	20	0.924894		NDEONHPJ_00572	No	0.359767	0.9102	0.8407	0.06954	0.07473	0.9306	29	0.702196		NDEONHPJ_00570	No	0.561039	1.03	1.022	0.007588	0.01303	0.5823	188	0.732479		NDEONHPJ_00562	No	0.48563	1.032	1.019	0.01352	0.01934	0.6987	177	0.890704		NDEONHPJ_00573	No	0.308145	0.3103	0.5335
	NDEONHPJ_00562	No	0.204643	1.051	1.03	0.02085	0.01638	1.273	179	0.6938		NDEONHPJ_00573	No	0.509498	0.4224	0.55	-0.1276	0.1903	0.6705	22	0.808327		NDEONHPJ_00571	No	0.257081	0.8046	0.8742	-0.06954	0.06059	1.148	45	0.456979		NDEONHPJ_00563	No	0.021662	1.064	0.9939	0.07024	0.02945	2.385	42	0.48731		NDEONHPJ_00574	No	0.127025	0.9956	0.9081
	NDEONHPJ_00563	No	0.229436	1.096	1.041	0.05519	0.04524	1.22	41	0.723207		NDEONHPJ_00574	No	0.808284	0.9857	0.9721	0.01352	0.05545	0.2439	50	0.937251		NDEONHPJ_00572	No	0.566188	0.8061	0.8407	-0.03455	0.05978	0.5779	45	0.735322		NDEONHPJ_00564	No	0.036246	1.037	1.012	0.02454	0.01166	2.104	285	0.579467		NDEONHPJ_00575	No	0.996595	1.008	1.008
	NDEONHPJ_00564	No	0.004985	1.054	1.018	0.03609	0.01276	2.829	299	0.125645		NDEONHPJ_00575	No	0.199484	1.059	1.032	0.0271	0.02102	1.29	131	0.556929		NDEONHPJ_00573	No	0.42344	0.4201	0.55	-0.1299	0.1599	0.8119	29	0.624258		NDEONHPJ_00565	No	0.000964	1.057	0.9919	0.06469	0.01866	3.466	62	0.116365		NDEONHPJ_00576	No	0.160505	1.061	1.006
	NDEONHPJ_00565	No	0.093901	1.058	1.009	0.04902	0.02881	1.701	62	0.55273		NDEONHPJ_00576	No	0.192407	1.077	1.053	0.02385	0.01812	1.316	70	0.54937		NDEONHPJ_00574	No	0.999241	0.9721	0.9721	-5.189e-05	0.05434	0.0009548	65	0.999241		NDEONHPJ_00566	No	0.085389	1.047	0.9804	0.06687	0.03805	1.757	47	0.645078		NDEONHPJ_00578	No	0.761844	0.9441	0.9673
	NDEONHPJ_00566	No	0.135672	1.065	0.9855	0.07948	0.05244	1.516	52	0.614411		NDEONHPJ_00578	No	0.632854	1.004	1.022	-0.01811	0.03418	0.53	3	0.870197		NDEONHPJ_00575	No	0.206675	1.055	1.032	0.02267	0.01788	1.268	156	0.398514		NDEONHPJ_00567	No	0.030295	1.04	1.011	0.02918	0.01338	2.18	221	0.542036		NDEONHPJ_00581	No	0.954775	0.9006	0.902
	NDEONHPJ_00567	No	0.276818	1.06	1.041	0.01891	0.01735	1.09	227	0.75156		NDEONHPJ_00581	No	0.048631	1.118	1.075	0.0436	0.02188	1.993	115	0.295369		NDEONHPJ_00576	No	0.120879	1.013	1.053	-0.03946	0.02515	1.569	76	0.282241		NDEONHPJ_00568	No	0.122348	1.036	0.964	0.07209	0.04508	1.599	25	0.712245		NDEONHPJ_00582	No	0.70537	0.9985	1.006
	NDEONHPJ_00568	No	0.758908	1.022	1.048	-0.02588	0.08352	0.3098	29	0.954708		NDEONHPJ_00582	No	0.549931	1.033	1.049	-0.01575	0.0262	0.6013	60	0.829012		NDEONHPJ_00578	No	0.922307	1.019	1.022	-0.003881	0.03738	0.1038	4	0.960852		NDEONHPJ_00569	No	0.221206	1.013	0.9791	0.03423	0.02728	1.255	25	0.800065		NDEONHPJ_00583	No	0.884457	1.005	1.002
	NDEONHPJ_00569	No	0.707981	1.029	1.019	0.009554	0.0252	0.3791	24	0.941586		NDEONHPJ_00583	No	0.579248	1.041	1.032	0.008606	0.01548	0.5559	131	0.847273		NDEONHPJ_00581	No	0.023134	1.043	1.075	-0.03143	0.01371	2.292	167	0.089263		NDEONHPJ_00570	No	0.267778	1.016	1	0.01525	0.01372	1.112	187	0.823378		NDEONHPJ_00584	No	0.607752	0.9847	0.969
	NDEONHPJ_00570	No	0.565271	1.033	1.022	0.01049	0.01822	0.576	194	0.885261		NDEONHPJ_00584	No	0.078254	1.108	1.076	0.03236	0.01802	1.796	53	0.381491		NDEONHPJ_00582	No	0.723231	1.041	1.049	-0.008053	0.02265	0.3555	72	0.848627		NDEONHPJ_00571	No	0.988346	0.9751	0.9748	0.0003465	0.02359	0.01469	45	0.998659		NDEONHPJ_00586	No	0.20848	1.024	0.9989
	NDEONHPJ_00571	No	0.935781	0.8778	0.8742	0.003637	0.04489	0.08102	46	0.984193		NDEONHPJ_00586	No	0.275827	1.034	1.017	0.01685	0.01539	1.095	122	0.637231		NDEONHPJ_00583	No	0.327975	1.043	1.032	0.01113	0.01135	0.9811	168	0.529771		NDEONHPJ_00572	No	0.630107	0.9765	0.9925	-0.01606	0.03308	0.4854	39	0.928178		NDEONHPJ_00587	No	0.897605	1.006	1.003
	NDEONHPJ_00572	No	0.415286	0.8887	0.8407	0.04807	0.05835	0.8239	37	0.832465		NDEONHPJ_00587	No	0.969983	1.061	1.062	-0.001069	0.02826	0.03782	50	0.991015		NDEONHPJ_00584	No	0.326716	1.092	1.076	0.01664	0.01686	0.9872	75	0.529336		NDEONHPJ_00573	No	0.237977	0.6876	0.5335	0.1541	0.1287	1.198	41	0.804891		NDEONHPJ_00588	No	0.706005	0.9649	0.9751
	NDEONHPJ_00573	No	0.347969	0.6606	0.55	0.1106	0.1166	0.9482	46	0.804322		NDEONHPJ_00588	No	0.319569	1.031	1.006	0.02513	0.0247	1.017	23	0.674021		NDEONHPJ_00586	No	0.022345	1.057	1.017	0.03988	0.01726	2.31	138	0.087093		NDEONHPJ_00574	No	0.253344	0.9617	0.9081	0.05362	0.04671	1.148	119	0.81218		NDEONHPJ_00589	No	0.503044	1	1.029
	NDEONHPJ_00574	No	0.935663	0.9761	0.9721	0.003933	0.04862	0.08088	125	0.984193		NDEONHPJ_00589	No	0.72999	1.054	1.071	-0.01676	0.04786	0.3503	19	0.913387		NDEONHPJ_00587	No	0.96442	1.061	1.062	-0.001125	0.02512	0.04479	60	0.9831		NDEONHPJ_00575	No	0.700078	1.015	1.008	0.007113	0.01843	0.386	138	0.945981		NDEONHPJ_00590	No	0.14678	0.9783	1.008
	NDEONHPJ_00575	No	0.361499	1.052	1.032	0.01981	0.02164	0.9154	145	0.813097		NDEONHPJ_00590	No	0.322175	1.024	1.042	-0.01724	0.0173	0.9967	74	0.674438		NDEONHPJ_00588	No	0.015075	1.06	1.006	0.05347	0.02054	2.603	26	0.065048		NDEONHPJ_00576	No	0.256805	1.031	1.006	0.02477	0.02174	1.14	113	0.815712		NDEONHPJ_00591	No	0.392892	1.045	1.022
	NDEONHPJ_00576	No	0.501809	1.036	1.053	-0.01718	0.0255	0.6738	116	0.861869		NDEONHPJ_00591	No	0.916874	1.047	1.045	0.001962	0.01875	0.1047	92	0.973372		NDEONHPJ_00589	No	0.275651	1.026	1.071	-0.0444	0.0398	1.116	24	0.476612		NDEONHPJ_00578	No	0.461334	1.012	0.9673	0.04429	0.05441	0.814	4	0.883715		NDEONHPJ_00592	No	0.033781	0.9788	1.026
	NDEONHPJ_00578	No	0.171183	0.8593	1.022	-0.1631	0.1021	1.597	5	0.655437		NDEONHPJ_00592	No	0.824435	1.041	1.045	-0.004749	0.02133	0.2227	70	0.943311		NDEONHPJ_00590	No	0.77484	1.038	1.042	-0.003727	0.01299	0.2869	96	0.87768		NDEONHPJ_00579			0								NDEONHPJ_00593	No	0.512203	0.9511	0.9786
	NDEONHPJ_00579			0								NDEONHPJ_00593	No	0.341034	0.9733	1.017	-0.04396	0.0446	0.9856	14	0.687911		NDEONHPJ_00591	No	0.138434	1.018	1.045	-0.02752	0.01844	1.492	111	0.309174		NDEONHPJ_00581	No	0.645974	0.8894	0.902	-0.01257	0.02729	0.4605	124	0.933576		NDEONHPJ_00594	No	0.660787	1.037	1.021
	NDEONHPJ_00581	No	0.364725	1.054	1.075	-0.02051	0.02255	0.9097	127	0.813616		NDEONHPJ_00594	No	0.367147	1.021	1.002	0.01986	0.02188	0.9078	69	0.712418		NDEONHPJ_00592	No	0.428945	1.032	1.045	-0.01342	0.0169	0.7944	94	0.628986		NDEONHPJ_00582	No	0.620535	1.018	1.006	0.01211	0.02434	0.4975	64	0.92481		NDEONHPJ_00595	No	0.038231	1.042	1.005
	NDEONHPJ_00582	No	0.933755	1.046	1.049	-0.002337	0.02801	0.08342	71	0.983915		NDEONHPJ_00595	No	0.71986	1.04	1.045	-0.005344	0.01488	0.3591	208	0.910252		NDEONHPJ_00593	No	0.431535	1.048	1.017	0.03041	0.03762	0.8083	15	0.631447		NDEONHPJ_00583	No	0.784891	0.9963	1.002	-0.005456	0.01995	0.2735	133	0.965825		NDEONHPJ_00596	No	0.335266	1.03	0.9996
	NDEONHPJ_00583	No	0.645461	1.022	1.032	-0.009831	0.02132	0.4611	140	0.924894		NDEONHPJ_00596	No	0.85467	1.008	1.015	-0.006711	0.03651	0.1838	71	0.955665		NDEONHPJ_00594	No	0.16086	1.023	1.002	0.0216	0.01527	1.415	85	0.341814		NDEONHPJ_00584	No	0.10659	1.012	0.969	0.04298	0.02635	1.631	84	0.695569		NDEONHPJ_00597	No	0.114742	0.4952	0.6285
	NDEONHPJ_00584	No	0.164144	1.113	1.076	0.03724	0.02654	1.403	87	0.652545		NDEONHPJ_00597	No	0.271681	0.4174	0.5334	-0.116	0.1041	1.115	39	0.634964		NDEONHPJ_00595	No	0.011063	1.005	1.045	-0.03953	0.01544	2.561	238	0.051043		NDEONHPJ_00586	No	0.936472	1.001	0.9989	0.001693	0.0212	0.07985	139	0.991649		NDEONHPJ_00598	No	0.989561	0.9917	0.9919
	NDEONHPJ_00586	No	0.446495	1.036	1.017	0.01891	0.02477	0.7633	148	0.845811		NDEONHPJ_00598	No	0.515707	1.006	1.016	-0.0102	0.01562	0.6527	85	0.811034		NDEONHPJ_00596	No	0.451293	1.002	1.015	-0.01314	0.01738	0.7564	94	0.646972		NDEONHPJ_00587	No	0.164735	1.05	1.003	0.04787	0.03381	1.416	39	0.755305		NDEONHPJ_00599	No	0.907331	0.9881	0.9852
	NDEONHPJ_00587	No	0.190716	1.015	1.062	-0.04756	0.03571	1.332	39	0.684843		NDEONHPJ_00599	No	0.427043	1.008	0.9908	0.01735	0.0217	0.7994	63	0.754814		NDEONHPJ_00597	Yes	0.000342	0.1304	0.5334	-0.4031	0.1024	3.936	38	0.003451		NDEONHPJ_00588	No	0.244134	1.013	0.9751	0.03763	0.03151	1.194	24	0.809627		NDEONHPJ_00600	No	0.415761	0.9641	0.9883
	NDEONHPJ_00588	No	0.10836	1.062	1.006	0.05577	0.03354	1.663	26	0.576263		NDEONHPJ_00600	No	0.550433	1.021	1.007	0.01415	0.02352	0.6019	43	0.829012		NDEONHPJ_00598	Yes	<0.000001	0.7796	1.016	-0.2362	0.03073	7.686	96	<0.000001		NDEONHPJ_00589	No	0.307567	1.073	1.029	0.04401	0.04203	1.047	20	0.837961		NDEONHPJ_00601	No	0.731693	0.986	0.9713
	NDEONHPJ_00589	No	0.453079	1.107	1.071	0.0362	0.04731	0.7652	20	0.848368		NDEONHPJ_00601	No	0.600389	1.033	1.051	-0.01838	0.03495	0.5259	81	0.858525		NDEONHPJ_00599	Yes	<0.000001	0.6666	0.9908	-0.3242	0.03363	9.64	73	<0.000001		NDEONHPJ_00590	No	0.472488	0.9838	1.008	-0.02409	0.0334	0.7214	92	0.889547		NDEONHPJ_00602	No	0.868913	0.9852	0.9893
	NDEONHPJ_00590	No	0.066349	0.9541	1.042	-0.08754	0.04711	1.858	92	0.477767		NDEONHPJ_00602	No	0.248173	1.02	0.9964	0.02356	0.02019	1.167	56	0.612563		NDEONHPJ_00600	Yes	<0.000001	0.6863	1.007	-0.3203	0.03635	8.81	52	<0.000001		NDEONHPJ_00591	No	0.057485	1.059	1.022	0.03734	0.01951	1.914	157	0.618305		NDEONHPJ_00603	No	0.177947	0.9983	1.029
	NDEONHPJ_00591	No	0.957085	1.046	1.045	0.001102	0.02045	0.05389	162	0.984955		NDEONHPJ_00603	No	0.340453	1.009	1.026	-0.01695	0.0177	0.9581	95	0.687911		NDEONHPJ_00601	No	0.020297	1.113	1.051	0.06178	0.0262	2.358	101	0.080933		NDEONHPJ_00592	No	0.686118	1.043	1.026	0.01622	0.03998	0.4057	76	0.942056		NDEONHPJ_00604	No	0.698783	0.9966	1.007
	NDEONHPJ_00592	No	0.678452	1.062	1.045	0.0163	0.03918	0.4161	80	0.934829		NDEONHPJ_00604	No	0.825076	1.033	1.028	0.005126	0.02307	0.2222	49	0.943311		NDEONHPJ_00602	No	0.328983	0.9823	0.9964	-0.01411	0.01437	0.9817	87	0.52991		NDEONHPJ_00593	No	0.076884	1.049	0.9786	0.07007	0.03767	1.86	21	0.633216		NDEONHPJ_00605	No	0.810913	1.02	1.014
	NDEONHPJ_00593	No	0.701709	1.005	1.017	-0.0119	0.03062	0.3886	20	0.941204		NDEONHPJ_00605	No	0.869904	1.031	1.025	0.006366	0.03856	0.1651	32	0.957284		NDEONHPJ_00603	No	0.876613	1.023	1.026	-0.002886	0.01854	0.1557	101	0.936218		NDEONHPJ_00594	No	0.350395	0.9855	1.021	-0.0356	0.03793	0.9385	93	0.852663		NDEONHPJ_00606	No	0.603278	0.9422	0.9571
	NDEONHPJ_00594	No	0.220227	0.9479	1.002	-0.05357	0.04341	1.234	97	0.710057		NDEONHPJ_00606	No	0.998495	1.007	1.007	-8.665e-05	0.04545	0.001907	24	0.999073		NDEONHPJ_00604	No	0.659524	1.038	1.028	0.009986	0.02256	0.4426	65	0.803533		NDEONHPJ_00595	No	0.810809	1	1.005	-0.004279	0.01786	0.2396	287	0.974602		NDEONHPJ_00608	No	0.09046	0.9743	1.004
	NDEONHPJ_00595	No	0.291177	1.025	1.045	-0.01991	0.01883	1.057	302	0.76252		NDEONHPJ_00608	No	0.702728	1.03	1.018	0.01209	0.03152	0.3836	56	0.902203		NDEONHPJ_00605	No	0.811684	1.017	1.025	-0.007484	0.0312	0.2399	39	0.900667		NDEONHPJ_00596	No	0.940536	0.9973	0.9996	-0.002287	0.03058	0.07478	101	0.991649		NDEONHPJ_00609	No	0.408713	1.008	0.994
	NDEONHPJ_00596	No	0.905593	1.018	1.015	0.003656	0.03076	0.1189	109	0.980353		NDEONHPJ_00609	No	0.139761	1.04	1.021	0.01879	0.01268	1.481	252	0.493714		NDEONHPJ_00606	No	0.346402	1.06	1.007	0.05354	0.05545	0.9655	19	0.547324		NDEONHPJ_00597	No	0.069767	0.5063	0.6285	-0.1222	0.06591	1.854	49	0.633216		NDEONHPJ_00610	No	0.976233	0.9967	0.9962
	NDEONHPJ_00597	No	0.00183	0.2475	0.5334	-0.2859	0.08664	3.3	48	0.064287		NDEONHPJ_00610	No	0.036736	1.029	0.9978	0.03084	0.01463	2.109	141	0.260432		NDEONHPJ_00607			1.011								NDEONHPJ_00598	No	0.009783	1.03	0.9919	0.03807	0.01449	2.628	114	0.353711		NDEONHPJ_00611	No	0.104684	1.066	0.968
	NDEONHPJ_00598	No	0.00964	0.9727	1.016	-0.04315	0.0164	2.631	120	0.189433		NDEONHPJ_00611	No	0.014998	1.085	1.012	0.07256	0.02817	2.576	31	0.164888		NDEONHPJ_00608	No	0.227272	1.054	1.018	0.036	0.02953	1.219	64	0.423385		NDEONHPJ_00599	No	0.516086	1.003	0.9852	0.01761	0.02699	0.6524	76	0.900621		NDEONHPJ_00612	No	0.266136	0.9646	0.9977
	NDEONHPJ_00599	No	0.03838	0.938	0.9908	-0.05279	0.02504	2.108	75	0.38626		NDEONHPJ_00612	No	0.584632	1.009	1.026	-0.01684	0.03063	0.5497	58	0.850532		NDEONHPJ_00609	No	0.418055	1.031	1.021	0.009618	0.01186	0.8109	303	0.620103		NDEONHPJ_00600	No	0.536097	1.003	0.9883	0.01432	0.023	0.6228	53	0.906819		NDEONHPJ_00613	No	0.080156	1.034	0.9864
	NDEONHPJ_00600	No	0.140329	0.941	1.007	-0.06559	0.04384	1.496	55	0.621458		NDEONHPJ_00613	No	0.071537	1.073	1.017	0.0558	0.03003	1.858	35	0.365833		NDEONHPJ_00610	No	0.026604	1.029	0.9978	0.03134	0.014	2.238	157	0.098803		NDEONHPJ_00601	No	0.579711	0.9936	0.9713	0.02228	0.04009	0.5558	93	0.919875		NDEONHPJ_00614	No	0.216435	1.011	0.9949
	NDEONHPJ_00601	No	0.17694	1.098	1.051	0.04626	0.03401	1.36	97	0.663144		NDEONHPJ_00614	No	0.241011	1.022	1.006	0.01602	0.01361	1.176	176	0.60463		NDEONHPJ_00611	No	0.814538	1.001	1.012	-0.01149	0.04872	0.236	45	0.902582		NDEONHPJ_00602	No	0.314328	1.005	0.9893	0.01611	0.01594	1.011	113	0.839058		NDEONHPJ_00615	No	0.820977	0.9975	0.9935
	NDEONHPJ_00602	No	0.376242	0.9757	0.9964	-0.02065	0.02325	0.8881	120	0.816287		NDEONHPJ_00615	No	0.855948	1.044	1.046	-0.001661	0.00914	0.1818	187	0.955665		NDEONHPJ_00612	No	0.349785	1.044	1.026	0.0176	0.0187	0.9415	68	0.551161		NDEONHPJ_00603	No	0.476235	1.046	1.029	0.01754	0.02452	0.7154	88	0.889871		NDEONHPJ_00616	No	0.31028	1.079	1.011
	NDEONHPJ_00603	No	0.098268	0.9895	1.026	-0.03664	0.02193	1.671	89	0.55273		NDEONHPJ_00616	No	0.741157	1.038	1.03	0.00817	0.02445	0.3342	24	0.916359		NDEONHPJ_00613	No	0.604893	1.026	1.017	0.00926	0.01778	0.5208	48	0.764389		NDEONHPJ_00604	No	0.249005	1.039	1.007	0.03213	0.02763	1.163	68	0.811465		NDEONHPJ_00617	No	0.154928	1.03	1.003
	NDEONHPJ_00604	No	0.393667	1.005	1.028	-0.02272	0.02646	0.8585	67	0.823888		NDEONHPJ_00617	No	0.90431	1.029	1.03	-0.001435	0.01191	0.1204	165	0.97061		NDEONHPJ_00614	No	0.302021	1.017	1.006	0.01133	0.01095	1.034	241	0.500974		NDEONHPJ_00605	No	0.684262	1.027	1.014	0.0127	0.03101	0.4096	40	0.941206		NDEONHPJ_00618	No	0.990164	0.9945	0.9948
	NDEONHPJ_00605	No	0.344817	0.9913	1.025	-0.0335	0.03504	0.956	40	0.801653		NDEONHPJ_00618	No	0.010889	1.098	1.028	0.06963	0.02661	2.617	69	0.137183		NDEONHPJ_00615	Yes	0.007038	1.021	1.046	-0.02404	0.008838	2.72	225	0.036729		NDEONHPJ_00606	No	0.223775	0.9965	0.9571	0.03937	0.03131	1.258	19	0.800065		NDEONHPJ_00619	No	0.195005	0.9785	0.9975
	NDEONHPJ_00606	No	0.599305	1.039	1.007	0.03169	0.05932	0.5343	19	0.903896		NDEONHPJ_00619	No	0.229659	1.007	1.033	-0.02618	0.02171	1.206	154	0.595629		NDEONHPJ_00616	No	0.749145	1.022	1.03	-0.008004	0.02476	0.3233	25	0.862675		NDEONHPJ_00608	No	0.041364	1.041	1.004	0.03735	0.01806	2.068	94	0.584045		NDEONHPJ_00620	No	0.126511	1.014	0.9837
	NDEONHPJ_00608	No	0.035523	1.071	1.018	0.05317	0.02495	2.131	100	0.374618		NDEONHPJ_00620	No	0.023439	1.135	1.097	0.03825	0.01668	2.293	131	0.20846		NDEONHPJ_00617	No	0.153466	1.007	1.03	-0.02285	0.01595	1.432	214	0.331107		NDEONHPJ_00609	No	0.054215	0.9641	0.994	-0.02987	0.01545	1.933	288	0.609961		NDEONHPJ_00621	No	0.561189	1.011	1.022
	NDEONHPJ_00609	No	0.077978	0.9915	1.021	-0.02946	0.01666	1.769	300	0.506932		NDEONHPJ_00621	No	0.56696	1.055	1.042	0.01259	0.02182	0.5768	45	0.839256		NDEONHPJ_00618	No	0.627683	1.011	1.028	-0.01745	0.03582	0.4871	72	0.781503		NDEONHPJ_00610	No	0.536029	1.01	0.9962	0.01329	0.02142	0.6202	155	0.906819		NDEONHPJ_00622	No	0.513806	1.044	1.017
	NDEONHPJ_00610	No	0.989991	0.9975	0.9978	-0.0002696	0.02146	0.01256	158	0.998232		NDEONHPJ_00622	No	0.625926	1.044	1.053	-0.009569	0.01949	0.4911	42	0.867718		NDEONHPJ_00619	No	0.649086	1.04	1.033	0.006988	0.01533	0.4559	163	0.796228		NDEONHPJ_00611	No	0.227036	1.019	0.968	0.05078	0.04154	1.222	53	0.800065		NDEONHPJ_00623	No	0.769042	1.002	0.994
	NDEONHPJ_00611	No	0.529567	1.036	1.012	0.0235	0.03717	0.6324	59	0.871667		NDEONHPJ_00623	No	0.702666	1.049	1.066	-0.0173	0.04482	0.386	26	0.902203		NDEONHPJ_00620	No	0.856733	1.094	1.097	-0.003332	0.01843	0.1808	168	0.922507		NDEONHPJ_00612	No	0.130129	0.9184	0.9977	-0.07924	0.05174	1.532	70	0.712245		NDEONHPJ_00624	No	0.288288	0.9947	1.013
	NDEONHPJ_00612	No	0.688273	1.041	1.026	0.01508	0.03743	0.4028	72	0.938667		NDEONHPJ_00624	No	0.088806	1.064	1.044	0.01939	0.01136	1.707	303	0.406575		NDEONHPJ_00621	No	0.177826	1.016	1.042	-0.02603	0.01906	1.366	53	0.360331		NDEONHPJ_00613	No	0.11513	1.017	0.9864	0.03087	0.01932	1.598	63	0.712245		NDEONHPJ_00625	No	0.239548	1.03	0.9878
	NDEONHPJ_00613	No	0.241746	1.039	1.017	0.0224	0.01897	1.181	67	0.732315		NDEONHPJ_00625	No	0.499347	1.024	1.04	-0.01604	0.0236	0.6797	59	0.803008		NDEONHPJ_00622	Yes	0.001141	1.009	1.053	-0.04447	0.01293	3.44	53	0.008948		NDEONHPJ_00614	No	0.65511	0.9889	0.9949	-0.006064	0.01356	0.4472	256	0.934042		NDEONHPJ_00626	No	0.190333	1.004	0.9857
	NDEONHPJ_00614	No	0.400645	0.9904	1.006	-0.01531	0.01818	0.8418	265	0.82599		NDEONHPJ_00626	No	0.191576	1.072	1.056	0.01565	0.01193	1.311	166	0.548359		NDEONHPJ_00623	No	0.196116	1.015	1.066	-0.05122	0.03886	1.318	35	0.386542		NDEONHPJ_00615	No	0.15303	0.9694	0.9935	-0.02407	0.01678	1.434	210	0.742447		NDEONHPJ_00627	No	0.201859	1.019	0.997
	NDEONHPJ_00615	No	0.350265	1.034	1.046	-0.01176	0.01256	0.9361	213	0.805701		NDEONHPJ_00627	No	0.247367	1.043	1.001	0.04283	0.03668	1.168	63	0.611684		NDEONHPJ_00624	No	0.264295	1.031	1.044	-0.01293	0.01157	1.118	356	0.465811		NDEONHPJ_00616	No	0.588705	0.9932	1.011	-0.01734	0.03172	0.5466	30	0.919875		NDEONHPJ_00628	No	0.496688	0.9973	1.009
	NDEONHPJ_00616	No	0.975418	1.029	1.03	-0.00102	0.03282	0.03107	30	0.991992		NDEONHPJ_00628	No	0.733732	1.016	1.006	0.009952	0.02917	0.3412	94	0.915357		NDEONHPJ_00625	No	0.591503	1.03	1.04	-0.01033	0.01916	0.5391	72	0.754901		NDEONHPJ_00617	No	0.555446	1.011	1.003	0.007971	0.0135	0.5905	224	0.909365		NDEONHPJ_00629	No	0.183158	1.01	0.95
	NDEONHPJ_00617	No	0.950252	1.031	1.03	0.000932	0.01492	0.06246	229	0.984955		NDEONHPJ_00629	No	0.105063	1.044	0.9663	0.07758	0.04717	1.644	63	0.441292		NDEONHPJ_00626	No	0.400591	1.068	1.056	0.01197	0.01421	0.8423	202	0.603762		NDEONHPJ_00618	No	0.378482	0.9659	0.9948	-0.02893	0.03266	0.8859	75	0.85528		NDEONHPJ_00630	No	0.045237	1.043	0.985
	NDEONHPJ_00618	No	0.646037	1.018	1.028	-0.01033	0.0224	0.4611	75	0.924894		NDEONHPJ_00630	No	0.015736	1.07	1.015	0.05552	0.02269	2.447	130	0.168172		NDEONHPJ_00627	No	0.207092	1.036	1.001	0.03521	0.0277	1.271	85	0.398926		NDEONHPJ_00619	No	0.763882	0.9896	0.9975	-0.00784	0.02606	0.3009	161	0.96187		NDEONHPJ_00631			0.5023	0
	NDEONHPJ_00619	No	0.743701	1.022	1.033	-0.01086	0.03316	0.3275	159	0.952353		NDEONHPJ_00631			0.02497	0	0.02497						NDEONHPJ_00628	No	0.358635	1.03	1.006	0.02399	0.02602	0.9221	104	0.560518		NDEONHPJ_00620	No	0.638289	0.9737	0.9837	-0.01005	0.02134	0.4711	141	0.931438		NDEONHPJ_00634	No	0.484294	1.06	1.017
	NDEONHPJ_00620	No	0.914979	1.095	1.097	-0.002339	0.02187	0.1069	144	0.982473		NDEONHPJ_00634	No	0.026088	0.9464	0.8521	0.09427	0.0402	2.345	29	0.218753		NDEONHPJ_00629	No	0.054366	1.038	0.9663	0.0717	0.03674	1.952	83	0.162254		NDEONHPJ_00621	No	0.414883	0.9873	1.022	-0.03492	0.04251	0.8214	56	0.869213		NDEONHPJ_00635	No	0.612472	1.026	1.004
	NDEONHPJ_00621	No	0.326714	0.9988	1.042	-0.0432	0.04367	0.9891	58	0.786681		NDEONHPJ_00635	No	0.364701	1.002	1.028	-0.02602	0.02845	0.9145	52	0.708469		NDEONHPJ_00630	No	0.156847	1.037	1.015	0.02265	0.01593	1.422	185	0.335893		NDEONHPJ_00622	No	0.520307	0.9911	1.017	-0.02544	0.03933	0.6469	57	0.902336		NDEONHPJ_00636	No	0.208544	1.002	0.9802
	NDEONHPJ_00622	No	0.732362	1.04	1.053	-0.01352	0.03936	0.3436	58	0.947885		NDEONHPJ_00636	No	0.137673	1.035	1.008	0.02776	0.01846	1.504	62	0.493523		NDEONHPJ_00631			0.262	0	0.262						NDEONHPJ_00623	No	0.796793	0.9883	0.994	-0.005722	0.02206	0.2594	36	0.967763		NDEONHPJ_00637	No	0.138949	1.012	0.9903
	NDEONHPJ_00623	No	0.68393	1.045	1.066	-0.02115	0.05155	0.4102	38	0.936405		NDEONHPJ_00637	No	0.434171	1.031	1.016	0.01525	0.01937	0.787	64	0.761563		NDEONHPJ_00634	Yes	0.001273	0.9581	0.8521	0.1059	0.03007	3.523	33	0.009677		NDEONHPJ_00624	No	0.438458	0.9992	1.013	-0.01335	0.01721	0.7757	333	0.871148		NDEONHPJ_00638	No	0.755633	1.015	0.9929
	NDEONHPJ_00624	No	0.503091	1.031	1.044	-0.01286	0.01918	0.6704	337	0.861869		NDEONHPJ_00638	No	0.899951	0.9556	0.9665	-0.01093	0.07996	0.1367	3	0.969307		NDEONHPJ_00635	No	0.342333	1.005	1.028	-0.02353	0.02461	0.9562	68	0.544866		NDEONHPJ_00625	No	0.956701	0.9889	0.9878	0.001139	0.02092	0.05443	103	0.992442		NDEONHPJ_00639	No	0.146167	1.048	0.9843
	NDEONHPJ_00625	No	0.452079	1.018	1.04	-0.02232	0.02958	0.7547	108	0.848368		NDEONHPJ_00639	No	0.470229	1.065	1.036	0.02931	0.04026	0.7281	46	0.785316		NDEONHPJ_00636	No	0.03809	1.04	1.008	0.03199	0.01516	2.11	77	0.126805		NDEONHPJ_00626	No	0.331991	0.9638	0.9857	-0.02192	0.02254	0.9723	219	0.847771		NDEONHPJ_00640	No	0.495123	0.9957	0.9874
	NDEONHPJ_00626	No	0.696526	1.047	1.056	-0.009714	0.02487	0.3905	226	0.940476		NDEONHPJ_00640	No	0.744888	1.016	1.02	-0.003945	0.0121	0.3259	182	0.917308		NDEONHPJ_00637	No	0.902142	1.018	1.016	0.001952	0.01582	0.1234	78	0.948686		NDEONHPJ_00627	No	0.675235	1.004	0.997	0.006718	0.01597	0.4206	77	0.941206		NDEONHPJ_00641	No	0.061305	1.032	0.9827
	NDEONHPJ_00627	No	0.047497	1.063	1.001	0.06258	0.0311	2.012	81	0.424814		NDEONHPJ_00641	No	0.189737	1.049	1.028	0.02011	0.01522	1.321	94	0.546266		NDEONHPJ_00638	No	0.354068	0.8791	0.9665	-0.08744	0.07996	1.094	3	0.55614		NDEONHPJ_00628	No	0.633059	1.001	1.009	-0.007715	0.0161	0.4791	90	0.928895		NDEONHPJ_00642	No	0.457021	1.016	0.9961
	NDEONHPJ_00628	No	0.812342	1.014	1.006	0.008329	0.03498	0.2381	93	0.966584		NDEONHPJ_00642	No	0.320752	1.034	0.9984	0.03587	0.03596	0.9975	109	0.67431		NDEONHPJ_00639	No	0.447892	1.021	1.036	-0.01452	0.01898	0.7646	53	0.644228		NDEONHPJ_00629	No	0.006848	1.048	0.95	0.09804	0.03533	2.775	81	0.303123		NDEONHPJ_00643	No	0.165835	1.065	1.011
	NDEONHPJ_00629	No	0.160715	1.031	0.9663	0.0649	0.04585	1.415	82	0.649142		NDEONHPJ_00643	No	0.585718	1.068	1.053	0.01484	0.02685	0.5525	24	0.850837		NDEONHPJ_00640	No	0.631711	1.026	1.02	0.005302	0.01105	0.48	221	0.784213		NDEONHPJ_00630	No	0.09258	1.018	0.985	0.03321	0.01965	1.69	204	0.66168		NDEONHPJ_00644	No	0.001649	1.063	0.9681
	NDEONHPJ_00630	No	0.229979	1.042	1.015	0.02694	0.02238	1.204	218	0.723207		NDEONHPJ_00644	Yes	0.000142	1.071	0.9943	0.07655	0.01923	3.981	87	0.007787		NDEONHPJ_00641	No	0.665218	1.034	1.028	0.005346	0.01232	0.4338	118	0.808481		NDEONHPJ_00631				0							NDEONHPJ_00645	No	0.337094	1.029	0.9918
	NDEONHPJ_00631				0							NDEONHPJ_00645	No	0.995139	1.02	1.019	0.0002318	0.03753	0.006178	18	0.99745		NDEONHPJ_00642	No	0.58824	1.014	0.9984	0.01555	0.02866	0.5427	136	0.751567		NDEONHPJ_00634	No	0.69988	0.9986	1.017	-0.018	0.04629	0.3888	34	0.945981		NDEONHPJ_00646	No	0.090366	1.016	0.9876
	NDEONHPJ_00634	No	0.022862	0.9519	0.8521	0.09976	0.04179	2.387	33	0.30429		NDEONHPJ_00646	No	0.214783	1.042	1.023	0.01965	0.01577	1.246	145	0.581312		NDEONHPJ_00643	No	0.141836	1.025	1.053	-0.0281	0.01867	1.505	33	0.313432		NDEONHPJ_00635	No	0.782799	0.9928	1.004	-0.01093	0.03941	0.2774	44	0.965692		NDEONHPJ_00647	No	0.51144	1.009	0.9993
	NDEONHPJ_00635	No	0.984964	1.029	1.028	0.0006915	0.03649	0.01895	45	0.995522		NDEONHPJ_00647	No	0.914577	1.038	1.04	-0.002722	0.0253	0.1076	89	0.972619		NDEONHPJ_00644	No	0.037071	1.023	0.9943	0.02893	0.01371	2.11	114	0.123869		NDEONHPJ_00636	No	0.071854	1.02	0.9802	0.03937	0.02159	1.824	81	0.633216		NDEONHPJ_00648				1.034
	NDEONHPJ_00636	No	0.061852	1.05	1.008	0.04199	0.02219	1.892	86	0.471405		NDEONHPJ_00648				1.019							NDEONHPJ_00645	No	0.29867	1.078	1.019	0.05845	0.05507	1.061	25	0.498503		NDEONHPJ_00637	No	0.020141	1.024	0.9903	0.03379	0.0143	2.363	96	0.482133		NDEONHPJ_00649	No	0.195446	1.023	0.9988
	NDEONHPJ_00637	No	0.092639	1.047	1.016	0.03134	0.01847	1.697	106	0.549826		NDEONHPJ_00649	No	0.059756	1.041	1.016	0.02506	0.01322	1.896	157	0.331106		NDEONHPJ_00646	No	0.641524	1.016	1.023	-0.006649	0.01426	0.4663	194	0.790498		NDEONHPJ_00638	No	0.179665	0.6556	0.9929	-0.3373	0.2221	1.519	6	0.771394		NDEONHPJ_00650	No	0.398833	0.9726	0.9621
	NDEONHPJ_00638	No	0.118712	0.5879	0.9665	-0.3786	0.2081	1.819	6	0.589904		NDEONHPJ_00650	No	0.041227	1.013	0.9739	0.03921	0.01906	2.058	162	0.277906		NDEONHPJ_00647	No	0.041213	0.9862	1.04	-0.05424	0.0262	2.07	92	0.133962		NDEONHPJ_00639	No	0.625701	0.9972	0.9843	0.01293	0.02634	0.4908	50	0.928178		NDEONHPJ_00651	No	0.129851	0.9905	0.9611
	NDEONHPJ_00639	No	0.693329	1.023	1.036	-0.01251	0.03156	0.3965	52	0.93975		NDEONHPJ_00651	No	0.018226	1.006	0.9698	0.03622	0.01526	2.374	306	0.179761		NDEONHPJ_00648	No	0.669985	1.033	1.019	0.014	0.03048	0.4591	4	0.812281		NDEONHPJ_00640	No	0.313251	1.008	0.9874	0.02059	0.02037	1.011	213	0.839058		NDEONHPJ_00652	No	0.362177	0.9073	0.9238
	NDEONHPJ_00640	No	0.953328	1.022	1.02	0.001237	0.02111	0.05859	218	0.984955		NDEONHPJ_00652	No	0.401888	0.9445	0.956	-0.01149	0.01367	0.8407	147	0.73504		NDEONHPJ_00649	No	0.024755	1.047	1.016	0.03033	0.01339	2.266	165	0.094155		NDEONHPJ_00641	No	0.036118	1.022	0.9827	0.03897	0.01839	2.118	126	0.579467		NDEONHPJ_00653	No	0.461567	0.9438	0.9285
	NDEONHPJ_00641	No	0.935056	1.03	1.028	0.001545	0.01892	0.08164	130	0.984193		NDEONHPJ_00653	No	0.280832	0.9581	0.9798	-0.02169	0.01993	1.088	60	0.641144		NDEONHPJ_00650	No	0.013159	1.012	0.9739	0.0385	0.01539	2.502	199	0.058156		NDEONHPJ_00642	No	0.167045	1.016	0.9961	0.02001	0.01442	1.387	184	0.757001		NDEONHPJ_00654	No	0.436923	0.9792	1.001
	NDEONHPJ_00642	No	0.099313	1.03	0.9984	0.03132	0.01891	1.656	190	0.555322		NDEONHPJ_00654	No	0.561537	1.027	1.045	-0.01795	0.03072	0.5844	51	0.836113		NDEONHPJ_00651	No	0.161644	0.9884	0.9698	0.01864	0.01329	1.403	332	0.342147		NDEONHPJ_00643	No	0.564474	1.03	1.011	0.01886	0.03236	0.5829	29	0.912145		NDEONHPJ_00655	No	0.390055	1.025	0.998
	NDEONHPJ_00643	No	0.811801	1.043	1.053	-0.0103	0.04291	0.2401	31	0.966584		NDEONHPJ_00655	No	0.359808	1.063	1.038	0.02498	0.02705	0.9234	55	0.702196		NDEONHPJ_00652	Yes	0.0012	0.9057	0.956	-0.05026	0.0153	3.284	207	0.00928		NDEONHPJ_00644	No	0.003046	1.015	0.9681	0.04641	0.01539	3.015	143	0.195816		NDEONHPJ_00656	No	0.179615	1.038	1.001
	NDEONHPJ_00644	No	0.072027	1.026	0.9943	0.03193	0.01762	1.812	151	0.489277		NDEONHPJ_00656	No	0.482652	1.036	1.047	-0.01133	0.01606	0.7055	77	0.796288		NDEONHPJ_00653	No	0.020039	0.9383	0.9798	-0.04149	0.01743	2.381	69	0.08018		NDEONHPJ_00645	No	0.135156	1.046	0.9918	0.05462	0.03532	1.546	24	0.721668		NDEONHPJ_00657	No	0.914437	0.9933	0.9915
	NDEONHPJ_00645	No	0.332858	1.082	1.019	0.06261	0.06329	0.9892	23	0.791593		NDEONHPJ_00657	No	0.545315	1.038	1.027	0.0113	0.01857	0.6086	55	0.827047		NDEONHPJ_00654	No	0.230932	1.02	1.045	-0.02528	0.02083	1.213	48	0.428244		NDEONHPJ_00646	No	0.608091	0.9971	0.9876	0.00943	0.01837	0.5134	274	0.92481		NDEONHPJ_00658	No	0.860862	0.863	0.8716
	NDEONHPJ_00646	No	0.927736	1.021	1.023	-0.001694	0.01867	0.09077	297	0.983271		NDEONHPJ_00658	No	0.358247	0.9307	0.8855	0.04515	0.04889	0.9235	89	0.701457		NDEONHPJ_00655	No	0.166137	1.014	1.038	-0.02427	0.01733	1.4	65	0.34533		NDEONHPJ_00647	No	0.576437	0.9776	0.9993	-0.0217	0.03873	0.5602	114	0.918092		NDEONHPJ_00659	No	0.902604	1.005	1.009
	NDEONHPJ_00647	No	0.23673	0.9925	1.04	-0.04789	0.04027	1.189	120	0.731213		NDEONHPJ_00659	No	0.426558	1.084	1.027	0.05706	0.06994	0.8159	16	0.75473		NDEONHPJ_00656	No	0.014499	0.9667	1.047	-0.08066	0.03237	2.491	93	0.063034		NDEONHPJ_00648				1.034							NDEONHPJ_00660	No	0.149631	1.027	0.9967
	NDEONHPJ_00648				1.019							NDEONHPJ_00660	No	0.212629	1.035	1.017	0.0173	0.01378	1.255	93	0.578183		NDEONHPJ_00657	No	0.27288	1.008	1.027	-0.01817	0.01644	1.106	67	0.473475		NDEONHPJ_00649	No	0.664861	0.9897	0.9988	-0.009079	0.02092	0.4339	183	0.93696		NDEONHPJ_00661	No	0.332029	0.9496	0.9659
	NDEONHPJ_00649	No	0.132172	0.9685	1.016	-0.0477	0.03155	1.512	191	0.609674		NDEONHPJ_00661	No	0.468469	1.043	1.032	0.01127	0.01549	0.7276	106	0.785316		NDEONHPJ_00658	Yes	<0.000001	0.4023	0.8855	-0.4832	0.05171	9.344	114	<0.000001		NDEONHPJ_00650	No	0.15836	0.9812	0.9621	0.01908	0.01347	1.417	170	0.75194		NDEONHPJ_00662	No	0.969253	0.9888	0.9882
	NDEONHPJ_00650	No	0.104723	1.005	0.9739	0.03074	0.01885	1.631	172	0.568516		NDEONHPJ_00662	No	0.841693	1.042	1.045	-0.002928	0.01463	0.2002	109	0.947904		NDEONHPJ_00659	No	0.481371	1.005	1.027	-0.02241	0.03116	0.719	18	0.671246		NDEONHPJ_00651	No	0.432209	0.9737	0.9611	0.01263	0.01606	0.7864	324	0.870798		NDEONHPJ_00663	No	0.58826	0.9713	0.9591
	NDEONHPJ_00651	No	0.059323	0.9993	0.9698	0.0295	0.01559	1.892	334	0.467859		NDEONHPJ_00663	No	0.485686	1.003	1.012	-0.008939	0.01279	0.6987	173	0.79773		NDEONHPJ_00660	No	0.204887	0.9849	1.017	-0.03241	0.02544	1.274	130	0.396634		NDEONHPJ_00652	No	0.710114	0.93	0.9238	0.006236	0.01675	0.3724	160	0.951663		NDEONHPJ_00664	No	0.080152	0.7242	0.7653
	NDEONHPJ_00652	No	0.007534	0.9178	0.956	-0.03813	0.01409	2.707	159	0.163818		NDEONHPJ_00664	No	0.406599	0.98	0.9981	-0.01814	0.02179	0.8323	147	0.739505		NDEONHPJ_00661	No	0.017086	0.9838	1.032	-0.04777	0.01978	2.415	136	0.071228		NDEONHPJ_00653	No	0.048871	0.9837	0.9285	0.05526	0.02745	2.013	57	0.60257		NDEONHPJ_00665	No	0.441889	1.001	1.016
	NDEONHPJ_00653	No	0.425978	0.9581	0.9798	-0.02171	0.02708	0.8016	59	0.835462		NDEONHPJ_00665	No	0.041496	1.018	1.061	-0.04299	0.0205	2.097	46	0.277906		NDEONHPJ_00662	Yes	0.000649	0.9987	1.045	-0.04597	0.01316	3.494	132	0.005661		NDEONHPJ_00654	No	0.491172	1.034	1.001	0.03305	0.04771	0.6928	58	0.890704		NDEONHPJ_00666	No	0.812568	0.9895	0.9761
	NDEONHPJ_00654	No	0.450949	1.008	1.045	-0.03716	0.04896	0.7589	59	0.848368		NDEONHPJ_00666	No	0.700633	1.043	1.055	-0.01134	0.02922	0.3879	32	0.901907		NDEONHPJ_00663	No	0.652831	1.007	1.012	-0.005742	0.01275	0.4505	213	0.799314		NDEONHPJ_00655	No	0.979777	0.9987	0.998	0.0007539	0.02964	0.02544	71	0.997389		NDEONHPJ_00667	No	0.573366	1.046	1.024
	NDEONHPJ_00655	No	0.729455	1.029	1.038	-0.008665	0.02496	0.3472	74	0.947505		NDEONHPJ_00667	No	0.402015	1.032	1.07	-0.03794	0.04335	0.8752	10	0.73504		NDEONHPJ_00664	No	0.951823	0.9995	0.9981	0.001432	0.02366	0.0605	177	0.975788		NDEONHPJ_00656	No	0.791894	0.9932	1.001	-0.007428	0.02806	0.2647	83	0.966818		NDEONHPJ_00668	No	0.265821	1.015	0.9792
	NDEONHPJ_00656	No	0.369688	1.023	1.047	-0.0243	0.02695	0.9016	89	0.816025		NDEONHPJ_00668	No	0.974462	1.03	1.029	0.001198	0.03721	0.03218	47	0.991015		NDEONHPJ_00665	No	0.189743	1.024	1.061	-0.03705	0.02782	1.332	44	0.377135		NDEONHPJ_00657	No	0.060747	1.037	0.9915	0.04519	0.02366	1.91	62	0.620564		NDEONHPJ_00669	No	0.786546	1.006	0.9978
	NDEONHPJ_00657	No	0.669182	1.038	1.027	0.01168	0.02722	0.4293	64	0.930593		NDEONHPJ_00669	No	0.264168	1.037	1.013	0.02401	0.02136	1.124	87	0.627172		NDEONHPJ_00666	No	0.090092	1.003	1.055	-0.05182	0.02977	1.74	37	0.232443		NDEONHPJ_00658	No	0.426813	0.837	0.8716	-0.03466	0.04342	0.7983	90	0.870798		NDEONHPJ_00670	No	0.70865	0.9931	0.9987
	NDEONHPJ_00658	Yes	2e-05	0.6402	0.8855	-0.2454	0.05442	4.508	90	0.002353		NDEONHPJ_00670	No	0.636824	1.029	1.023	0.005911	0.01251	0.4727	254	0.871941		NDEONHPJ_00667	No	0.278116	1.025	1.07	-0.04448	0.03942	1.128	14	0.478963		NDEONHPJ_00659	No	0.470466	1.044	1.009	0.03429	0.04669	0.7344	22	0.88846		NDEONHPJ_00671	No	0.252173	1.013	0.9886
	NDEONHPJ_00659	No	0.992958	1.027	1.027	-0.0003207	0.03592	0.008927	22	0.99828		NDEONHPJ_00671	No	0.033308	1.049	0.9943	0.05442	0.02526	2.154	116	0.24568		NDEONHPJ_00668	No	0.893524	1.025	1.029	-0.003808	0.02834	0.1344	63	0.944209		NDEONHPJ_00660	No	0.24242	1.022	0.9967	0.02515	0.0214	1.175	116	0.808922		NDEONHPJ_00672	No	0.119304	1.02	0.9853
	NDEONHPJ_00660	No	0.940771	1.019	1.017	0.002099	0.02819	0.07446	121	0.984955		NDEONHPJ_00672	No	0.129611	1.036	1.009	0.02702	0.01769	1.528	105	0.478692		NDEONHPJ_00669	No	0.914693	1.014	1.013	0.001824	0.01698	0.1074	96	0.956659		NDEONHPJ_00661	No	0.493809	0.9817	0.9659	0.01582	0.02305	0.6863	122	0.890704		NDEONHPJ_00673	No	0.429279	0.9817	1.007
	NDEONHPJ_00661	No	0.512594	1.014	1.032	-0.01776	0.02704	0.6566	130	0.865017		NDEONHPJ_00673	No	0.757864	0.9951	1.009	-0.01392	0.04492	0.31	50	0.918604		NDEONHPJ_00670	No	0.372096	1.015	1.023	-0.00792	0.008861	0.8938	320	0.576615		NDEONHPJ_00662	No	0.355115	1.001	0.9882	0.01317	0.01419	0.9279	133	0.852663		NDEONHPJ_00674	No	0.501152	1.019	0.9963
	NDEONHPJ_00662	No	0.20996	1.021	1.045	-0.02343	0.0186	1.259	140	0.700806		NDEONHPJ_00674	No	0.080057	0.9967	1.028	-0.03127	0.01766	1.771	88	0.3849		NDEONHPJ_00671	No	0.880808	0.9903	0.9943	-0.004029	0.02682	0.1502	133	0.937884		NDEONHPJ_00663	No	0.706319	0.9665	0.9591	0.007422	0.01966	0.3774	176	0.949241		NDEONHPJ_00675	No	0.941493	1.014	1.01
	NDEONHPJ_00663	No	0.215191	1.034	1.012	0.02179	0.01752	1.244	177	0.708744		NDEONHPJ_00675	No	0.171458	0.9807	1.035	-0.05458	0.03515	1.553	6	0.527515		NDEONHPJ_00672	No	0.564324	1.017	1.009	0.008446	0.01461	0.578	126	0.734002		NDEONHPJ_00664	No	0.112097	0.7206	0.7653	-0.04477	0.028	1.599	135	0.704872		NDEONHPJ_00676	No	0.274344	1.042	0.9911
	NDEONHPJ_00664	No	0.273117	1.033	0.9981	0.03516	0.03196	1.1	141	0.748945		NDEONHPJ_00676	No	0.251042	1.05	1.022	0.02808	0.02417	1.162	48	0.615658		NDEONHPJ_00673	No	0.549949	0.9837	1.009	-0.02538	0.04219	0.6015	55	0.725104		NDEONHPJ_00665	No	0.866911	1.028	1.016	0.01186	0.07034	0.1687	40	0.984871		NDEONHPJ_00677	No	0.150236	0.9477	0.9935
	NDEONHPJ_00665	No	0.536936	1.019	1.061	-0.0429	0.06888	0.6228	40	0.874437		NDEONHPJ_00677	No	0.772816	0.9975	0.9875	0.009943	0.03411	0.2915	28	0.92374		NDEONHPJ_00674	No	0.063416	1.001	1.028	-0.02653	0.01416	1.874	117	0.180408		NDEONHPJ_00666	No	0.127149	1.068	0.9761	0.09162	0.0584	1.569	30	0.712245		NDEONHPJ_00678	No	0.081006	1.05	1.002
	NDEONHPJ_00666	No	0.437939	1.08	1.055	0.02524	0.03214	0.7855	32	0.844661		NDEONHPJ_00678	No	0.050535	1.095	1.012	0.08324	0.04097	2.032	32	0.301811		NDEONHPJ_00675	No	0.572608	1.016	1.035	-0.0192	0.03244	0.5918	7	0.739228		NDEONHPJ_00667	No	0.548672	0.9835	1.024	-0.0405	0.06705	0.604	48	0.908955		NDEONHPJ_00679	No	0.334903	1.002	1.03
	NDEONHPJ_00667	No	0.165568	0.9987	1.07	-0.0709	0.0504	1.407	51	0.652545		NDEONHPJ_00679	No	0.92212	1.024	1.027	-0.002702	0.02739	0.09865	28	0.973849		NDEONHPJ_00676	No	0.983661	1.022	1.022	-0.0003344	0.01627	0.02055	69	0.994568		NDEONHPJ_00668	No	0.641797	0.9875	0.9792	0.008379	0.01793	0.4672	69	0.932473		NDEONHPJ_00680	No	0.396683	0.9641	1.025
	NDEONHPJ_00668	No	0.166273	0.9875	1.029	-0.04155	0.02971	1.398	72	0.652545		NDEONHPJ_00680	No	0.599905	1.028	1.097	-0.06873	0.1208	0.5688	4	0.858525		NDEONHPJ_00677	No	0.109028	1.036	0.9875	0.04822	0.02947	1.637	43	0.263775		NDEONHPJ_00669	No	0.616488	1.005	0.9978	0.006915	0.01375	0.5028	81	0.92481		NDEONHPJ_00681	No	0.469146	0.9858	0.9998
	NDEONHPJ_00669	No	0.505706	1.026	1.013	0.01383	0.02069	0.6686	79	0.861869		NDEONHPJ_00681	No	0.930835	1.016	1.017	-0.001325	0.01525	0.08687	276	0.976779		NDEONHPJ_00678	No	0.587971	1.026	1.012	0.01483	0.0272	0.5453	50	0.751501		NDEONHPJ_00670	No	0.490634	0.9888	0.9987	-0.009877	0.01431	0.6901	330	0.890704		NDEONHPJ_00682	No	0.271397	1.027	1.005
	NDEONHPJ_00670	No	0.313152	1.008	1.023	-0.01481	0.01466	1.01	340	0.78525		NDEONHPJ_00682	No	0.537036	1.033	1.023	0.009753	0.01575	0.6191	116	0.821987		NDEONHPJ_00679	No	0.896226	1.024	1.027	-0.002812	0.0214	0.1314	36	0.94533		NDEONHPJ_00671	No	0.371009	1.007	0.9886	0.01805	0.02012	0.8972	154	0.852663		NDEONHPJ_00683	No	0.760436	1.006	1
	NDEONHPJ_00671	No	0.125014	1.035	0.9943	0.04076	0.02643	1.542	159	0.601829		NDEONHPJ_00683	No	0.602796	1.034	1.023	0.01104	0.02111	0.5232	59	0.859146		NDEONHPJ_00680	No	0.15871	0.953	1.097	-0.1436	0.08677	1.656	5	0.338418		NDEONHPJ_00672	No	0.778128	0.9912	0.9853	0.005843	0.0207	0.2822	157	0.964564		NDEONHPJ_00684	No	0.411567	1.042	1.008
	NDEONHPJ_00672	No	0.204375	1.028	1.009	0.01994	0.01565	1.274	166	0.6938		NDEONHPJ_00684	No	0.823715	1.022	1.016	0.005656	0.02525	0.224	47	0.943311		NDEONHPJ_00681	No	0.965164	1.017	1.017	-0.0004569	0.01045	0.04371	347	0.983326		NDEONHPJ_00673	No	0.973421	1.006	1.007	-0.001022	0.03052	0.03348	50	0.997196		NDEONHPJ_00685	No	0.312412	0.9963	0.9707
	NDEONHPJ_00673	No	0.195419	1.04	1.009	0.03139	0.02391	1.313	49	0.69062		NDEONHPJ_00685	No	0.963779	1.012	1.014	-0.001787	0.03904	0.04578	31	0.989382		NDEONHPJ_00682	No	0.329416	1.008	1.023	-0.01567	0.01601	0.979	128	0.52991		NDEONHPJ_00674	No	0.760978	1.003	0.9963	0.006933	0.02274	0.3049	114	0.96187		NDEONHPJ_00686	No	0.490833	0.9847	0.9991
	NDEONHPJ_00674	No	0.387196	1.008	1.028	-0.0201	0.02316	0.868	116	0.821505		NDEONHPJ_00686	No	0.179293	0.9795	1.016	-0.03687	0.02697	1.367	40	0.536929		NDEONHPJ_00683	No	0.308239	1.006	1.023	-0.01616	0.01575	1.026	71	0.508352		NDEONHPJ_00675	No	0.649148	0.9942	1.01	-0.01626	0.03398	0.4786	6	0.933576		NDEONHPJ_00687	No	0.884587	0.9942	0.9961
	NDEONHPJ_00675	No	0.126058	0.9916	1.035	-0.04365	0.02458	1.776	6	0.601829		NDEONHPJ_00687	No	0.866027	1.032	1.03	0.001825	0.0108	0.1689	205	0.957284		NDEONHPJ_00684	No	0.423681	1.033	1.016	0.01634	0.02026	0.8062	54	0.624258		NDEONHPJ_00676	No	0.128781	1.026	0.9911	0.03458	0.02257	1.532	95	0.712245		NDEONHPJ_00688	No	0.608133	0.9973	1.005
	NDEONHPJ_00676	No	0.823621	1.018	1.022	-0.004387	0.01963	0.2235	99	0.969436		NDEONHPJ_00688	No	0.165527	1.007	1.021	-0.01361	0.009796	1.389	406	0.522303		NDEONHPJ_00685	No	0.502402	1.035	1.014	0.02112	0.03126	0.6757	49	0.690518		NDEONHPJ_00677	No	0.008415	1.082	0.9935	0.08827	0.03063	2.882	23	0.331922		NDEONHPJ_00689	No	0.867202	1.013	1.016
	NDEONHPJ_00677	No	0.019376	1.111	0.9875	0.1238	0.04924	2.514	23	0.277787		NDEONHPJ_00689	No	0.834622	1.032	1.038	-0.005445	0.02601	0.2093	100	0.945248		NDEONHPJ_00686	No	0.299314	1.036	1.016	0.0197	0.0188	1.048	55	0.498962		NDEONHPJ_00678	No	0.05372	1.128	1.002	0.1257	0.0624	2.014	28	0.609354		NDEONHPJ_00690			1.028
	NDEONHPJ_00678	No	0.120027	1.137	1.012	0.1255	0.0784	1.6	30	0.591292		NDEONHPJ_00690			1.048								NDEONHPJ_00687	No	0.140214	1.015	1.03	-0.01551	0.01048	1.48	233	0.31084		NDEONHPJ_00679	No	0.386006	0.97	1.03	-0.05967	0.06795	0.8782	34	0.859337		NDEONHPJ_00691	No	0.290043	0.9366	0.9667
	NDEONHPJ_00679	No	0.142156	1.075	1.027	0.0475	0.03172	1.497	40	0.622716		NDEONHPJ_00691	No	0.62982	0.9742	0.9916	-0.01739	0.0347	0.5011	8	0.868961		NDEONHPJ_00688	No	0.212755	1.011	1.021	-0.00977	0.007831	1.248	500	0.404396		NDEONHPJ_00680	No	0.95783	1.021	1.025	-0.003546	0.06177	0.05741	3	0.992701		NDEONHPJ_00692	No	0.005329	1.034	0.9835
	NDEONHPJ_00680	No	0.260474	0.9384	1.097	-0.1582	0.1208	1.31	4	0.742564		NDEONHPJ_00692	No	0.075471	1.044	1.01	0.03432	0.01897	1.809	59	0.375395		NDEONHPJ_00689	No	0.104001	0.9959	1.038	-0.0416	0.02541	1.637	128	0.255634		NDEONHPJ_00681	No	0.375944	1.012	0.9998	0.01245	0.01405	0.8865	358	0.852876		NDEONHPJ_00693	No	0.33574	0.9222	0.9814
	NDEONHPJ_00681	No	0.4624	1.026	1.017	0.008859	0.01204	0.7357	359	0.851839		NDEONHPJ_00693	No	0.335909	0.9128	1.016	-0.1033	0.1045	0.9887	18	0.686592		NDEONHPJ_00690			1.01								NDEONHPJ_00682	No	0.550694	0.9937	1.005	-0.01127	0.01884	0.5983	128	0.909365		NDEONHPJ_00694	No	0.696455	0.9919	0.999
	NDEONHPJ_00682	No	0.866889	1.02	1.023	-0.003082	0.01835	0.1679	135	0.975971		NDEONHPJ_00694	No	0.635706	0.8431	0.8591	-0.01598	0.03361	0.4755	81	0.87179		NDEONHPJ_00691	No	0.718553	1.005	0.9916	0.01354	0.03661	0.3698	11	0.843709		NDEONHPJ_00683	No	0.581894	0.9853	1	-0.01522	0.02753	0.5527	86	0.919875		NDEONHPJ_00701	No	0.221268	1.01	0.976
	NDEONHPJ_00683	No	0.193175	0.986	1.023	-0.03669	0.02799	1.311	92	0.688173		NDEONHPJ_00701	No	0.221381	1.056	0.9979	0.05845	0.04721	1.238	51	0.588447		NDEONHPJ_00692	No	0.443575	1.024	1.01	0.01366	0.01775	0.7698	85	0.640678		NDEONHPJ_00684	No	0.687021	0.9946	1.008	-0.01306	0.03222	0.4053	50	0.942177		NDEONHPJ_00702	No	0.062969	1.019	0.9897
	NDEONHPJ_00684	No	0.240944	0.9881	1.016	-0.02815	0.02372	1.187	49	0.732315		NDEONHPJ_00702	No	0.769259	1.023	1.019	0.003683	0.01254	0.2936	313	0.923004		NDEONHPJ_00693	No	0.52309	0.9981	1.016	-0.01805	0.02774	0.6506	19	0.70671		NDEONHPJ_00685	No	0.656765	0.9806	0.9707	0.009906	0.02217	0.4468	55	0.934275		NDEONHPJ_00703	No	0.672248	0.7327	0.7522
	NDEONHPJ_00685	No	0.519978	0.9968	1.014	-0.01718	0.02654	0.6471	61	0.86794		NDEONHPJ_00703	No	0.826299	0.7831	0.7959	-0.01281	0.05813	0.2204	64	0.943311		NDEONHPJ_00694	No	0.684248	0.8471	0.8591	-0.012	0.02941	0.408	93	0.819831		NDEONHPJ_00686	No	0.069216	1.047	0.9991	0.04775	0.02577	1.853	55	0.633216		NDEONHPJ_00704	No	0.018259	1.019	0.9818
	NDEONHPJ_00686	No	0.246464	1.054	1.016	0.03798	0.03243	1.171	56	0.732315		NDEONHPJ_00704	No	0.016961	1.041	1.009	0.03224	0.01341	2.404	240	0.175635		NDEONHPJ_00701	No	0.807474	1.007	0.9979	0.008841	0.03614	0.2447	67	0.899356		NDEONHPJ_00687	No	0.48832	1.006	0.9961	0.009942	0.01433	0.694	241	0.890704		NDEONHPJ_00705	No	0.407462	1.003	0.9857
	NDEONHPJ_00687	No	0.755412	1.026	1.03	-0.004486	0.01438	0.3119	248	0.953739		NDEONHPJ_00705	No	0.042979	1.034	1.014	0.01944	0.009521	2.042	141	0.283138		NDEONHPJ_00702	No	0.672667	1.015	1.019	-0.004618	0.01092	0.4228	386	0.813824		NDEONHPJ_00688	No	0.929119	1.004	1.005	-0.000916	0.01029	0.089	525	0.991649		NDEONHPJ_00706	No	0.934725	0.9945	0.9966
	NDEONHPJ_00688	No	0.783519	1.024	1.021	0.002859	0.0104	0.2749	553	0.962784		NDEONHPJ_00706	No	0.980022	1.01	1.01	-0.0004452	0.01768	0.02518	45	0.991765		NDEONHPJ_00703	Yes	0.006172	0.6736	0.7959	-0.1224	0.04358	2.808	86	0.033362		NDEONHPJ_00689	No	0.297437	0.9962	1.016	-0.02009	0.01917	1.048	85	0.831575		NDEONHPJ_00707	No	0.531759	0.9936	1.019
	NDEONHPJ_00689	No	0.471666	1.015	1.038	-0.02282	0.03157	0.7229	88	0.852893		NDEONHPJ_00707	No	0.267396	1.046	1.009	0.03619	0.03133	1.155	14	0.631795		NDEONHPJ_00704	No	0.946585	1.01	1.009	0.000687	0.01025	0.06705	337	0.974136		NDEONHPJ_00691	No	0.903517	0.962	0.9667	-0.0047	0.03812	0.1233	15	0.985871		NDEONHPJ_00708	No	0.523024	1.009	0.9993
	NDEONHPJ_00691	No	0.691928	0.9766	0.9916	-0.01499	0.03715	0.4035	16	0.939315		NDEONHPJ_00708	No	0.308672	1.029	1.011	0.01819	0.01781	1.021	153	0.664097		NDEONHPJ_00705	No	0.847374	1.016	1.014	0.001823	0.00946	0.1928	176	0.918081		NDEONHPJ_00692	No	0.841697	0.9922	0.9835	0.008722	0.04351	0.2004	72	0.978986		NDEONHPJ_00709	No	0.039675	1.037	0.9689
	NDEONHPJ_00692	No	0.85669	1.003	1.01	-0.006518	0.03596	0.1812	74	0.974352		NDEONHPJ_00709	No	0.067479	1.015	0.9848	0.0301	0.01626	1.851	88	0.356718		NDEONHPJ_00706	No	0.343236	1.027	1.01	0.01699	0.01781	0.9544	69	0.545056		NDEONHPJ_00693	No	0.472986	1.006	0.9814	0.02473	0.03409	0.7253	36	0.889547		NDEONHPJ_00710	No	0.738243	1.01	1.001
	NDEONHPJ_00693	No	0.824178	1.001	1.016	-0.01521	0.06796	0.2238	36	0.969436		NDEONHPJ_00710	No	0.856796	1.015	1.019	-0.003865	0.02137	0.1808	122	0.955665		NDEONHPJ_00707	No	0.47546	0.9884	1.009	-0.0211	0.02898	0.7281	19	0.666182		NDEONHPJ_00694	No	0.601708	0.9907	0.999	-0.008264	0.01578	0.5237	94	0.923716		NDEONHPJ_00711	No	0.05651	1.034	0.9928
	NDEONHPJ_00694	No	0.007273	0.7738	0.8591	-0.08525	0.03107	2.744	94	0.162152		NDEONHPJ_00711	No	0.619175	1.026	1.019	0.006711	0.01347	0.4984	111	0.864641		NDEONHPJ_00708	No	0.06061	0.9917	1.011	-0.01959	0.01037	1.889	168	0.174866		NDEONHPJ_00701	No	0.021519	1.076	0.976	0.09964	0.04209	2.368	54	0.48731		NDEONHPJ_00712	No	0.330165	0.9745	0.9952
	NDEONHPJ_00701	No	0.294721	1.052	0.9979	0.05403	0.05106	1.058	53	0.768971		NDEONHPJ_00712	No	0.226894	1.001	1.023	-0.02162	0.01784	1.212	212	0.591443		NDEONHPJ_00709	Yes	0.001237	1.033	0.9848	0.0483	0.01458	3.313	114	0.009505		NDEONHPJ_00702	No	0.954078	0.989	0.9897	-0.0006764	0.01174	0.05763	355	0.992326		NDEONHPJ_00713	No	0.551315	0.9842	0.9541
	NDEONHPJ_00702	No	0.838109	1.016	1.019	-0.003019	0.01476	0.2045	367	0.973632		NDEONHPJ_00713	No	0.688538	1.033	1.013	0.02027	0.05027	0.4033	48	0.895229		NDEONHPJ_00710	No	0.47956	1.01	1.019	-0.008532	0.01204	0.7089	143	0.669761		NDEONHPJ_00703	No	0.076284	0.6515	0.7522	-0.1007	0.05581	1.804	59	0.633216		NDEONHPJ_00714	No	0.735941	1.002	0.9963
	NDEONHPJ_00703	No	0.052715	0.6778	0.7959	-0.1182	0.0598	1.976	60	0.437584		NDEONHPJ_00714	No	0.606513	1.03	1.038	-0.008087	0.01566	0.5162	138	0.859444		NDEONHPJ_00711	No	0.631083	1.012	1.019	-0.007608	0.01581	0.4812	143	0.784004		NDEONHPJ_00704	No	0.022744	1.016	0.9818	0.03408	0.01488	2.291	274	0.48731		NDEONHPJ_00715	No	0.053979	1.072	0.9962
	NDEONHPJ_00704	No	0.031235	1.041	1.009	0.03153	0.01457	2.165	284	0.35972		NDEONHPJ_00715	No	0.151257	1.06	1.026	0.03344	0.023	1.454	59	0.505458		NDEONHPJ_00712	No	0.386203	1.032	1.023	0.008849	0.01019	0.868	259	0.589922		NDEONHPJ_00705	No	0.544985	0.9962	0.9857	0.01047	0.01726	0.6063	212	0.908511		NDEONHPJ_00716	No	0.499492	0.9979	0.9882
	NDEONHPJ_00705	No	0.32083	1.03	1.014	0.01602	0.0161	0.995	222	0.786049		NDEONHPJ_00716	No	0.519805	1.024	1.008	0.01612	0.02492	0.6471	67	0.813402		NDEONHPJ_00713	No	0.901172	1.008	1.013	-0.00511	0.04096	0.1247	57	0.948187		NDEONHPJ_00706	No	0.681076	1.008	0.9966	0.01112	0.02697	0.4122	97	0.941206		NDEONHPJ_00717			1.055
	NDEONHPJ_00706	No	0.759965	1.017	1.01	0.006208	0.02026	0.3063	104	0.954708		NDEONHPJ_00717			1.09								NDEONHPJ_00714	No	0.333569	1.025	1.038	-0.01303	0.01344	0.9699	158	0.534852		NDEONHPJ_00707	No	0.687851	1.032	1.019	0.01312	0.03228	0.4065	25	0.942571		NDEONHPJ_00720	No	0.034922	0.9021	0.9431
	NDEONHPJ_00707	No	0.707036	0.9881	1.009	-0.02136	0.05623	0.3798	27	0.941586		NDEONHPJ_00720	No	0.263002	0.8131	0.8401	-0.02703	0.02402	1.125	104	0.626881		NDEONHPJ_00715	No	0.463344	1.015	1.026	-0.01138	0.01544	0.7372	74	0.657178		NDEONHPJ_00708	No	0.728377	0.9945	0.9993	-0.004872	0.014	0.348	145	0.955956		NDEONHPJ_00721	No	0.712431	0.9222	0.934
	NDEONHPJ_00708	No	0.029967	0.98	1.011	-0.03136	0.01431	2.191	154	0.347769		NDEONHPJ_00721	No	0.826007	0.8357	0.83	0.005741	0.02603	0.2205	83	0.943311		NDEONHPJ_00716	No	0.400303	0.9914	1.008	-0.01683	0.01992	0.845	93	0.603602		NDEONHPJ_00709	No	0.069679	1.028	0.9689	0.05868	0.03204	1.832	111	0.633216		NDEONHPJ_00722	No	0.071839	1.008	0.9298
	NDEONHPJ_00709	No	0.485612	1.009	0.9848	0.02378	0.034	0.6996	112	0.857323		NDEONHPJ_00722	No	0.381158	0.875	0.8483	0.0267	0.03023	0.8833	52	0.725736		NDEONHPJ_00717			1.194								NDEONHPJ_00710	No	0.394965	0.9815	1.001	-0.01976	0.02316	0.8534	135	0.863894		NDEONHPJ_00723	No	0.126323	0.9712	0.9022
	NDEONHPJ_00710	No	0.264211	0.9883	1.019	-0.03076	0.02744	1.121	137	0.746763		NDEONHPJ_00723	No	0.781968	0.9473	0.9386	0.008612	0.03094	0.2784	46	0.928839		NDEONHPJ_00720	No	0.0128	0.7679	0.8401	-0.07221	0.02858	2.526	123	0.057008		NDEONHPJ_00711	No	0.209118	1.017	0.9928	0.02383	0.01889	1.261	154	0.793832		NDEONHPJ_00724	No	0.420316	0.6085	0.6489
	NDEONHPJ_00711	No	0.720219	1.011	1.019	-0.008135	0.02267	0.3588	166	0.944957		NDEONHPJ_00724	No	0.254527	0.5546	0.6167	-0.0621	0.05425	1.145	123	0.619625		NDEONHPJ_00721	No	0.012216	0.7644	0.83	-0.06557	0.02572	2.549	107	0.055261		NDEONHPJ_00712	No	0.379899	1.009	0.9952	0.01377	0.01565	0.8798	224	0.85681		NDEONHPJ_00725	No	0.108035	0.94	0.8576
	NDEONHPJ_00712	No	0.71648	1.017	1.023	-0.005879	0.01617	0.3636	230	0.943908		NDEONHPJ_00725	No	0.606105	0.6786	0.6108	0.06778	0.1285	0.5275	14	0.859393		NDEONHPJ_00722	Yes	0.000398	0.726	0.8483	-0.1223	0.03278	3.732	66	0.003864		NDEONHPJ_00713	No	0.064395	1.021	0.9541	0.06691	0.03559	1.88	68	0.633216		NDEONHPJ_00726	No	0.056151	1.042	1.001
	NDEONHPJ_00713	No	0.635602	1.031	1.013	0.01824	0.03833	0.476	69	0.919683		NDEONHPJ_00726	No	0.008105	1.014	0.9433	0.07079	0.02596	2.727	69	0.116577		NDEONHPJ_00723	No	0.039102	0.8925	0.9386	-0.0461	0.02186	2.109	61	0.129557		NDEONHPJ_00714	No	0.936834	0.9973	0.9963	0.001023	0.0129	0.07935	198	0.991649		NDEONHPJ_00727	No	0.891798	0.7499	0.7579
	NDEONHPJ_00714	No	0.048247	0.9946	1.038	-0.04373	0.02201	1.986	216	0.424814		NDEONHPJ_00727	No	0.139306	0.8762	0.8039	0.07229	0.04833	1.496	68	0.493523		NDEONHPJ_00724	No	0.01214	0.488	0.6167	-0.1287	0.05064	2.543	134	0.054986		NDEONHPJ_00715	No	0.675392	0.9866	0.9962	-0.009545	0.02269	0.4208	62	0.941206		NDEONHPJ_00728	No	0.200708	1.024	0.9897
	NDEONHPJ_00715	No	0.905252	1.028	1.026	0.002304	0.01928	0.1195	64	0.980353		NDEONHPJ_00728	No	0.238716	1.025	0.9973	0.02818	0.02356	1.196	40	0.602814		NDEONHPJ_00725	No	0.107913	0.7608	0.6108	0.15	0.08568	1.75	11	0.262575		NDEONHPJ_00716	No	0.483489	0.9772	0.9882	-0.01099	0.01558	0.7052	58	0.890704		NDEONHPJ_00729	No	0.702603	0.992	0.9861
	NDEONHPJ_00716	No	0.354101	0.9825	1.008	-0.0258	0.02763	0.9338	61	0.808915		NDEONHPJ_00729	No	0.068789	1.005	0.9753	0.0294	0.01605	1.832	160	0.359786		NDEONHPJ_00726	No	0.01157	0.9953	0.9433	0.05196	0.02014	2.58	87	0.052822		NDEONHPJ_00717			1.103								NDEONHPJ_00730	No	0.126193	1.029	0.9795
	NDEONHPJ_00717			1.078								NDEONHPJ_00730	No	0.74985	1.01	1.001	0.009312	0.02912	0.3198	92	0.918364		NDEONHPJ_00727	Yes	0.00136	0.9444	0.8039	0.1405	0.04225	3.326	76	0.010157		NDEONHPJ_00720	No	0.058352	0.9009	0.9431	-0.04215	0.02203	1.913	110	0.618305		NDEONHPJ_00731	No	0.671524	0.9745	0.984
	NDEONHPJ_00720	No	0.019941	0.7771	0.8401	-0.06308	0.0267	2.363	108	0.279651		NDEONHPJ_00731	No	0.600465	1.027	1.018	0.009699	0.01846	0.5253	105	0.858525		NDEONHPJ_00728	No	0.217669	1.025	0.9973	0.02763	0.02213	1.248	51	0.410891		NDEONHPJ_00721	No	0.02146	0.8699	0.934	-0.06409	0.02734	2.345	82	0.48731		NDEONHPJ_00732	No	0.153404	0.9949	0.9759
	NDEONHPJ_00721	No	0.153803	0.7862	0.83	-0.04377	0.0304	1.44	80	0.642908		NDEONHPJ_00732	No	0.152151	1.03	0.9991	0.03123	0.02164	1.444	95	0.507464		NDEONHPJ_00729	No	0.039826	1.014	0.9753	0.03871	0.0187	2.07	182	0.13068		NDEONHPJ_00722	No	0.607339	0.913	0.9298	-0.01683	0.0326	0.5163	68	0.92481		NDEONHPJ_00733	No	0.033132	1.088	0.9689
	NDEONHPJ_00722	No	0.006352	0.7398	0.8483	-0.1085	0.03854	2.815	69	0.148915		NDEONHPJ_00733	No	0.632985	1.037	1.016	0.02144	0.04463	0.4804	51	0.870197		NDEONHPJ_00730	No	0.368591	1.022	1.001	0.02073	0.02297	0.9025	121	0.572464		NDEONHPJ_00723	No	0.149877	0.9694	0.9022	0.06716	0.04588	1.464	47	0.736861		NDEONHPJ_00734	No	0.470796	0.6657	0.5265
	NDEONHPJ_00723	No	0.614197	0.9227	0.9386	-0.0159	0.03132	0.5075	46	0.906857		NDEONHPJ_00734	No	0.952628	0.6058	0.6174	-0.01158	0.192	0.06029	17	0.986049		NDEONHPJ_00731	No	0.895296	1.016	1.018	-0.002239	0.01698	0.1319	113	0.94533		NDEONHPJ_00724	No	0.025496	0.5387	0.6489	-0.1101	0.04873	2.26	127	0.50759		NDEONHPJ_00735	No	0.17513	1	0.979
	NDEONHPJ_00724	No	0.053635	0.5143	0.6167	-0.1025	0.05262	1.947	130	0.441871		NDEONHPJ_00735	No	0.406359	0.9929	1.016	-0.02289	0.02744	0.8341	94	0.739458		NDEONHPJ_00732	No	0.017858	1.031	0.9991	0.03165	0.01315	2.406	106	0.073753		NDEONHPJ_00725	No	0.935007	0.8617	0.8576	0.004138	0.04977	0.08314	13	0.991649		NDEONHPJ_00736	No	0.041982	1.06	0.9856
	NDEONHPJ_00725	No	0.285484	0.4946	0.6108	-0.1162	0.1039	1.118	12	0.756218		NDEONHPJ_00736	No	0.008492	1.066	1.021	0.04514	0.0164	2.753	45	0.120018		NDEONHPJ_00733	No	0.913475	1.011	1.016	-0.004137	0.03791	0.1091	59	0.955674		NDEONHPJ_00726	No	0.037925	1.041	1.001	0.03981	0.01893	2.103	103	0.580061		NDEONHPJ_00737	No	0.123371	1.018	0.9836
	NDEONHPJ_00726	No	0.944981	0.9448	0.9433	0.001487	0.0215	0.06917	107	0.984955		NDEONHPJ_00737	No	0.752108	1.006	1.011	-0.005447	0.01719	0.3168	88	0.918364		NDEONHPJ_00734	No	0.610768	0.4879	0.6174	-0.1295	0.2494	0.5191	16	0.768349		NDEONHPJ_00727	No	0.397734	0.7025	0.7579	-0.05543	0.06512	0.8511	67	0.863894		NDEONHPJ_00739	No	0.680008	0.984	0.9893
	NDEONHPJ_00727	No	0.505805	0.7609	0.8039	-0.04302	0.0643	0.6689	68	0.861869		NDEONHPJ_00739	No	0.094498	1.008	1.029	-0.0215	0.01276	1.684	131	0.41665		NDEONHPJ_00735	No	0.474525	1.027	1.016	0.01098	0.0153	0.7174	119	0.66595		NDEONHPJ_00728	No	0.269706	1.008	0.9897	0.01865	0.01669	1.118	45	0.824999		NDEONHPJ_00740	No	0.5486	1.022	1
	NDEONHPJ_00728	No	0.418169	1.011	0.9973	0.01401	0.01714	0.8173	44	0.832845		NDEONHPJ_00740	No	0.66618	1.011	1.024	-0.01326	0.03064	0.4328	93	0.885585		NDEONHPJ_00736	No	0.659277	1.016	1.021	-0.00542	0.01224	0.4429	68	0.803515		NDEONHPJ_00729	No	0.677523	0.9946	0.9861	0.008509	0.02043	0.4165	176	0.941206		NDEONHPJ_00741	No	0.403421	0.2995	0.4309
	NDEONHPJ_00729	No	0.462847	0.9912	0.9753	0.01586	0.02155	0.7358	177	0.851839		NDEONHPJ_00741	No	0.83196	0.2786	0.2479	0.03066	0.1426	0.215	20	0.944401		NDEONHPJ_00737	No	0.448428	0.9993	1.011	-0.01168	0.01535	0.7611	99	0.644527		NDEONHPJ_00730	No	0.159274	1.007	0.9795	0.02752	0.01942	1.417	111	0.753789		NDEONHPJ_00742	No	0.697564	0.9669	1.007
	NDEONHPJ_00730	No	0.680031	1.011	1.001	0.01022	0.02472	0.4134	118	0.93521		NDEONHPJ_00742	No	0.159986	0.9354	1.07	-0.1346	0.09266	1.452	23	0.515079		NDEONHPJ_00739	No	0.106617	1.013	1.029	-0.01636	0.01009	1.621	194	0.260479		NDEONHPJ_00731	No	0.115681	1.022	0.984	0.03765	0.02374	1.586	107	0.712245		NDEONHPJ_00743	No	0.863013	0.9915	0.9996
	NDEONHPJ_00731	No	0.263486	1.044	1.018	0.02581	0.02297	1.124	113	0.746531		NDEONHPJ_00743	No	0.582904	1.028	1.016	0.01214	0.02203	0.5512	89	0.849023		NDEONHPJ_00740	No	0.391859	1.009	1.024	-0.01565	0.01821	0.8595	116	0.595523		NDEONHPJ_00732	No	0.714826	0.986	0.9759	0.01019	0.0278	0.3664	106	0.952859		NDEONHPJ_00744	No	0.078444	1.062	0.997
	NDEONHPJ_00732	No	0.620887	0.9866	0.9991	-0.01249	0.02519	0.496	109	0.910774		NDEONHPJ_00744	No	0.0775	1.052	1.022	0.02984	0.01647	1.812	40	0.38031		NDEONHPJ_00741	No	0.606043	0.3413	0.2479	0.09342	0.1781	0.5244	19	0.765284		NDEONHPJ_00733	No	0.810908	0.9801	0.9689	0.01121	0.04664	0.2404	56	0.974602		NDEONHPJ_00745	No	0.67481	0.9806	0.9933
	NDEONHPJ_00733	No	0.868855	1.005	1.016	-0.01016	0.06125	0.1658	61	0.975971		NDEONHPJ_00745	No	0.24799	1.001	1.03	-0.02884	0.02481	1.162	96	0.612563		NDEONHPJ_00742	No	0.200508	1.005	1.07	-0.06517	0.04915	1.326	19	0.393182		NDEONHPJ_00734	No	0.879945	0.5052	0.5265	-0.0213	0.1395	0.1527	24	0.985871		NDEONHPJ_00746	No	0.406981	1.005	0.9887
	NDEONHPJ_00734	No	0.589403	0.5381	0.6174	-0.07924	0.145	0.5465	26	0.898311		NDEONHPJ_00746	No	0.242526	1.035	1.012	0.02331	0.01971	1.182	51	0.60579		NDEONHPJ_00743	No	0.766824	1.012	1.016	-0.004044	0.01361	0.2973	110	0.872981		NDEONHPJ_00735	No	0.031934	1.024	0.979	0.04546	0.02093	2.171	116	0.555696		NDEONHPJ_00747	No	0.280106	1.012	0.9973
	NDEONHPJ_00735	No	0.275114	1.04	1.016	0.02389	0.0218	1.096	124	0.750468		NDEONHPJ_00747	No	0.683292	1.034	1.03	0.004268	0.01044	0.4087	170	0.895229		NDEONHPJ_00744	No	0.299377	0.9965	1.022	-0.02585	0.02467	1.048	53	0.498962		NDEONHPJ_00736	No	0.620784	1.005	0.9856	0.01901	0.03825	0.4969	71	0.92481		NDEONHPJ_00748	No	0.139135	0.9978	0.9685
	NDEONHPJ_00736	No	0.810198	1.013	1.021	-0.008364	0.0347	0.241	75	0.966584		NDEONHPJ_00748	No	0.198684	0.9961	0.9803	0.01583	0.01227	1.29	189	0.556929		NDEONHPJ_00745	No	0.043125	0.9942	1.03	-0.03538	0.01729	2.047	108	0.138487		NDEONHPJ_00737	No	0.271903	1.002	0.9836	0.01842	0.01666	1.106	88	0.824999		NDEONHPJ_00749	No	0.104969	1.029	0.9977
	NDEONHPJ_00737	No	0.395009	0.9921	1.011	-0.01888	0.02209	0.8547	90	0.824034		NDEONHPJ_00749	No	0.493716	1.012	1.022	-0.01078	0.01571	0.6858	181	0.800388		NDEONHPJ_00746	No	0.449035	0.9946	1.012	-0.01702	0.02236	0.7612	71	0.644801		NDEONHPJ_00739	No	0.05526	1.017	0.9893	0.02759	0.0143	1.929	188	0.614771		NDEONHPJ_00750	No	0.460388	0.9924	1.006
	NDEONHPJ_00739	No	0.375545	1.042	1.029	0.01278	0.01439	0.8882	194	0.816276		NDEONHPJ_00750	No	0.875471	1.02	1.024	-0.004049	0.02576	0.1572	89	0.95753		NDEONHPJ_00747	No	0.233226	1.019	1.03	-0.01097	0.009179	1.195	217	0.429855		NDEONHPJ_00740	No	0.538618	1.018	1	0.01739	0.02818	0.6172	93	0.908511		NDEONHPJ_00751	No	0.701831	0.9967	1.002
	NDEONHPJ_00740	No	0.905657	1.028	1.024	0.003614	0.03042	0.1188	96	0.980353		NDEONHPJ_00751	No	0.3512	0.9965	1.015	-0.01843	0.0197	0.9357	128	0.697952		NDEONHPJ_00748	Yes	0.00723	0.9399	0.9803	-0.04037	0.01489	2.711	227	0.037116		NDEONHPJ_00741	No	0.054659	0.1341	0.4309	-0.2968	0.1432	2.073	16	0.612009		NDEONHPJ_00752	No	0.188071	0.9929	1.016
	NDEONHPJ_00741	No	0.57538	0.1689	0.2479	-0.07905	0.1386	0.5705	18	0.891521		NDEONHPJ_00752	No	0.868809	1.029	1.024	0.004536	0.02736	0.1658	73	0.957284		NDEONHPJ_00749	No	0.230992	1.006	1.022	-0.01588	0.01323	1.201	242	0.428244		NDEONHPJ_00742	No	0.782903	1.026	1.007	0.01956	0.07021	0.2785	25	0.965692		NDEONHPJ_00753	No	0.183802	1.036	0.9794
	NDEONHPJ_00742	No	0.964752	1.067	1.07	-0.002804	0.06286	0.0446	27	0.988668		NDEONHPJ_00753	No	0.706767	1.017	1.024	-0.007736	0.02047	0.378	60	0.90499		NDEONHPJ_00750	No	0.70037	1.016	1.024	-0.008288	0.02148	0.3858	112	0.829953		NDEONHPJ_00743	No	0.77148	0.9954	0.9996	-0.004221	0.0145	0.2911	127	0.96324		NDEONHPJ_00754	No	0.052385	1.033	0.9806
	NDEONHPJ_00743	No	0.386166	1.028	1.016	0.01211	0.01393	0.8694	134	0.821504		NDEONHPJ_00754	No	0.051995	1.078	1.018	0.06017	0.03055	1.97	88	0.304778		NDEONHPJ_00751	No	0.302343	0.9989	1.015	-0.01601	0.01547	1.035	152	0.500974		NDEONHPJ_00744	No	0.796289	1.002	0.997	0.005117	0.01973	0.2593	58	0.967763		NDEONHPJ_00755	No	0.207423	1.027	0.9977
	NDEONHPJ_00744	No	0.789842	1.028	1.022	0.006067	0.02267	0.2677	61	0.964187		NDEONHPJ_00755	No	0.97891	1.023	1.022	0.0006652	0.02511	0.0265	108	0.991765		NDEONHPJ_00752	No	0.411121	1.008	1.024	-0.01633	0.01978	0.8256	93	0.615616		NDEONHPJ_00745	No	0.130507	1.011	0.9933	0.01775	0.01166	1.522	128	0.712245		NDEONHPJ_00756	No	0.015586	1.046	0.9792
	NDEONHPJ_00745	No	0.985218	1.029	1.03	-0.0002731	0.01471	0.01856	135	0.995522		NDEONHPJ_00756	No	0.862602	1.013	1.017	-0.004339	0.02499	0.1736	81	0.957031		NDEONHPJ_00753	No	0.201767	1.004	1.024	-0.02029	0.01576	1.287	79	0.393944		NDEONHPJ_00746	No	0.85653	0.9956	0.9887	0.00697	0.03844	0.1813	89	0.98342		NDEONHPJ_00757	No	0.326971	1.041	1.016
	NDEONHPJ_00746	No	0.706997	1.019	1.012	0.00774	0.02053	0.3771	91	0.941586		NDEONHPJ_00757	No	0.79949	1.051	1.045	0.006501	0.02543	0.2557	41	0.936173		NDEONHPJ_00754	No	0.455887	1.004	1.018	-0.01425	0.01904	0.7485	103	0.651401		NDEONHPJ_00747	No	0.846301	0.9941	0.9973	-0.003153	0.01625	0.1941	208	0.980151		NDEONHPJ_00758				0.9465
	NDEONHPJ_00747	No	0.116616	1.004	1.03	-0.02578	0.01637	1.576	214	0.589696		NDEONHPJ_00758				1.106							NDEONHPJ_00755	No	0.27173	0.995	1.022	-0.02735	0.02478	1.104	127	0.472426		NDEONHPJ_00748	No	0.614942	0.9749	0.9685	0.006453	0.01281	0.5039	191	0.92481		NDEONHPJ_00759	No	0.348304	0.9975	0.9825
	NDEONHPJ_00748	No	0.303806	0.9623	0.9803	-0.018	0.01746	1.031	193	0.777475		NDEONHPJ_00759	No	0.59455	1.012	1.021	-0.008319	0.01556	0.5347	70	0.855837		NDEONHPJ_00756	No	0.323884	0.993	1.017	-0.0239	0.02411	0.9916	96	0.527873		NDEONHPJ_00749	No	0.310602	1.01	0.9977	0.01245	0.01225	1.016	212	0.839056		NDEONHPJ_00760	No	0.734202	1.002	0.9969
	NDEONHPJ_00749	No	0.18775	1.001	1.022	-0.02132	0.01614	1.321	215	0.680201		NDEONHPJ_00760	No	0.910631	1.026	1.028	-0.001888	0.01676	0.1127	67	0.971755		NDEONHPJ_00757	No	0.388475	1.027	1.045	-0.01794	0.02062	0.8698	51	0.592197		NDEONHPJ_00750	No	0.774867	1.013	1.006	0.006567	0.02289	0.2868	94	0.964033		NDEONHPJ_00761	No	0.099964	1.077	0.9876
	NDEONHPJ_00750	No	0.871483	1.028	1.024	0.00427	0.02633	0.1622	99	0.977039		NDEONHPJ_00761	No	0.667676	1.011	1.022	-0.01158	0.02676	0.4327	38	0.886469		NDEONHPJ_00758				1.106							NDEONHPJ_00751	No	0.432912	1.012	1.002	0.01075	0.01367	0.7862	159	0.870798		NDEONHPJ_00762	No	0.449793	1.053	1.017
	NDEONHPJ_00751	No	0.833147	1.011	1.015	-0.004343	0.02058	0.211	166	0.972051		NDEONHPJ_00762	No	0.807013	1.029	1.036	-0.006197	0.02525	0.2455	55	0.937165		NDEONHPJ_00759	No	0.524467	1.01	1.021	-0.01042	0.0163	0.6393	80	0.707797		NDEONHPJ_00752	No	0.646642	1.006	1.016	-0.009937	0.0216	0.46	91	0.933576		NDEONHPJ_00763	No	0.142578	1.012	0.9842
	NDEONHPJ_00752	No	0.37259	1.001	1.024	-0.02292	0.02558	0.896	93	0.816025		NDEONHPJ_00763	No	0.32858	1.034	1.01	0.02384	0.02418	0.9862	52	0.681645		NDEONHPJ_00760	No	0.15004	0.9996	1.028	-0.02796	0.01923	1.454	77	0.325745		NDEONHPJ_00753	No	0.801129	0.9712	0.9794	-0.00823	0.03258	0.2526	90	0.97126		NDEONHPJ_00764	No	0.5275	0.9643	0.9778
	NDEONHPJ_00753	No	0.343159	0.9991	1.024	-0.02533	0.02659	0.9527	96	0.798868		NDEONHPJ_00764	No	0.356079	0.03988	0.06796	-0.02809	0.03034	0.9259	141	0.700391		NDEONHPJ_00761	No	0.251108	0.9952	1.022	-0.02698	0.02326	1.16	54	0.450483		NDEONHPJ_00754	No	0.246946	1.012	0.9806	0.03147	0.02709	1.162	161	0.811465		NDEONHPJ_00765	No	0.0026	1.019	0.9727
	NDEONHPJ_00754	No	0.662815	1.006	1.018	-0.01195	0.02735	0.4368	172	0.928831		NDEONHPJ_00765	No	0.056728	0.05317	0.09354	-0.04036	0.02111	1.912	326	0.322609		NDEONHPJ_00762	No	0.028593	0.9862	1.036	-0.04933	0.02201	2.241	62	0.104339		NDEONHPJ_00755	No	0.190878	1.018	0.9977	0.0201	0.01528	1.315	125	0.775708		NDEONHPJ_00766	No	0.733227	0.9983	0.9908
	NDEONHPJ_00755	No	0.531853	1.007	1.022	-0.01489	0.02376	0.6268	132	0.872128		NDEONHPJ_00766	No	0.559612	0.1381	0.164	-0.02583	0.04414	0.5852	111	0.835436		NDEONHPJ_00763	No	0.341165	0.9868	1.01	-0.02293	0.02389	0.9599	57	0.543511		NDEONHPJ_00756	No	0.531018	0.9907	0.9792	0.01153	0.01832	0.6291	84	0.906819		NDEONHPJ_00767	No	0.819913	0.9974	1.001
	NDEONHPJ_00756	No	0.758059	1.012	1.017	-0.005325	0.01723	0.309	86	0.954227		NDEONHPJ_00767	No	0.728206	0.2021	0.1868	0.01536	0.04408	0.3484	110	0.912769		NDEONHPJ_00764	Yes	<0.000001	0.677	0.06796	0.609	0.03174	19.19	165	<0.000001		NDEONHPJ_00757	No	0.953982	1.014	1.016	-0.001555	0.02683	0.05796	58	0.992326		NDEONHPJ_00768	No	0.102507	0.9778	0.9619
	NDEONHPJ_00757	No	0.363532	1.018	1.045	-0.02665	0.02911	0.9155	61	0.813097		NDEONHPJ_00768	Yes	<0.000001	0.9847	0.9107	0.07396	0.01265	5.848	209	5e-06		NDEONHPJ_00765	Yes	<0.000001	0.726	0.09354	0.6325	0.01684	37.55	423	<0.000001		NDEONHPJ_00758			0	0.9465	-0.9465						NDEONHPJ_00769	No	0.527447	0.9105	0.9466
	NDEONHPJ_00758			0	1.106	-1.106						NDEONHPJ_00769	No	0.311967	0.9394	0.8859	0.05347	0.05066	1.056	12	0.667746		NDEONHPJ_00766	Yes	<0.000001	0.7566	0.164	0.5926	0.03315	17.87	145	<0.000001		NDEONHPJ_00759	No	0.020428	1.04	0.9825	0.05779	0.02435	2.373	69	0.483331		NDEONHPJ_00770			0
	NDEONHPJ_00759	No	0.734819	1.007	1.021	-0.01348	0.03963	0.3401	70	0.948736		NDEONHPJ_00770			0								NDEONHPJ_00767	Yes	<0.000001	0.7796	0.1868	0.5928	0.02983	19.88	155	<0.000001		NDEONHPJ_00760	No	0.886852	0.9994	0.9969	0.002545	0.01782	0.1428	69	0.985871		NDEONHPJ_00771	No	0.529207	0.4583	0.5748
	NDEONHPJ_00760	No	0.739092	1.035	1.028	0.007556	0.0226	0.3343	74	0.951914		NDEONHPJ_00771	No	0.417451	0.7479	0.8299	-0.08201	0.0965	0.8498	9	0.749027		NDEONHPJ_00768	Yes	<0.000001	0.9692	0.9107	0.05847	0.01108	5.278	253	7e-06		NDEONHPJ_00761	No	0.005407	1.053	0.9876	0.06522	0.02211	2.951	38	0.271804		NDEONHPJ_00772				0.937
	NDEONHPJ_00761	No	0.819126	1.029	1.022	0.006559	0.0285	0.2302	40	0.969436		NDEONHPJ_00772				0.8352							NDEONHPJ_00769	No	0.06203	0.9778	0.8859	0.09192	0.04144	2.218	7	0.1769		NDEONHPJ_00762	No	0.889976	1.021	1.017	0.003753	0.027	0.139	53	0.985871		NDEONHPJ_00773	No	0.074054	1.025	0.9927
	NDEONHPJ_00762	No	0.319919	0.9963	1.036	-0.03927	0.03912	1.004	54	0.786049		NDEONHPJ_00773	No	0.899364	1.009	1.006	0.002615	0.02059	0.127	58	0.969307		NDEONHPJ_00771	No	0.38382	0.6879	0.8299	-0.142	0.1559	0.9108	10	0.588871		NDEONHPJ_00763	No	0.11676	1.026	0.9842	0.04216	0.02637	1.599	46	0.712245		NDEONHPJ_00775	No	0.385071	0.9222	0.9001
	NDEONHPJ_00763	No	0.897229	1.007	1.01	-0.002721	0.02095	0.1299	45	0.980353		NDEONHPJ_00775	No	0.003727	0.9099	0.9585	-0.04862	0.01641	2.963	112	0.077037		NDEONHPJ_00772	No	0.696095	1.012	0.8352	0.1764	0.4101	0.4302	3	0.827434		NDEONHPJ_00764	No	0.968731	0.9771	0.9778	-0.0006859	0.01747	0.03927	147	0.995696		NDEONHPJ_00776	No	0.306275	1	0.951
	NDEONHPJ_00764	No	0.37333	0.1033	0.06796	0.03537	0.03961	0.893	145	0.816025		NDEONHPJ_00776	No	0.137686	1.034	0.9381	0.09575	0.06303	1.519	35	0.493523		NDEONHPJ_00773	No	0.526616	1.019	1.006	0.01254	0.0197	0.6363	71	0.709181		NDEONHPJ_00765	No	0.782462	0.9762	0.9727	0.003538	0.0128	0.2763	316	0.965692		NDEONHPJ_00777	No	0.125339	1.044	0.9744
	NDEONHPJ_00765	No	0.108322	0.05749	0.09354	-0.03604	0.02238	1.61	314	0.576263		NDEONHPJ_00777	No	0.514047	0.9827	0.9566	0.0261	0.03928	0.6644	20	0.809942		NDEONHPJ_00775	Yes	0.00029	0.9111	0.9585	-0.04736	0.01273	3.721	136	0.003031		NDEONHPJ_00766	No	0.597463	1.006	0.9908	0.01539	0.02904	0.5298	99	0.922096		NDEONHPJ_00778	No	0.44681	0.9886	1.005
	NDEONHPJ_00766	No	0.069458	0.07525	0.164	-0.08873	0.04833	1.836	97	0.487003		NDEONHPJ_00778	No	0.272728	0.9929	0.9676	0.02529	0.02275	1.111	42	0.636267		NDEONHPJ_00776	No	0.449615	0.9763	0.9381	0.03812	0.04995	0.7632	42	0.645367		NDEONHPJ_00767	No	0.062194	1.03	1.001	0.02921	0.01549	1.886	102	0.622983		NDEONHPJ_00779	No	0.476835	1.02	1.006
	NDEONHPJ_00767	No	0.026321	0.0777	0.1868	-0.1091	0.04835	2.256	97	0.328113		NDEONHPJ_00779	No	0.402014	0.9246	0.9419	-0.01726	0.02055	0.8399	188	0.73504		NDEONHPJ_00777	No	0.072912	1.015	0.9566	0.05843	0.03109	1.879	23	0.199715		NDEONHPJ_00768	No	0.606793	0.9544	0.9619	-0.007544	0.01464	0.5153	252	0.92481		NDEONHPJ_00780	No	0.23855	1.003	0.973
	NDEONHPJ_00768	No	0.101032	0.9383	0.9107	0.02762	0.01678	1.646	253	0.557334		NDEONHPJ_00780	No	0.031287	1.012	0.9734	0.0382	0.01748	2.185	98	0.237369		NDEONHPJ_00778	No	0.162776	1	0.9676	0.03266	0.02305	1.417	50	0.343585		NDEONHPJ_00769	No	0.571243	0.9224	0.9466	-0.02417	0.04094	0.5904	8	0.91626		NDEONHPJ_00781	No	0.324475	0.8946	0.9908
	NDEONHPJ_00769	No	0.139631	0.943	0.8859	0.05709	0.03481	1.64	8	0.621458		NDEONHPJ_00781	No	0.169707	0.9437	1	-0.05655	0.0397	1.425	20	0.526181		NDEONHPJ_00779	No	0.255353	0.9189	0.9419	-0.02297	0.02014	1.14	223	0.454442		NDEONHPJ_00770			0.2125								NDEONHPJ_00782	No	0.969481	0.941	0.9425
	NDEONHPJ_00770			0								NDEONHPJ_00782	No	0.883443	0.9224	0.9505	-0.02811	0.1518	0.1852	1	0.961418		NDEONHPJ_00780	No	0.29865	0.9961	0.9734	0.02266	0.0217	1.044	114	0.498503		NDEONHPJ_00771	No	0.057374	0.2188	0.5748	-0.3559	0.1729	2.058	15	0.618305		NDEONHPJ_00785	No	0.54461	1.024	1.038
	NDEONHPJ_00771	No	0.097787	0.5426	0.8299	-0.2873	0.1619	1.774	14	0.55273		NDEONHPJ_00785	No	0.340716	1.09	1.069	0.02101	0.0213	0.9863	14	0.687911		NDEONHPJ_00781	No	0.531657	0.9768	1	-0.02346	0.03702	0.6336	27	0.713604		NDEONHPJ_00772	No	0.698194	1.111	0.937	0.1743	0.3398	0.5131	1	0.945981		NDEONHPJ_00786	No	0.160658	0.9492	1.003
	NDEONHPJ_00772	No	0.401462	1.29	0.8352	0.4548	0.332	1.37	1	0.826204		NDEONHPJ_00786	No	0.561046	1.022	1.04	-0.01844	0.03133	0.5886	27	0.836113		NDEONHPJ_00782	No	0.445134	0.77	0.9505	-0.1806	0.1518	1.189	1	0.641593		NDEONHPJ_00773	No	0.215336	1.019	0.9927	0.02655	0.02125	1.249	77	0.799279		NDEONHPJ_00787	No	0.260597	0.9961	0.9821
	NDEONHPJ_00773	No	0.839687	1.012	1.006	0.005287	0.02606	0.2029	85	0.973632		NDEONHPJ_00787	No	0.886564	0.9933	0.9901	0.003282	0.02295	0.143	98	0.962699		NDEONHPJ_00783			0.9857								NDEONHPJ_00775	No	0.240864	0.9222	0.9001	0.02204	0.01871	1.178	141	0.806208		NDEONHPJ_00788	No	0.532762	0.9844	1.003
	NDEONHPJ_00775	No	0.001619	0.9056	0.9585	-0.05287	0.01645	3.213	144	0.058654		NDEONHPJ_00788	No	0.198484	0.9861	1.018	-0.03153	0.02426	1.3	61	0.556929		NDEONHPJ_00785	No	0.016475	1.166	1.069	0.09676	0.03712	2.607	21	0.06945		NDEONHPJ_00776	No	0.06746	1.02	0.951	0.06908	0.03718	1.858	68	0.633216		NDEONHPJ_00789	No	0.62271	0.9732	0.9822
	NDEONHPJ_00776	No	0.050489	1.023	0.9381	0.08453	0.0425	1.989	73	0.43334		NDEONHPJ_00789	No	0.439989	0.9734	0.9492	0.02413	0.03108	0.7765	72	0.766706		NDEONHPJ_00786	No	0.057048	0.9929	1.04	-0.04736	0.02402	1.972	33	0.167377		NDEONHPJ_00777	No	0.493651	0.91	0.9744	-0.06434	0.09235	0.6967	21	0.890704		NDEONHPJ_00790	No	0.007976	0.5819	0.3657
	NDEONHPJ_00777	No	0.156568	0.9996	0.9566	0.04302	0.02933	1.467	22	0.642908		NDEONHPJ_00790	No	0.483067	0.6683	0.722	-0.05372	0.07625	0.7045	85	0.796345		NDEONHPJ_00787	No	0.836493	0.995	0.9901	0.004992	0.02413	0.2069	110	0.914414		NDEONHPJ_00778	No	0.934744	1.002	1.005	-0.003083	0.0375	0.08222	60	0.991649		NDEONHPJ_00794			0.7258	0.6246
	NDEONHPJ_00778	No	0.097098	1.018	0.9676	0.05062	0.03004	1.685	60	0.55273		NDEONHPJ_00794			0	0.9007	-0.9007						NDEONHPJ_00788	No	0.030099	0.9435	1.018	-0.07414	0.03354	2.211	75	0.108299		NDEONHPJ_00779	No	0.578616	1.014	1.006	0.007581	0.01362	0.5564	177	0.919875		NDEONHPJ_00798	No	0.504448	0.808	0.7694
	NDEONHPJ_00779	No	0.180819	0.9119	0.9419	-0.02997	0.02231	1.343	185	0.673328		NDEONHPJ_00798	Yes	0.000139	0.9622	0.7704	0.1917	0.04791	4.002	80	0.007787		NDEONHPJ_00789	No	0.284457	0.91	0.9492	-0.03929	0.03649	1.077	88	0.485075		NDEONHPJ_00780	No	0.320445	0.9955	0.973	0.02246	0.02253	0.997	143	0.839349		NDEONHPJ_00799	No	0.199485	0.8118	0.7263
	NDEONHPJ_00780	No	0.100022	1.005	0.9734	0.03199	0.01934	1.655	155	0.557334		NDEONHPJ_00799	No	0.015532	0.9297	0.7914	0.1383	0.05539	2.496	56	0.167028		NDEONHPJ_00790	Yes	0.001651	0.4537	0.722	-0.2683	0.08233	3.259	79	0.011916		NDEONHPJ_00781	No	0.819885	0.9984	0.9908	0.007614	0.03316	0.2296	31	0.977803		NDEONHPJ_00800	No	0.71311	0.9802	1.001
	NDEONHPJ_00781	No	0.687364	0.9849	1	-0.01532	0.03774	0.4059	34	0.938648		NDEONHPJ_00800	No	0.2917	1.106	0.9905	0.115	0.09013	1.276	3	0.651486		NDEONHPJ_00794				0.9007							NDEONHPJ_00782	No	0.003971	0.5958	0.9425	-0.3467	0.02191	15.82	2	0.229699		NDEONHPJ_00801	No	0.331219	1.026	0.9996
	NDEONHPJ_00782	No	0.116791	0.4549	0.9505	-0.4956	0.1861	2.663	2	0.589696		NDEONHPJ_00801	No	0.288921	1.013	0.9941	0.01868	0.01748	1.069	70	0.648475		NDEONHPJ_00798	Yes	<0.000001	1.033	0.7704	0.2624	0.04427	5.928	96	2e-06		NDEONHPJ_00784			0.8942								NDEONHPJ_00802	No	0.326011	0.9946	1.014
	NDEONHPJ_00784			0.8883								NDEONHPJ_00802	No	0.184115	1.013	0.9853	0.02813	0.0209	1.346	53	0.542617		NDEONHPJ_00799	Yes	0.000904	0.9331	0.7914	0.1417	0.04116	3.443	83	0.007573		NDEONHPJ_00785	No	0.612631	1.064	1.038	0.02632	0.05089	0.5171	15	0.92481		NDEONHPJ_00803	No	0.121831	1.012	0.9843
	NDEONHPJ_00785	No	0.072942	1.164	1.069	0.09536	0.04945	1.928	15	0.490569		NDEONHPJ_00803	No	0.050166	1.028	0.9999	0.02796	0.01417	1.973	163	0.300124		NDEONHPJ_00800	No	0.360155	0.8142	0.9905	-0.1763	0.1779	0.9905	6	0.562387		NDEONHPJ_00786	No	0.364125	1.024	1.003	0.02091	0.02282	0.9164	47	0.852663		NDEONHPJ_00804	No	0.012165	1.012	0.9945
	NDEONHPJ_00786	No	0.898886	1.043	1.04	0.003232	0.0253	0.1277	49	0.980353		NDEONHPJ_00804	No	0.092774	1.016	1.007	0.009438	0.00561	1.682	1176	0.412985		NDEONHPJ_00801	No	0.466573	0.9795	0.9941	-0.01462	0.02001	0.7309	98	0.658792		NDEONHPJ_00787	No	0.002501	1.027	0.9821	0.04462	0.01442	3.094	110	0.180231		NDEONHPJ_00805	No	0.361362	0.9946	1.01
	NDEONHPJ_00787	No	0.33629	1.011	0.9901	0.02049	0.02122	0.9656	114	0.793888		NDEONHPJ_00805	No	0.197917	0.9889	1.012	-0.02307	0.01783	1.294	131	0.555907		NDEONHPJ_00802	No	0.637913	0.9929	0.9853	0.007542	0.01597	0.4723	85	0.788573		NDEONHPJ_00788	No	0.619541	0.9854	1.003	-0.01739	0.03486	0.4988	67	0.92481		NDEONHPJ_00806	No	0.078039	0.9627	0.9956
	NDEONHPJ_00788	No	0.600111	1.001	1.018	-0.01677	0.03185	0.5266	72	0.904268		NDEONHPJ_00806	No	0.921415	0.9916	0.9933	-0.001741	0.01762	0.09883	136	0.973849		NDEONHPJ_00803	No	0.966362	0.9994	0.9999	-0.0005117	0.01212	0.04222	201	0.983968		NDEONHPJ_00789	No	0.750077	0.9742	0.9822	-0.008059	0.02519	0.32	60	0.958297		NDEONHPJ_00807	No	0.376896	1.02	0.9942
	NDEONHPJ_00789	No	0.377797	0.9904	0.9492	0.04117	0.04635	0.8883	62	0.816878		NDEONHPJ_00807	No	0.250073	1.02	0.9989	0.0207	0.01782	1.161	60	0.614851		NDEONHPJ_00804	No	0.015524	0.9948	1.007	-0.01185	0.00489	2.423	1430	0.066571		NDEONHPJ_00790	No	0.097037	0.5282	0.3657	0.1625	0.09665	1.682	71	0.674984		NDEONHPJ_00808	No	0.658996	1.012	0.9979
	NDEONHPJ_00790	No	0.554738	0.6684	0.722	-0.05357	0.09032	0.5931	81	0.881801		NDEONHPJ_00808	No	0.276455	1.057	0.9994	0.05744	0.05016	1.145	11	0.637491		NDEONHPJ_00805	No	0.601321	1.004	1.012	-0.008244	0.01574	0.5236	150	0.762657		NDEONHPJ_00794	No	0.659849	0.3085	0.6246	-0.3162	0.5343	0.5917	1	0.935542		NDEONHPJ_00809	No	0.252874	1.051	1.015
	NDEONHPJ_00794	No	0.874766	0.8541	0.9007	-0.04659	0.2338	0.1993	1	0.977039		NDEONHPJ_00809	No	0.238072	1.055	1.019	0.03613	0.03011	1.2	36	0.602386		NDEONHPJ_00806	No	0.763238	0.9973	0.9933	0.004017	0.01331	0.3017	167	0.871373		NDEONHPJ_00798	No	0.23262	0.6863	0.7694	-0.08308	0.06907	1.203	79	0.800065		NDEONHPJ_00810	No	0.713123	1.003	1.011
	NDEONHPJ_00798	No	0.921187	0.764	0.7704	-0.006408	0.06455	0.09927	75	0.983271		NDEONHPJ_00810	No	0.539537	1.017	1.003	0.01418	0.02296	0.6176	52	0.823015		NDEONHPJ_00807	No	0.693872	1.005	0.9989	0.005877	0.01487	0.3952	72	0.825358		NDEONHPJ_00799	No	0.581288	0.6865	0.7263	-0.03985	0.07185	0.5546	58	0.919875		NDEONHPJ_00811	No	0.053303	1.075	0.9951
	NDEONHPJ_00799	No	0.010139	0.9343	0.7914	0.1429	0.05385	2.654	61	0.193075		NDEONHPJ_00811	No	0.274825	1.071	1.02	0.05071	0.04577	1.108	38	0.63697		NDEONHPJ_00808	No	0.503514	0.9788	0.9994	-0.02061	0.03016	0.6835	17	0.69105		NDEONHPJ_00800	No	0.037622	0.9259	1.001	-0.0754	0.02113	3.567	3	0.580061		NDEONHPJ_00812	No	0.216534	1.023	0.9704
	NDEONHPJ_00800	No	0.239112	0.8547	0.9905	-0.1357	0.09264	1.465	3	0.732315		NDEONHPJ_00812	No	0.784382	1.008	1.002	0.00669	0.02431	0.2752	48	0.928999		NDEONHPJ_00809	No	0.153593	0.9745	1.019	-0.04414	0.03041	1.451	45	0.331175		NDEONHPJ_00801	No	0.765876	0.9922	0.9996	-0.007378	0.02471	0.2986	96	0.96187		NDEONHPJ_00813	No	0.913175	0.9697	0.9726
	NDEONHPJ_00801	No	0.946279	0.9958	0.9941	0.001674	0.02479	0.06755	99	0.984955		NDEONHPJ_00813	No	0.141809	0.9657	1.028	-0.06195	0.04093	1.513	27	0.495107		NDEONHPJ_00810	No	0.96912	1.004	1.003	0.0008359	0.02152	0.03884	78	0.986197		NDEONHPJ_00802	No	0.986376	1.015	1.014	0.0005698	0.03326	0.01713	75	0.998659		NDEONHPJ_00814	No	0.268947	0.3076	0.237
	NDEONHPJ_00802	No	0.184797	1.022	0.9853	0.03696	0.02762	1.338	76	0.675989		NDEONHPJ_00814	No	0.121729	0.4473	0.3368	0.1105	0.07088	1.559	119	0.465688		NDEONHPJ_00811	No	0.318434	0.9932	1.02	-0.02719	0.0269	1.011	39	0.520459		NDEONHPJ_00803	No	0.022053	1.019	0.9843	0.03456	0.015	2.303	256	0.48731		NDEONHPJ_00815	No	0.341952	0.3541	0.2536
	NDEONHPJ_00803	No	0.302041	1.016	0.9999	0.01592	0.01539	1.034	276	0.776995		NDEONHPJ_00815	No	0.269315	0.4304	0.317	0.1134	0.1016	1.116	55	0.633002		NDEONHPJ_00812	No	0.179481	0.9286	1.002	-0.07306	0.05352	1.365	42	0.362366		NDEONHPJ_00804	No	0.00127	0.9745	0.9945	-0.02001	0.006195	3.23	1270	0.137718		NDEONHPJ_00816	No	0.911707	0.9597	0.9539
	NDEONHPJ_00804	No	0.160137	0.996	1.007	-0.01062	0.007557	1.405	1313	0.649142		NDEONHPJ_00816	No	0.974339	0.997	0.9979	-0.0008993	0.0278	0.03235	43	0.991015		NDEONHPJ_00813	Yes	4e-06	0.7858	1.028	-0.2419	0.04293	5.635	30	7.2e-05		NDEONHPJ_00805	No	0.22656	1.029	1.01	0.01935	0.01595	1.213	187	0.800065		NDEONHPJ_00817	No	0.795433	1.021	1.013
	NDEONHPJ_00805	No	0.599286	1.002	1.012	-0.01003	0.01905	0.5263	191	0.903896		NDEONHPJ_00817	No	0.757579	1.006	0.9984	0.007855	0.02527	0.3108	39	0.918604		NDEONHPJ_00814	No	0.105662	0.4501	0.3368	0.1133	0.06951	1.63	123	0.258742		NDEONHPJ_00806	No	0.934731	0.9936	0.9956	-0.001995	0.02433	0.08202	166	0.991649		NDEONHPJ_00818	No	0.204263	0.9467	0.9966
	NDEONHPJ_00806	No	0.452757	0.9752	0.9933	-0.01815	0.02412	0.7525	173	0.848368		NDEONHPJ_00818	No	0.420566	1.006	1.026	-0.02032	0.02489	0.8167	30	0.749507		NDEONHPJ_00815	No	0.213589	0.4285	0.317	0.1115	0.08875	1.256	64	0.405305		NDEONHPJ_00807	No	0.430511	1.01	0.9942	0.01529	0.01929	0.7924	79	0.870798		NDEONHPJ_00819	No	0.543818	0.6792	0.6227
	NDEONHPJ_00807	No	0.935804	0.9971	0.9989	-0.001844	0.02282	0.0808	81	0.984193		NDEONHPJ_00819	No	0.628254	0.921	0.8785	0.04255	0.08699	0.4892	30	0.868535		NDEONHPJ_00816	No	0.917269	0.9949	0.9979	-0.003031	0.02904	0.1044	53	0.958486		NDEONHPJ_00808	No	0.781864	1.007	0.9979	0.009501	0.03374	0.2816	16	0.965692		NDEONHPJ_00821	No	0.709296	1	1.006
	NDEONHPJ_00808	No	0.884929	1.004	0.9994	0.005069	0.03447	0.1471	16	0.979638		NDEONHPJ_00821	No	0.266706	1.021	1.003	0.01808	0.01619	1.117	103	0.631141		NDEONHPJ_00817	No	0.470981	0.981	0.9984	-0.0174	0.02396	0.726	54	0.66178		NDEONHPJ_00809	No	0.903263	1.018	1.015	0.002812	0.02303	0.1221	54	0.985871		NDEONHPJ_00822	No	0.74785	0.982	0.9896
	NDEONHPJ_00809	No	0.369727	1	1.019	-0.0181	0.02001	0.9044	55	0.816025		NDEONHPJ_00822	No	0.738869	1.007	1.013	-0.006035	0.01792	0.3367	28	0.915822		NDEONHPJ_00818	No	0.102534	0.9747	1.026	-0.05142	0.03042	1.69	27	0.25468		NDEONHPJ_00810	No	0.274605	0.97	1.011	-0.0411	0.03729	1.102	63	0.825368		NDEONHPJ_00823	No	0.067278	1.01	0.9423
	NDEONHPJ_00810	No	0.507829	0.9772	1.003	-0.02597	0.03899	0.666	63	0.862545		NDEONHPJ_00823	No	0.335937	1.028	0.9837	0.0438	0.04479	0.9779	30	0.686592		NDEONHPJ_00819	No	0.703236	0.9127	0.8785	0.0342	0.08905	0.3841	35	0.831921		NDEONHPJ_00811	No	0.728465	1.002	0.9951	0.007192	0.02061	0.3489	56	0.955956		NDEONHPJ_00825	No	0.146439	0.9776	1.003
	NDEONHPJ_00811	No	0.417301	1.001	1.02	-0.01962	0.02401	0.8171	57	0.832845		NDEONHPJ_00825	No	0.397366	1.02	1.007	0.01317	0.01552	0.8485	165	0.734598		NDEONHPJ_00821	No	0.146376	0.9818	1.003	-0.02109	0.01443	1.462	124	0.320198		NDEONHPJ_00812	No	0.515357	0.9927	0.9704	0.02233	0.03416	0.6537	74	0.900621		NDEONHPJ_00829	No	0.048507	1.034	1.001
	NDEONHPJ_00812	No	0.971595	1.003	1.002	0.0009036	0.02529	0.03572	77	0.990697		NDEONHPJ_00829	No	0.963706	1.032	1.032	0.0009614	0.02103	0.04572	53	0.989382		NDEONHPJ_00822	No	0.134459	1.036	1.013	0.02311	0.01516	1.524	45	0.302713		NDEONHPJ_00813	No	0.317838	0.9444	0.9726	-0.02822	0.02784	1.014	34	0.839349		NDEONHPJ_00830	No	0.692884	1.007	1.018
	NDEONHPJ_00813	Yes	1.2e-05	0.7923	1.028	-0.2353	0.04584	5.133	33	0.001666		NDEONHPJ_00830	No	0.199093	0.9762	1.042	-0.06609	0.05043	1.31	33	0.556929		NDEONHPJ_00823	No	0.817239	0.9774	0.9837	-0.00638	0.02742	0.2327	39	0.903841		NDEONHPJ_00814	No	0.00265	0.4432	0.237	0.2063	0.06712	3.073	114	0.18393		NDEONHPJ_00831	No	0.095302	0.9821	1.007
	NDEONHPJ_00814	Yes	0.0005	0.6032	0.3368	0.2664	0.07441	3.58	118	0.02483		NDEONHPJ_00831	No	0.705681	0.9976	1.004	-0.006188	0.01635	0.3784	149	0.904236		NDEONHPJ_00825	No	0.032721	0.9743	1.007	-0.03269	0.0152	2.15	201	0.113947		NDEONHPJ_00815	No	0.126843	0.4725	0.2536	0.2189	0.1405	1.558	41	0.712245		NDEONHPJ_00832	No	0.793304	0.9963	1.002
	NDEONHPJ_00815	No	0.002876	0.7261	0.317	0.409	0.1292	3.166	42	0.085541		NDEONHPJ_00832	No	0.139352	0.9754	1.014	-0.03859	0.02596	1.486	149	0.493523		NDEONHPJ_00829	No	0.054648	0.9996	1.032	-0.03194	0.01635	1.953	72	0.162816		NDEONHPJ_00816	No	0.585941	0.9808	0.9539	0.0269	0.04911	0.5478	57	0.919875		NDEONHPJ_00833	No	0.11138	1.022	0.9883
	NDEONHPJ_00816	No	0.215848	0.9289	0.9979	-0.06908	0.05521	1.251	58	0.708896		NDEONHPJ_00833	No	0.654791	1.017	1.007	0.0097	0.02164	0.4482	121	0.878825		NDEONHPJ_00830	Yes	0.008194	0.9592	1.042	-0.0831	0.03023	2.749	52	0.041126		NDEONHPJ_00817	No	0.248178	0.965	1.013	-0.0483	0.04139	1.167	56	0.811465		NDEONHPJ_00834	No	0.624841	0.8394	0.83
	NDEONHPJ_00817	No	0.52193	0.9723	0.9984	-0.02615	0.04058	0.6444	56	0.868136		NDEONHPJ_00834	Yes	0.000964	0.9634	0.9125	0.05091	0.01514	3.362	163	0.030819		NDEONHPJ_00831	No	0.213231	0.99	1.004	-0.01374	0.011	1.249	192	0.404846		NDEONHPJ_00818	No	0.59556	0.984	0.9966	-0.01257	0.02338	0.5374	26	0.920751		NDEONHPJ_00835	No	0.086969	1.053	1.006
	NDEONHPJ_00818	No	0.185084	0.9731	1.026	-0.05306	0.03901	1.36	27	0.675989		NDEONHPJ_00835	No	0.069829	1.048	1.006	0.04162	0.02273	1.831	110	0.362086		NDEONHPJ_00832	Yes	0.002834	0.9751	1.014	-0.0389	0.01287	3.022	203	0.018251		NDEONHPJ_00819	No	0.974285	0.6265	0.6227	0.003802	0.1166	0.0326	22	0.997196		NDEONHPJ_00836	No	0.747307	1.002	1.011
	NDEONHPJ_00819	No	0.890195	0.8884	0.8785	0.009924	0.07118	0.1394	26	0.979759		NDEONHPJ_00836	No	0.41128	0.9664	0.983	-0.01665	0.02018	0.8252	96	0.743369		NDEONHPJ_00833	No	0.520559	0.9947	1.007	-0.01267	0.01968	0.644	155	0.704674		NDEONHPJ_00821	No	0.42641	0.9919	1.006	-0.01407	0.01761	0.7989	91	0.870798		NDEONHPJ_00839	No	0.189381	1.017	0.9901
	NDEONHPJ_00821	No	0.699798	1.01	1.003	0.00741	0.01916	0.3868	92	0.940476		NDEONHPJ_00839	No	0.051648	1.058	0.9848	0.07313	0.0364	2.009	38	0.304607		NDEONHPJ_00834	Yes	<0.000001	1.02	0.9125	0.1078	0.01391	7.747	198	<0.000001		NDEONHPJ_00822	No	0.648192	0.9981	0.9896	0.008424	0.01831	0.4601	36	0.933576		NDEONHPJ_00840	No	0.016025	1.067	0.9822
	NDEONHPJ_00822	No	0.450841	0.9954	1.013	-0.01758	0.02307	0.7623	36	0.848368		NDEONHPJ_00840	No	0.978644	1.007	1.006	0.0005674	0.02114	0.02684	90	0.991765		NDEONHPJ_00835	No	0.162329	0.9845	1.006	-0.02172	0.01546	1.405	134	0.34318		NDEONHPJ_00823	No	0.382796	1.002	0.9423	0.05923	0.06708	0.883	38	0.857241		NDEONHPJ_00841	No	0.328455	0.9955	0.9809
	NDEONHPJ_00823	No	0.954375	0.9796	0.9837	-0.004142	0.07191	0.05759	38	0.984955		NDEONHPJ_00841	No	0.999147	1.018	1.019	-1.579e-05	0.01473	0.001072	109	0.999436		NDEONHPJ_00836	No	0.359719	0.9625	0.983	-0.0205	0.0223	0.9194	121	0.561959		NDEONHPJ_00825	No	0.946277	1.002	1.003	-0.00106	0.01572	0.06746	220	0.991649		NDEONHPJ_00842	No	0.363546	1.011	0.9988
	NDEONHPJ_00825	No	0.662203	1.001	1.007	-0.006437	0.01472	0.4374	229	0.928831		NDEONHPJ_00842	No	0.005993	0.9943	1.026	-0.03204	0.01158	2.767	314	0.100057		NDEONHPJ_00839	No	0.886828	0.9802	0.9848	-0.004608	0.03215	0.1433	37	0.940576		NDEONHPJ_00829	No	0.39672	1.017	1.001	0.01641	0.01919	0.8551	48	0.863894		NDEONHPJ_00843	No	0.549921	0.9985	0.9877
	NDEONHPJ_00829	No	0.132602	0.9974	1.032	-0.03409	0.02229	1.53	48	0.610565		NDEONHPJ_00843	No	0.663548	0.9931	1.003	-0.009656	0.0221	0.4369	69	0.884047		NDEONHPJ_00840	No	0.29319	0.9864	1.006	-0.02001	0.01893	1.057	98	0.494969		NDEONHPJ_00830	No	0.827689	1.024	1.018	0.006185	0.02821	0.2193	36	0.977875		NDEONHPJ_00844	No	0.683979	0.9718	0.9535
	NDEONHPJ_00830	No	0.751356	1.028	1.042	-0.01399	0.04383	0.3192	38	0.953739		NDEONHPJ_00844	No	0.976434	0.8858	0.8847	0.001111	0.03732	0.02977	32	0.991765		NDEONHPJ_00841	No	0.075783	0.992	1.019	-0.02649	0.0148	1.79	133	0.205629		NDEONHPJ_00831	No	0.785856	1.003	1.007	-0.003616	0.01329	0.2721	190	0.965825		NDEONHPJ_00845	No	0.011957	1.008	0.9703
	NDEONHPJ_00831	No	0.860245	1.007	1.004	0.00312	0.01769	0.1763	192	0.974352		NDEONHPJ_00845	No	0.948684	0.9895	0.9908	-0.001271	0.01971	0.06447	141	0.984117		NDEONHPJ_00842	Yes	0.00103	0.9914	1.026	-0.03502	0.01058	3.309	364	0.008239		NDEONHPJ_00832	No	0.189572	0.9845	1.002	-0.01715	0.01303	1.316	200	0.775708		NDEONHPJ_00846	No	0.341177	1.017	0.9935
	NDEONHPJ_00832	No	0.065615	0.9822	1.014	-0.03178	0.01717	1.851	210	0.477767		NDEONHPJ_00846	No	0.604138	1.018	1	0.01772	0.03398	0.5214	56	0.859301		NDEONHPJ_00843	No	0.819021	0.9961	1.003	-0.006662	0.02903	0.2295	89	0.904656		NDEONHPJ_00833	No	0.684162	0.9961	0.9883	0.007746	0.01901	0.4075	157	0.941206		NDEONHPJ_00847	No	0.661753	1.014	1.029
	NDEONHPJ_00833	No	0.364879	0.9863	1.007	-0.02116	0.02329	0.9087	160	0.813616		NDEONHPJ_00847	No	0.137358	1.03	1.106	-0.076	0.04899	1.551	19	0.493523		NDEONHPJ_00844	No	0.08083	0.8398	0.8847	-0.04485	0.0252	1.78	53	0.216609		NDEONHPJ_00834	No	0.284343	0.8064	0.83	-0.02367	0.02204	1.074	158	0.828343		NDEONHPJ_00848	No	0.005603	1.034	0.9629
	NDEONHPJ_00834	No	0.143568	0.9433	0.9125	0.03075	0.02092	1.47	160	0.626255		NDEONHPJ_00848	No	0.079747	1.013	0.988	0.02488	0.01407	1.768	112	0.383943		NDEONHPJ_00845	No	0.327345	0.9727	0.9908	-0.0181	0.01844	0.9821	186	0.529771		NDEONHPJ_00835	No	0.495007	0.9941	1.006	-0.01149	0.01679	0.6843	133	0.890704		NDEONHPJ_00849	No	0.676275	1.022	1.003
	NDEONHPJ_00835	No	0.143708	0.9817	1.006	-0.02453	0.01668	1.471	133	0.626255		NDEONHPJ_00849	No	0.436716	0.9861	1.003	-0.01711	0.02179	0.7852	42	0.763314		NDEONHPJ_00846	No	0.182595	1.031	1	0.03087	0.02294	1.345	74	0.366566		NDEONHPJ_00836	No	0.914703	1.014	1.011	0.003173	0.02955	0.1074	104	0.990863		NDEONHPJ_00851	No	0.263428	1.031	0.9954
	NDEONHPJ_00836	No	0.575235	0.9971	0.983	0.01406	0.02502	0.5622	103	0.891521		NDEONHPJ_00851	No	0.659835	1.026	1.015	0.01143	0.02583	0.4423	60	0.881802		NDEONHPJ_00847	No	0.097497	1.025	1.106	-0.08136	0.04691	1.734	21	0.245873		NDEONHPJ_00839	No	0.303573	1.02	0.9901	0.02963	0.02837	1.045	34	0.835208		NDEONHPJ_00852	No	0.225641	1.01	0.9926
	NDEONHPJ_00839	No	0.110069	1.041	0.9848	0.05626	0.03429	1.641	34	0.576587		NDEONHPJ_00852	No	0.658257	1.018	1.013	0.004578	0.01034	0.4427	356	0.881421		NDEONHPJ_00848	No	0.270344	0.9726	0.988	-0.01541	0.01393	1.107	134	0.472426		NDEONHPJ_00840	No	0.225664	1.012	0.9822	0.02973	0.02438	1.219	96	0.800065		NDEONHPJ_00853	No	0.0735	1.008	0.9779
	NDEONHPJ_00840	No	0.369954	0.9848	1.006	-0.02161	0.02399	0.9006	101	0.816025		NDEONHPJ_00853	No	0.485466	0.9979	1.013	-0.01531	0.02179	0.7026	52	0.79773		NDEONHPJ_00849	No	0.162756	0.9241	1.003	-0.07906	0.05551	1.424	37	0.343585		NDEONHPJ_00841	No	0.883898	0.9835	0.9809	0.002583	0.01765	0.1463	136	0.985871		NDEONHPJ_00854	No	0.478972	1.003	1.066
	NDEONHPJ_00841	No	0.248378	1	1.019	-0.01836	0.01585	1.159	143	0.733624		NDEONHPJ_00854	No	0.29554	1.023	1.109	-0.08565	0.0776	1.104	10	0.654396		NDEONHPJ_00851	No	0.13881	0.9868	1.015	-0.02827	0.01891	1.495	80	0.309509		NDEONHPJ_00842	No	0.9382	0.9978	0.9988	-0.0009571	0.01234	0.07759	368	0.991649		NDEONHPJ_00855	No	0.073773	1.105	0.9863
	NDEONHPJ_00842	No	0.026985	1.001	1.026	-0.02553	0.0115	2.22	374	0.332585		NDEONHPJ_00855	No	0.976633	0.992	0.9908	0.001195	0.04043	0.02955	28	0.991765		NDEONHPJ_00852	Yes	0.002352	0.9878	1.013	-0.02567	0.008394	3.059	463	0.015523		NDEONHPJ_00843	No	0.625563	0.9775	0.9877	-0.01024	0.02092	0.4897	86	0.928178		NDEONHPJ_00856	No	0.968606	0.9878	0.9867
	NDEONHPJ_00843	No	0.301385	0.9611	1.003	-0.04166	0.04008	1.039	91	0.775881		NDEONHPJ_00856	No	0.847521	0.9941	1.001	-0.007157	0.03708	0.193	68	0.950871		NDEONHPJ_00853	No	0.950135	1.014	1.013	0.001306	0.0208	0.06279	62	0.975199		NDEONHPJ_00844	No	0.416614	0.9747	0.9535	0.02121	0.02587	0.82	44	0.869213		NDEONHPJ_00857	No	0.470098	0.9964	1.023
	NDEONHPJ_00844	No	0.61458	0.8696	0.8847	-0.01503	0.02963	0.5072	44	0.906857		NDEONHPJ_00857	No	0.273975	0.9096	0.9773	-0.06774	0.06092	1.112	34	0.63697		NDEONHPJ_00854	No	0.053371	0.975	1.109	-0.1341	0.06036	2.222	9	0.16039		NDEONHPJ_00845	No	0.058601	1.006	0.9703	0.03561	0.0187	1.905	159	0.618305		NDEONHPJ_00858	No	0.570214	0.9875	0.9973
	NDEONHPJ_00845	No	0.87402	0.9869	0.9908	-0.003905	0.02459	0.1588	162	0.977039		NDEONHPJ_00858	No	0.122863	0.9825	1.014	-0.03112	0.01994	1.56	75	0.465688		NDEONHPJ_00855	No	0.953857	0.9891	0.9908	-0.001644	0.02824	0.05823	40	0.976977		NDEONHPJ_00846	No	0.742213	1.002	0.9935	0.008653	0.02619	0.3304	61	0.957404		NDEONHPJ_00859	No	0.427782	1.033	1.009
	NDEONHPJ_00846	No	0.426803	1.027	1	0.02701	0.03376	0.8	61	0.835823		NDEONHPJ_00859	No	0.928174	1.011	1.013	-0.002657	0.02927	0.09078	36	0.975898		NDEONHPJ_00856	No	0.867358	0.9981	1.001	-0.003214	0.01918	0.1676	80	0.930193		NDEONHPJ_00847	No	0.363807	0.952	1.029	-0.07726	0.08386	0.9213	32	0.852663		NDEONHPJ_00860	No	0.386652	1.022	1.104
	NDEONHPJ_00847	No	0.360137	1.048	1.106	-0.05802	0.06255	0.9276	34	0.813097		NDEONHPJ_00860	No	0.848943	0.996	1.008	-0.01183	0.05823	0.2031	4	0.952096		NDEONHPJ_00857	No	0.664874	0.9916	0.9773	0.01428	0.0328	0.4353	60	0.808347		NDEONHPJ_00848	No	0.071365	0.9981	0.9629	0.03515	0.01936	1.816	153	0.633216		NDEONHPJ_00861	No	0.178626	1.02	0.9935
	NDEONHPJ_00848	No	0.605532	0.9995	0.988	0.01152	0.02225	0.5175	162	0.904268		NDEONHPJ_00861	No	0.967624	1.018	1.019	-0.0008557	0.021	0.04076	60	0.989994		NDEONHPJ_00858	No	0.928353	1.012	1.014	-0.001394	0.01547	0.09014	103	0.963962		NDEONHPJ_00849	No	0.340715	1.025	1.003	0.02194	0.02271	0.9663	34	0.848688		NDEONHPJ_00862	No	0.822131	1.047	1.037
	NDEONHPJ_00849	No	0.222212	0.9775	1.003	-0.02573	0.02071	1.243	35	0.710057		NDEONHPJ_00862	No	0.707995	0.9982	1.018	-0.02004	0.05291	0.3787	26	0.905265		NDEONHPJ_00859	No	0.892015	1.017	1.013	0.003668	0.02686	0.1366	43	0.943494		NDEONHPJ_00851	No	0.919883	0.9975	0.9954	0.002054	0.02034	0.101	62	0.990972		NDEONHPJ_00863	No	0.194983	0.9939	1.025
	NDEONHPJ_00851	No	0.168959	0.9734	1.015	-0.04165	0.02993	1.392	63	0.652545		NDEONHPJ_00863	No	0.467165	1.019	1.035	-0.01614	0.02199	0.7339	41	0.785316		NDEONHPJ_00860	No	0.322307	0.9626	1.008	-0.04521	0.04406	1.026	14	0.525797		NDEONHPJ_00852	No	0.559188	0.9999	0.9926	0.007359	0.01259	0.5844	513	0.909533		NDEONHPJ_00864	No	0.219925	1.067	0.9988
	NDEONHPJ_00852	No	0.325405	1.002	1.013	-0.01175	0.01194	0.9843	540	0.786681		NDEONHPJ_00864	No	0.716841	1.003	1.019	-0.01673	0.04496	0.3722	11	0.909039		NDEONHPJ_00861	No	0.503757	1.007	1.019	-0.01233	0.01834	0.6721	70	0.69105		NDEONHPJ_00853	No	0.344498	1.001	0.9779	0.02334	0.02453	0.9514	74	0.852524		NDEONHPJ_00865	No	0.546077	0.9818	0.9911
	NDEONHPJ_00853	No	0.455366	0.9892	1.013	-0.02399	0.03197	0.7504	75	0.848368		NDEONHPJ_00865	No	0.451109	0.9702	1.007	-0.03711	0.04887	0.7593	52	0.776673		NDEONHPJ_00862	No	0.940157	1.015	1.018	-0.003452	0.04563	0.07565	33	0.970114		NDEONHPJ_00854	No	0.193123	0.907	1.066	-0.1589	0.1057	1.503	5	0.775708		NDEONHPJ_00866	No	0.210864	0.9489	1.014
	NDEONHPJ_00854	No	0.559226	1.042	1.109	-0.06755	0.108	0.6253	5	0.88433		NDEONHPJ_00866	No	0.040502	0.986	1.031	-0.04515	0.02136	2.114	42	0.277906		NDEONHPJ_00863	No	0.05292	0.9909	1.035	-0.0442	0.0224	1.973	63	0.15959		NDEONHPJ_00855	No	0.767009	0.9983	0.9863	0.01197	0.04008	0.2987	33	0.96187		NDEONHPJ_00867	No	0.301726	0.9222	0.9733
	NDEONHPJ_00855	No	0.808393	0.9821	0.9908	-0.008621	0.03527	0.2445	33	0.965712		NDEONHPJ_00867	No	0.114954	0.9639	1.022	-0.05791	0.03596	1.611	41	0.459908		NDEONHPJ_00864	No	0.612266	0.9987	1.019	-0.02057	0.03988	0.5158	18	0.76866		NDEONHPJ_00856	No	0.232436	1.006	0.9867	0.01962	0.01633	1.201	104	0.800065		NDEONHPJ_00868	No	0.618087	0.9957	0.9823
	NDEONHPJ_00856	No	0.821455	1.005	1.001	0.003826	0.01691	0.2262	106	0.969436		NDEONHPJ_00868	No	0.468021	1.018	1.001	0.01655	0.0227	0.7291	82	0.785316		NDEONHPJ_00865	No	0.430218	1.033	1.007	0.026	0.03264	0.7967	41	0.630319		NDEONHPJ_00857	No	0.780673	1.033	1.023	0.009275	0.03305	0.2807	34	0.965692		NDEONHPJ_00869	No	0.588953	0.9921	0.9854
	NDEONHPJ_00857	No	0.209604	1.018	0.9773	0.04017	0.03144	1.277	36	0.700806		NDEONHPJ_00869	No	0.060488	0.9787	1.003	-0.02476	0.01312	1.888	200	0.33245		NDEONHPJ_00866	No	0.115983	0.9972	1.031	-0.03392	0.0212	1.6	50	0.273995		NDEONHPJ_00858	No	0.008279	1.064	0.9973	0.06713	0.02488	2.698	93	0.330318		NDEONHPJ_00870	No	0.321341	0.9411	0.9986
	NDEONHPJ_00858	No	0.586791	1.028	1.014	0.01455	0.02668	0.5453	96	0.8964		NDEONHPJ_00870	No	0.140019	0.9855	1.017	-0.03121	0.02086	1.497	57	0.493714		NDEONHPJ_00867	No	0.498088	1.004	1.022	-0.01817	0.02656	0.6842	37	0.687786		NDEONHPJ_00859	No	0.076485	1.06	1.009	0.05134	0.02817	1.822	37	0.633216		NDEONHPJ_00871	No	0.414924	1.029	1.011
	NDEONHPJ_00859	No	0.47731	1.034	1.013	0.02044	0.02848	0.7177	38	0.85572		NDEONHPJ_00871	No	0.280488	1.004	1.027	-0.02338	0.02127	1.099	30	0.640797		NDEONHPJ_00868	No	0.064487	0.9595	1.001	-0.04153	0.02217	1.873	85	0.182817		NDEONHPJ_00860	No	0.078565	0.9896	1.104	-0.1146	0.06073	1.888	15	0.633216		NDEONHPJ_00872	No	0.934624	0.08576	0.09921
	NDEONHPJ_00860	No	0.823467	0.9951	1.008	-0.01273	0.05612	0.2268	16	0.969436		NDEONHPJ_00872	No	0.50107	0	0.163	-0.163	0.2361	0.6907	14	0.803761		NDEONHPJ_00869	No	0.035801	0.9852	1.003	-0.01821	0.008625	2.111	239	0.121262		NDEONHPJ_00861	No	0.006608	1.058	0.9935	0.06441	0.02301	2.8	70	0.29787		NDEONHPJ_00873	No	0.986993	0.2215	0.223
	NDEONHPJ_00861	No	0.361321	0.9865	1.019	-0.03263	0.03552	0.9186	73	0.813097		NDEONHPJ_00873	No	0.423296	0.4586	0.3716	0.08708	0.1078	0.8076	48	0.75243		NDEONHPJ_00870	No	0.232361	0.9956	1.017	-0.0211	0.01751	1.205	68	0.429584		NDEONHPJ_00862	No	0.649908	1.02	1.037	-0.01768	0.03847	0.4596	24	0.933576		NDEONHPJ_00874	No	0.492066	0.9883	0.975
	NDEONHPJ_00862	No	0.970172	1.016	1.018	-0.002194	0.0581	0.03775	26	0.990697		NDEONHPJ_00874	No	0.006405	0.9866	0.8703	0.1163	0.04148	2.805	75	0.102357		NDEONHPJ_00871	No	0.232583	0.9955	1.027	-0.03193	0.0263	1.214	36	0.429584		NDEONHPJ_00863	No	0.551105	1.04	1.025	0.01468	0.02448	0.5999	53	0.909365		NDEONHPJ_00875	No	0.886624	1.007	1.009
	NDEONHPJ_00863	No	0.504661	1.017	1.035	-0.01834	0.02732	0.6714	58	0.861869		NDEONHPJ_00875	No	0.439818	0.9061	0.8896	0.01654	0.02133	0.7757	97	0.766706		NDEONHPJ_00872	No	0.181157	0.4264	0.163	0.2634	0.1897	1.388	19	0.364736		NDEONHPJ_00864	No	0.583076	1.016	0.9988	0.01764	0.03164	0.5575	21	0.919875		NDEONHPJ_00876	No	0.136368	1.003	0.9697
	NDEONHPJ_00864	No	0.124148	0.9354	1.019	-0.08389	0.05238	1.602	21	0.60148		NDEONHPJ_00876	No	0.868827	0.9801	0.9828	-0.002714	0.01641	0.1654	149	0.957284		NDEONHPJ_00873	No	0.036412	0.5582	0.3716	0.1867	0.08741	2.136	66	0.122374		NDEONHPJ_00865	No	0.979872	0.9921	0.9911	0.0009644	0.03812	0.0253	90	0.997389		NDEONHPJ_00877	No	0.06132	0.7541	0.8727
	NDEONHPJ_00865	No	0.845193	1	1.007	-0.007167	0.0366	0.1958	92	0.974352		NDEONHPJ_00877	No	0.857028	0.7966	0.8217	-0.02512	0.1344	0.1869	7	0.955665		NDEONHPJ_00874	No	0.329396	0.9081	0.8703	0.03784	0.03857	0.981	84	0.52991		NDEONHPJ_00866	No	0.165097	1.048	1.014	0.0341	0.02429	1.403	67	0.755305		NDEONHPJ_00878	No	0.070517	0.8736	0.9238
	NDEONHPJ_00866	No	0.659906	1.019	1.031	-0.01212	0.02742	0.4419	70	0.92846		NDEONHPJ_00878	No	0.99203	1.01	1.011	-0.0002532	0.0253	0.01001	116	0.996735		NDEONHPJ_00875	No	0.348832	0.9063	0.8896	0.01676	0.01783	0.9401	136	0.54991		NDEONHPJ_00867	No	0.757758	0.9804	0.9733	0.007106	0.0229	0.3103	46	0.961707		NDEONHPJ_00880	No	0.120105	0.9648	0.9956
	NDEONHPJ_00867	No	0.755663	1.007	1.022	-0.01452	0.04641	0.3129	51	0.953739		NDEONHPJ_00880	No	0.314736	0.9759	1.002	-0.0263	0.02599	1.012	78	0.671074		NDEONHPJ_00876	No	0.145343	1.001	0.9828	0.01867	0.01277	1.462	193	0.318541		NDEONHPJ_00868	No	0.398576	0.999	0.9823	0.01662	0.01962	0.8471	124	0.863894		NDEONHPJ_00881	No	0.475832	0.8531	0.8211
	NDEONHPJ_00868	No	0.657861	1.009	1.001	0.007807	0.01759	0.4439	129	0.928253		NDEONHPJ_00881	No	0.046071	0.7146	0.808	-0.09341	0.04607	2.028	77	0.289685		NDEONHPJ_00877	No	0.179562	0.4224	0.8217	-0.3993	0.256	1.56	5	0.362366		NDEONHPJ_00869	No	0.4528	0.9716	0.9854	-0.01384	0.01841	0.7519	249	0.87901		NDEONHPJ_00885	No	0.708499	0.9916	0.9988
	NDEONHPJ_00869	No	0.001923	0.9231	1.003	-0.08034	0.02563	3.135	252	0.065325		NDEONHPJ_00885	No	0.221435	0.9928	1.013	-0.02026	0.01652	1.227	181	0.588447		NDEONHPJ_00878	Yes	<0.000001	1.126	1.011	0.1156	0.0183	6.315	130	<0.000001		NDEONHPJ_00870	No	0.768046	1.008	0.9986	0.009704	0.03281	0.2958	93	0.96187		NDEONHPJ_00886	No	0.353863	1.038	0.9981
	NDEONHPJ_00870	No	0.25357	0.9873	1.017	-0.02939	0.02559	1.148	99	0.736484		NDEONHPJ_00886	No	0.631104	0.9873	0.9972	-0.009942	0.02053	0.4842	37	0.869776		NDEONHPJ_00880	No	0.147189	0.9737	1.002	-0.02843	0.01945	1.462	92	0.321165		NDEONHPJ_00871	No	0.669635	1.022	1.011	0.01173	0.02736	0.4289	57	0.939635		NDEONHPJ_00887	No	0.010653	1.019	0.9684
	NDEONHPJ_00871	No	0.746264	1.017	1.027	-0.0106	0.03262	0.3251	60	0.953259		NDEONHPJ_00887	No	0.014526	1.047	0.9745	0.07287	0.02931	2.486	104	0.163317		NDEONHPJ_00881	No	0.796095	0.7967	0.808	-0.01132	0.04366	0.2592	86	0.891554		NDEONHPJ_00872	No	0.311236	0.2483	0.09921	0.1491	0.1433	1.04	19	0.839056		NDEONHPJ_00888	No	0.092974	1.061	0.9975
	NDEONHPJ_00872	No	0.962252	0.1708	0.163	0.007757	0.162	0.0479	21	0.987231		NDEONHPJ_00888	No	0.565397	1.015	1.005	0.01003	0.01737	0.5773	78	0.838239		NDEONHPJ_00885	No	0.010892	0.9816	1.013	-0.03148	0.01226	2.568	222	0.050525		NDEONHPJ_00873	No	0.298754	0.3059	0.223	0.08292	0.07907	1.049	57	0.831575		NDEONHPJ_00889	No	0.291371	1.024	1.003
	NDEONHPJ_00873	No	0.128496	0.5062	0.3716	0.1346	0.08739	1.541	62	0.60212		NDEONHPJ_00889	No	0.312015	1.017	1.002	0.01567	0.01543	1.016	108	0.667746		NDEONHPJ_00886	No	0.166399	0.974	0.9972	-0.02317	0.01646	1.407	44	0.34546		NDEONHPJ_00874	No	0.411244	0.9526	0.975	-0.02237	0.02711	0.8254	94	0.867268		NDEONHPJ_00890	No	0.466544	0.9955	1.009
	NDEONHPJ_00874	No	0.899793	0.8751	0.8703	0.004784	0.03789	0.1263	96	0.980353		NDEONHPJ_00890	No	0.564324	0.9975	1.01	-0.01293	0.02234	0.5788	83	0.837509		NDEONHPJ_00887	No	0.569287	0.9869	0.9745	0.01235	0.02164	0.5707	115	0.736862		NDEONHPJ_00875	No	0.590837	0.998	1.009	-0.01135	0.02105	0.5392	113	0.919875		NDEONHPJ_00891	No	0.599837	1.003	1.015
	NDEONHPJ_00875	No	0.696297	0.8801	0.8896	-0.009449	0.02415	0.3913	114	0.940476		NDEONHPJ_00891	No	0.173395	0.9943	1.025	-0.03087	0.02246	1.375	74	0.531108		NDEONHPJ_00888	No	0.192454	0.9699	1.005	-0.03544	0.02697	1.314	85	0.380829		NDEONHPJ_00876	No	0.21844	0.9914	0.9697	0.02162	0.01751	1.235	191	0.800065		NDEONHPJ_00892	No	0.008435	1.062	0.9997
	NDEONHPJ_00876	No	0.890758	0.9847	0.9828	0.00195	0.01418	0.1375	197	0.979759		NDEONHPJ_00892	No	0.107775	1.037	1.008	0.02959	0.01829	1.618	143	0.446624		NDEONHPJ_00889	No	0.218222	0.9844	1.002	-0.01737	0.01404	1.238	124	0.411617		NDEONHPJ_00877	No	0.41579	0.8426	0.8727	-0.03004	0.03538	0.8489	10	0.869213		NDEONHPJ_00894	No	0.632735	1.016	1.029
	NDEONHPJ_00877	No	0.324314	0.7003	0.8217	-0.1214	0.1177	1.032	11	0.786681		NDEONHPJ_00894	No	0.470568	0.9767	0.9447	0.032	0.04341	0.7371	18	0.785316		NDEONHPJ_00890	No	0.051031	0.9764	1.01	-0.03398	0.01725	1.97	128	0.156041		NDEONHPJ_00878	No	0.968147	0.9226	0.9238	-0.001188	0.0297	0.04002	113	0.99539		NDEONHPJ_00895	No	0.459461	1.022	0.9987
	NDEONHPJ_00878	No	0.474619	1.028	1.011	0.01737	0.02421	0.7173	118	0.854374		NDEONHPJ_00895	No	0.007656	1.029	0.9583	0.07065	0.02573	2.746	70	0.113422		NDEONHPJ_00891	No	0.033064	0.9777	1.025	-0.04745	0.02198	2.159	107	0.114912		NDEONHPJ_00879			0								NDEONHPJ_00896	No	0.955256	1.031	1.033
	NDEONHPJ_00879			0								NDEONHPJ_00896	No	0.098047	0.9859	1.032	-0.046	0.02723	1.689	45	0.427888		NDEONHPJ_00892	No	0.01629	0.9722	1.008	-0.03548	0.01461	2.427	164	0.06909		NDEONHPJ_00880	No	0.049086	1.034	0.9956	0.03863	0.01937	1.994	92	0.60257		NDEONHPJ_00897	No	0.478112	1.004	0.9801
	NDEONHPJ_00880	No	0.468445	1.021	1.002	0.01882	0.02585	0.7281	91	0.852893		NDEONHPJ_00897	No	0.678729	0.9556	0.9726	-0.01701	0.04092	0.4158	77	0.892902		NDEONHPJ_00894	No	0.842524	0.9533	0.9447	0.008559	0.0425	0.2014	19	0.916879		NDEONHPJ_00881	No	0.198372	0.8917	0.8211	0.07061	0.05443	1.297	78	0.78386		NDEONHPJ_00900	No	0.386037	1.009	0.995
	NDEONHPJ_00881	No	0.692779	0.827	0.808	0.019	0.04792	0.3964	85	0.93937		NDEONHPJ_00900	No	0.499124	0.9966	1.005	-0.008604	0.01271	0.6771	196	0.803008		NDEONHPJ_00895	No	0.658366	0.9467	0.9583	-0.01165	0.02623	0.444	73	0.80309		NDEONHPJ_00885	No	0.235646	1.013	0.9988	0.01395	0.01173	1.189	245	0.800321		NDEONHPJ_00901	No	0.802098	0.7065	0.7231
	NDEONHPJ_00885	No	0.203177	0.9962	1.013	-0.01688	0.01323	1.276	258	0.6938		NDEONHPJ_00901	No	0.714449	0.4571	0.4255	0.03161	0.08599	0.3676	61	0.908749		NDEONHPJ_00896	No	0.09365	0.9887	1.032	-0.04326	0.02531	1.709	50	0.238775		NDEONHPJ_00886	No	0.310931	0.961	0.9981	-0.03707	0.03614	1.026	41	0.839056		NDEONHPJ_00902	No	0.362266	0.9878	1.009
	NDEONHPJ_00886	No	0.185227	0.9659	0.9972	-0.0313	0.02324	1.347	42	0.675989		NDEONHPJ_00902	No	0.41005	0.9597	0.9857	-0.026	0.03142	0.8276	92	0.742255		NDEONHPJ_00897	No	0.823313	0.9781	0.9726	0.005518	0.02464	0.2239	95	0.907661		NDEONHPJ_00887	No	0.165263	0.9958	0.9684	0.02737	0.01962	1.395	147	0.755305		NDEONHPJ_00903	No	0.65197	0.9946	0.9859
	NDEONHPJ_00887	No	0.590885	0.9877	0.9745	0.01321	0.02453	0.5387	153	0.899387		NDEONHPJ_00903	No	0.89064	0.9941	0.9914	0.00269	0.01951	0.1379	89	0.964502		NDEONHPJ_00900	Yes	0.003289	0.9623	1.005	-0.04285	0.01445	2.966	268	0.020457		NDEONHPJ_00888	No	0.737515	1.006	0.9975	0.008855	0.02633	0.3363	79	0.957404		NDEONHPJ_00904	No	0.937019	0.9514	0.9543
	NDEONHPJ_00888	No	0.560903	0.9912	1.005	-0.01413	0.02421	0.5839	82	0.88433		NDEONHPJ_00904	No	0.553506	0.9549	0.926	0.02885	0.04841	0.596	58	0.831101		NDEONHPJ_00901	Yes	1.4e-05	0.08862	0.4255	-0.3369	0.07206	4.675	69	0.000226		NDEONHPJ_00889	No	0.045275	1.042	1.003	0.03947	0.01949	2.025	110	0.602102		NDEONHPJ_00905	No	0.203191	0.8695	0.7967
	NDEONHPJ_00889	No	0.164594	1.032	1.002	0.03063	0.02189	1.399	111	0.652545		NDEONHPJ_00905	No	0.721336	0.8274	0.8506	-0.02328	0.06503	0.3579	79	0.911439		NDEONHPJ_00902	No	0.532926	0.975	0.9857	-0.01067	0.01706	0.6255	111	0.714347		NDEONHPJ_00890	No	0.940204	1.011	1.009	0.001661	0.02208	0.07521	97	0.991649		NDEONHPJ_00906	No	0.276136	0.9843	0.9596
	NDEONHPJ_00890	No	0.706143	1.022	1.01	0.01123	0.02969	0.3781	98	0.941586		NDEONHPJ_00906	No	0.066836	0.8302	0.7775	0.05271	0.02853	1.847	138	0.354403		NDEONHPJ_00903	No	0.056294	0.9567	0.9914	-0.03474	0.01798	1.932	95	0.165584		NDEONHPJ_00891	No	0.551428	1.029	1.015	0.014	0.0234	0.5982	80	0.909365		NDEONHPJ_00907	No	0.311749	0.9891	0.9725
	NDEONHPJ_00891	No	0.999179	1.025	1.025	2.857e-05	0.02768	0.001032	83	0.999748		NDEONHPJ_00907	No	0.997867	1.034	1.034	-4.509e-05	0.01682	0.002681	84	0.999073		NDEONHPJ_00904	No	0.649621	0.9467	0.926	0.02071	0.04541	0.4561	76	0.796228		NDEONHPJ_00892	No	0.677475	1.008	0.9997	0.007945	0.01907	0.4166	167	0.941206		NDEONHPJ_00908	No	0.037465	1.046	1.002
	NDEONHPJ_00892	No	0.216437	0.9773	1.008	-0.03033	0.02445	1.241	170	0.710057		NDEONHPJ_00908	No	0.363668	0.989	1.005	-0.01613	0.01771	0.911	161	0.707445		NDEONHPJ_00905	No	0.283196	0.8865	0.8506	0.03586	0.03329	1.077	140	0.48434		NDEONHPJ_00894	No	0.423858	1.076	1.029	0.04673	0.05659	0.8257	13	0.870798		NDEONHPJ_00909	No	0.331026	0.9939	1.006
	NDEONHPJ_00894	No	0.413568	0.8859	0.9447	-0.05886	0.06968	0.8447	13	0.831669		NDEONHPJ_00909	No	0.214877	0.991	1.008	-0.01731	0.01391	1.245	175	0.581312		NDEONHPJ_00906	Yes	<0.000001	0.8976	0.7775	0.1201	0.02129	5.642	172	2e-06		NDEONHPJ_00895	No	0.416561	1.02	0.9987	0.02174	0.02658	0.818	61	0.869213		NDEONHPJ_00910	No	0.025122	0.7356	0.8853
	NDEONHPJ_00895	No	0.399937	0.9885	0.9583	0.03025	0.03568	0.8477	61	0.825446		NDEONHPJ_00910	No	0.840905	0.7234	0.6943	0.02915	0.1435	0.2031	22	0.947735		NDEONHPJ_00907	No	0.679835	1.029	1.034	-0.005407	0.01306	0.4139	100	0.818771		NDEONHPJ_00896	No	0.66538	1.018	1.033	-0.01542	0.03538	0.4357	40	0.93731		NDEONHPJ_00911	No	0.538419	0.6003	0.6983
	NDEONHPJ_00896	No	0.749958	1.021	1.032	-0.01048	0.03265	0.3208	41	0.953739		NDEONHPJ_00911	No	0.067671	0.6522	0.3836	0.2685	0.1347	1.993	13	0.357188		NDEONHPJ_00908	No	0.1122	0.9863	1.005	-0.01882	0.01181	1.594	232	0.268019		NDEONHPJ_00897	No	0.779292	0.9912	0.9801	0.01104	0.03928	0.2811	85	0.965354		NDEONHPJ_00912	No	0.183521	0.7616	0.6373
	NDEONHPJ_00897	No	0.912438	0.9762	0.9726	0.00359	0.03255	0.1103	87	0.982263		NDEONHPJ_00912	No	0.904532	0.481	0.469	0.01201	0.09927	0.121	28	0.97061		NDEONHPJ_00909	Yes	0.006873	0.9689	1.008	-0.03941	0.01445	2.728	225	0.036192		NDEONHPJ_00900	No	0.917616	0.997	0.995	0.002044	0.01974	0.1036	220	0.990863		NDEONHPJ_00913	No	0.449904	0.9591	0.9745
	NDEONHPJ_00900	No	0.50935	0.9936	1.005	-0.01158	0.01752	0.6609	225	0.862763		NDEONHPJ_00913	No	0.279191	1.115	1.08	0.03476	0.03185	1.091	65	0.640652		NDEONHPJ_00910	No	0.85952	0.6765	0.6943	-0.01782	0.09997	0.1783	36	0.924344		NDEONHPJ_00901	No	0.524525	0.7574	0.7231	0.03432	0.0537	0.6392	79	0.903596		NDEONHPJ_00914	No	0.39518	0.955	0.9221
	NDEONHPJ_00901	No	0.038493	0.2679	0.4255	-0.1576	0.07486	2.106	77	0.38626		NDEONHPJ_00914	No	0.898401	1.013	1.019	-0.006171	0.04746	0.13	14	0.96915		NDEONHPJ_00911	No	0.388268	0.5512	0.3836	0.1676	0.1877	0.8927	13	0.592143		NDEONHPJ_00902	No	0.772231	1.003	1.009	-0.005582	0.01923	0.2902	102	0.963323		NDEONHPJ_00915	No	0.888439	1.007	1.011
	NDEONHPJ_00902	No	0.381623	0.9599	0.9857	-0.02586	0.02943	0.8786	105	0.818356		NDEONHPJ_00915	No	0.867019	0.9854	0.9914	-0.006062	0.03569	0.1699	18	0.957284		NDEONHPJ_00912	Yes	0.01069	0.2612	0.469	-0.2079	0.0778	2.672	42	0.049991		NDEONHPJ_00903	No	0.932343	0.9875	0.9859	0.001638	0.01924	0.08513	94	0.991649		NDEONHPJ_00916	No	0.057319	1.033	0.9696
	NDEONHPJ_00903	No	0.155811	0.9548	0.9914	-0.03663	0.02561	1.431	96	0.642908		NDEONHPJ_00916	No	0.907326	1.002	0.9985	0.003254	0.02781	0.117	50	0.971195		NDEONHPJ_00913	Yes	0.003492	1.025	1.08	-0.05499	0.01825	3.014	77	0.021608		NDEONHPJ_00904	No	0.981279	0.9536	0.9543	-0.0006841	0.02905	0.02355	72	0.997389		NDEONHPJ_00917	No	0.278815	0.991	1.008
	NDEONHPJ_00904	No	0.162603	0.9809	0.926	0.05492	0.03894	1.41	74	0.650037		NDEONHPJ_00917	No	0.024763	0.9825	1.017	-0.0349	0.01538	2.27	140	0.212114		NDEONHPJ_00914	No	0.595028	1.041	1.019	0.0219	0.04025	0.544	14	0.757725		NDEONHPJ_00905	No	0.123608	0.8743	0.7967	0.07764	0.05	1.553	99	0.712245		NDEONHPJ_00918	No	0.8066	0.9843	0.9942
	NDEONHPJ_00905	Yes	0.000518	0.9939	0.8506	0.1433	0.03994	3.588	100	0.025121		NDEONHPJ_00918	No	0.133029	0.9913	1.027	-0.03597	0.02352	1.529	46	0.484406		NDEONHPJ_00915	No	0.611046	0.9795	0.9914	-0.01192	0.02308	0.5163	21	0.768349		NDEONHPJ_00906	No	0.255109	0.9793	0.9596	0.01967	0.01721	1.143	144	0.81218		NDEONHPJ_00919	No	0.550981	1.01	0.9952
	NDEONHPJ_00906	No	0.905002	0.774	0.7775	-0.00346	0.02894	0.1196	143	0.980353		NDEONHPJ_00919	No	0.263341	0.9588	1.004	-0.04504	0.03939	1.143	26	0.626881		NDEONHPJ_00916	No	0.054926	0.9643	0.9985	-0.03413	0.01739	1.962	54	0.16318		NDEONHPJ_00907	No	0.257651	0.9253	0.9725	-0.04727	0.0415	1.139	90	0.815757		NDEONHPJ_00920	No	0.597909	0.9993	0.9892
	NDEONHPJ_00907	No	0.054549	0.9595	1.034	-0.07459	0.03831	1.947	92	0.443898		NDEONHPJ_00920	No	0.65389	1.007	0.9972	0.009804	0.02175	0.4508	56	0.878057		NDEONHPJ_00917	Yes	0.00092	0.9663	1.017	-0.05115	0.01515	3.377	160	0.00766		NDEONHPJ_00908	No	0.359551	1.017	1.002	0.01418	0.01544	0.9185	184	0.852663		NDEONHPJ_00921	No	0.916489	0.9919	0.9818
	NDEONHPJ_00908	No	0.200202	0.9766	1.005	-0.02858	0.02223	1.286	186	0.69284		NDEONHPJ_00921	No	0.916978	1.015	1.021	-0.006085	0.05483	0.111	4	0.973372		NDEONHPJ_00918	Yes	0.009074	0.9229	1.027	-0.1044	0.03865	2.702	57	0.044472		NDEONHPJ_00909	No	0.425432	1.017	1.006	0.01046	0.01309	0.7986	212	0.870798		NDEONHPJ_00922	No	0.296077	1.016	0.9943
	NDEONHPJ_00909	No	0.098531	0.984	1.008	-0.02431	0.01465	1.659	222	0.55273		NDEONHPJ_00922	No	0.980071	1.008	1.008	-0.0003931	0.01571	0.02502	158	0.991765		NDEONHPJ_00919	No	0.714273	0.9949	1.004	-0.008875	0.02405	0.3691	35	0.839928		NDEONHPJ_00910	No	0.850468	0.8928	0.8853	0.007567	0.0399	0.1897	43	0.981181		NDEONHPJ_00923	No	0.233872	0.947	0.8816
	NDEONHPJ_00910	No	0.744976	0.7245	0.6943	0.03022	0.09232	0.3274	43	0.953259		NDEONHPJ_00923	No	0.26411	0.6318	0.5518	0.08004	0.07098	1.128	58	0.627172		NDEONHPJ_00920	No	0.160897	0.9559	0.9972	-0.04125	0.02911	1.417	69	0.341814		NDEONHPJ_00911	No	0.474014	0.5874	0.6983	-0.1109	0.1507	0.7358	14	0.889547		NDEONHPJ_00924	No	0.779591	0.9394	0.926
	NDEONHPJ_00911	No	0.766262	0.3331	0.3836	-0.05053	0.1667	0.3031	14	0.956589		NDEONHPJ_00924	No	0.109932	0.7222	0.5812	0.141	0.08561	1.647	30	0.450541		NDEONHPJ_00921	No	0.018322	0.9569	1.021	-0.0642	0.02353	2.728	12	0.075221		NDEONHPJ_00912	No	0.072438	0.7466	0.6373	0.1094	0.05935	1.843	42	0.633216		NDEONHPJ_00925	No	0.631006	1.001	0.99
	NDEONHPJ_00912	No	0.445338	0.4106	0.469	-0.05843	0.07583	0.7705	42	0.845811		NDEONHPJ_00925	No	0.25661	0.9707	0.9333	0.03735	0.03273	1.141	99	0.621012		NDEONHPJ_00922	No	0.17594	0.9912	1.008	-0.01696	0.01248	1.359	187	0.358185		NDEONHPJ_00913	No	0.132711	1.012	0.9745	0.03709	0.02438	1.521	69	0.716394		NDEONHPJ_00926	No	0.569254	0.7581	0.7888
	NDEONHPJ_00913	No	0.861193	1.075	1.08	-0.004817	0.02744	0.1755	68	0.974352		NDEONHPJ_00926	No	0.772786	0.7389	0.7544	-0.01544	0.05336	0.2894	123	0.92374		NDEONHPJ_00923	No	0.025572	0.7013	0.5518	0.1496	0.06554	2.282	69	0.096734		NDEONHPJ_00914	No	0.211212	0.9891	0.9221	0.06697	0.04976	1.346	9	0.795136		NDEONHPJ_00927	No	0.155296	1.027	1.001
	NDEONHPJ_00914	No	0.857542	1.025	1.019	0.005671	0.0307	0.1847	9	0.974352		NDEONHPJ_00927	No	0.629728	0.9977	1.005	-0.007669	0.01585	0.4838	90	0.868961		NDEONHPJ_00924	No	0.075923	0.6989	0.5812	0.1177	0.06469	1.82	42	0.205848		NDEONHPJ_00915	No	0.078999	0.9605	1.011	-0.05099	0.02785	1.831	25	0.633216		NDEONHPJ_00928	No	0.294247	0.9929	0.9669
	NDEONHPJ_00915	No	0.244878	0.9531	0.9914	-0.03827	0.03214	1.191	25	0.732315		NDEONHPJ_00928	No	0.246393	0.9791	1.013	-0.03348	0.0285	1.175	44	0.610756		NDEONHPJ_00925	No	0.676308	0.9445	0.9333	0.01114	0.02663	0.4184	133	0.816233		NDEONHPJ_00916	No	0.236545	0.9985	0.9696	0.0289	0.02403	1.203	38	0.801803		NDEONHPJ_00929	No	0.221683	0.9848	1.024
	NDEONHPJ_00916	No	0.484336	1.018	0.9985	0.01965	0.02781	0.7064	37	0.857323		NDEONHPJ_00929	No	0.481899	1.028	1.003	0.02471	0.03461	0.7139	25	0.79594		NDEONHPJ_00926	Yes	<0.000001	0.9255	0.7544	0.1711	0.03292	5.198	199	1.2e-05		NDEONHPJ_00917	No	0.532814	0.9931	1.008	-0.01536	0.02458	0.6251	160	0.906819		NDEONHPJ_00930	No	0.824214	1.013	1.006
	NDEONHPJ_00917	No	0.287094	0.9928	1.017	-0.02469	0.02312	1.068	164	0.757782		NDEONHPJ_00930	No	0.010394	0.9259	1.022	-0.09651	0.03685	2.619	88	0.133798		NDEONHPJ_00927	Yes	0.005878	0.9684	1.005	-0.03696	0.01314	2.813	103	0.032128		NDEONHPJ_00918	No	0.842913	0.9885	0.9942	-0.00573	0.0288	0.199	66	0.97928		NDEONHPJ_00931	No	0.279107	0.9979	0.9622
	NDEONHPJ_00918	No	0.081783	0.9837	1.027	-0.04359	0.02469	1.765	71	0.519544		NDEONHPJ_00931	No	0.843184	0.985	0.9799	0.005075	0.02554	0.1987	60	0.947904		NDEONHPJ_00928	No	0.303782	0.9883	1.013	-0.02425	0.02337	1.038	56	0.502198		NDEONHPJ_00919	No	0.66778	0.9635	0.9952	-0.0317	0.07319	0.4331	33	0.938854		NDEONHPJ_00932	No	0.990344	1.002	1.002
	NDEONHPJ_00919	No	0.635882	0.9686	1.004	-0.03526	0.07383	0.4776	35	0.919683		NDEONHPJ_00932	No	0.662926	0.9894	0.9769	0.01249	0.02843	0.4395	36	0.883901		NDEONHPJ_00929	No	0.056129	0.931	1.003	-0.0722	0.03611	1.999	26	0.16524		NDEONHPJ_00920	No	0.491501	1.001	0.9892	0.01172	0.01691	0.6929	51	0.890704		NDEONHPJ_00933	No	0.043058	1.053	0.9887
	NDEONHPJ_00920	No	0.647097	1.007	0.9972	0.00977	0.02121	0.4605	51	0.924894		NDEONHPJ_00933	No	0.562505	1.008	0.997	0.01107	0.01905	0.5811	97	0.836248		NDEONHPJ_00930	Yes	0.00031	0.9541	1.022	-0.06831	0.01837	3.719	115	0.003199		NDEONHPJ_00921	No	0.118344	1.072	0.9818	0.09027	0.0516	1.749	8	0.712245		NDEONHPJ_00934	No	0.799163	1.018	1.014
	NDEONHPJ_00921	No	0.160852	1.077	1.021	0.05593	0.03619	1.545	8	0.649142		NDEONHPJ_00934	No	0.824732	1.001	1.004	-0.002755	0.01241	0.2219	135	0.943311		NDEONHPJ_00931	No	0.165609	0.9542	0.9799	-0.0257	0.01836	1.399	79	0.34533		NDEONHPJ_00922	No	0.955821	0.9932	0.9943	-0.001098	0.0198	0.05548	180	0.992442		NDEONHPJ_00935	No	0.037838	1.02	0.9993
	NDEONHPJ_00922	No	0.754026	1.003	1.008	-0.005388	0.01717	0.3138	183	0.953739		NDEONHPJ_00935	No	0.842692	0.9974	0.9954	0.002048	0.01031	0.1986	299	0.947904		NDEONHPJ_00932	No	0.324366	0.998	0.9769	0.02111	0.02124	0.9941	57	0.528162		NDEONHPJ_00923	No	0.276383	0.9499	0.8816	0.06828	0.06214	1.099	58	0.825368		NDEONHPJ_00936	No	0.527312	1.007	0.9963
	NDEONHPJ_00923	No	0.326279	0.4631	0.5518	-0.08872	0.08955	0.9906	54	0.786681		NDEONHPJ_00936	No	0.00995	0.9722	1.009	-0.03659	0.01406	2.602	202	0.133589		NDEONHPJ_00933	No	0.12279	0.9721	0.997	-0.02494	0.01605	1.554	121	0.284494		NDEONHPJ_00924	No	0.711131	0.9455	0.926	0.01949	0.05235	0.3722	56	0.95229		NDEONHPJ_00937	No	0.161239	0.9759	1.001
	NDEONHPJ_00924	No	0.57971	0.618	0.5812	0.03681	0.0661	0.5568	60	0.892533		NDEONHPJ_00937	No	0.439337	0.9744	0.9926	-0.01826	0.0235	0.777	85	0.766341		NDEONHPJ_00934	No	0.014017	0.9731	1.004	-0.03072	0.01237	2.483	168	0.0614		NDEONHPJ_00925	No	0.654843	0.9795	0.99	-0.01049	0.02342	0.448	138	0.934042		NDEONHPJ_00938	No	0.58503	0.997	0.9806
	NDEONHPJ_00925	No	0.962182	0.9349	0.9333	0.001639	0.0345	0.0475	140	0.987231		NDEONHPJ_00938	No	0.328171	0.9876	0.9504	0.03718	0.03773	0.9856	62	0.681645		NDEONHPJ_00935	No	0.152092	0.9799	0.9954	-0.01548	0.01079	1.435	346	0.328758		NDEONHPJ_00926	No	0.00749	0.8857	0.7888	0.09691	0.03581	2.706	171	0.313208		NDEONHPJ_00939	No	0.025128	1.013	0.9744
	NDEONHPJ_00926	Yes	0.000753	0.8684	0.7544	0.114	0.03325	3.429	177	0.031159		NDEONHPJ_00939	No	0.087116	1.011	0.961	0.05021	0.02899	1.732	81	0.401499		NDEONHPJ_00936	Yes	0.002665	0.9734	1.009	-0.03533	0.01165	3.033	265	0.017357		NDEONHPJ_00927	No	0.929344	0.9993	1.001	-0.001308	0.01472	0.08885	126	0.991649		NDEONHPJ_00940	No	0.501635	0.9832	0.9967
	NDEONHPJ_00927	No	0.096516	0.9717	1.005	-0.03369	0.02013	1.674	131	0.55273		NDEONHPJ_00940	No	0.432593	0.9691	0.9993	-0.03017	0.03818	0.7903	58	0.761028		NDEONHPJ_00937	No	0.639007	0.9826	0.9926	-0.01005	0.02136	0.4705	102	0.788588		NDEONHPJ_00928	No	0.008534	1.027	0.9669	0.06001	0.02181	2.751	45	0.331963		NDEONHPJ_00941	No	0.405721	0.9865	1.009
	NDEONHPJ_00928	No	0.630421	0.9874	1.013	-0.02515	0.05193	0.4844	46	0.918176		NDEONHPJ_00941	No	0.178628	0.8715	1.019	-0.1472	0.1052	1.4	18	0.536929		NDEONHPJ_00938	No	0.584581	0.9674	0.9504	0.01701	0.031	0.5489	83	0.748549		NDEONHPJ_00929	No	0.600827	1.048	1.024	0.0245	0.04634	0.5288	30	0.922775		NDEONHPJ_00942	No	0.984169	1.025	1.024
	NDEONHPJ_00929	No	0.983362	1.004	1.003	0.001161	0.05521	0.02103	30	0.994514		NDEONHPJ_00942	No	0.659234	1.003	1.019	-0.01578	0.03552	0.4441	42	0.881704		NDEONHPJ_00939	No	0.179297	0.9894	0.961	0.02843	0.02103	1.352	104	0.362254		NDEONHPJ_00930	No	0.668437	0.9965	1.006	-0.009821	0.02286	0.4296	100	0.938854		NDEONHPJ_00943	No	0.506426	0.996	0.9789
	NDEONHPJ_00930	No	0.015345	0.9713	1.022	-0.05109	0.02072	2.466	102	0.24481		NDEONHPJ_00943	No	0.34011	0.9841	1.003	-0.01856	0.01929	0.9622	56	0.687911		NDEONHPJ_00940	No	0.236913	0.96	0.9993	-0.03922	0.03293	1.191	86	0.434801		NDEONHPJ_00931	No	0.168363	1.006	0.9622	0.0443	0.03182	1.392	68	0.758379		NDEONHPJ_00944	No	0.008755	0.946	1.014
	NDEONHPJ_00931	No	0.389354	0.9998	0.9799	0.01988	0.02295	0.8663	69	0.822569		NDEONHPJ_00944	No	0.058775	0.9535	1.005	-0.05143	0.02659	1.934	50	0.327782		NDEONHPJ_00941	No	0.87281	1.01	1.019	-0.008606	0.05321	0.1617	25	0.933683		NDEONHPJ_00932	No	0.829463	0.9914	1.002	-0.01103	0.05099	0.2163	63	0.977875		NDEONHPJ_00945	No	0.73599	1.01	1.005
	NDEONHPJ_00932	No	0.681894	0.9983	0.9769	0.02136	0.05189	0.4116	68	0.935882		NDEONHPJ_00945	No	0.155321	0.9935	1.011	-0.0171	0.01199	1.426	200	0.512101		NDEONHPJ_00942	No	0.060899	0.954	1.019	-0.06452	0.03378	1.91	60	0.175408		NDEONHPJ_00933	No	0.428511	1.008	0.9887	0.01947	0.02451	0.7944	121	0.870798		NDEONHPJ_00946	No	0.101587	1.004	1.028
	NDEONHPJ_00933	No	0.349101	1.017	0.997	0.02007	0.02136	0.9398	129	0.805425		NDEONHPJ_00946	No	0.261984	0.9971	1.015	-0.01762	0.01562	1.128	98	0.626727		NDEONHPJ_00943	No	0.27068	0.9824	1.003	-0.02025	0.01826	1.109	82	0.472426		NDEONHPJ_00934	No	0.311692	0.9941	1.014	-0.0202	0.01992	1.014	195	0.839056		NDEONHPJ_00947	No	0.78417	1.003	0.9965
	NDEONHPJ_00934	No	0.372542	0.9863	1.004	-0.01759	0.01968	0.8937	205	0.816025		NDEONHPJ_00947	No	0.424682	0.9566	0.9861	-0.02958	0.03682	0.8033	66	0.753583		NDEONHPJ_00944	No	0.101187	0.9569	1.005	-0.04803	0.02892	1.661	70	0.252421		NDEONHPJ_00935	No	0.128235	0.9768	0.9993	-0.02247	0.01474	1.525	337	0.712245		NDEONHPJ_00948	No	0.948267	1.02	1.019
	NDEONHPJ_00935	No	0.496789	0.9863	0.9954	-0.009077	0.01334	0.6803	348	0.859526		NDEONHPJ_00948	No	0.859568	1.008	1.006	0.00258	0.01456	0.1772	150	0.956862		NDEONHPJ_00945	No	0.011517	0.9841	1.011	-0.02656	0.01044	2.545	260	0.052647		NDEONHPJ_00936	No	0.769127	0.9926	0.9963	-0.0037	0.0126	0.2938	331	0.96187		NDEONHPJ_00949	No	0.507968	1.011	0.999
	NDEONHPJ_00936	No	0.260147	0.9956	1.009	-0.0132	0.0117	1.128	356	0.742564		NDEONHPJ_00949	No	0.987035	0.9968	0.997	-0.0002552	0.01568	0.01627	208	0.993656		NDEONHPJ_00946	No	0.017071	0.9813	1.015	-0.03346	0.01385	2.416	133	0.071228		NDEONHPJ_00937	No	0.989217	1	1.001	-0.0003441	0.0254	0.01355	111	0.998659		NDEONHPJ_00950	No	0.418353	1.029	1.006
	NDEONHPJ_00937	No	0.990061	0.9923	0.9926	-0.000373	0.02988	0.01248	115	0.998232		NDEONHPJ_00950	No	0.653774	1.003	0.9922	0.01125	0.02501	0.4498	106	0.878057		NDEONHPJ_00947	No	0.657372	0.9766	0.9861	-0.009501	0.02134	0.4453	77	0.80309		NDEONHPJ_00938	No	0.073891	1.02	0.9806	0.03951	0.02188	1.806	102	0.633216		NDEONHPJ_00951	No	0.620822	1.001	1.01
	NDEONHPJ_00938	No	0.036191	1.008	0.9504	0.05739	0.02704	2.122	104	0.374618		NDEONHPJ_00951	No	0.691681	1.006	0.9974	0.008854	0.02225	0.3979	85	0.896478		NDEONHPJ_00948	Yes	0.004579	0.9719	1.006	-0.03365	0.01172	2.871	181	0.026354		NDEONHPJ_00939	No	0.425463	0.9952	0.9744	0.02085	0.02608	0.7996	127	0.870798		NDEONHPJ_00952	No	0.054223	1.08	0.8964
	NDEONHPJ_00939	No	0.139792	0.9966	0.961	0.0356	0.02396	1.486	132	0.621458		NDEONHPJ_00952	No	0.734382	0.7895	0.8689	-0.07941	0.2276	0.3489	10	0.915357		NDEONHPJ_00949	No	0.144073	0.9761	0.997	-0.02094	0.01428	1.466	219	0.316759		NDEONHPJ_00940	No	0.576882	1.004	0.9967	0.007612	0.01359	0.5602	83	0.918092		NDEONHPJ_00953	No	0.258358	0.8841	1.016
	NDEONHPJ_00940	No	0.979473	0.9986	0.9993	-0.0006193	0.024	0.0258	88	0.993537		NDEONHPJ_00953	No	0.195897	0.8772	1.02	-0.1429	0.1052	1.358	14	0.55248		NDEONHPJ_00950	No	0.580854	0.9807	0.9922	-0.01149	0.02075	0.5535	130	0.745047		NDEONHPJ_00941	No	0.753975	0.9994	1.009	-0.009826	0.03114	0.3155	41	0.959679		NDEONHPJ_00954	No	0.18232	1.029	0.9965
	NDEONHPJ_00941	No	0.399354	0.95	1.019	-0.06867	0.08065	0.8514	42	0.825187		NDEONHPJ_00954	No	0.631737	1.011	1.001	0.009634	0.01995	0.4828	42	0.869985		NDEONHPJ_00951	No	0.438673	0.9842	0.9974	-0.01321	0.017	0.7769	124	0.636517		NDEONHPJ_00942	No	0.216838	0.9819	1.024	-0.04245	0.03386	1.253	43	0.800065		NDEONHPJ_00955	No	0.400781	1.012	0.9943
	NDEONHPJ_00942	No	0.06593	0.9158	1.019	-0.1028	0.05443	1.888	42	0.477767		NDEONHPJ_00955	No	0.318979	1.012	0.9681	0.04361	0.04327	1.008	44	0.674021		NDEONHPJ_00952	No	0.115492	1.004	0.8689	0.1353	0.0818	1.654	18	0.273721		NDEONHPJ_00943	No	0.074765	1.014	0.9789	0.03488	0.01938	1.8	102	0.633216		NDEONHPJ_00956	No	0.977046	1.003	1.002
	NDEONHPJ_00943	No	0.720925	0.9956	1.003	-0.006991	0.01952	0.3581	110	0.944957		NDEONHPJ_00956	No	0.108282	0.9876	1.009	-0.02159	0.01336	1.616	147	0.44819		NDEONHPJ_00953	No	0.32609	0.9804	1.02	-0.03969	0.03951	1.004	22	0.529227		NDEONHPJ_00944	No	0.209592	0.9646	1.014	-0.04946	0.039	1.268	61	0.793832		NDEONHPJ_00957	No	0.6441	1.013	1
	NDEONHPJ_00944	No	0.501893	0.9738	1.005	-0.03113	0.04609	0.6755	62	0.861869		NDEONHPJ_00957	No	0.344483	0.9826	1.004	-0.02172	0.02284	0.951	80	0.690704		NDEONHPJ_00954	No	0.432873	0.9882	1.001	-0.01295	0.01641	0.7895	61	0.632338		NDEONHPJ_00945	No	0.743521	1.01	1.005	0.00528	0.01612	0.3275	291	0.957404		NDEONHPJ_00958	No	0.230326	1.024	0.9954
	NDEONHPJ_00945	No	0.344737	0.9952	1.011	-0.01548	0.01636	0.9463	305	0.801653		NDEONHPJ_00958	No	0.74218	1.002	1.012	-0.01027	0.0308	0.3336	20	0.916407		NDEONHPJ_00955	No	0.413183	0.9273	0.9681	-0.04081	0.0495	0.8244	56	0.616268		NDEONHPJ_00946	No	0.093529	0.9883	1.028	-0.03999	0.02368	1.689	135	0.66168		NDEONHPJ_00959	No	0.364987	1.028	1.009
	NDEONHPJ_00946	No	0.163096	0.9882	1.015	-0.02651	0.01891	1.402	137	0.651		NDEONHPJ_00959	No	0.731658	0.99	0.9981	-0.008171	0.02377	0.3437	125	0.91444		NDEONHPJ_00956	Yes	0.000638	0.9615	1.009	-0.04766	0.01367	3.487	153	0.005614		NDEONHPJ_00947	No	0.605365	1.011	0.9965	0.01465	0.02828	0.5181	118	0.924709		NDEONHPJ_00960	No	0.636097	1.012	1.003
	NDEONHPJ_00947	No	0.459893	1.005	0.9861	0.01846	0.02491	0.7413	128	0.851839		NDEONHPJ_00960	No	0.050644	0.9827	1.008	-0.02493	0.01263	1.974	122	0.301865		NDEONHPJ_00957	No	0.082387	0.9661	1.004	-0.03818	0.02174	1.756	91	0.2197		NDEONHPJ_00948	No	0.000714	0.9789	1.019	-0.03972	0.01154	3.442	186	0.103203		NDEONHPJ_00961	No	0.468674	0.9978	1.005
	NDEONHPJ_00948	No	0.038414	0.9669	1.006	-0.03865	0.01854	2.085	193	0.38626		NDEONHPJ_00961	No	0.977222	0.9856	0.986	-0.0004074	0.01426	0.02858	249	0.991765		NDEONHPJ_00958	No	0.72753	0.9997	1.012	-0.0123	0.03474	0.3539	18	0.85079		NDEONHPJ_00949	No	0.024041	1.041	0.999	0.04218	0.01856	2.272	221	0.499979		NDEONHPJ_00962	No	0.782188	1.002	0.9964
	NDEONHPJ_00949	No	0.449142	1.011	0.997	0.01432	0.01889	0.7581	233	0.848368		NDEONHPJ_00962	No	0.628964	0.9757	0.9892	-0.01351	0.02781	0.4857	60	0.868961		NDEONHPJ_00959	No	0.101869	0.9678	0.9981	-0.03039	0.01848	1.645	171	0.25327		NDEONHPJ_00950	No	0.785275	1.013	1.006	0.006711	0.02457	0.2732	101	0.965825		NDEONHPJ_00963	No	0.958561	1.019	1.015
	NDEONHPJ_00950	No	0.869036	0.9872	0.9922	-0.004923	0.02978	0.1653	103	0.975971		NDEONHPJ_00963	No	0.435745	0.995	1.036	-0.04068	0.04702	0.8652	4	0.762483		NDEONHPJ_00960	No	0.01919	0.9651	1.008	-0.04246	0.01793	2.368	148	0.077409		NDEONHPJ_00951	No	0.52482	1.022	1.01	0.01194	0.01871	0.6381	104	0.903596		NDEONHPJ_00964	No	0.191163	1.022	0.973
	NDEONHPJ_00951	No	0.319086	0.9691	0.9974	-0.02832	0.02829	1.001	105	0.786049		NDEONHPJ_00964	No	0.226543	0.9817	1.015	-0.03377	0.02697	1.252	18	0.591443		NDEONHPJ_00961	No	0.13305	0.9662	0.986	-0.0198	0.01314	1.506	291	0.300829		NDEONHPJ_00952	No	0.839485	0.873	0.8964	-0.02339	0.1118	0.2092	8	0.977875		NDEONHPJ_00965	No	0.376071	0.9889	1.008
	NDEONHPJ_00952	No	0.953219	0.8807	0.8689	0.01185	0.1957	0.06053	8	0.984955		NDEONHPJ_00965	No	0.83612	1.013	1.008	0.005508	0.02645	0.2082	40	0.945704		NDEONHPJ_00962	No	0.3445	0.9667	0.9892	-0.02252	0.02368	0.9509	80	0.546053		NDEONHPJ_00953	No	0.545223	0.9901	1.016	-0.02567	0.04164	0.6166	18	0.908511		NDEONHPJ_00966	No	0.54727	0.9592	0.9998
	NDEONHPJ_00953	No	0.133126	0.9609	1.02	-0.05922	0.03774	1.569	19	0.610565		NDEONHPJ_00966	No	0.071958	0.9095	1.029	-0.1192	0.03382	3.524	2	0.365833		NDEONHPJ_00963	No	0.387861	1.004	1.036	-0.0319	0.03493	0.9131	8	0.591782		NDEONHPJ_00954	No	0.705519	1.003	0.9965	0.00703	0.01854	0.3792	82	0.949241		NDEONHPJ_00967	No	0.610423	0.978	0.9975
	NDEONHPJ_00954	No	0.248444	0.9827	1.001	-0.01843	0.01586	1.162	86	0.733624		NDEONHPJ_00967	No	0.227781	1.005	0.8919	0.1131	0.09139	1.238	24	0.59254		NDEONHPJ_00964	No	0.115635	0.966	1.015	-0.04949	0.03044	1.626	27	0.27386		NDEONHPJ_00955	No	0.474526	0.9833	0.9943	-0.01096	0.01525	0.7188	74	0.889547		NDEONHPJ_00968	No	0.749549	1.064	1.04
	NDEONHPJ_00955	No	0.383942	0.9912	0.9681	0.02307	0.02635	0.8755	80	0.819735		NDEONHPJ_00968	No	0.810795	1.019	1.036	-0.01616	0.06685	0.2418	27	0.937957		NDEONHPJ_00965	No	0.644228	1.02	1.008	0.0122	0.02623	0.465	44	0.792688		NDEONHPJ_00956	No	0.145423	1.023	1.002	0.02081	0.01423	1.463	172	0.726926		NDEONHPJ_00969	No	0.400383	1.008	0.993
	NDEONHPJ_00956	No	0.079843	0.9763	1.009	-0.03281	0.01862	1.762	178	0.51361		NDEONHPJ_00969	No	0.717004	0.9835	0.9922	-0.008728	0.02396	0.3643	57	0.909039		NDEONHPJ_00966	No	0.288315	0.9996	1.029	-0.02905	0.02257	1.287	3	0.489231		NDEONHPJ_00957	No	0.722474	0.9917	1	-0.008369	0.02351	0.356	113	0.953139		NDEONHPJ_00970	No	0.49723	0.9805	1.007
	NDEONHPJ_00957	No	0.363422	0.9861	1.004	-0.01816	0.0199	0.9125	114	0.813097		NDEONHPJ_00970	No	0.260794	0.952	0.9999	-0.04791	0.04168	1.15	26	0.625595		NDEONHPJ_00967	No	0.167113	1.002	0.8919	0.1105	0.07835	1.411	35	0.346526		NDEONHPJ_00958	No	0.827897	1	0.9954	0.004821	0.02204	0.2188	42	0.977875		NDEONHPJ_00971	No	0.261687	0.9361	0.8763
	NDEONHPJ_00958	No	0.970171	1.011	1.012	-0.001161	0.03088	0.03761	44	0.990697		NDEONHPJ_00971	No	0.153976	1.034	1.005	0.02979	0.02051	1.452	41	0.50933		NDEONHPJ_00968	No	0.192974	0.9713	1.036	-0.06426	0.04853	1.324	40	0.381337		NDEONHPJ_00959	No	0.444566	1	1.009	-0.008604	0.01123	0.7662	182	0.871849		NDEONHPJ_00972	No	0.916756	0.8938	0.8904
	NDEONHPJ_00959	No	0.410036	0.9836	0.9981	-0.0145	0.01756	0.8257	187	0.829613		NDEONHPJ_00972	No	0.947128	1.068	1.071	-0.003422	0.05112	0.06693	27	0.984117		NDEONHPJ_00969	No	0.810945	0.996	0.9922	0.003771	0.0157	0.2401	71	0.900667		NDEONHPJ_00960	No	0.629816	0.9919	1.003	-0.01114	0.02307	0.4829	159	0.928178		NDEONHPJ_00973				0.8766
	NDEONHPJ_00960	No	0.324506	0.985	1.008	-0.02263	0.0229	0.988	175	0.786681		NDEONHPJ_00973				0.9946							NDEONHPJ_00970	No	0.044889	0.9098	0.9999	-0.09016	0.04227	2.133	21	0.143213		NDEONHPJ_00961	No	0.97988	1.005	1.005	-0.0004341	0.0172	0.02524	264	0.997389		NDEONHPJ_00974	No	0.016289	1.054	1.002
	NDEONHPJ_00961	No	0.620518	0.9961	0.986	0.01003	0.02023	0.4957	274	0.910616		NDEONHPJ_00974	No	0.876811	1.05	1.053	-0.003091	0.01991	0.1553	152	0.95753		NDEONHPJ_00971	Yes	0.008798	1.092	1.005	0.08687	0.03213	2.704	63	0.043488		NDEONHPJ_00962	No	0.188103	1.045	0.9964	0.04878	0.03668	1.33	66	0.775708		NDEONHPJ_00975	No	0.045948	1.014	0.9764
	NDEONHPJ_00962	No	0.303668	1.03	0.9892	0.04117	0.03972	1.037	67	0.777475		NDEONHPJ_00975	No	0.28673	1.047	1.025	0.02217	0.0207	1.071	107	0.646254		NDEONHPJ_00972	No	0.985895	1.07	1.071	-0.000527	0.02964	0.01778	44	0.995356		NDEONHPJ_00963	No	0.275155	1.114	1.015	0.09935	0.08275	1.201	6	0.825368		NDEONHPJ_00976	No	0.246617	1.036	1.009
	NDEONHPJ_00963	No	0.634997	1.083	1.036	0.04753	0.0951	0.4998	6	0.919683		NDEONHPJ_00976	No	0.040925	1.028	0.9939	0.03437	0.0166	2.071	101	0.277906		NDEONHPJ_00973			0.9653	0.9946	-0.02927						NDEONHPJ_00964	No	0.174588	0.92	0.973	-0.05299	0.03764	1.408	20	0.763567		NDEONHPJ_00977	No	0.568499	1.028	1.013
	NDEONHPJ_00964	No	0.320818	0.9706	1.015	-0.04488	0.04413	1.017	21	0.786049		NDEONHPJ_00977	No	0.004432	0.9649	1.012	-0.04736	0.0162	2.924	85	0.086006		NDEONHPJ_00974	Yes	<0.000001	0.9267	1.053	-0.126	0.01599	7.88	181	<0.000001		NDEONHPJ_00965	No	0.904916	1.005	1.008	-0.003388	0.02826	0.1199	69	0.985871		NDEONHPJ_00978	No	0.21396	0.9579	0.9971
	NDEONHPJ_00965	No	0.481099	0.9807	1.008	-0.02725	0.03849	0.708	77	0.856315		NDEONHPJ_00978	No	0.809138	0.9874	0.9934	-0.006029	0.02487	0.2424	74	0.93741		NDEONHPJ_00975	Yes	0.000268	0.9521	1.025	-0.07253	0.01932	3.755	121	0.002858		NDEONHPJ_00966				0.9998							NDEONHPJ_00979	No	0.919822	0.9873	0.9892
	NDEONHPJ_00966				1.029							NDEONHPJ_00979	No	0.776045	0.9822	0.9706	0.01156	0.04035	0.2866	36	0.925356		NDEONHPJ_00976	No	0.210316	0.9713	0.9939	-0.02263	0.01798	1.259	132	0.402621		NDEONHPJ_00967	No	0.536057	1.03	0.9975	0.03273	0.05214	0.6278	24	0.906819		NDEONHPJ_00980	No	0.155422	1.038	0.9793
	NDEONHPJ_00967	No	0.393663	0.9823	0.8919	0.0904	0.1041	0.8686	24	0.823888		NDEONHPJ_00980	No	0.485217	1.014	0.9886	0.02576	0.03669	0.7021	63	0.79773		NDEONHPJ_00977	Yes	0.001028	0.9678	1.012	-0.04447	0.01317	3.376	106	0.008239		NDEONHPJ_00968	No	0.580993	1.003	1.04	-0.03761	0.06759	0.5565	40	0.919875		NDEONHPJ_00981	No	0.046025	1.128	1.013
	NDEONHPJ_00968	No	0.140233	0.9311	1.036	-0.1045	0.06953	1.503	43	0.621458		NDEONHPJ_00981	No	0.683511	0.9995	1.01	-0.01024	0.02497	0.4101	50	0.895229		NDEONHPJ_00978	No	0.692478	0.9867	0.9934	-0.006671	0.01681	0.3969	83	0.824769		NDEONHPJ_00969	No	0.008694	1.086	0.993	0.09313	0.0345	2.7	70	0.331963		NDEONHPJ_00982				0.6347
	NDEONHPJ_00969	No	0.10433	1.055	0.9922	0.0626	0.03804	1.646	70	0.568516		NDEONHPJ_00982	No	0.465107	0.9555	0.7192	0.2363	0.2117	1.116	1	0.785316		NDEONHPJ_00979	No	0.637769	0.9547	0.9706	-0.01591	0.0336	0.4734	55	0.788573		NDEONHPJ_00970	No	0.243128	0.9728	1.007	-0.034	0.02853	1.191	29	0.808922		NDEONHPJ_00983				0.9864
	NDEONHPJ_00970	No	0.067532	0.94	0.9999	-0.05991	0.03145	1.905	27	0.484282		NDEONHPJ_00983				0.6483							NDEONHPJ_00980	No	0.76305	0.9794	0.9886	-0.009148	0.03024	0.3025	77	0.871373		NDEONHPJ_00971	No	0.909013	0.8712	0.8763	-0.005094	0.04437	0.1148	55	0.987847		NDEONHPJ_00984	No	0.787611	0.9995	1.005
	NDEONHPJ_00971	No	0.087023	1.053	1.005	0.04833	0.02775	1.742	56	0.537026		NDEONHPJ_00984	No	0.185384	0.9519	1.002	-0.05054	0.0377	1.341	57	0.544068		NDEONHPJ_00981	Yes	0.001032	0.9382	1.01	-0.07162	0.02099	3.412	77	0.008239		NDEONHPJ_00972	No	0.822876	0.9031	0.8904	0.01264	0.05604	0.2255	35	0.977875		NDEONHPJ_00985	No	0.943706	1.005	1.004
	NDEONHPJ_00972	No	0.798688	1.05	1.071	-0.02135	0.08308	0.2569	36	0.965712		NDEONHPJ_00985	No	0.07756	0.9687	1.005	-0.03612	0.02035	1.775	186	0.38031		NDEONHPJ_00982	No	0.530823	0.4876	0.7192	-0.2316	0.3278	0.7065	3	0.713381		NDEONHPJ_00973				0.8766							NDEONHPJ_00986	No	0.307473	1.039	1.01
	NDEONHPJ_00973				0.9946							NDEONHPJ_00986	No	0.219358	0.9939	1.015	-0.02159	0.01749	1.234	131	0.585633		NDEONHPJ_00983	No	0.844216	0.85	0.6483	0.2017	0.8077	0.2497	1	0.917686		NDEONHPJ_00974	No	0.200832	1.024	1.002	0.02193	0.01708	1.284	173	0.785803		NDEONHPJ_00987	No	0.722048	0.982	0.9922
	NDEONHPJ_00974	No	0.064101	1.019	1.053	-0.0333	0.01788	1.863	176	0.476376		NDEONHPJ_00987	No	0.931467	0.9909	0.993	-0.002129	0.02469	0.08625	85	0.977035		NDEONHPJ_00984	No	0.797139	1.007	1.002	0.004947	0.01916	0.2581	64	0.892147		NDEONHPJ_00975	No	0.535914	0.9875	0.9764	0.01107	0.01784	0.6206	133	0.906819		NDEONHPJ_00988	No	0.477798	1.008	1.022
	NDEONHPJ_00975	No	0.698545	1.033	1.025	0.008388	0.02161	0.3881	141	0.940476		NDEONHPJ_00988	No	0.455758	0.9946	1.012	-0.01707	0.02274	0.7506	62	0.780114		NDEONHPJ_00985	Yes	0.000468	0.9606	1.005	-0.04422	0.01245	3.553	215	0.004433		NDEONHPJ_00976	No	0.571074	1	1.009	-0.008726	0.01536	0.5681	117	0.91626		NDEONHPJ_00989	No	0.717142	0.5183	0.4918
	NDEONHPJ_00976	No	0.753796	1	0.9939	0.006319	0.0201	0.3144	119	0.953739		NDEONHPJ_00989	No	0.602766	0.6461	0.6025	0.04361	0.08349	0.5223	88	0.859146		NDEONHPJ_00986	Yes	5.7e-05	0.9651	1.015	-0.0503	0.01213	4.147	148	0.000733		NDEONHPJ_00977	No	0.874235	1.016	1.013	0.003081	0.01942	0.1587	104	0.985217		NDEONHPJ_00990			0.7114
	NDEONHPJ_00977	No	0.898039	1.016	1.012	0.003786	0.02947	0.1284	110	0.980353		NDEONHPJ_00990			0.3588								NDEONHPJ_00987	No	0.385606	0.975	0.993	-0.01801	0.02067	0.8714	100	0.58938		NDEONHPJ_00978	No	0.511031	0.9759	0.9971	-0.02119	0.0321	0.6602	80	0.897645		NDEONHPJ_00991	No	0.519239	0.5828	0.4702
	NDEONHPJ_00978	No	0.222577	0.9539	0.9934	-0.03947	0.03211	1.229	81	0.710057		NDEONHPJ_00991	No	0.727612	0.7454	0.7025	0.04291	0.1208	0.3554	14	0.912357		NDEONHPJ_00988	No	0.055684	0.9531	1.012	-0.0586	0.03014	1.945	73	0.164816		NDEONHPJ_00979	No	0.214776	1.014	0.9892	0.02483	0.01981	1.253	64	0.799279		NDEONHPJ_00992	No	0.201619	0.4481	0.3296
	NDEONHPJ_00979	No	0.797988	0.9812	0.9706	0.01061	0.0413	0.2569	70	0.965712		NDEONHPJ_00992	No	0.703864	0.5718	0.5383	0.03347	0.08763	0.382	59	0.902909		NDEONHPJ_00989	No	0.423883	0.6737	0.6025	0.07112	0.08846	0.804	77	0.624258		NDEONHPJ_00980	No	0.935511	0.9821	0.9793	0.002754	0.03394	0.08116	83	0.991649		NDEONHPJ_00994	No	0.710643	1.043	1.025
	NDEONHPJ_00980	No	0.382849	0.9557	0.9886	-0.03292	0.03754	0.8769	91	0.818862		NDEONHPJ_00993			0								NDEONHPJ_00991	No	0.726239	0.6616	0.7025	-0.04086	0.1145	0.3568	15	0.850141		NDEONHPJ_00981	No	0.439928	0.9846	1.013	-0.02802	0.03611	0.7759	86	0.871148		NDEONHPJ_00995	No	0.523182	1.016	0.9983
	NDEONHPJ_00981	No	0.415789	0.9843	1.01	-0.02547	0.03117	0.8174	93	0.832465		NDEONHPJ_00994	No	0.121536	0.9835	1.012	-0.02861	0.0181	1.58	42	0.465688		NDEONHPJ_00992	No	0.563115	0.4948	0.5383	-0.04354	0.07496	0.5808	76	0.733206		NDEONHPJ_00982	No	0.430857	0.8789	0.6347	0.2442	0.2689	0.9079	3	0.870798		NDEONHPJ_00997	No	0.087372	1.028	0.9895
	NDEONHPJ_00982	No	0.782093	0.6101	0.7192	-0.1091	0.3455	0.3158	2	0.962649		NDEONHPJ_00995	No	0.395557	0.993	0.9662	0.02678	0.03106	0.8624	29	0.734514		NDEONHPJ_00994	No	0.036574	0.9369	1.012	-0.0752	0.03494	2.152	47	0.12256		NDEONHPJ_00983	No	0.322231	0.5359	0.9864	-0.4505	0.3456	1.304	2	0.840767		NDEONHPJ_00998	No	0.235666	1.006	0.9517
	NDEONHPJ_00983	No	0.571041	0.2823	0.6483	-0.3661	0.5451	0.6716	2	0.889822		NDEONHPJ_00997	No	0.341564	0.9901	1.014	-0.02361	0.02458	0.9606	48	0.687911		NDEONHPJ_00995	No	0.457315	0.9407	0.9662	-0.0255	0.03381	0.7541	27	0.652581		NDEONHPJ_00984	No	0.78801	1.011	1.005	0.006212	0.02299	0.2703	53	0.966484		NDEONHPJ_01000	No	0.43688	0.9874	1.004
	NDEONHPJ_00984	No	0.128795	0.9719	1.002	-0.0306	0.01983	1.543	53	0.60212		NDEONHPJ_00998	No	0.971382	0.9968	0.9959	0.0009194	0.02554	0.036	75	0.991015		NDEONHPJ_00997	Yes	0.009618	0.9617	1.014	-0.052	0.01946	2.672	62	0.046038		NDEONHPJ_00985	No	0.940647	1.003	1.004	-0.001262	0.01692	0.07456	182	0.991649		NDEONHPJ_01001	No	0.834714	0.9899	0.981
	NDEONHPJ_00985	No	0.43868	0.9913	1.005	-0.01358	0.01749	0.7761	184	0.844661		NDEONHPJ_01000	No	0.169098	0.9742	1.011	-0.03684	0.02627	1.403	37	0.526181		NDEONHPJ_00998	No	0.329769	0.9788	0.9959	-0.01704	0.0174	0.9796	95	0.530232		NDEONHPJ_00986	No	0.925565	1.008	1.01	-0.0023	0.02458	0.0936	132	0.991649		NDEONHPJ_01002	No	0.997755	0.9604	0.9605
	NDEONHPJ_00986	No	0.342109	0.9906	1.015	-0.02487	0.02608	0.9534	133	0.798302		NDEONHPJ_01001	No	0.860677	0.9887	0.9952	-0.006459	0.03635	0.1777	21	0.956862		NDEONHPJ_01000	No	0.029614	0.9599	1.011	-0.05113	0.02274	2.248	44	0.106887		NDEONHPJ_00987	No	0.413272	0.9742	0.9922	-0.01797	0.02186	0.8219	92	0.869213		NDEONHPJ_01003	No	0.235554	1.012	0.9977
	NDEONHPJ_00987	No	0.710794	0.9836	0.993	-0.009448	0.0254	0.3719	96	0.943566		NDEONHPJ_01002	No	0.181952	0.9282	0.9846	-0.05642	0.04094	1.378	22	0.541369		NDEONHPJ_01001	No	0.816157	0.9876	0.9952	-0.00758	0.03234	0.2344	33	0.903509		NDEONHPJ_00988	No	0.35495	1.005	1.022	-0.01744	0.01872	0.9316	66	0.852663		NDEONHPJ_01004	No	0.273633	0.9833	1.013
	NDEONHPJ_00988	No	0.028356	0.9582	1.012	-0.05347	0.02387	2.24	68	0.343449		NDEONHPJ_01003	No	0.661963	0.9809	0.9889	-0.008036	0.01835	0.438	172	0.882958		NDEONHPJ_01002	No	0.610625	0.969	0.9846	-0.01562	0.03034	0.5148	29	0.768349		NDEONHPJ_00989	No	0.477986	0.5543	0.4918	0.06243	0.0875	0.7135	68	0.889882		NDEONHPJ_01005	No	0.339116	0.9875	1.022
	NDEONHPJ_00989	No	0.992874	0.6035	0.6025	0.0009337	0.1042	0.008964	69	0.99828		NDEONHPJ_01004	No	0.555101	0.9942	1.009	-0.01505	0.02526	0.5959	35	0.832166		NDEONHPJ_01003	Yes	0.009243	0.9538	0.9889	-0.03516	0.01337	2.631	185	0.044919		NDEONHPJ_00991	No	0.167187	0.7396	0.4702	0.2693	0.1841	1.463	13	0.757001		NDEONHPJ_01006	No	0.119258	1.036	1.001
	NDEONHPJ_00991	No	0.789303	0.7392	0.7025	0.03675	0.1349	0.2724	14	0.963903		NDEONHPJ_01005	No	0.666014	0.9669	1.005	-0.03826	0.08733	0.4381	20	0.885585		NDEONHPJ_01004	No	0.048393	0.9519	1.009	-0.05734	0.02834	2.023	50	0.150252		NDEONHPJ_00992	No	0.120764	0.4431	0.3296	0.1135	0.07225	1.571	69	0.712245		NDEONHPJ_01007	No	0.342205	1.175	1.017
	NDEONHPJ_00992	No	0.885577	0.5283	0.5383	-0.01004	0.06954	0.1444	77	0.979638		NDEONHPJ_01006	No	0.22295	0.9965	1.02	-0.02317	0.01889	1.227	94	0.58999		NDEONHPJ_01005	No	0.934004	1.009	1.005	0.003952	0.04728	0.08358	27	0.96809		NDEONHPJ_00994	No	0.746861	1.01	1.025	-0.01509	0.0464	0.3251	38	0.957404		NDEONHPJ_01008	No	0.769254	1.003	0.9973
	NDEONHPJ_00994	No	0.875065	1.006	1.012	-0.005759	0.03637	0.1583	37	0.977039		NDEONHPJ_01007	No	0.050806	1	0.961	0.03944	0.01718	2.296	8	0.301865		NDEONHPJ_01006	No	0.016835	0.976	1.02	-0.04373	0.01801	2.428	109	0.070449		NDEONHPJ_00995	No	0.520289	0.9841	0.9983	-0.01426	0.02204	0.6471	55	0.902336		NDEONHPJ_01009	No	0.324148	1.031	0.9774
	NDEONHPJ_00995	No	0.079612	0.9225	0.9662	-0.04369	0.0245	1.783	60	0.51361		NDEONHPJ_01008	No	0.49689	0.9813	0.9956	-0.01427	0.02094	0.6811	143	0.802813		NDEONHPJ_01007	No	0.130134	0.893	0.961	-0.06801	0.04124	1.649	10	0.296458		NDEONHPJ_00997	No	0.887467	0.9849	0.9895	-0.004591	0.03234	0.142	80	0.985871		NDEONHPJ_01010	No	0.162896	1.017	0.9944
	NDEONHPJ_00997	No	0.199482	0.9729	1.014	-0.0408	0.03155	1.293	85	0.692362		NDEONHPJ_01009	No	0.09038	0.9413	0.9823	-0.04096	0.02368	1.73	46	0.41063		NDEONHPJ_01008	Yes	0.005129	0.9394	0.9956	-0.0562	0.01982	2.835	171	0.028947		NDEONHPJ_00998	No	0.122165	1.002	0.9517	0.04992	0.03197	1.561	85	0.712245		NDEONHPJ_01011	No	0.236459	0.973	0.997
	NDEONHPJ_00998	No	0.098532	0.9558	0.9959	-0.04008	0.024	1.67	86	0.55273		NDEONHPJ_01010	No	0.523823	0.9861	0.9778	0.008376	0.01312	0.6385	220	0.81457		NDEONHPJ_01009	No	0.385082	0.9656	0.9823	-0.01667	0.01906	0.8749	61	0.58936		NDEONHPJ_01000	No	0.085294	1.047	1.004	0.04297	0.02432	1.767	38	0.645078		NDEONHPJ_01012	No	0.010778	1.046	0.9877
	NDEONHPJ_01000	No	0.469957	0.9866	1.011	-0.02443	0.03347	0.7299	38	0.852893		NDEONHPJ_01011	No	0.218889	0.966	0.9949	-0.02886	0.02324	1.242	63	0.585448		NDEONHPJ_01010	No	0.204215	0.9579	0.9778	-0.01985	0.01559	1.273	247	0.396634		NDEONHPJ_01001	No	0.219836	1.027	0.981	0.04628	0.03681	1.257	26	0.800065		NDEONHPJ_01014	No	0.794266	0.9983	0.9932
	NDEONHPJ_01001	No	0.682795	0.9779	0.9952	-0.01732	0.04192	0.4131	27	0.935882		NDEONHPJ_01012	No	0.936926	1.004	1.003	0.00121	0.01526	0.07925	170	0.979806		NDEONHPJ_01011	No	0.026086	0.9576	0.9949	-0.03731	0.01647	2.265	84	0.097822		NDEONHPJ_01002	No	0.108041	1.019	0.9605	0.05893	0.03545	1.662	27	0.695713		NDEONHPJ_01015	No	0.049564	1.056	0.9733
	NDEONHPJ_01002	No	0.831555	0.9758	0.9846	-0.008829	0.04111	0.2148	27	0.972051		NDEONHPJ_01014	No	0.842584	0.9939	0.9987	-0.004724	0.02369	0.1995	60	0.947904		NDEONHPJ_01012	No	0.039953	0.9765	1.003	-0.02647	0.0128	2.068	200	0.130971		NDEONHPJ_01003	No	0.072487	1.021	0.9977	0.02331	0.01292	1.804	226	0.633216		NDEONHPJ_01016	No	0.220401	0.7027	0.4018
	NDEONHPJ_01003	No	0.98281	0.9893	0.9889	0.0003641	0.01688	0.02157	234	0.994313		NDEONHPJ_01015	No	0.613742	0.951	0.9757	-0.02473	0.04863	0.5084	43	0.864044		NDEONHPJ_01014	No	0.117217	0.9624	0.9987	-0.03622	0.02286	1.585	76	0.275922		NDEONHPJ_01004	No	0.737578	1.023	1.013	0.00966	0.02869	0.3368	55	0.957404		NDEONHPJ_01017	No	0.698805	0.8828	0.8736
	NDEONHPJ_01004	No	0.861734	1.014	1.009	0.005094	0.02911	0.175	54	0.974352		NDEONHPJ_01016	No	0.696036	0.7022	0.8459	-0.1437	0.2778	0.5174	1	0.899671		NDEONHPJ_01015	No	0.328216	0.9508	0.9757	-0.02491	0.02526	0.9859	59	0.529771		NDEONHPJ_01005	No	0.896848	1.018	1.022	-0.00386	0.0296	0.1304	43	0.985871		NDEONHPJ_01018	No	0.355621	1.04	1.004
	NDEONHPJ_01005	No	0.413922	0.9792	1.005	-0.02603	0.03158	0.8242	48	0.831669		NDEONHPJ_01017	No	0.018546	0.9762	0.8886	0.08758	0.03635	2.409	72	0.181877		NDEONHPJ_01016			1.262	0.8459	0.4162						NDEONHPJ_01006	No	0.28526	0.9868	1.001	-0.01399	0.01303	1.074	108	0.829039		NDEONHPJ_01019	No	0.486385	1.01	0.9972
	NDEONHPJ_01006	No	0.012233	0.9734	1.02	-0.04626	0.01817	2.546	115	0.21274		NDEONHPJ_01018	No	0.967219	0.9875	0.9883	-0.0008004	0.01941	0.04123	75	0.989994		NDEONHPJ_01017	No	0.107985	0.8397	0.8886	-0.04897	0.03017	1.623	91	0.262575		NDEONHPJ_01007	No	0.856188	1.005	1.017	-0.01265	0.068	0.186	10	0.98342		NDEONHPJ_01020	No	0.208825	1.026	1.005
	NDEONHPJ_01007	No	0.482994	0.9185	0.961	-0.0425	0.05808	0.7317	9	0.857323		NDEONHPJ_01019	No	0.315569	0.9849	0.9971	-0.01224	0.01217	1.006	200	0.671807		NDEONHPJ_01018	No	0.908758	0.986	0.9883	-0.002233	0.01942	0.115	70	0.952295		NDEONHPJ_01008	No	0.028746	1.04	0.9973	0.043	0.01949	2.207	162	0.533561		NDEONHPJ_01021	No	0.182557	1.031	1
	NDEONHPJ_01008	No	0.742383	1.004	0.9956	0.008038	0.02441	0.3292	167	0.952353		NDEONHPJ_01020	No	0.87233	0.9887	0.9926	-0.003961	0.0246	0.161	128	0.95753		NDEONHPJ_01019	Yes	0.002328	0.964	0.9971	-0.03313	0.01076	3.08	226	0.015397		NDEONHPJ_01009	No	0.001612	1.074	0.9774	0.09644	0.02926	3.296	63	0.147505		NDEONHPJ_01022	No	0.285817	1.004	0.9824
	NDEONHPJ_01009	No	0.096861	1.033	0.9823	0.05045	0.02991	1.687	60	0.55273		NDEONHPJ_01021	No	0.464869	0.9963	1.009	-0.0129	0.01757	0.7342	85	0.785316		NDEONHPJ_01020	No	0.089693	0.9613	0.9926	-0.0313	0.01832	1.709	139	0.232104		NDEONHPJ_01010	No	0.89987	0.9923	0.9944	-0.002062	0.01637	0.126	255	0.985871		NDEONHPJ_01023	No	0.735824	1.005	1.009
	NDEONHPJ_01010	No	0.25561	0.9922	0.9778	0.01449	0.01272	1.139	258	0.737084		NDEONHPJ_01022	No	0.301787	0.995	0.9708	0.0242	0.02321	1.043	54	0.661021		NDEONHPJ_01021	No	0.05422	0.9709	1.009	-0.03835	0.01967	1.95	93	0.161958		NDEONHPJ_01011	No	0.804732	1.003	0.997	0.005847	0.02356	0.2482	70	0.97306		NDEONHPJ_01024	No	0.967419	1.001	1
	NDEONHPJ_01011	No	0.648165	0.9833	0.9949	-0.01162	0.02535	0.4582	72	0.925038		NDEONHPJ_01023	No	0.011703	0.9899	1.023	-0.03326	0.01299	2.56	120	0.143768		NDEONHPJ_01022	No	0.106066	0.9109	0.9708	-0.05988	0.03654	1.639	65	0.259548		NDEONHPJ_01012	No	0.366705	0.9684	0.9877	-0.01932	0.02136	0.9047	202	0.852663		NDEONHPJ_01025	No	0.713043	0.9944	1.006
	NDEONHPJ_01012	No	0.043046	0.9677	1.003	-0.03527	0.01732	2.036	207	0.408905		NDEONHPJ_01024	No	0.736416	0.9893	0.9823	0.006979	0.02064	0.3381	63	0.915822		NDEONHPJ_01023	Yes	0.007119	0.9865	1.023	-0.03663	0.01342	2.73	144	0.036982		NDEONHPJ_01014	No	0.610411	1.006	0.9932	0.01306	0.02549	0.5122	59	0.92481		NDEONHPJ_01026	No	0.347227	1.021	1.004
	NDEONHPJ_01014	No	0.517596	0.9799	0.9987	-0.01875	0.02881	0.6508	61	0.86778		NDEONHPJ_01025	No	0.747336	0.9719	0.9836	-0.01164	0.03605	0.323	104	0.918079		NDEONHPJ_01024	No	0.575587	0.9725	0.9823	-0.009825	0.01748	0.5619	88	0.741416		NDEONHPJ_01015	No	0.003397	1.029	0.9733	0.05564	0.01817	3.062	55	0.20811		NDEONHPJ_01027	No	0.208007	1.034	0.9864
	NDEONHPJ_01015	No	0.700625	0.9847	0.9757	0.008913	0.02306	0.3865	56	0.940476		NDEONHPJ_01026	No	0.891715	0.9898	0.9879	0.001924	0.01411	0.1363	173	0.964825		NDEONHPJ_01025	No	0.981019	0.983	0.9836	-0.0005185	0.02175	0.02384	133	0.992874		NDEONHPJ_01016			0.713	0.4018	0.3112						NDEONHPJ_01028	No	0.038459	1.029	0.9863
	NDEONHPJ_01016			0.8298	0.8459	-0.01608						NDEONHPJ_01027	No	0.148712	0.9545	1	-0.04554	0.03129	1.455	101	0.501322		NDEONHPJ_01026	No	0.084032	0.9664	0.9879	-0.02154	0.01241	1.736	199	0.22312		NDEONHPJ_01017	No	0.610339	0.8593	0.8736	-0.0143	0.02796	0.5115	86	0.92481		NDEONHPJ_01029	No	0.549652	0.9949	1.014
	NDEONHPJ_01017	No	0.03244	0.812	0.8886	-0.07663	0.03525	2.174	87	0.36298		NDEONHPJ_01028	No	0.708416	0.9809	0.9887	-0.007759	0.0207	0.3749	122	0.905265		NDEONHPJ_01027	No	0.132933	0.9672	1	-0.03286	0.02171	1.513	114	0.300829		NDEONHPJ_01018	No	0.600503	1.021	1.004	0.01715	0.03259	0.5263	65	0.922685		NDEONHPJ_01030	No	0.138544	1.034	0.9982
	NDEONHPJ_01018	No	0.455784	1.007	0.9883	0.0183	0.0244	0.7502	66	0.848368		NDEONHPJ_01029	No	0.331886	0.9703	1.007	-0.03702	0.03774	0.9811	44	0.68439		NDEONHPJ_01028	No	0.0154	0.9551	0.9887	-0.03355	0.01368	2.452	146	0.066124		NDEONHPJ_01019	No	0.207116	1.017	0.9972	0.01954	0.01544	1.266	179	0.787574		NDEONHPJ_01031	No	0.420027	0.979	0.9555
	NDEONHPJ_01019	No	0.334041	1.012	0.9971	0.01532	0.01581	0.9686	179	0.793574		NDEONHPJ_01030	No	0.980273	0.9979	0.9982	-0.0003388	0.01367	0.02478	115	0.991765		NDEONHPJ_01029	No	0.121076	0.9679	1.007	-0.0394	0.02511	1.569	70	0.28251		NDEONHPJ_01020	No	0.732814	1.009	1.005	0.004331	0.01266	0.342	144	0.957404		NDEONHPJ_01032	No	0.03927	1.019	0.9901
	NDEONHPJ_01020	No	0.646943	0.9831	0.9926	-0.009486	0.02067	0.459	147	0.924894		NDEONHPJ_01031	No	0.038907	1.056	0.9847	0.07093	0.03247	2.185	24	0.27133		NDEONHPJ_01030	Yes	0.005208	0.9597	0.9982	-0.03853	0.01357	2.839	139	0.029248		NDEONHPJ_01021	No	0.93745	0.999	1	-0.001137	0.01445	0.07867	102	0.991649		NDEONHPJ_01033	No	0.655091	1.026	1.013
	NDEONHPJ_01021	No	0.169945	0.9802	1.009	-0.02895	0.02095	1.382	104	0.652545		NDEONHPJ_01032	No	0.199571	0.9773	0.9962	-0.01887	0.01465	1.289	144	0.556929		NDEONHPJ_01031	No	0.782855	0.9924	0.9847	0.007665	0.02755	0.2783	28	0.883005		NDEONHPJ_01022	No	0.081848	1.021	0.9824	0.03894	0.0221	1.762	82	0.640592		NDEONHPJ_01034	No	0.539649	0.9756	0.9838
	NDEONHPJ_01022	No	0.862013	0.9653	0.9708	-0.005534	0.03174	0.1743	88	0.974352		NDEONHPJ_01033	No	0.039767	0.9922	1.029	-0.03654	0.01757	2.08	114	0.275101		NDEONHPJ_01032	Yes	0.003705	0.9506	0.9962	-0.04556	0.01549	2.942	175	0.022327		NDEONHPJ_01023	No	0.735411	1.002	1.009	-0.007078	0.02091	0.3385	159	0.957404		NDEONHPJ_01035	No	0.298666	0.7955	0.8253
	NDEONHPJ_01023	No	0.027775	0.9729	1.023	-0.05027	0.02264	2.22	166	0.340149		NDEONHPJ_01034	No	0.584679	0.9674	0.9751	-0.007694	0.01405	0.5475	192	0.850532		NDEONHPJ_01033	Yes	9e-06	0.9689	1.029	-0.05984	0.01303	4.593	146	0.000157		NDEONHPJ_01024	No	0.98457	1	1	0.0004304	0.0222	0.01938	112	0.998659		NDEONHPJ_01036	No	0.316956	1.006	0.9493
	NDEONHPJ_01024	No	0.493631	0.9591	0.9823	-0.02319	0.03378	0.6867	119	0.859526		NDEONHPJ_01035	Yes	0.001115	0.8219	0.9272	-0.1053	0.03164	3.328	142	0.033478		NDEONHPJ_01034	Yes	0.000354	0.9129	0.9751	-0.06216	0.01713	3.628	223	0.003536		NDEONHPJ_01025	No	0.791683	1.002	1.006	-0.004398	0.01662	0.2647	119	0.966818		NDEONHPJ_01037	No	0.308313	1.012	1.001
	NDEONHPJ_01025	No	0.527503	0.9653	0.9836	-0.0183	0.02888	0.6336	122	0.870742		NDEONHPJ_01036	No	0.880224	0.9786	0.9697	0.008953	0.059	0.1517	37	0.96011		NDEONHPJ_01035	Yes	0.001774	0.9929	0.9272	0.06578	0.02073	3.173	182	0.012516		NDEONHPJ_01026	No	0.297333	0.983	1.004	-0.02149	0.02056	1.045	186	0.831575		NDEONHPJ_01038	No	0.334061	1.019	1.002
	NDEONHPJ_01026	No	0.681853	0.9802	0.9879	-0.00772	0.0188	0.4106	195	0.935882		NDEONHPJ_01037	No	0.816673	0.9853	0.989	-0.003754	0.01617	0.2322	163	0.940149		NDEONHPJ_01036	No	0.697997	0.9891	0.9697	0.01938	0.04966	0.3904	48	0.827991		NDEONHPJ_01027	No	0.699089	0.9952	0.9864	0.008747	0.02258	0.3874	131	0.945981		NDEONHPJ_01039	No	0.236438	1.016	0.9895
	NDEONHPJ_01027	No	0.086471	0.9665	1	-0.03358	0.01945	1.727	137	0.535136		NDEONHPJ_01038	No	0.649338	0.9907	0.9996	-0.008892	0.0195	0.4559	113	0.877649		NDEONHPJ_01037	No	0.032086	0.9513	0.989	-0.03773	0.01746	2.16	178	0.112655		NDEONHPJ_01028	No	0.001767	1.038	0.9863	0.05151	0.01607	3.204	111	0.153338		NDEONHPJ_01040	No	0.315184	0.9834	1.115
	NDEONHPJ_01028	No	0.160538	1.017	0.9887	0.02864	0.02027	1.413	111	0.649142		NDEONHPJ_01039	No	0.650775	0.983	0.9706	0.01238	0.02711	0.4568	33	0.878057		NDEONHPJ_01038	Yes	0.005602	0.9578	0.9996	-0.04181	0.01488	2.81	152	0.031006		NDEONHPJ_01029	No	0.901279	1.016	1.014	0.002719	0.02186	0.1244	95	0.985871		NDEONHPJ_01041	No	0.149144	0.9716	1.019
	NDEONHPJ_01029	No	0.319942	0.9845	1.007	-0.02282	0.02283	0.9994	103	0.786049		NDEONHPJ_01040	No	0.2629	0.9683	1.101	-0.133	0.1114	1.194	9	0.626881		NDEONHPJ_01039	No	0.159389	0.9264	0.9706	-0.04421	0.03066	1.442	31	0.339658		NDEONHPJ_01030	No	0.941501	0.9995	0.9982	0.001319	0.01794	0.07351	146	0.991649		NDEONHPJ_01042	No	0.38798	0.9622	0.9875
	NDEONHPJ_01030	No	0.010862	0.9629	0.9982	-0.03532	0.01369	2.579	149	0.200005		NDEONHPJ_01041	No	0.813361	0.9991	1.004	-0.004699	0.01985	0.2367	98	0.938172		NDEONHPJ_01040	No	0.109997	0.9503	1.101	-0.151	0.08748	1.726	12	0.265106		NDEONHPJ_01031	No	0.789757	0.9469	0.9555	-0.008579	0.0318	0.2698	23	0.966484		NDEONHPJ_01043	No	0.110274	1.037	0.9941
	NDEONHPJ_01031	No	0.897034	0.9803	0.9847	-0.004464	0.0341	0.1309	22	0.980353		NDEONHPJ_01042	No	0.369393	0.9894	1.007	-0.01732	0.0192	0.9019	96	0.713198		NDEONHPJ_01041	No	0.022167	0.9515	1.004	-0.05232	0.02259	2.316	126	0.086725		NDEONHPJ_01032	No	0.268832	1.009	0.9901	0.01891	0.01704	1.11	161	0.824308		NDEONHPJ_01044	No	0.648595	0.9956	0.9853
	NDEONHPJ_01032	No	0.642593	0.9883	0.9962	-0.007894	0.01698	0.4649	169	0.924894		NDEONHPJ_01043	No	0.959186	0.9823	0.9834	-0.001099	0.02141	0.05132	91	0.988201		NDEONHPJ_01042	Yes	0.004081	0.9609	1.007	-0.04575	0.01562	2.929	118	0.02413		NDEONHPJ_01033	No	0.896321	1.017	1.013	0.003532	0.02705	0.1306	121	0.985871		NDEONHPJ_01045	No	0.033319	1.021	0.988
	NDEONHPJ_01033	No	0.474725	1.014	1.029	-0.01513	0.0211	0.7171	118	0.854374		NDEONHPJ_01044	No	0.676776	0.9705	0.9803	-0.00986	0.02355	0.4187	68	0.892714		NDEONHPJ_01043	Yes	0.000856	0.9334	0.9834	-0.04994	0.01463	3.414	129	0.007231		NDEONHPJ_01034	No	0.944563	0.9849	0.9838	0.001124	0.01614	0.06961	231	0.991649		NDEONHPJ_01046	No	0.187605	1.013	0.9712
	NDEONHPJ_01034	No	0.161228	0.9532	0.9751	-0.02189	0.01557	1.405	233	0.649142		NDEONHPJ_01045	Yes	<0.000001	0.9687	1.026	-0.05775	0.009757	5.918	234	3e-06		NDEONHPJ_01044	No	0.211062	0.9529	0.9803	-0.02746	0.02179	1.26	84	0.402827		NDEONHPJ_01035	No	0.518596	0.8418	0.8253	0.01652	0.02553	0.647	153	0.902336		NDEONHPJ_01047	No	0.585074	1.004	1.013
	NDEONHPJ_01035	No	0.159399	0.9664	0.9272	0.03919	0.02772	1.414	154	0.647651		NDEONHPJ_01046	No	0.918175	0.9709	0.9681	0.002834	0.02737	0.1035	32	0.973849		NDEONHPJ_01045	Yes	<0.000001	0.9727	1.026	-0.05378	0.01018	5.283	291	7e-06		NDEONHPJ_01036	No	0.545023	0.9805	0.9493	0.0312	0.05123	0.6089	56	0.908511		NDEONHPJ_01048	No	0.22201	1.02	0.9968
	NDEONHPJ_01036	No	0.994749	0.9693	0.9697	-0.0003401	0.05146	0.006608	61	0.99828		NDEONHPJ_01047	No	0.768136	0.9814	0.9873	-0.005918	0.01998	0.2962	57	0.921977		NDEONHPJ_01046	No	0.200994	0.927	0.9681	-0.04108	0.03157	1.301	38	0.393471		NDEONHPJ_01037	No	0.551835	1.012	1.001	0.01188	0.01993	0.5962	171	0.909365		NDEONHPJ_01049	No	0.842676	1.001	1.007
	NDEONHPJ_01037	No	0.957052	0.9901	0.989	0.001045	0.01937	0.05393	180	0.984955		NDEONHPJ_01048	No	0.547194	0.9815	0.9905	-0.00905	0.01499	0.6037	118	0.827601		NDEONHPJ_01047	No	0.296182	0.9692	0.9873	-0.01816	0.01722	1.055	56	0.496742		NDEONHPJ_01038	No	0.139482	1.023	1.002	0.02094	0.01409	1.486	150	0.725196		NDEONHPJ_01050	No	0.751821	0.9778	1.004
	NDEONHPJ_01038	No	0.488589	0.9855	0.9996	-0.01407	0.02027	0.6942	153	0.859526		NDEONHPJ_01049	No	0.176292	0.9864	1.019	-0.03267	0.02353	1.389	27	0.533805		NDEONHPJ_01048	No	0.452296	0.9818	0.9905	-0.008752	0.01162	0.7533	170	0.648087		NDEONHPJ_01039	No	0.04385	1.034	0.9895	0.04479	0.02134	2.098	32	0.592236		NDEONHPJ_01051			0.9836	0.8384
	NDEONHPJ_01039	No	0.68281	0.9583	0.9706	-0.01226	0.02973	0.4124	32	0.935882		NDEONHPJ_01050	No	0.63868	1.006	0.8372	0.1693	0.3089	0.548	2	0.872588		NDEONHPJ_01049	No	0.15608	0.9864	1.019	-0.03267	0.02263	1.444	43	0.335079		NDEONHPJ_01040	No	0.14091	0.9625	1.115	-0.1521	0.09649	1.576	12	0.725644		NDEONHPJ_01052	No	0.165598	1.044	1.008
	NDEONHPJ_01040	No	0.060758	0.9232	1.101	-0.1781	0.08673	2.053	13	0.471405		NDEONHPJ_01051			0.9724	0.8877	0.08472						NDEONHPJ_01050	No	0.853313	0.902	0.8372	0.06479	0.3089	0.2097	2	0.921364		NDEONHPJ_01041	No	0.210365	0.9998	1.019	-0.01881	0.01495	1.258	156	0.794416		NDEONHPJ_01053	No	0.588699	0.9885	0.9794
	NDEONHPJ_01041	No	0.104545	0.9739	1.004	-0.02991	0.01833	1.632	163	0.568516		NDEONHPJ_01052	No	0.890567	1.005	1.001	0.003166	0.02294	0.138	87	0.964502		NDEONHPJ_01051				0.8877							NDEONHPJ_01042	No	0.688636	0.9808	0.9875	-0.006651	0.01656	0.4017	122	0.943011		NDEONHPJ_01054	No	0.163233	0.9683	0.9398
	NDEONHPJ_01042	Yes	4.9e-05	0.9139	1.007	-0.09281	0.02209	4.202	127	0.004399		NDEONHPJ_01053	No	0.052626	0.9635	0.9276	0.03585	0.01815	1.975	63	0.305835		NDEONHPJ_01052	Yes	0.00428	0.96	1.001	-0.04144	0.01418	2.923	101	0.025144		NDEONHPJ_01043	No	0.490659	1.007	0.9941	0.01272	0.01839	0.6916	109	0.890704		NDEONHPJ_01055	No	0.133886	0.9971	1.027
	NDEONHPJ_01043	No	0.698349	0.9763	0.9834	-0.00705	0.01815	0.3885	112	0.940476		NDEONHPJ_01054	No	0.473443	0.9697	0.9824	-0.01273	0.01771	0.7184	181	0.786526		NDEONHPJ_01053	No	0.130738	0.8832	0.9276	-0.04442	0.0291	1.527	81	0.29725		NDEONHPJ_01044	No	0.17727	1.019	0.9853	0.03389	0.02486	1.363	69	0.767822		NDEONHPJ_01056	No	0.160855	1.028	0.9831
	NDEONHPJ_01044	No	0.563194	0.9555	0.9803	-0.02482	0.04273	0.5809	69	0.88433		NDEONHPJ_01055	No	0.023976	0.9833	1.023	-0.04002	0.01752	2.284	131	0.210978		NDEONHPJ_01054	Yes	<0.000001	0.8504	0.9824	-0.1321	0.01564	8.444	235	<0.000001		NDEONHPJ_01045	No	0.300335	1.005	0.988	0.01661	0.016	1.038	279	0.832623		NDEONHPJ_01057	No	0.754091	0.9267	0.9564
	NDEONHPJ_01045	No	0.008007	0.9821	1.026	-0.04434	0.01661	2.67	287	0.170403		NDEONHPJ_01056	No	0.606206	0.9642	0.9469	0.01731	0.03336	0.5188	49	0.859393		NDEONHPJ_01055	No	0.114702	0.9968	1.023	-0.0265	0.0167	1.587	146	0.272408		NDEONHPJ_01046	No	0.516789	0.9863	0.9712	0.01509	0.02306	0.6543	39	0.901394		NDEONHPJ_01059	No	0.412508	1.018	0.9969
	NDEONHPJ_01046	No	0.603994	0.9821	0.9681	0.01408	0.02693	0.5227	41	0.904268		NDEONHPJ_01057	No	0.593335	1.019	0.9963	0.02291	0.03639	0.6295	2	0.855837		NDEONHPJ_01056	No	0.691004	0.9384	0.9469	-0.008466	0.02119	0.3996	55	0.824178		NDEONHPJ_01047	No	0.629153	1.003	1.013	-0.009994	0.02059	0.4855	59	0.928178		NDEONHPJ_01060	No	0.492905	1.02	1.006
	NDEONHPJ_01047	No	0.012595	0.9314	0.9873	-0.05594	0.02172	2.575	58	0.214764		NDEONHPJ_01059	No	0.618002	0.9839	0.971	0.0129	0.0257	0.5019	49	0.864585		NDEONHPJ_01057				0.9963							NDEONHPJ_01048	No	0.071491	0.9376	0.9968	-0.05915	0.03256	1.817	133	0.633216		NDEONHPJ_01061	No	0.2135	0.9922	1.016
	NDEONHPJ_01048	No	0.019408	0.914	0.9905	-0.07657	0.03236	2.366	135	0.277787		NDEONHPJ_01060	No	0.220392	0.9639	0.9891	-0.02519	0.02027	1.242	46	0.58658		NDEONHPJ_01059	No	0.071404	1.027	0.971	0.05595	0.03052	1.833	64	0.196361		NDEONHPJ_01049	No	0.836051	1.001	1.007	-0.005381	0.0258	0.2086	33	0.977875		NDEONHPJ_01062	No	0.379613	0.5417	0.505
	NDEONHPJ_01049	No	0.077388	0.9565	1.019	-0.06264	0.03436	1.823	33	0.504548		NDEONHPJ_01061	No	0.782068	0.9741	0.9677	0.006372	0.02293	0.2778	61	0.928839		NDEONHPJ_01060	No	0.817749	0.9844	0.9891	-0.004729	0.02043	0.2315	57	0.904116		NDEONHPJ_01050	No	0.362412	0.661	1.004	-0.343	0.3339	1.027	4	0.852663		NDEONHPJ_01063	No	0.281898	0.4999	0.445
	NDEONHPJ_01050	No	0.602161	0.6369	0.8372	-0.2003	0.3544	0.5652	4	0.904268		NDEONHPJ_01062	No	0.107165	0.2752	0.3574	-0.08224	0.05061	1.625	106	0.445165		NDEONHPJ_01061	No	0.742407	0.9601	0.9677	-0.007614	0.02307	0.3301	66	0.858688		NDEONHPJ_01051				0.8384							NDEONHPJ_01064	No	0.271816	1.006	0.9823
	NDEONHPJ_01051				0.8877							NDEONHPJ_01063	No	0.870854	0.4799	0.4703	0.009536	0.05848	0.1631	85	0.957284		NDEONHPJ_01062	No	0.297623	0.3108	0.3574	-0.04666	0.04463	1.046	135	0.498027		NDEONHPJ_01052	No	0.399669	0.9949	1.008	-0.01329	0.0157	0.8461	94	0.863894		NDEONHPJ_01065	No	0.52737	1.04	0.927
	NDEONHPJ_01052	No	0.202407	0.9793	1.001	-0.0221	0.01722	1.283	98	0.6938		NDEONHPJ_01064	No	0.792007	0.9725	0.98	-0.007426	0.02808	0.2645	89	0.93302		NDEONHPJ_01063	Yes	0.00636	0.6042	0.4703	0.1339	0.04804	2.787	100	0.03406		NDEONHPJ_01053	No	0.746946	0.9726	0.9794	-0.006741	0.02079	0.3242	58	0.957404		NDEONHPJ_01066	No	0.59801	1.015	1.009
	NDEONHPJ_01053	No	0.032557	0.8755	0.9276	-0.05214	0.02383	2.188	60	0.36298		NDEONHPJ_01065	No	0.839574	0.9661	0.9376	0.02852	0.1389	0.2054	18	0.94731		NDEONHPJ_01064	No	0.238899	0.956	0.98	-0.02398	0.02026	1.184	118	0.436827		NDEONHPJ_01054	No	0.437149	0.9531	0.9398	0.01333	0.01713	0.7784	218	0.871036		NDEONHPJ_01067	No	0.139379	1.012	0.9921
	NDEONHPJ_01054	No	0.017752	0.9368	0.9824	-0.04561	0.0191	2.389	221	0.26869		NDEONHPJ_01066	No	0.022673	0.9711	0.9992	-0.02808	0.01224	2.294	237	0.204855		NDEONHPJ_01065	No	0.394309	0.9872	0.9376	0.04961	0.05737	0.8647	29	0.597934		NDEONHPJ_01055	No	0.87365	1.03	1.027	0.003542	0.02223	0.1594	116	0.985035		NDEONHPJ_01068	No	0.492599	0.9983	0.9876
	NDEONHPJ_01055	No	0.08721	0.9886	1.023	-0.03471	0.02011	1.726	111	0.537026		NDEONHPJ_01067	No	0.227017	0.9671	0.9845	-0.01747	0.01439	1.214	130	0.591443		NDEONHPJ_01066	Yes	<0.000001	0.942	0.9992	-0.05713	0.01096	5.214	264	9e-06		NDEONHPJ_01056	No	0.351396	1.003	0.9831	0.02022	0.02153	0.9396	57	0.852663		NDEONHPJ_01069	No	0.230729	1.007	0.9716
	NDEONHPJ_01056	No	0.563668	0.934	0.9469	-0.01289	0.0222	0.5807	58	0.88433		NDEONHPJ_01068	No	0.623593	0.9259	0.9388	-0.01292	0.02625	0.4923	102	0.86731		NDEONHPJ_01067	No	0.045615	0.951	0.9845	-0.03351	0.01662	2.016	148	0.144344		NDEONHPJ_01057	No	0.772192	0.9838	0.9564	0.02743	0.08289	0.3309	2	0.963323		NDEONHPJ_01070	No	0.069285	1.004	0.9745
	NDEONHPJ_01057	No	0.017923	0.7281	0.9963	-0.2681	0.03639	7.369	2	0.26869		NDEONHPJ_01069	No	0.170795	0.9404	0.9117	0.02875	0.02084	1.38	98	0.526716		NDEONHPJ_01068	No	0.307658	0.9538	0.9388	0.01505	0.01469	1.025	117	0.508119		NDEONHPJ_01059	No	0.076246	1.025	0.9969	0.02815	0.01568	1.795	84	0.633216		NDEONHPJ_01071	No	0.917893	0.989	0.9912
	NDEONHPJ_01059	No	0.471429	0.9843	0.971	0.01327	0.01834	0.7233	87	0.852893		NDEONHPJ_01070	No	0.455039	0.921	0.9027	0.01826	0.02436	0.7498	106	0.780114		NDEONHPJ_01069	No	0.170706	0.939	0.9117	0.02728	0.01979	1.378	122	0.350413		NDEONHPJ_01060	No	0.941147	1.008	1.006	0.001864	0.02515	0.07414	59	0.991649		NDEONHPJ_01072	No	0.617206	0.9995	1.01
	NDEONHPJ_01060	No	0.504278	0.9708	0.9891	-0.0183	0.02724	0.6717	62	0.861869		NDEONHPJ_01071	No	0.231574	0.9438	0.8995	0.04429	0.03669	1.207	69	0.597965		NDEONHPJ_01070	No	0.815228	0.9095	0.9027	0.00681	0.02907	0.2342	110	0.903057		NDEONHPJ_01061	No	0.268555	0.9929	1.016	-0.02342	0.02098	1.116	64	0.824188		NDEONHPJ_01073	No	0.335625	1.007	0.989
	NDEONHPJ_01061	No	0.222592	0.9218	0.9677	-0.04592	0.03731	1.231	68	0.710057		NDEONHPJ_01072	No	0.186047	0.9581	0.9825	-0.02438	0.01829	1.333	87	0.544136		NDEONHPJ_01071	No	0.430038	0.9223	0.8995	0.02282	0.02879	0.7925	95	0.630319		NDEONHPJ_01062	No	0.713713	0.4903	0.505	-0.01468	0.03993	0.3676	135	0.952859		NDEONHPJ_01074	No	0.491448	1.028	1.015
	NDEONHPJ_01062	Yes	3.3e-05	0.1777	0.3574	-0.1797	0.04192	4.287	140	0.003425		NDEONHPJ_01073	No	0.307993	0.9704	0.9854	-0.01499	0.01467	1.022	228	0.664097		NDEONHPJ_01072	Yes	0.00201	0.9361	0.9825	-0.04638	0.0147	3.156	123	0.013818		NDEONHPJ_01063	No	0.109905	0.5276	0.445	0.08259	0.05115	1.615	89	0.699964		NDEONHPJ_01075				0.9483
	NDEONHPJ_01063	No	0.04735	0.3522	0.4703	-0.1181	0.05873	2.011	89	0.424814		NDEONHPJ_01074	No	0.133565	0.9891	1.018	-0.02929	0.01934	1.514	90	0.484569		NDEONHPJ_01073	No	0.077523	0.9641	0.9854	-0.02136	0.01205	1.772	261	0.209042		NDEONHPJ_01064	No	0.526954	0.9638	0.9823	-0.01849	0.02916	0.6343	137	0.904694		NDEONHPJ_01076	No	0.389985	0.6903	0.459
	NDEONHPJ_01064	No	0.189679	0.9424	0.98	-0.03757	0.0285	1.318	137	0.683632		NDEONHPJ_01075				0.9848							NDEONHPJ_01074	Yes	0.00161	0.9657	1.018	-0.05264	0.01626	3.237	106	0.011671		NDEONHPJ_01065	No	0.156929	1.067	0.927	0.1404	0.09597	1.463	23	0.749704		NDEONHPJ_01077	No	0.455917	0.06441	0.1049
	NDEONHPJ_01065	No	0.298625	1.018	0.9376	0.07994	0.07525	1.062	24	0.772396		NDEONHPJ_01076	No	0.308262	0.8465	0.6283	0.2182	0.2005	1.088	8	0.664097		NDEONHPJ_01075			1.013	0.9848	0.0284						NDEONHPJ_01066	No	0.06246	0.9859	1.009	-0.02336	0.01249	1.871	279	0.622983		NDEONHPJ_01078	No	0.599897	0.09723	0.1332
	NDEONHPJ_01066	No	0.002118	0.9624	0.9992	-0.03675	0.01185	3.101	293	0.06949		NDEONHPJ_01077	No	0.171699	0	0.1303	-0.1303	0.09236	1.411	23	0.527787		NDEONHPJ_01076	No	0.306957	0.9364	0.6283	0.3081	0.276	1.116	6	0.507204		NDEONHPJ_01067	No	0.460297	1.009	0.9921	0.01729	0.02336	0.7401	168	0.88338		NDEONHPJ_01079	No	0.489272	1.013	0.9885
	NDEONHPJ_01067	No	0.928209	0.9866	0.9845	0.002012	0.0223	0.09023	173	0.983271		NDEONHPJ_01078	No	0.019379	0.5494	0.2446	0.3048	0.1231	2.476	29	0.185454		NDEONHPJ_01077	No	0.546918	0.1961	0.1303	0.06582	0.1081	0.6091	31	0.72331		NDEONHPJ_01068	No	0.002806	1.034	0.9876	0.04599	0.01501	3.063	101	0.187308		NDEONHPJ_01080	No	0.083966	1.004	0.9653
	NDEONHPJ_01068	No	0.800029	0.9435	0.9388	0.004767	0.01877	0.2539	106	0.965712		NDEONHPJ_01079	No	0.427693	0.9804	0.9498	0.03052	0.03829	0.797	84	0.755577		NDEONHPJ_01078	No	0.054865	0.4781	0.2446	0.2335	0.117	1.995	31	0.16318		NDEONHPJ_01069	No	0.573683	0.9489	0.9716	-0.02267	0.04016	0.5644	103	0.917628		NDEONHPJ_01081	No	0.548772	0.968	1.003
	NDEONHPJ_01069	No	0.222425	0.8675	0.9117	-0.04415	0.03596	1.228	100	0.710057		NDEONHPJ_01080	No	0.598244	0.892	0.8818	0.01019	0.01929	0.5286	102	0.858328		NDEONHPJ_01079	No	0.951046	0.9512	0.9498	0.001376	0.02235	0.06155	100	0.97554		NDEONHPJ_01070	No	0.834106	0.9715	0.9745	-0.003009	0.01433	0.21	106	0.977875		NDEONHPJ_01082	No	0.645581	0.9869	0.9709
	NDEONHPJ_01070	No	0.427285	0.8846	0.9027	-0.0181	0.02272	0.7967	112	0.836295		NDEONHPJ_01081	No	0.382635	0.9674	0.9962	-0.02876	0.03209	0.8963	17	0.72651		NDEONHPJ_01080	Yes	0.003048	0.8096	0.8818	-0.07226	0.02387	3.027	115	0.019272		NDEONHPJ_01071	No	0.272861	0.9578	0.9912	-0.03341	0.03027	1.104	83	0.824999		NDEONHPJ_01083	No	0.582223	1.012	1
	NDEONHPJ_01071	No	0.278653	0.8581	0.8995	-0.04136	0.03793	1.09	83	0.75156		NDEONHPJ_01082	No	0.700989	0.9918	0.9704	0.02134	0.055	0.3879	28	0.901907		NDEONHPJ_01081	No	0.46985	0.9248	0.9962	-0.07141	0.09731	0.7339	25	0.660785		NDEONHPJ_01072	No	0.83878	1.016	1.01	0.005906	0.02895	0.204	101	0.977875		NDEONHPJ_01084	No	0.343352	0.9874	1.014
	NDEONHPJ_01072	No	0.912823	0.9801	0.9825	-0.002403	0.0219	0.1097	102	0.982302		NDEONHPJ_01083	No	0.523855	0.9955	0.9752	0.02038	0.03184	0.6401	83	0.81457		NDEONHPJ_01082	No	0.854416	0.9762	0.9704	0.005807	0.03142	0.1848	35	0.921564		NDEONHPJ_01073	No	0.203929	1.009	0.989	0.01952	0.01533	1.273	278	0.787051		NDEONHPJ_01085	No	0.416761	1.046	1.03
	NDEONHPJ_01073	No	0.57964	0.9763	0.9854	-0.009079	0.01637	0.5546	283	0.892533		NDEONHPJ_01084	No	0.026606	0.9227	1.001	-0.07865	0.03497	2.249	104	0.220247		NDEONHPJ_01083	No	0.426647	0.9547	0.9752	-0.02048	0.02566	0.7981	102	0.626944		NDEONHPJ_01074	No	0.462242	0.9958	1.015	-0.0197	0.0267	0.7379	103	0.883901		NDEONHPJ_01086	No	0.581893	1.012	1.005
	NDEONHPJ_01074	No	0.036021	0.9534	1.018	-0.065	0.0306	2.124	105	0.374618		NDEONHPJ_01085	No	0.983666	0.9428	0.9419	0.0008801	0.04281	0.02056	59	0.992542		NDEONHPJ_01084	No	0.015833	0.9652	1.001	-0.03621	0.01481	2.446	127	0.067565		NDEONHPJ_01075	No	0.679958	0.7018	0.9483	-0.2465	0.5417	0.4551	3	0.941206		NDEONHPJ_01087	No	0.438398	0.9722	0.9858
	NDEONHPJ_01075	No	0.703623	0.7464	0.9848	-0.2384	0.5695	0.4187	3	0.941586		NDEONHPJ_01086	No	0.36933	1.008	1.02	-0.01208	0.01343	0.8997	201	0.713198		NDEONHPJ_01085	No	0.028337	0.8674	0.9419	-0.07456	0.03326	2.242	66	0.103792		NDEONHPJ_01076	No	0.2745	0.8656	0.459	0.4066	0.3314	1.227	5	0.825368		NDEONHPJ_01088	No	0.858953	1.011	1.008
	NDEONHPJ_01076	No	0.498321	0.8268	0.6283	0.1985	0.2755	0.7205	6	0.860983		NDEONHPJ_01087	Yes	5e-06	0.9203	1.012	-0.09178	0.01953	4.7	204	0.000533		NDEONHPJ_01086	Yes	0.003015	0.9907	1.02	-0.02918	0.009748	2.994	268	0.019168		NDEONHPJ_01077	No	0.587288	0.06446	0.1049	-0.04041	0.07325	0.5517	20	0.919875		NDEONHPJ_01089	No	0.161153	1.043	1.007
	NDEONHPJ_01077	No	0.208393	0.2955	0.1303	0.1652	0.1278	1.293	24	0.700174		NDEONHPJ_01088	No	0.751213	0.9693	0.9799	-0.01062	0.03327	0.3192	41	0.918364		NDEONHPJ_01087	Yes	<0.000001	0.8297	1.012	-0.1824	0.01366	13.35	259	<0.000001		NDEONHPJ_01078	No	0.390002	0.2199	0.1332	0.0867	0.09924	0.8737	27	0.861671		NDEONHPJ_01090	No	0.47863	0.863	0.6361
	NDEONHPJ_01078	No	0.459077	0.3513	0.2446	0.1066	0.1419	0.7515	26	0.851558		NDEONHPJ_01089	No	0.869427	0.9778	0.9802	-0.002452	0.01488	0.1648	107	0.957284		NDEONHPJ_01088	No	0.135211	0.9451	0.9799	-0.03477	0.02292	1.517	53	0.303436		NDEONHPJ_01079	No	0.836651	0.9956	0.9885	0.00705	0.0341	0.2068	90	0.977875		NDEONHPJ_01091	No	0.53552	1.013	1.003
	NDEONHPJ_01079	No	0.488496	0.979	0.9498	0.02918	0.04195	0.6955	91	0.859526		NDEONHPJ_01090	No	0.440254	0.874	0.6247	0.2493	0.2975	0.838	5	0.766779		NDEONHPJ_01089	No	0.37797	0.9705	0.9802	-0.009714	0.01099	0.8843	148	0.582851		NDEONHPJ_01080	No	0.191033	0.9198	0.9653	-0.04549	0.03456	1.316	102	0.775708		NDEONHPJ_01092	No	0.357555	1.01	0.9977
	NDEONHPJ_01080	No	0.023378	0.8136	0.8818	-0.06823	0.02966	2.301	106	0.30429		NDEONHPJ_01091	No	0.644759	0.9925	0.9832	0.009328	0.02019	0.462	150	0.873512		NDEONHPJ_01090	No	0.784204	0.6931	0.6247	0.06836	0.2423	0.2822	9	0.883488		NDEONHPJ_01081	No	0.200063	1.049	1.003	0.04605	0.03454	1.333	17	0.784654		NDEONHPJ_01093	No	0.459501	0.47	0.5417
	NDEONHPJ_01081	No	0.952768	0.9993	0.9962	0.003108	0.05165	0.06017	16	0.984955		NDEONHPJ_01092	No	0.323556	0.9803	0.9928	-0.01253	0.01265	0.9902	164	0.676098		NDEONHPJ_01091	No	0.054696	0.9504	0.9832	-0.03278	0.01695	1.933	186	0.162818		NDEONHPJ_01082	No	0.103319	1.029	0.9709	0.05798	0.03461	1.675	33	0.689652		NDEONHPJ_01094				0.08172
	NDEONHPJ_01082	No	0.318085	1.012	0.9704	0.04113	0.0406	1.013	34	0.786049		NDEONHPJ_01093	No	0.185071	0.6372	0.7371	-0.09999	0.07448	1.342	54	0.544068		NDEONHPJ_01092	Yes	0.003592	0.9547	0.9928	-0.03815	0.01294	2.947	198	0.022071		NDEONHPJ_01083	No	0.737134	1.009	1	0.009154	0.0272	0.3365	112	0.957404		NDEONHPJ_01095	No	0.29613	1.02	1.005
	NDEONHPJ_01083	No	0.95638	0.9735	0.9752	-0.001674	0.03053	0.05482	112	0.984955		NDEONHPJ_01094				0.1058							NDEONHPJ_01093	No	0.290564	0.6535	0.7371	-0.08362	0.07842	1.066	60	0.491843		NDEONHPJ_01084	No	0.945416	1.013	1.014	-0.000873	0.01272	0.06863	102	0.991649		NDEONHPJ_01096	No	0.826088	1.004	1.01
	NDEONHPJ_01084	No	0.47854	1.014	1.001	0.01214	0.01707	0.7111	107	0.85572		NDEONHPJ_01095	No	0.391069	0.9846	0.9978	-0.01323	0.01539	0.8596	191	0.731444		NDEONHPJ_01094	No	0.76621	0.1647	0.1058	0.05884	0.1903	0.3091	7	0.872981		NDEONHPJ_01085	No	0.317521	1.045	1.03	0.0154	0.01529	1.008	62	0.839349		NDEONHPJ_01098	No	0.403304	0.996	1.007
	NDEONHPJ_01085	No	0.063798	0.9848	0.9419	0.04289	0.02273	1.887	63	0.476281		NDEONHPJ_01096	No	0.421703	0.9624	0.9862	-0.02373	0.02905	0.8169	25	0.750757		NDEONHPJ_01095	Yes	0.00114	0.9558	0.9978	-0.04199	0.01275	3.293	242	0.008948		NDEONHPJ_01086	No	0.138353	0.9811	1.005	-0.02399	0.01613	1.487	236	0.725196		NDEONHPJ_01099	No	0.508369	0.9946	0.9832
	NDEONHPJ_01086	No	0.12829	0.9966	1.02	-0.02335	0.0153	1.526	236	0.60212		NDEONHPJ_01098	No	0.233548	0.9656	0.983	-0.01739	0.01457	1.194	248	0.600051		NDEONHPJ_01096	No	0.736511	0.9757	0.9862	-0.01045	0.03074	0.34	27	0.855519		NDEONHPJ_01087	No	0.178074	1.003	0.9858	0.01754	0.01299	1.351	239	0.769731		NDEONHPJ_01100	No	0.629873	1.014	1.007
	NDEONHPJ_01087	Yes	<0.000001	0.9371	1.012	-0.07496	0.01457	5.144	244	0.000107		NDEONHPJ_01099	No	0.831095	0.9732	0.9765	-0.003329	0.01558	0.2137	154	0.944352		NDEONHPJ_01098	No	0.395694	0.9717	0.983	-0.0113	0.01329	0.8505	307	0.599511		NDEONHPJ_01088	No	0.586706	1.017	1.008	0.008513	0.01555	0.5475	46	0.919875		NDEONHPJ_01101	No	0.407236	0.9873	0.9976
	NDEONHPJ_01088	No	0.424855	1.002	0.9799	0.02238	0.0278	0.8049	48	0.8353		NDEONHPJ_01100	No	0.437201	0.9829	0.9618	0.02107	0.02697	0.7812	74	0.763774		NDEONHPJ_01099	No	0.25145	0.9598	0.9765	-0.01675	0.01455	1.151	164	0.450584		NDEONHPJ_01089	No	0.797834	1.012	1.007	0.005761	0.02244	0.2567	119	0.967942		NDEONHPJ_01102	No	0.894013	1.007	1.009
	NDEONHPJ_01089	No	0.720148	0.9884	0.9802	0.008153	0.0227	0.3591	119	0.944957		NDEONHPJ_01101	No	0.144179	0.9659	0.9898	-0.0239	0.01619	1.476	76	0.49846		NDEONHPJ_01100	No	0.164729	0.9286	0.9618	-0.03318	0.02366	1.402	79	0.344886		NDEONHPJ_01090	No	0.595231	0.7709	0.6361	0.1348	0.2404	0.5608	6	0.920751		NDEONHPJ_01103	No	0.1259	1.045	1.004
	NDEONHPJ_01090	No	0.902126	0.6612	0.6247	0.03643	0.284	0.1283	6	0.980353		NDEONHPJ_01102	No	0.807666	0.9721	0.9784	-0.00637	0.0261	0.2441	105	0.937165		NDEONHPJ_01101	Yes	0.004281	0.9408	0.9898	-0.04904	0.01679	2.921	104	0.025144		NDEONHPJ_01091	No	0.51548	0.99	1.003	-0.01349	0.0207	0.6516	186	0.900621		NDEONHPJ_01104	No	0.793448	0.9973	1.002
	NDEONHPJ_01091	No	0.329582	0.9581	0.9832	-0.02507	0.02565	0.9774	195	0.790008		NDEONHPJ_01103	No	0.891748	0.9834	0.9862	-0.002803	0.02055	0.1364	122	0.964825		NDEONHPJ_01102	No	0.184095	0.9523	0.9784	-0.02611	0.01955	1.336	124	0.368296		NDEONHPJ_01092	No	0.051011	1.029	0.9977	0.03087	0.01571	1.965	172	0.60257		NDEONHPJ_01105	No	0.173089	1.021	0.9892
	NDEONHPJ_01092	No	0.957217	0.9918	0.9928	-0.001022	0.01902	0.05372	177	0.984955		NDEONHPJ_01104	No	0.110417	0.9701	0.9992	-0.02912	0.01807	1.612	94	0.450541		NDEONHPJ_01103	No	0.01816	0.9477	0.9862	-0.03857	0.01616	2.386	164	0.07482		NDEONHPJ_01093	No	0.166032	0.424	0.5417	-0.1177	0.08404	1.401	64	0.755305		NDEONHPJ_01106	No	0.882474	1.02	1.025
	NDEONHPJ_01093	No	0.052487	0.5997	0.7371	-0.1374	0.06964	1.973	69	0.437584		NDEONHPJ_01105	No	0.092646	0.964	0.9969	-0.03287	0.01924	1.709	60	0.412985		NDEONHPJ_01104	Yes	0.00616	0.95	0.9992	-0.04922	0.01759	2.798	101	0.033351		NDEONHPJ_01094	No	0.666667	0	0.08172	-0.08172	0.1634	0.5	2	0.938363		NDEONHPJ_01107	No	0.891054	1.015	1.013
	NDEONHPJ_01094	No	0.666667	0	0.1058	-0.1058	0.2117	0.5	2	0.929149		NDEONHPJ_01106	No	0.186318	0.9552	1.015	-0.05964	0.04449	1.341	48	0.544136		NDEONHPJ_01105	No	0.127165	0.9674	0.9969	-0.02947	0.01909	1.544	70	0.29236		NDEONHPJ_01095	No	0.341026	0.993	1.005	-0.01213	0.01272	0.9538	282	0.848688		NDEONHPJ_01108	No	0.139785	1.029	1.002
	NDEONHPJ_01095	No	0.073693	0.9705	0.9978	-0.02732	0.01522	1.795	299	0.490569		NDEONHPJ_01107	No	0.070382	0.9667	0.9978	-0.03106	0.01702	1.825	128	0.362086		NDEONHPJ_01106	No	0.106672	0.96	1.015	-0.05487	0.03343	1.641	53	0.260479		NDEONHPJ_01096	No	0.21304	1.056	1.01	0.04655	0.0363	1.282	22	0.799279		NDEONHPJ_01109	No	0.661558	1.02	1.011
	NDEONHPJ_01096	No	0.558023	1.007	0.9862	0.02061	0.03464	0.5948	22	0.884275		NDEONHPJ_01108	No	0.286056	0.9848	0.971	0.01386	0.01293	1.071	126	0.645403		NDEONHPJ_01107	No	0.026513	0.9612	0.9978	-0.03657	0.01632	2.241	147	0.098571		NDEONHPJ_01098	No	0.845717	1.01	1.007	0.003095	0.01589	0.1948	289	0.980151		NDEONHPJ_01110	No	0.553444	0.9964	1.037
	NDEONHPJ_01098	No	0.326168	0.9685	0.983	-0.0145	0.01474	0.9835	296	0.786681		NDEONHPJ_01109	No	0.865118	0.989	0.9848	0.004215	0.02471	0.1706	58	0.957284		NDEONHPJ_01108	No	0.132826	0.9443	0.971	-0.02663	0.01763	1.511	160	0.300828		NDEONHPJ_01099	No	0.613289	0.9937	0.9832	0.01055	0.02084	0.5062	186	0.92481		NDEONHPJ_01111	No	0.283162	1.021	0.9868
	NDEONHPJ_01099	No	0.285834	0.9946	0.9765	0.01811	0.01692	1.07	190	0.756569		NDEONHPJ_01110	No	0.117568	0.9766	1.033	-0.05645	0.03538	1.596	45	0.462376		NDEONHPJ_01109	No	0.352007	0.9647	0.9848	-0.02013	0.02148	0.9369	71	0.553656		NDEONHPJ_01100	No	0.789678	1.018	1.007	0.01068	0.03993	0.2675	89	0.966484		NDEONHPJ_01112	No	0.402835	1.014	1
	NDEONHPJ_01100	No	0.803388	0.9721	0.9618	0.01024	0.04101	0.2497	91	0.965712		NDEONHPJ_01111	No	0.653964	0.9697	0.9791	-0.009465	0.02101	0.4504	62	0.878057		NDEONHPJ_01110	No	0.04042	0.9657	1.033	-0.0673	0.03214	2.094	61	0.132129		NDEONHPJ_01101	No	0.73865	1.004	0.9976	0.006561	0.01962	0.3345	112	0.957404		NDEONHPJ_01113	No	0.445151	1.033	1.008
	NDEONHPJ_01101	No	0.730755	0.9812	0.9898	-0.0086	0.02493	0.3449	120	0.947629		NDEONHPJ_01112	No	0.677912	0.989	0.9797	0.009281	0.02226	0.417	72	0.892902		NDEONHPJ_01111	No	0.905324	0.977	0.9791	-0.002086	0.01748	0.1193	81	0.950388		NDEONHPJ_01102	No	0.638938	1.001	1.009	-0.007665	0.0163	0.4704	122	0.931438		NDEONHPJ_01114	No	0.268399	0.9666	0.996
	NDEONHPJ_01102	No	0.303544	0.9522	0.9784	-0.02624	0.02541	1.033	129	0.777475		NDEONHPJ_01113	No	0.293569	0.9584	0.9818	-0.02339	0.02215	1.056	94	0.652544		NDEONHPJ_01112	No	0.182241	0.9481	0.9797	-0.03161	0.02346	1.347	71	0.366107		NDEONHPJ_01103	No	0.437798	0.9871	1.004	-0.01734	0.0223	0.7777	178	0.871148		NDEONHPJ_01115	No	0.200068	1.053	1.004
	NDEONHPJ_01103	No	0.444148	0.9649	0.9862	-0.02129	0.02776	0.7668	188	0.845811		NDEONHPJ_01114	No	0.202945	0.8928	0.9734	-0.08053	0.06213	1.296	37	0.563635		NDEONHPJ_01113	No	0.134539	0.9554	0.9818	-0.02641	0.01755	1.505	139	0.302713		NDEONHPJ_01104	No	0.48652	1.015	1.002	0.01276	0.01826	0.6987	92	0.890704		NDEONHPJ_01116	No	0.550261	1.029	1.013
	NDEONHPJ_01104	No	0.579691	0.9868	0.9992	-0.0124	0.02232	0.5558	94	0.892533		NDEONHPJ_01115	No	0.151243	0.9129	0.9921	-0.07911	0.05356	1.477	27	0.505458		NDEONHPJ_01114	No	0.510144	0.9425	0.9734	-0.03089	0.04657	0.6634	50	0.696474		NDEONHPJ_01105	No	0.847301	0.9933	0.9892	0.004139	0.02141	0.1933	69	0.980406		NDEONHPJ_01117	No	0.164732	0.962	1.007
	NDEONHPJ_01105	No	0.591567	0.986	0.9969	-0.01083	0.0201	0.539	72	0.899527		NDEONHPJ_01116	No	0.522502	0.9965	1.02	-0.02342	0.03563	0.6572	13	0.81457		NDEONHPJ_01115	No	0.058565	0.9418	0.9921	-0.05021	0.02603	1.929	59	0.170241		NDEONHPJ_01106	No	0.31936	0.9805	1.025	-0.04474	0.04455	1.004	60	0.839349		NDEONHPJ_01118	No	0.520632	1.019	0.9894
	NDEONHPJ_01106	No	0.261293	0.9773	1.015	-0.03754	0.03312	1.134	63	0.744288		NDEONHPJ_01117	No	0.856632	0.9752	0.9825	-0.007309	0.04021	0.1818	43	0.955665		NDEONHPJ_01116	No	0.036347	0.9426	1.02	-0.07727	0.03362	2.298	15	0.122351		NDEONHPJ_01107	No	0.461191	1.024	1.013	0.01046	0.01415	0.7391	130	0.883715		NDEONHPJ_01119	No	0.11455	1.039	0.9829
	NDEONHPJ_01107	No	0.181607	0.962	0.9978	-0.03584	0.02668	1.343	129	0.673779		NDEONHPJ_01118	No	0.864499	0.9603	0.9649	-0.004602	0.02684	0.1715	52	0.957104		NDEONHPJ_01117	No	0.505354	0.9464	0.9825	-0.03615	0.05388	0.6709	50	0.692388		NDEONHPJ_01108	No	0.646583	1.007	1.002	0.005002	0.01089	0.4594	160	0.933576		NDEONHPJ_01120	No	0.247196	1.089	1.029
	NDEONHPJ_01108	No	0.395338	0.9564	0.971	-0.01456	0.01709	0.8521	170	0.824034		NDEONHPJ_01119	No	0.40841	0.9667	0.981	-0.01431	0.01717	0.8334	52	0.740847		NDEONHPJ_01118	No	0.398221	0.9439	0.9649	-0.02102	0.02471	0.8506	63	0.602023		NDEONHPJ_01109	No	0.276021	0.9928	1.011	-0.01863	0.01697	1.097	74	0.825368		NDEONHPJ_01121	No	0.822588	1.007	1.011
	NDEONHPJ_01109	No	0.233531	0.9576	0.9848	-0.02722	0.02266	1.201	75	0.729418		NDEONHPJ_01120	No	0.419333	0.9753	0.9942	-0.01894	0.02324	0.8149	46	0.749027		NDEONHPJ_01119	No	0.416439	0.9673	0.981	-0.01376	0.01682	0.8181	62	0.618501		NDEONHPJ_01110	No	0.285422	1.005	1.037	-0.03228	0.02996	1.077	63	0.829039		NDEONHPJ_01122	No	0.291596	1.015	0.9967
	NDEONHPJ_01110	No	0.010159	0.9545	1.033	-0.07858	0.02972	2.644	68	0.193075		NDEONHPJ_01121	No	0.050803	0.9733	0.9978	-0.02445	0.01243	1.967	170	0.301865		NDEONHPJ_01120	No	0.279465	0.973	0.9942	-0.02126	0.01947	1.092	56	0.479855		NDEONHPJ_01111	No	0.56372	0.9652	0.9868	-0.02155	0.03724	0.5787	136	0.911682		NDEONHPJ_01123	No	0.921246	1.02	1.007
	NDEONHPJ_01111	No	0.204669	0.9221	0.9791	-0.05701	0.04475	1.274	151	0.6938		NDEONHPJ_01122	No	0.377869	0.9822	0.964	0.01818	0.02053	0.8856	105	0.722262		NDEONHPJ_01121	Yes	3e-06	0.9367	0.9978	-0.06105	0.01263	4.833	222	5e-05		NDEONHPJ_01112	No	0.281097	1.027	1	0.02662	0.02452	1.086	75	0.827004		NDEONHPJ_01124	No	0.005379	1.06	0.9669
	NDEONHPJ_01112	No	0.926257	0.9763	0.9797	-0.003431	0.03695	0.09286	76	0.983271		NDEONHPJ_01123	No	0.028018	0.6694	0.9838	-0.3144	0.01385	22.71	1	0.224406		NDEONHPJ_01122	No	0.489297	0.9476	0.964	-0.01642	0.02368	0.6934	130	0.679252		NDEONHPJ_01113	No	0.41074	1.031	1.008	0.02332	0.02823	0.8259	104	0.867268		NDEONHPJ_01125	No	0.688377	0.9919	0.9996
	NDEONHPJ_01113	No	0.646451	0.9685	0.9818	-0.01328	0.02886	0.46	103	0.924894		NDEONHPJ_01124	No	0.114026	1.08	0.9183	0.1618	0.08027	2.016	4	0.458229		NDEONHPJ_01123				0.9838							NDEONHPJ_01114	No	0.079056	1.04	0.996	0.04354	0.02411	1.806	37	0.633216		NDEONHPJ_01126	No	0.173431	0.9548	1.003
	NDEONHPJ_01114	No	0.321154	1.024	0.9734	0.05018	0.04999	1.004	43	0.786049		NDEONHPJ_01125	No	0.336949	0.9637	0.9886	-0.02488	0.02572	0.9674	65	0.68744		NDEONHPJ_01124	No	0.507673	0.9656	0.9183	0.04736	0.06641	0.7131	5	0.694468		NDEONHPJ_01115	No	0.443349	1.024	1.004	0.02019	0.02609	0.7737	43	0.871849		NDEONHPJ_01127	No	0.039449	1.064	0.9837
	NDEONHPJ_01115	No	0.494371	0.9694	0.9921	-0.02264	0.03285	0.689	45	0.859526		NDEONHPJ_01126	No	0.492986	0.938	0.9749	-0.0369	0.05354	0.6892	70	0.800367		NDEONHPJ_01125	No	0.047593	0.917	0.9886	-0.0716	0.03554	2.014	74	0.148221		NDEONHPJ_01116	No	0.473071	1.045	1.013	0.03202	0.04333	0.7389	13	0.889547		NDEONHPJ_01128	No	0.062593	1.041	0.9919
	NDEONHPJ_01116	No	0.267998	0.9289	1.02	-0.09097	0.07886	1.154	14	0.748945		NDEONHPJ_01127	No	0.318351	0.9486	0.9872	-0.03864	0.03832	1.008	48	0.673374		NDEONHPJ_01126	No	0.560759	0.9509	0.9749	-0.02408	0.04124	0.5839	88	0.73239		NDEONHPJ_01117	No	0.623155	0.982	1.007	-0.02469	0.05003	0.4935	72	0.92712		NDEONHPJ_01129	No	0.047968	1.019	0.994
	NDEONHPJ_01117	No	0.417413	0.9461	0.9825	-0.03641	0.04467	0.8151	80	0.832845		NDEONHPJ_01128	No	0.541846	0.9888	1.002	-0.0136	0.02222	0.612	104	0.825199		NDEONHPJ_01127	No	0.15663	0.9514	0.9872	-0.03583	0.02501	1.433	66	0.335636		NDEONHPJ_01118	No	0.018242	1.053	0.9894	0.06384	0.0263	2.427	60	0.458832		NDEONHPJ_01130	No	0.859119	0.9956	0.9982
	NDEONHPJ_01118	No	0.484215	0.9877	0.9649	0.02283	0.03242	0.704	59	0.857323		NDEONHPJ_01129	No	0.007539	0.9582	0.9941	-0.03589	0.01334	2.691	289	0.112179		NDEONHPJ_01128	Yes	0.001363	0.9465	1.002	-0.05594	0.01702	3.286	110	0.010157		NDEONHPJ_01119	No	0.25035	1.009	0.9829	0.02625	0.02256	1.164	48	0.811465		NDEONHPJ_01131	No	0.039361	1.044	1.002
	NDEONHPJ_01119	No	0.924774	0.979	0.981	-0.002012	0.02119	0.09492	48	0.983271		NDEONHPJ_01130	No	0.020499	0.9576	1.003	-0.04512	0.01924	2.345	135	0.193269		NDEONHPJ_01129	Yes	0.000523	0.9486	0.9941	-0.04551	0.01301	3.498	385	0.004822		NDEONHPJ_01120	No	0.59689	1.007	1.029	-0.02232	0.042	0.5314	67	0.922031		NDEONHPJ_01132	No	0.353059	0.984	1.004
	NDEONHPJ_01120	No	0.44395	0.9628	0.9942	-0.03147	0.04088	0.7699	70	0.845811		NDEONHPJ_01131	No	0.322455	0.9621	0.9793	-0.0172	0.01734	0.9918	204	0.674615		NDEONHPJ_01130	Yes	0.009633	0.961	1.003	-0.04174	0.01593	2.62	161	0.046038		NDEONHPJ_01121	No	0.392168	1.028	1.011	0.01687	0.01966	0.8578	179	0.863894		NDEONHPJ_01133	No	0.493795	1.004	1.027
	NDEONHPJ_01121	No	0.153437	0.9696	0.9978	-0.02813	0.01963	1.434	181	0.642908		NDEONHPJ_01132	No	0.163636	0.9618	0.9936	-0.0318	0.02268	1.402	111	0.519661		NDEONHPJ_01131	No	0.050845	0.9526	0.9793	-0.02672	0.01362	1.961	272	0.155773		NDEONHPJ_01122	No	0.04861	1.031	0.9967	0.03452	0.01736	1.989	147	0.60257		NDEONHPJ_01134	No	0.177478	1.032	1.005
	NDEONHPJ_01122	No	0.110338	0.9958	0.964	0.03176	0.01978	1.606	156	0.577078		NDEONHPJ_01133	No	0.339796	0.9658	0.9936	-0.02779	0.02891	0.9612	69	0.687911		NDEONHPJ_01132	No	0.023268	0.9658	0.9936	-0.02783	0.01213	2.294	140	0.089382		NDEONHPJ_01123	No	0.547299	1.094	1.007	0.08745	0.1218	0.718	2	0.908511		NDEONHPJ_01135	No	0.895462	0.9245	0.9003
	NDEONHPJ_01123	No	0.191275	1.149	0.9838	0.1654	0.08508	1.944	2	0.685121		NDEONHPJ_01134	No	0.121985	0.9688	0.994	-0.02526	0.01619	1.56	97	0.465688		NDEONHPJ_01133	No	0.022201	0.9349	0.9936	-0.05871	0.02526	2.324	97	0.086725		NDEONHPJ_01124	No	0.288496	0.717	0.9669	-0.25	0.223	1.121	10	0.831573		NDEONHPJ_01136	No	0.378272	1.003	1.019
	NDEONHPJ_01124	No	0.354453	0.7188	0.9183	-0.1995	0.2064	0.9667	11	0.808915		NDEONHPJ_01135	No	0.791091	0.9372	0.7881	0.1492	0.4937	0.3021	2	0.932984		NDEONHPJ_01134	No	0.169505	0.972	0.994	-0.02199	0.01591	1.383	114	0.349522		NDEONHPJ_01125	No	0.890426	1.002	0.9996	0.002654	0.01922	0.1381	121	0.985871		NDEONHPJ_01137	No	0.028192	1.041	0.9912
	NDEONHPJ_01125	No	0.929556	0.9908	0.9886	0.002178	0.02459	0.08857	131	0.983271		NDEONHPJ_01136	Yes	0.000447	0.9659	1.027	-0.06083	0.01674	3.634	98	0.018351		NDEONHPJ_01135	No	0.295789	0.9709	0.7881	0.1829	0.1619	1.13	7	0.496324		NDEONHPJ_01126	No	0.188379	0.9566	1.003	-0.04627	0.03487	1.327	78	0.775708		NDEONHPJ_01138	No	0.528993	1.029	1.052
	NDEONHPJ_01126	No	0.211821	0.9082	0.9749	-0.0667	0.05299	1.259	79	0.704316		NDEONHPJ_01137	No	0.249966	0.9766	0.998	-0.02135	0.01845	1.157	98	0.614851		NDEONHPJ_01136	Yes	0.00084	0.9415	1.027	-0.08517	0.02496	3.412	143	0.007116		NDEONHPJ_01127	No	0.313946	0.9619	0.9837	-0.02178	0.02145	1.015	61	0.839058		NDEONHPJ_01139	No	0.857759	1.015	1.012
	NDEONHPJ_01127	No	0.049064	0.9464	0.9872	-0.04084	0.02035	2.007	63	0.429416		NDEONHPJ_01138	No	0.088703	0.9858	1.05	-0.06434	0.0372	1.729	62	0.406575		NDEONHPJ_01137	No	0.032306	0.962	0.998	-0.03602	0.01663	2.166	119	0.112998		NDEONHPJ_01128	No	0.206706	0.9686	0.9919	-0.02333	0.01839	1.269	137	0.787574		NDEONHPJ_01140	No	0.700194	1.014	1.006
	NDEONHPJ_01128	No	0.022354	0.9639	1.002	-0.03851	0.01668	2.309	146	0.301348		NDEONHPJ_01139	No	0.168731	0.993	0.9712	0.02172	0.01563	1.389	78	0.526181		NDEONHPJ_01138	Yes	0.000208	0.9447	1.05	-0.1054	0.02713	3.885	81	0.002291		NDEONHPJ_01129	No	0.285692	0.9822	0.994	-0.01182	0.01105	1.069	371	0.829077		NDEONHPJ_01141	No	0.00747	1.057	0.9956
	NDEONHPJ_01129	No	0.010743	0.955	0.9941	-0.03912	0.01526	2.563	386	0.200005		NDEONHPJ_01140	No	0.727447	0.9785	0.9856	-0.007141	0.0204	0.35	66	0.912357		NDEONHPJ_01139	No	0.380767	0.9532	0.9712	-0.01809	0.02052	0.8814	80	0.5856		NDEONHPJ_01130	No	0.610055	0.9915	0.9982	-0.006713	0.01314	0.5108	200	0.92481		NDEONHPJ_01143	No	0.627165	1.054	1.043
	NDEONHPJ_01130	No	0.032979	0.9613	1.003	-0.04143	0.0193	2.147	210	0.365285		NDEONHPJ_01141	No	0.634032	0.9538	0.9624	-0.008595	0.01799	0.4776	94	0.870566		NDEONHPJ_01140	No	0.247402	0.9639	0.9856	-0.02175	0.01869	1.164	98	0.446484		NDEONHPJ_01131	No	0.826165	1.005	1.002	0.003029	0.01378	0.2198	306	0.977875		NDEONHPJ_01144	No	0.825775	1.015	1.023
	NDEONHPJ_01131	No	0.175166	0.9583	0.9793	-0.02107	0.01551	1.359	319	0.65959		NDEONHPJ_01143	No	0.557044	1.02	1.005	0.01528	0.02591	0.5898	77	0.833826		NDEONHPJ_01141	No	0.271251	0.9424	0.9624	-0.01996	0.01805	1.106	110	0.472426		NDEONHPJ_01132	No	0.554058	0.9881	1.004	-0.01638	0.02763	0.593	157	0.909365		NDEONHPJ_01145	No	0.48264	1.034	0.9987
	NDEONHPJ_01132	No	0.326076	0.963	0.9936	-0.03062	0.03108	0.985	165	0.786681		NDEONHPJ_01144	No	0.30491	0.9588	0.9859	-0.0271	0.02585	1.048	24	0.661981		NDEONHPJ_01143	No	0.176903	0.9752	1.005	-0.02955	0.02174	1.359	107	0.359934		NDEONHPJ_01133	No	0.288142	1.002	1.027	-0.02451	0.02295	1.068	100	0.831371		NDEONHPJ_01146	No	0.199778	0.9936	1.017
	NDEONHPJ_01133	No	0.366933	0.9702	0.9936	-0.02346	0.02589	0.9062	103	0.814419		NDEONHPJ_01145	No	0.148542	0.9448	1.053	-0.1083	0.06346	1.707	5	0.501322		NDEONHPJ_01144	No	0.24579	0.9558	0.9859	-0.03013	0.02548	1.182	32	0.444732		NDEONHPJ_01134	No	0.37388	1.027	1.005	0.022	0.02464	0.8931	104	0.85282		NDEONHPJ_01147	No	0.873325	1.009	1.004
	NDEONHPJ_01134	No	0.737925	1.003	0.994	0.009087	0.02709	0.3355	105	0.951261		NDEONHPJ_01146	No	0.101127	0.9649	0.9841	-0.01927	0.01169	1.649	159	0.432005		NDEONHPJ_01145	No	0.537998	1.023	1.053	-0.03033	0.04714	0.6433	8	0.717814		NDEONHPJ_01135	No	0.746745	0.94	0.9003	0.03972	0.1164	0.3413	5	0.957404		NDEONHPJ_01149	No	0.040996	1.031	0.9847
	NDEONHPJ_01135	No	0.493101	0.9565	0.7881	0.1684	0.2279	0.739	5	0.859526		NDEONHPJ_01147	No	0.400688	0.9692	0.986	-0.01676	0.01986	0.8435	114	0.73504		NDEONHPJ_01146	No	0.012699	0.9388	0.9841	-0.04537	0.01802	2.517	182	0.056734		NDEONHPJ_01136	No	0.366016	0.9995	1.019	-0.01997	0.022	0.9077	109	0.852663		NDEONHPJ_01150	No	0.096329	1.029	1.005
	NDEONHPJ_01136	No	0.003842	0.9643	1.027	-0.06239	0.02113	2.953	111	0.104622		NDEONHPJ_01149	No	0.804538	0.954	0.959	-0.005027	0.02028	0.2479	162	0.936844		NDEONHPJ_01147	Yes	0.000648	0.9305	0.986	-0.05549	0.01586	3.498	126	0.005661		NDEONHPJ_01137	No	0.069203	0.9302	0.9912	-0.06101	0.03335	1.829	161	0.633216		NDEONHPJ_01151	No	0.590579	0.9917	0.9682
	NDEONHPJ_01137	No	0.011471	0.9219	0.998	-0.07609	0.02975	2.557	162	0.205648		NDEONHPJ_01150	No	0.157993	0.9973	0.9768	0.02043	0.01442	1.417	219	0.514035		NDEONHPJ_01149	No	0.989898	0.9592	0.959	0.0001929	0.01521	0.01268	184	0.995356		NDEONHPJ_01138	No	0.363561	1.025	1.052	-0.02727	0.02985	0.9134	87	0.852663		NDEONHPJ_01152	No	0.709866	1.021	1.011
	NDEONHPJ_01138	Yes	0.001238	0.9632	1.05	-0.08694	0.02605	3.337	89	0.047306		NDEONHPJ_01151	No	0.894449	0.9468	0.9416	0.005213	0.03917	0.1331	80	0.967002		NDEONHPJ_01150	No	0.096002	0.9569	0.9768	-0.01993	0.01193	1.671	255	0.243274		NDEONHPJ_01139	No	0.48936	1.036	1.012	0.02418	0.03483	0.6941	93	0.890704		NDEONHPJ_01153	No	0.107236	1.025	0.9878
	NDEONHPJ_01139	No	0.056501	1.02	0.9712	0.04882	0.0253	1.93	98	0.450711		NDEONHPJ_01152	No	0.85403	0.9822	0.9882	-0.00597	0.03221	0.1853	35	0.955628		NDEONHPJ_01151	No	0.515897	0.9647	0.9416	0.0231	0.03542	0.6524	86	0.701288		NDEONHPJ_01140	No	0.980218	1.005	1.006	-0.0006443	0.02591	0.02487	85	0.997389		NDEONHPJ_01154	No	0.801978	1.011	1.014
	NDEONHPJ_01140	No	0.365662	0.9601	0.9856	-0.02551	0.02804	0.9096	84	0.813616		NDEONHPJ_01153	No	0.554319	0.992	1.005	-0.01303	0.02191	0.5949	55	0.831598		NDEONHPJ_01152	No	0.237049	0.9585	0.9882	-0.02971	0.02483	1.196	51	0.43482		NDEONHPJ_01141	No	0.114568	1.018	0.9956	0.02248	0.01411	1.592	96	0.711389		NDEONHPJ_01155	No	0.39992	1.017	1.003
	NDEONHPJ_01141	No	0.713819	0.9722	0.9624	0.009884	0.02688	0.3678	101	0.943908		NDEONHPJ_01154	No	0.526865	0.9694	0.9528	0.01661	0.02609	0.6367	57	0.816677		NDEONHPJ_01153	No	0.175439	0.973	1.005	-0.03194	0.02333	1.369	68	0.357376		NDEONHPJ_01143	No	0.901581	1.047	1.043	0.003336	0.02688	0.1241	77	0.985871		NDEONHPJ_01156	No	0.912667	1.013	1.011
	NDEONHPJ_01143	No	0.499813	1.023	1.005	0.01836	0.02709	0.6779	78	0.861869		NDEONHPJ_01155	No	0.347825	0.9726	0.9871	-0.01444	0.01534	0.941	199	0.694041		NDEONHPJ_01154	No	0.778997	0.942	0.9528	-0.01075	0.03815	0.2818	64	0.880297		NDEONHPJ_01144	No	0.546568	0.9988	1.023	-0.02464	0.04027	0.612	23	0.908511		NDEONHPJ_01157	No	0.365124	1.029	1.006
	NDEONHPJ_01144	No	0.689182	0.9755	0.9859	-0.01042	0.0257	0.4053	22	0.938667		NDEONHPJ_01156	No	0.238116	0.9788	0.993	-0.0142	0.012	1.183	231	0.602386		NDEONHPJ_01155	Yes	0.001006	0.9442	0.9871	-0.04288	0.01287	3.333	223	0.008108		NDEONHPJ_01145	No	0.785309	0.9825	0.9987	-0.01625	0.05854	0.2777	14	0.965825		NDEONHPJ_01158	No	0.002959	1.066	0.9937
	NDEONHPJ_01145	No	0.499501	1.003	1.053	-0.05056	0.07317	0.6909	16	0.861869		NDEONHPJ_01157	No	0.960226	0.9798	0.9783	0.001503	0.02992	0.05024	34	0.988578		NDEONHPJ_01156	Yes	0.000545	0.9602	0.993	-0.03282	0.009378	3.5	270	0.004956		NDEONHPJ_01146	No	0.175789	1	1.017	-0.01656	0.01219	1.359	205	0.765575		NDEONHPJ_01159	No	0.37111	1.006	0.9925
	NDEONHPJ_01146	No	0.27258	0.9678	0.9841	-0.01638	0.01489	1.1	215	0.748945		NDEONHPJ_01158	No	0.417403	0.9863	0.9721	0.01425	0.01752	0.8131	154	0.749027		NDEONHPJ_01157	No	0.400072	0.9549	0.9783	-0.02336	0.02746	0.8508	39	0.603602		NDEONHPJ_01147	No	0.195437	1.029	1.004	0.02541	0.01953	1.301	131	0.780624		NDEONHPJ_01161	No	0.164673	0.9615	1.016
	NDEONHPJ_01147	No	0.986368	0.9856	0.986	-0.0003577	0.0209	0.01712	131	0.996395		NDEONHPJ_01159	No	0.029052	0.9585	0.9837	-0.0252	0.01146	2.198	204	0.230543		NDEONHPJ_01158	No	0.896326	0.9703	0.9721	-0.001776	0.01361	0.1305	194	0.94533		NDEONHPJ_01148			0.4835								NDEONHPJ_01162			0.7635
	NDEONHPJ_01148			0.5218								NDEONHPJ_01161	No	0.56054	0.9417	0.9611	-0.01937	0.03299	0.5872	38	0.835847		NDEONHPJ_01159	Yes	2.5e-05	0.9332	0.9837	-0.05055	0.01177	4.296	246	0.000368		NDEONHPJ_01149	No	0.281863	0.9993	0.9847	0.01462	0.01353	1.08	150	0.827004		NDEONHPJ_01163	No	0.881343	0.998	0.9952
	NDEONHPJ_01149	No	0.650246	0.9675	0.959	0.008438	0.01857	0.4543	154	0.925333		NDEONHPJ_01162			0.8177								NDEONHPJ_01161	No	0.919665	0.958	0.9611	-0.003093	0.03041	0.1017	30	0.959793		NDEONHPJ_01150	No	0.86124	1.002	1.005	-0.002807	0.01604	0.175	251	0.984458		NDEONHPJ_01164	No	0.418057	0.957	0.9077
	NDEONHPJ_01150	No	0.421178	0.9614	0.9768	-0.01543	0.01915	0.8057	260	0.833313		NDEONHPJ_01163	No	0.121852	0.9306	0.9746	-0.04391	0.02813	1.561	94	0.465688		NDEONHPJ_01162			0								NDEONHPJ_01151	No	0.542542	0.9893	0.9682	0.02113	0.03458	0.6111	100	0.908511		NDEONHPJ_01165	No	0.639593	0.9928	0.9696
	NDEONHPJ_01151	No	0.490275	0.9675	0.9416	0.02597	0.03751	0.6923	106	0.859526		NDEONHPJ_01164	No	0.261538	0.908	0.9734	-0.06542	0.05461	1.198	9	0.626365		NDEONHPJ_01163	No	0.030768	0.9421	0.9746	-0.03241	0.01484	2.184	128	0.11025		NDEONHPJ_01152	No	0.751785	1.018	1.011	0.006763	0.02123	0.3185	39	0.958993		NDEONHPJ_01169	No	0.039737	0.6214	0.3757
	NDEONHPJ_01152	No	0.317686	0.962	0.9882	-0.02613	0.02581	1.012	39	0.786049		NDEONHPJ_01165	No	0.476221	0.9779	0.954	0.02392	0.03323	0.7197	37	0.789206		NDEONHPJ_01164	No	0.385312	0.9109	0.9734	-0.06254	0.06917	0.9041	11	0.58938		NDEONHPJ_01153	No	0.659963	0.9744	0.9878	-0.01339	0.03031	0.4417	76	0.935542		NDEONHPJ_01170	No	0.022171	1.049	0.9636
	NDEONHPJ_01153	No	0.260445	0.9661	1.005	-0.03885	0.03426	1.134	75	0.742564		NDEONHPJ_01169	No	0.789523	0.6024	0.5727	0.02976	0.1108	0.2687	40	0.93241		NDEONHPJ_01165	No	0.489989	0.9318	0.954	-0.02214	0.03179	0.6963	43	0.679668		NDEONHPJ_01154	No	0.562919	0.997	1.014	-0.0175	0.03011	0.5812	72	0.91133		NDEONHPJ_01171	No	0.261874	1.018	1.002
	NDEONHPJ_01154	No	0.354088	0.9129	0.9528	-0.03987	0.04276	0.9323	77	0.808915		NDEONHPJ_01170	No	0.462479	0.9871	0.9637	0.02343	0.03163	0.7407	48	0.785316		NDEONHPJ_01169	No	0.320155	0.6574	0.5727	0.08474	0.08452	1.003	59	0.522779		NDEONHPJ_01155	No	0.765678	1.007	1.003	0.004219	0.01414	0.2984	250	0.96187		NDEONHPJ_01173	No	0.203497	1.027	1.004
	NDEONHPJ_01155	No	0.158176	0.9661	0.9871	-0.02095	0.0148	1.415	264	0.646175		NDEONHPJ_01171	No	0.339432	0.9373	0.9586	-0.02131	0.02223	0.9588	132	0.687911		NDEONHPJ_01170	No	0.085607	0.9163	0.9637	-0.04742	0.02712	1.748	59	0.225745		NDEONHPJ_01156	No	0.598701	1.017	1.011	0.006245	0.01185	0.5268	294	0.922585		NDEONHPJ_01174	No	0.756418	1.022	1.016
	NDEONHPJ_01156	No	0.318646	0.9798	0.993	-0.01324	0.01326	0.9989	301	0.786049		NDEONHPJ_01173	No	0.594342	0.9673	0.9759	-0.008556	0.01604	0.5333	233	0.855837		NDEONHPJ_01171	No	0.519542	0.9488	0.9586	-0.009783	0.01515	0.6457	140	0.70419		NDEONHPJ_01157	No	0.79534	1.015	1.006	0.009256	0.03541	0.2614	34	0.967763		NDEONHPJ_01175	No	0.205829	1.016	0.9887
	NDEONHPJ_01157	No	0.949164	0.9756	0.9783	-0.002648	0.04125	0.0642	36	0.984955		NDEONHPJ_01174	No	0.241593	0.9738	0.9902	-0.01643	0.01399	1.174	244	0.604771		NDEONHPJ_01173	No	0.038753	0.9538	0.9759	-0.02215	0.01066	2.078	252	0.12862		NDEONHPJ_01158	No	0.332686	1.014	0.9937	0.02008	0.02069	0.9709	215	0.847771		NDEONHPJ_01176	No	0.145249	1.053	0.9871
	NDEONHPJ_01158	No	0.761561	0.9664	0.9721	-0.005668	0.01866	0.3038	219	0.955579		NDEONHPJ_01175	No	0.020986	0.9971	1.058	-0.06125	0.02558	2.394	44	0.196328		NDEONHPJ_01174	Yes	0.002087	0.9548	0.9902	-0.03544	0.01143	3.102	338	0.014235		NDEONHPJ_01159	No	0.059369	1.017	0.9925	0.02482	0.0131	1.895	237	0.619703		NDEONHPJ_01177	No	0.209154	0.8636	0.8945
	NDEONHPJ_01159	No	0.204483	0.9639	0.9837	-0.01978	0.01555	1.272	241	0.6938		NDEONHPJ_01176	No	0.355925	0.9736	0.9934	-0.01978	0.02122	0.9323	47	0.700391		NDEONHPJ_01175	Yes	0.004312	0.9064	1.058	-0.152	0.05071	2.997	48	0.025239		NDEONHPJ_01160			0.2647								NDEONHPJ_01178	No	0.212646	1.068	1.017
	NDEONHPJ_01160			-0.05183								NDEONHPJ_01177	No	0.756593	0.9794	0.9854	-0.006047	0.01946	0.3108	104	0.918604		NDEONHPJ_01176	No	0.36397	0.9759	0.9934	-0.0175	0.01916	0.9137	71	0.567322		NDEONHPJ_01161	No	0.290287	0.9552	1.016	-0.06088	0.05678	1.072	39	0.831575		NDEONHPJ_01179	No	0.317622	1.014	0.9906
	NDEONHPJ_01161	No	0.562307	0.9404	0.9611	-0.02067	0.03539	0.5842	41	0.88433		NDEONHPJ_01178	No	0.994604	0.9728	0.973	-0.0001788	0.02627	0.006805	40	0.99745		NDEONHPJ_01177	No	0.045252	0.9311	0.9854	-0.05435	0.02686	2.023	120	0.143851		NDEONHPJ_01163	No	0.521243	1.004	0.9952	0.009102	0.01415	0.6434	113	0.902811		NDEONHPJ_01180	No	0.759692	1.013	1.009
	NDEONHPJ_01163	No	0.535236	0.9865	0.9746	0.01199	0.01928	0.6218	119	0.874437		NDEONHPJ_01179	No	0.915144	0.9853	0.9825	0.002791	0.0259	0.1078	22	0.972723		NDEONHPJ_01178	No	0.564564	0.959	0.973	-0.01405	0.02424	0.5796	54	0.734039		NDEONHPJ_01164	No	0.064471	1.036	0.9077	0.1284	0.06097	2.106	9	0.633216		NDEONHPJ_01181	No	0.136838	0.3833	0.7991
	NDEONHPJ_01164	No	0.715955	0.9944	0.9734	0.02105	0.05605	0.3755	9	0.943908		NDEONHPJ_01180	No	0.20002	0.9593	0.9776	-0.01837	0.01429	1.286	194	0.55728		NDEONHPJ_01179	No	0.325626	0.9518	0.9825	-0.03066	0.03046	1.007	21	0.52897		NDEONHPJ_01165	No	0.592701	0.9957	0.9696	0.02615	0.04849	0.5394	39	0.919875		NDEONHPJ_01182	No	0.001402	1.019	0.9716
	NDEONHPJ_01165	No	0.939832	0.9568	0.954	0.002802	0.03689	0.07597	39	0.984955		NDEONHPJ_01181	No	0.242793	0.3302	0.6857	-0.3556	0.2894	1.229	12	0.606016		NDEONHPJ_01180	No	0.065137	0.953	0.9776	-0.02469	0.01332	1.853	235	0.184095		NDEONHPJ_01169	No	0.809405	0.3303	0.3757	-0.04547	0.1867	0.2436	27	0.974602		NDEONHPJ_01183	No	0.802824	1.027	0.9694
	NDEONHPJ_01169	No	0.619296	0.6522	0.5727	0.07952	0.1583	0.5022	29	0.909207		NDEONHPJ_01182	No	0.503398	0.9625	0.944	0.01851	0.02758	0.6712	120	0.803761		NDEONHPJ_01181	No	0.98933	0.6881	0.6857	0.002413	0.1779	0.01356	18	0.995356		NDEONHPJ_01170	No	0.265717	0.9946	0.9636	0.031	0.02746	1.129	40	0.823378		NDEONHPJ_01184	No	0.065142	1.052	1.02
	NDEONHPJ_01170	No	0.351456	0.9309	0.9637	-0.03284	0.03484	0.9428	40	0.807375		NDEONHPJ_01183	No	0.718623	0.9626	0.9985	-0.03591	0.08659	0.4147	2	0.910009		NDEONHPJ_01182	No	0.121392	0.9732	0.944	0.02916	0.01871	1.559	136	0.282868		NDEONHPJ_01171	No	0.721934	0.996	1.002	-0.005586	0.01566	0.3567	122	0.953139		NDEONHPJ_01185	No	0.05739	1.041	1.007
	NDEONHPJ_01171	No	0.393361	0.9438	0.9586	-0.01478	0.01726	0.8565	126	0.823888		NDEONHPJ_01184	No	0.602758	0.9838	0.9925	-0.008747	0.01677	0.5216	141	0.859146		NDEONHPJ_01183	No	0.554591	0.9614	0.9985	-0.03714	0.05599	0.6632	3	0.728176		NDEONHPJ_01172			0.261								NDEONHPJ_01186	No	0.512029	1.012	0.9977
	NDEONHPJ_01172			0.4912								NDEONHPJ_01185	No	0.480898	0.9673	0.9763	-0.009008	0.01274	0.7069	132	0.795429		NDEONHPJ_01184	Yes	0.009037	0.954	0.9925	-0.03856	0.01461	2.638	185	0.044416		NDEONHPJ_01173	No	0.342007	0.9922	1.004	-0.01231	0.01293	0.9522	229	0.849754		NDEONHPJ_01187	No	0.506744	0.9448	0.9642
	NDEONHPJ_01173	No	0.13834	0.9546	0.9759	-0.02127	0.0143	1.487	231	0.620835		NDEONHPJ_01186	No	0.01284	0.9385	0.9909	-0.05234	0.02072	2.526	119	0.153373		NDEONHPJ_01185	Yes	0.001427	0.9302	0.9763	-0.04615	0.01421	3.247	156	0.010464		NDEONHPJ_01174	No	0.960079	1.017	1.016	0.0007142	0.01426	0.0501	285	0.992701		NDEONHPJ_01189				0
	NDEONHPJ_01174	No	0.089417	0.9629	0.9902	-0.02733	0.01603	1.704	289	0.538177		NDEONHPJ_01187	Yes	0.000668	0.8437	0.9596	-0.1159	0.03284	3.529	87	0.023301		NDEONHPJ_01186	No	0.010952	0.9397	0.9909	-0.05118	0.01982	2.582	129	0.050735		NDEONHPJ_01175	No	0.88903	0.9928	0.9887	0.004035	0.02874	0.1404	41	0.985871		NDEONHPJ_01190	No	0.198124	1.079	1.009
	NDEONHPJ_01175	No	0.239783	1.014	1.058	-0.0445	0.03733	1.192	43	0.732315		NDEONHPJ_01189				0							NDEONHPJ_01187	Yes	8e-06	0.8619	0.9596	-0.09768	0.02072	4.714	100	0.000136		NDEONHPJ_01176	No	0.746291	1.001	0.9871	0.01409	0.04329	0.3255	45	0.957404		NDEONHPJ_01191	No	0.091707	1.037	0.998
	NDEONHPJ_01176	No	0.841965	0.9855	0.9934	-0.007947	0.03963	0.2005	45	0.973845		NDEONHPJ_01190	No	0.718556	0.9871	0.9739	0.0132	0.03634	0.3632	36	0.910009		NDEONHPJ_01189				0							NDEONHPJ_01177	No	0.361107	0.9164	0.8945	0.02192	0.0239	0.9172	108	0.852663		NDEONHPJ_01192	No	0.340328	1.029	1.01
	NDEONHPJ_01177	No	0.271004	0.9597	0.9854	-0.02576	0.02328	1.106	113	0.748945		NDEONHPJ_01191	No	0.640509	0.9749	0.9631	0.01178	0.02509	0.4696	55	0.872647		NDEONHPJ_01190	No	0.79038	0.9647	0.9739	-0.009177	0.03429	0.2676	40	0.887449		NDEONHPJ_01178	No	0.987778	1.017	1.017	0.0005825	0.03779	0.01541	40	0.998659		NDEONHPJ_01193	No	0.796456	1.011	1.023
	NDEONHPJ_01178	No	0.677404	0.9547	0.973	-0.01832	0.04374	0.4189	42	0.934829		NDEONHPJ_01192	No	0.120012	0.9628	0.9941	-0.03132	0.01992	1.572	78	0.46444		NDEONHPJ_01191	No	0.909143	0.9658	0.9631	0.002669	0.02329	0.1146	58	0.952295		NDEONHPJ_01179	No	0.485984	1.007	0.9906	0.01677	0.02365	0.7092	21	0.890704		NDEONHPJ_01194	No	0.046789	1.12	0.9894
	NDEONHPJ_01179	No	0.310917	0.9441	0.9825	-0.03837	0.03696	1.038	21	0.783034		NDEONHPJ_01193	No	0.984526	0.9585	0.9575	0.001011	0.05113	0.01977	13	0.992542		NDEONHPJ_01192	No	0.011043	0.9496	0.9941	-0.0445	0.01718	2.59	99	0.05102		NDEONHPJ_01180	No	0.831643	1.013	1.009	0.003916	0.0184	0.2128	246	0.977875		NDEONHPJ_01195			0.9712
	NDEONHPJ_01180	No	0.271735	0.9517	0.9776	-0.02591	0.02352	1.102	249	0.748945		NDEONHPJ_01194	No	0.337278	1.025	0.9627	0.06194	0.06394	0.9687	51	0.687499		NDEONHPJ_01193	No	0.958294	0.9529	0.9575	-0.004649	0.0867	0.05362	10	0.979575		NDEONHPJ_01181	No	0.070293	0.4155	0.7991	-0.3836	0.1994	1.924	18	0.633216		NDEONHPJ_01196	No	0.670032	0.7537	0.7802
	NDEONHPJ_01181	No	0.168677	0.4008	0.6857	-0.2849	0.1995	1.428	20	0.652545		NDEONHPJ_01195			0.9292								NDEONHPJ_01194	No	0.847602	0.9549	0.9627	-0.007804	0.04044	0.193	64	0.918081		NDEONHPJ_01182	No	0.739894	0.9662	0.9716	-0.005414	0.01627	0.3329	107	0.957404		NDEONHPJ_01197	No	0.021268	1.046	0.9844
	NDEONHPJ_01182	No	0.044787	0.9965	0.944	0.05249	0.02585	2.03	108	0.415386		NDEONHPJ_01196	No	0.506267	0.6644	0.6	0.06445	0.09591	0.672	33	0.806173		NDEONHPJ_01195			0.9928								NDEONHPJ_01183				0.9694							NDEONHPJ_01198	No	0.997729	0.9906	0.9906
	NDEONHPJ_01183	No	0.206839	1.108	0.9985	0.1094	0.06815	1.605	3	0.697052		NDEONHPJ_01197	No	0.527758	0.9658	0.9765	-0.01063	0.01677	0.6339	90	0.816677		NDEONHPJ_01196	Yes	0.00572	0.3539	0.6	-0.246	0.08496	2.896	47	0.031508		NDEONHPJ_01184	No	0.143162	0.996	1.02	-0.02419	0.01644	1.471	176	0.72651		NDEONHPJ_01199	No	0.699834	0.9732	0.9888
	NDEONHPJ_01184	No	0.011172	0.9371	0.9925	-0.0554	0.02161	2.563	184	0.20451		NDEONHPJ_01198	No	0.687768	0.8215	0.8312	-0.009641	0.02393	0.4028	122	0.895229		NDEONHPJ_01197	Yes	0.001747	0.8796	0.9765	-0.09687	0.03006	3.222	94	0.012422		NDEONHPJ_01185	No	0.744531	0.9991	1.007	-0.008074	0.02474	0.3264	174	0.957404		NDEONHPJ_01200	No	0.434188	0.9367	0.9165
	NDEONHPJ_01185	No	0.800452	0.9704	0.9763	-0.005995	0.02368	0.2531	179	0.965712		NDEONHPJ_01199	No	0.735309	0.9515	0.9454	0.006032	0.01775	0.3399	53	0.915357		NDEONHPJ_01198	Yes	0.003641	0.7481	0.8312	-0.08305	0.02809	2.957	142	0.022214		NDEONHPJ_01186	No	0.204918	1.022	0.9977	0.02459	0.01929	1.275	120	0.787051		NDEONHPJ_01201	No	0.03751	0.9358	0.9719
	NDEONHPJ_01186	No	0.068053	0.9585	0.9909	-0.03233	0.01756	1.841	120	0.486722		NDEONHPJ_01200	No	0.163155	1.043	1.075	-0.03199	0.02257	1.417	46	0.519203		NDEONHPJ_01199	No	0.508261	0.958	0.9454	0.01255	0.01886	0.6651	67	0.694998		NDEONHPJ_01187	No	0.101852	0.903	0.9642	-0.06117	0.03703	1.652	95	0.686464		NDEONHPJ_01202	No	0.274017	1.006	0.9657
	NDEONHPJ_01187	Yes	0.000182	0.8183	0.9596	-0.1412	0.03629	3.892	97	0.011974		NDEONHPJ_01201	Yes	0.001792	1.018	1.077	-0.059	0.01852	3.186	136	0.048318		NDEONHPJ_01200	No	0.804641	1.067	1.075	-0.007726	0.03111	0.2484	64	0.897355		NDEONHPJ_01189			0	0	0						NDEONHPJ_01204	No	0.094678	1.016	0.9699
	NDEONHPJ_01189			0	0	0						NDEONHPJ_01202	No	0.004928	0.9905	1.048	-0.05759	0.02007	2.87	109	0.090977		NDEONHPJ_01201	Yes	0.000488	1.03	1.077	-0.04728	0.01332	3.548	192	0.00458		NDEONHPJ_01190	No	0.541874	1.031	1.009	0.022	0.03576	0.6153	40	0.908511		NDEONHPJ_01205	No	0.660833	1.011	1.002
	NDEONHPJ_01190	No	0.643581	0.9543	0.9739	-0.01961	0.04208	0.466	43	0.924894		NDEONHPJ_01204	No	0.536708	0.9582	0.9292	0.02895	0.04647	0.6229	42	0.821987		NDEONHPJ_01202	No	0.165882	1.026	1.048	-0.02237	0.01607	1.393	145	0.34533		NDEONHPJ_01191	No	0.453686	1.018	0.998	0.02	0.02653	0.754	63	0.879973		NDEONHPJ_01206	No	0.046398	1.022	0.9909
	NDEONHPJ_01191	No	0.922035	0.9656	0.9631	0.002487	0.02532	0.09826	64	0.983271		NDEONHPJ_01205	No	0.159134	0.8892	0.9269	-0.03775	0.02661	1.418	102	0.514835		NDEONHPJ_01204	No	0.75228	0.9413	0.9292	0.01202	0.0379	0.3172	56	0.865287		NDEONHPJ_01192	No	0.197807	1.04	1.01	0.03034	0.02336	1.299	80	0.783794		NDEONHPJ_01208	No	0.078753	1.045	0.9846
	NDEONHPJ_01192	No	0.070193	0.9497	0.9941	-0.04437	0.02419	1.834	83	0.487003		NDEONHPJ_01206	No	0.11895	0.9824	0.9651	0.01733	0.01107	1.566	204	0.462925		NDEONHPJ_01205	No	0.846178	0.9301	0.9269	0.003158	0.01625	0.1944	121	0.917686		NDEONHPJ_01193	No	0.811832	1.042	1.023	0.0188	0.0769	0.2444	10	0.974602		NDEONHPJ_01209	No	0.081918	1.02	0.9929
	NDEONHPJ_01193	No	0.312587	0.8438	0.9575	-0.1137	0.1074	1.058	11	0.784965		NDEONHPJ_01208	No	0.142404	0.9287	0.9656	-0.03696	0.02501	1.478	108	0.49533		NDEONHPJ_01206	No	0.945292	0.9644	0.9651	-0.0006588	0.009591	0.06869	253	0.973384		NDEONHPJ_01194	No	0.712086	1.005	0.9894	0.01523	0.04108	0.3707	64	0.952466		NDEONHPJ_01210	No	0.388826	1.014	0.9975
	NDEONHPJ_01194	No	0.861105	0.9704	0.9627	0.007687	0.04376	0.1757	64	0.974352		NDEONHPJ_01209	No	0.558975	0.9754	0.9691	0.006355	0.01086	0.585	289	0.834955		NDEONHPJ_01208	Yes	<0.000001	0.2385	0.9656	-0.7271	0.03341	21.76	116	<0.000001		NDEONHPJ_01195			0.8639								NDEONHPJ_01211	No	0.175942	1.06	1.012
	NDEONHPJ_01195			0.5445								NDEONHPJ_01210	No	0.06009	0.9319	0.985	-0.05309	0.0279	1.903	95	0.331691		NDEONHPJ_01209	Yes	<0.000001	0.1688	0.9691	-0.8002	0.01532	52.25	307	<0.000001		NDEONHPJ_01196	No	0.210159	0.6828	0.7802	-0.09739	0.07625	1.277	34	0.794416		NDEONHPJ_01212	No	0.750872	1.004	0.9938
	NDEONHPJ_01196	No	0.234921	0.4755	0.6	-0.1245	0.103	1.209	34	0.729418		NDEONHPJ_01211	No	0.801303	0.9677	0.9735	-0.0058	0.02297	0.2525	80	0.936561		NDEONHPJ_01210	Yes	<0.000001	0.1972	0.985	-0.7878	0.0303	26	103	<0.000001		NDEONHPJ_01197	No	0.018019	1.041	0.9844	0.05641	0.0234	2.41	88	0.45652		NDEONHPJ_01213	No	0.696109	1.009	0.9996
	NDEONHPJ_01197	No	0.773077	0.9827	0.9765	0.006249	0.02161	0.2892	89	0.958903		NDEONHPJ_01212	No	0.786814	0.9778	0.9721	0.005711	0.02101	0.2719	51	0.929847		NDEONHPJ_01211	Yes	<0.000001	0.1889	0.9735	-0.7847	0.04828	16.25	101	<0.000001		NDEONHPJ_01198	No	0.389177	1.004	0.9906	0.01321	0.01529	0.864	130	0.861501		NDEONHPJ_01214	No	0.60024	1.002	0.9946
	NDEONHPJ_01198	No	0.255797	0.8062	0.8312	-0.02495	0.02186	1.141	134	0.737084		NDEONHPJ_01213	No	0.019243	0.946	1.003	-0.05733	0.0235	2.439	40	0.185396		NDEONHPJ_01212	No	0.747125	0.9773	0.9721	0.005142	0.01588	0.3239	62	0.86093		NDEONHPJ_01199	No	0.005041	1.045	0.9888	0.05633	0.0192	2.934	50	0.265133		NDEONHPJ_01215	No	0.743993	0.9897	1
	NDEONHPJ_01199	No	0.121445	0.9858	0.9454	0.04034	0.0256	1.576	49	0.597432		NDEONHPJ_01214	No	0.687279	0.9743	0.9817	-0.007373	0.01825	0.4039	87	0.895229		NDEONHPJ_01213	No	0.271561	0.9785	1.003	-0.02482	0.02234	1.111	53	0.472426		NDEONHPJ_01200	No	0.96372	0.9177	0.9165	0.001228	0.02689	0.04568	59	0.993699		NDEONHPJ_01216	No	0.279834	0.981	1.014
	NDEONHPJ_01200	Yes	0.000255	0.9906	1.075	-0.08428	0.0217	3.884	61	0.016322		NDEONHPJ_01215	No	0.537911	0.9427	0.9639	-0.02119	0.03425	0.6187	79	0.821987		NDEONHPJ_01214	No	0.712813	0.9879	0.9817	0.006202	0.01681	0.369	113	0.838674		NDEONHPJ_01201	No	0.988237	0.9722	0.9719	0.0002611	0.01768	0.01477	158	0.998659		NDEONHPJ_01217	No	0.2584	0.9946	1.033
	NDEONHPJ_01201	No	0.043427	1.043	1.077	-0.03417	0.01678	2.036	160	0.410429		NDEONHPJ_01216	No	0.225294	0.9343	0.9821	-0.04786	0.03818	1.253	19	0.590968		NDEONHPJ_01215	No	0.602785	0.9495	0.9639	-0.01438	0.02755	0.5221	95	0.763396		NDEONHPJ_01202	No	0.381877	0.9888	0.9657	0.02312	0.02635	0.8775	127	0.857241		NDEONHPJ_01218	No	0.495894	0.9942	0.9847
	NDEONHPJ_01202	No	0.123898	1.018	1.048	-0.03021	0.0195	1.549	128	0.60148		NDEONHPJ_01217	No	0.255111	0.9724	1.02	-0.04727	0.0404	1.17	21	0.620207		NDEONHPJ_01216	No	0.897557	0.9782	0.9821	-0.003868	0.0298	0.1298	31	0.945875		NDEONHPJ_01204	No	0.006342	1.044	0.9699	0.07396	0.02602	2.843	53	0.293491		NDEONHPJ_01219	No	0.076462	1.04	1.007
	NDEONHPJ_01204	No	0.044215	1.006	0.9292	0.07681	0.03731	2.058	56	0.412389		NDEONHPJ_01218	No	0.239886	0.9334	0.9621	-0.02862	0.02421	1.182	98	0.603861		NDEONHPJ_01217	No	0.474475	0.9951	1.02	-0.02455	0.03389	0.7243	30	0.66595		NDEONHPJ_01205	No	0.931615	1.003	1.002	0.001316	0.0153	0.08602	105	0.991649		NDEONHPJ_01220	No	0.412385	1.004	0.9802
	NDEONHPJ_01205	No	0.368347	0.9074	0.9269	-0.01954	0.02163	0.9034	107	0.815475		NDEONHPJ_01219	No	0.491961	0.9766	0.9945	-0.01793	0.02602	0.6891	134	0.800367		NDEONHPJ_01218	No	0.207395	0.9806	0.9621	0.01851	0.0146	1.268	115	0.399014		NDEONHPJ_01206	No	0.299206	1.005	0.9909	0.01395	0.01341	1.041	223	0.831575		NDEONHPJ_01221			0.9931
	NDEONHPJ_01206	No	0.545425	0.9727	0.9651	0.007604	0.01256	0.6056	223	0.878726		NDEONHPJ_01220	No	0.14113	0.9455	0.982	-0.03646	0.02418	1.508	33	0.4946		NDEONHPJ_01219	No	0.132358	0.9595	0.9945	-0.03503	0.02316	1.512	170	0.300145		NDEONHPJ_01207			0.9306								NDEONHPJ_01222	No	0.067549	1.042	1.002
	NDEONHPJ_01207			0.8805								NDEONHPJ_01221			0.8768								NDEONHPJ_01220	No	0.283634	0.9597	0.982	-0.02224	0.02047	1.086	41	0.484455		NDEONHPJ_01208	No	0.509105	1.003	0.9846	0.0186	0.0281	0.662	138	0.896561		NDEONHPJ_01223	No	0.108949	1.019	1.001
	NDEONHPJ_01208	No	0.455167	0.9477	0.9656	-0.01792	0.02393	0.7488	146	0.848368		NDEONHPJ_01222	No	0.334275	0.9991	0.9674	0.03171	0.03264	0.9716	78	0.685224		NDEONHPJ_01222	No	0.86314	0.9633	0.9674	-0.004153	0.02404	0.1728	107	0.927087		NDEONHPJ_01209	No	0.65783	0.9871	0.9929	-0.005872	0.01325	0.4433	391	0.93464		NDEONHPJ_01224	No	0.058364	1.029	1.006
	NDEONHPJ_01209	No	0.466236	0.9598	0.9691	-0.009304	0.01276	0.7293	411	0.852758		NDEONHPJ_01223	No	0.387438	0.9664	0.979	-0.01263	0.01456	0.8673	127	0.729642		NDEONHPJ_01223	No	0.096046	0.9573	0.979	-0.02172	0.01296	1.675	147	0.243274		NDEONHPJ_01210	No	0.153975	1.026	0.9975	0.02869	0.02001	1.434	126	0.742447		NDEONHPJ_01225	No	0.173013	1.028	0.9553
	NDEONHPJ_01210	No	0.996223	0.9849	0.985	-8.145e-05	0.01717	0.004743	128	0.99828		NDEONHPJ_01224	No	0.122296	0.9477	0.9679	-0.02024	0.01303	1.552	181	0.465688		NDEONHPJ_01224	No	0.996482	0.9678	0.9679	-4.981e-05	0.01128	0.004415	222	0.99789		NDEONHPJ_01211	No	0.15563	0.9769	1.012	-0.03539	0.02475	1.43	105	0.747154		NDEONHPJ_01226	No	0.634612	1.018	1.008
	NDEONHPJ_01211	No	0.611597	0.9894	0.9735	0.01587	0.03116	0.5093	107	0.906857		NDEONHPJ_01225	No	0.316561	0.9687	0.9415	0.02714	0.02676	1.014	40	0.671807		NDEONHPJ_01225	No	0.031989	1.004	0.9415	0.06244	0.02815	2.218	42	0.112528		NDEONHPJ_01212	No	0.435077	1.012	0.9938	0.01769	0.02253	0.785	70	0.870798		NDEONHPJ_01227	No	0.845824	1.02	1.016
	NDEONHPJ_01212	No	0.412307	0.9578	0.9721	-0.01437	0.01743	0.8243	78	0.831636		NDEONHPJ_01226	No	0.580851	0.9568	0.9756	-0.01885	0.03385	0.5569	38	0.848539		NDEONHPJ_01226	No	0.493168	0.9479	0.9756	-0.02774	0.04025	0.6892	64	0.682985		NDEONHPJ_01213	No	0.386181	1.039	0.9996	0.0398	0.04549	0.8751	45	0.859337		NDEONHPJ_01228	No	0.306793	0.9923	1.032
	NDEONHPJ_01213	No	0.517816	1.032	1.003	0.02892	0.04438	0.6516	47	0.86778		NDEONHPJ_01227	No	0.370529	0.9731	0.9905	-0.01741	0.01937	0.8991	113	0.713367		NDEONHPJ_01227	No	0.280992	0.9737	0.9905	-0.01683	0.01555	1.082	146	0.482238		NDEONHPJ_01214	No	0.235492	1.022	0.9946	0.02749	0.023	1.195	79	0.800321		NDEONHPJ_01229	No	0.28341	1.029	1.01
	NDEONHPJ_01214	No	0.587635	0.9689	0.9817	-0.01276	0.02344	0.5445	79	0.8964		NDEONHPJ_01228	No	0.772564	1.006	1.026	-0.02017	0.06715	0.3004	7	0.92374		NDEONHPJ_01228	No	0.089865	0.9029	1.026	-0.123	0.06553	1.878	10	0.232201		NDEONHPJ_01215	No	0.739281	0.9919	1	-0.008117	0.02432	0.3337	103	0.957404		NDEONHPJ_01230	No	0.419001	1.007	1.044
	NDEONHPJ_01215	No	0.107497	0.9122	0.9639	-0.05166	0.03181	1.624	102	0.576263		NDEONHPJ_01229	No	0.054178	0.9472	0.9869	-0.03966	0.02041	1.943	132	0.312224		NDEONHPJ_01229	No	0.021896	0.9445	0.9869	-0.04239	0.01831	2.315	156	0.086217		NDEONHPJ_01216	No	0.676401	1.037	1.014	0.02298	0.05459	0.421	34	0.941206		NDEONHPJ_01231	No	0.043049	1.026	0.9939
	NDEONHPJ_01216	No	0.358978	1.049	0.9821	0.06674	0.07183	0.9292	36	0.813097		NDEONHPJ_01230	No	0.089485	0.9722	1.045	-0.07318	0.04048	1.808	16	0.408938		NDEONHPJ_01230	No	0.101893	0.9788	1.045	-0.06659	0.03901	1.707	22	0.25327		NDEONHPJ_01217	No	0.358626	1.003	1.033	-0.02941	0.03136	0.9376	22	0.852663		NDEONHPJ_01232				0.9205
	NDEONHPJ_01217	No	0.296516	0.984	1.02	-0.03564	0.03333	1.069	22	0.770764		NDEONHPJ_01231	No	0.582291	0.8726	0.8822	-0.009584	0.01741	0.5506	324	0.849023		NDEONHPJ_01231	No	0.145586	0.8597	0.8822	-0.02247	0.01541	1.458	372	0.318873		NDEONHPJ_01218	No	0.259611	1.012	0.9847	0.02761	0.0244	1.132	143	0.816223		NDEONHPJ_01233	No	0.049644	0.695	0.8789
	NDEONHPJ_01218	No	0.293037	0.9844	0.9621	0.0223	0.02113	1.055	145	0.765153		NDEONHPJ_01232				0.9289							NDEONHPJ_01232				0.9289							NDEONHPJ_01219	No	0.445015	0.9923	1.007	-0.01501	0.0196	0.7657	158	0.871849		NDEONHPJ_01234	No	0.600171	1.012	0.9972
	NDEONHPJ_01219	No	0.122171	0.9471	0.9945	-0.04743	0.03053	1.554	161	0.598466		NDEONHPJ_01233	No	0.926888	0.8908	0.88	0.01078	0.1161	0.09287	21	0.975898		NDEONHPJ_01233	No	0.637319	0.8222	0.88	-0.05789	0.121	0.4784	21	0.788573		NDEONHPJ_01220	No	0.211854	1.027	0.9802	0.04647	0.03668	1.267	44	0.795828		NDEONHPJ_01235	No	0.364408	1.041	1.018
	NDEONHPJ_01220	No	0.980526	0.9829	0.982	0.0009479	0.03862	0.02454	46	0.993933		NDEONHPJ_01234	No	0.294628	0.9404	0.9591	-0.01873	0.01777	1.054	88	0.654179		NDEONHPJ_01234	No	0.203301	0.9277	0.9591	-0.03141	0.02455	1.279	117	0.395308		NDEONHPJ_01221			0.9257								NDEONHPJ_01236	No	0.191758	1.027	0.9758
	NDEONHPJ_01221			0.8937								NDEONHPJ_01235	No	0.058691	0.9544	0.9881	-0.03368	0.01762	1.912	101	0.327782		NDEONHPJ_01235	No	0.016627	0.9505	0.9881	-0.03764	0.01552	2.426	133	0.069831		NDEONHPJ_01222	No	0.654966	1.01	1.002	0.007669	0.01712	0.448	117	0.934042		NDEONHPJ_01237	No	0.576156	1.004	1.014
	NDEONHPJ_01222	No	0.599258	0.9559	0.9674	-0.01149	0.02181	0.5269	119	0.903896		NDEONHPJ_01236	No	0.383309	0.9451	0.962	-0.01696	0.01936	0.8758	96	0.726625		NDEONHPJ_01236	No	0.781698	0.9567	0.962	-0.005301	0.01908	0.2778	112	0.881988		NDEONHPJ_01223	No	0.145491	1.019	1.001	0.0188	0.01285	1.464	143	0.726926		NDEONHPJ_01238	No	0.828151	0.5565	0.4393
	NDEONHPJ_01223	No	0.13735	0.9571	0.979	-0.02193	0.01468	1.494	149	0.617985		NDEONHPJ_01237	No	0.29645	0.9084	0.9551	-0.04672	0.04448	1.05	88	0.654799		NDEONHPJ_01237	No	0.824535	0.9619	0.9551	0.006813	0.03066	0.2222	121	0.908142		NDEONHPJ_01224	No	0.768381	1.001	1.006	-0.005248	0.0178	0.2949	221	0.96187		NDEONHPJ_01239	No	0.94086	0.4523	0.5253
	NDEONHPJ_01224	No	0.81285	0.9725	0.9679	0.004632	0.01954	0.237	222	0.96679		NDEONHPJ_01238	No	0.764384	0.6938	0.8607	-0.1669	0.5087	0.3281	3	0.921025		NDEONHPJ_01238	No	0.649287	0.6207	0.8607	-0.24	0.4768	0.5035	3	0.796228		NDEONHPJ_01225	No	0.951911	0.9592	0.9553	0.003897	0.06414	0.06075	34	0.992276		NDEONHPJ_01240	No	0.975589	1.018	1.017
	NDEONHPJ_01225	No	0.447597	0.9661	0.9415	0.02455	0.03195	0.7683	34	0.846516		NDEONHPJ_01239			0	0	0						NDEONHPJ_01239	No	0.504079	0.471	0	0.471	0.6222	0.757	3	0.69105		NDEONHPJ_01226	No	0.281577	0.9607	1.008	-0.04712	0.04332	1.088	54	0.827004		NDEONHPJ_01241	No	0.230352	1.021	0.9867
	NDEONHPJ_01226	No	0.460961	0.9453	0.9756	-0.03038	0.04093	0.7423	57	0.851839		NDEONHPJ_01240	No	0.887573	0.962	0.9664	-0.004449	0.03123	0.1425	33	0.963188		NDEONHPJ_01240	No	0.84094	0.9613	0.9664	-0.005111	0.02531	0.2019	43	0.91602		NDEONHPJ_01227	No	0.539998	0.9995	1.016	-0.01654	0.02693	0.6142	149	0.908511		NDEONHPJ_01242	No	0.754898	1.007	1.013
	NDEONHPJ_01227	No	0.377734	0.9701	0.9905	-0.0204	0.02306	0.8847	151	0.816878		NDEONHPJ_01241	No	0.219823	0.9476	0.9714	-0.02386	0.01934	1.234	115	0.585969		NDEONHPJ_01241	No	0.975433	0.9719	0.9714	0.0005011	0.01624	0.03086	123	0.98998		NDEONHPJ_01228	No	0.082205	0.9797	1.032	-0.05278	0.02657	1.987	8	0.641196		NDEONHPJ_01243	No	0.75194	0.9595	0.9746
	NDEONHPJ_01228	No	0.323307	0.9528	1.026	-0.07316	0.06951	1.053	8	0.786681		NDEONHPJ_01242	No	0.052091	0.953	0.9804	-0.02738	0.01393	1.966	99	0.304778		NDEONHPJ_01242	No	0.525373	0.9718	0.9804	-0.008558	0.01343	0.637	118	0.708334		NDEONHPJ_01229	No	0.952253	1.009	1.01	-0.001028	0.01714	0.05997	163	0.992276		NDEONHPJ_01244	No	0.656733	1.018	1.03
	NDEONHPJ_01229	No	0.402175	0.9707	0.9869	-0.01615	0.01922	0.8399	162	0.826204		NDEONHPJ_01243	No	0.138201	0.8947	0.9598	-0.06516	0.04322	1.508	48	0.493523		NDEONHPJ_01243	No	0.529873	0.9717	0.9598	0.01187	0.01876	0.6326	50	0.71246		NDEONHPJ_01230	No	0.315607	1.001	1.044	-0.04296	0.04154	1.034	17	0.839349		NDEONHPJ_01245	No	0.871543	1.002	0.998
	NDEONHPJ_01230	No	0.009149	0.9453	1.045	-0.1001	0.03452	2.901	19	0.182865		NDEONHPJ_01244	No	0.274904	1.003	0.9621	0.04051	0.03666	1.105	46	0.63697		NDEONHPJ_01244	No	0.626372	0.9492	0.9621	-0.01295	0.02645	0.4897	53	0.78052		NDEONHPJ_01231	No	0.006969	0.9631	0.9939	-0.03079	0.01134	2.715	336	0.303123		NDEONHPJ_01246	No	0.864784	1.01	1.012
	NDEONHPJ_01231	Yes	0.001258	0.8234	0.8822	-0.05879	0.01808	3.253	340	0.047564		NDEONHPJ_01245	No	0.331515	0.9666	0.9421	0.02445	0.02508	0.9749	124	0.68439		NDEONHPJ_01245	No	0.124866	0.9779	0.9421	0.0358	0.02318	1.544	137	0.288018		NDEONHPJ_01232	No	0.06487	0.5178	0.9205	-0.4027	0.1079	3.733	2	0.633216		NDEONHPJ_01247	No	0.926592	1.009	1.007
	NDEONHPJ_01232	Yes	0.000887	0	0.9289	-0.9289	0.02768	33.55	2	0.03546		NDEONHPJ_01246	No	0.156276	0.9638	0.9855	-0.02173	0.01518	1.432	77	0.512311		NDEONHPJ_01246	No	0.795522	0.9918	0.9855	0.006234	0.02399	0.2599	96	0.891554		NDEONHPJ_01233	No	0.348435	0.7351	0.8789	-0.1438	0.1486	0.9679	15	0.852663		NDEONHPJ_01248	No	0.119494	1.085	0.9712
	NDEONHPJ_01233	No	0.608067	0.7733	0.88	-0.1067	0.204	0.5231	16	0.906615		NDEONHPJ_01247	No	0.837666	0.9609	0.9651	-0.004167	0.0203	0.2053	133	0.946805		NDEONHPJ_01247	No	0.365479	0.9501	0.9651	-0.015	0.01653	0.9071	194	0.568905		NDEONHPJ_01234	No	0.730363	1.004	0.9972	0.006811	0.01972	0.3455	116	0.957098		NDEONHPJ_01249	No	0.364018	1.061	1.031
	NDEONHPJ_01234	No	0.79302	0.9639	0.9591	0.004761	0.0181	0.263	120	0.964716		NDEONHPJ_01248	No	0.912011	0.912	0.9073	0.004668	0.04186	0.1115	28	0.971755		NDEONHPJ_01248	No	0.674157	0.9216	0.9073	0.01428	0.03369	0.4239	36	0.814488		NDEONHPJ_01235	No	0.488143	1.009	1.018	-0.009287	0.01335	0.6955	113	0.890704		NDEONHPJ_01250	No	0.298419	1.035	1.002
	NDEONHPJ_01235	Yes	0.00016	0.9196	0.9881	-0.06855	0.01758	3.9	119	0.010691		NDEONHPJ_01249	No	0.91348	0.9867	0.9839	0.002795	0.02563	0.1091	65	0.972051		NDEONHPJ_01249	No	0.513643	0.9696	0.9839	-0.01423	0.02168	0.6563	75	0.699742		NDEONHPJ_01236	No	0.226785	1.018	0.9758	0.0423	0.03478	1.216	100	0.800065		NDEONHPJ_01251	No	0.97828	1.051	1.052
	NDEONHPJ_01236	No	0.663312	0.9717	0.962	0.009699	0.02221	0.4366	101	0.928831		NDEONHPJ_01250	No	0.796827	0.9807	0.9862	-0.00545	0.02108	0.2586	62	0.934356		NDEONHPJ_01250	No	0.412252	0.9689	0.9862	-0.01723	0.02088	0.825	68	0.616268		NDEONHPJ_01237	No	0.907989	1.017	1.014	0.002844	0.02455	0.1158	114	0.987662		NDEONHPJ_01252	No	0.986223	1.043	1.045
	NDEONHPJ_01237	No	0.860931	0.9611	0.9551	0.006039	0.0344	0.1756	116	0.974352		NDEONHPJ_01251	No	0.499368	0.9924	0.9594	0.03305	0.04861	0.68	55	0.803008		NDEONHPJ_01251	No	0.821348	0.9685	0.9594	0.009151	0.04037	0.2267	69	0.90636		NDEONHPJ_01238	No	0.70813	0.8148	0.4393	0.3755	0.7608	0.4935	1	0.950104		NDEONHPJ_01253	No	0.624098	1.009	1.026
	NDEONHPJ_01238	No	0.810474	1.032	0.8607	0.1714	0.5586	0.3068	1	0.966584		NDEONHPJ_01252	No	0.379554	0.8687	0.9255	-0.05679	0.03854	1.474	1	0.723878		NDEONHPJ_01252	No	0.573313	0.9527	0.9255	0.02722	0.04608	0.5907	7	0.739312		NDEONHPJ_01239			0	0.5253	-0.5253						NDEONHPJ_01255	No	0.370581	0.9975	0.9484
	NDEONHPJ_01239			0	0	0						NDEONHPJ_01253	No	0.411308	0.976	1.009	-0.03283	0.03916	0.8383	21	0.743369		NDEONHPJ_01253	No	0.94473	1.012	1.009	0.002662	0.03807	0.06991	30	0.973095		NDEONHPJ_01240	No	0.972832	1.015	1.017	-0.001537	0.04484	0.03427	40	0.997196		NDEONHPJ_01256	No	0.627363	0.9965	0.8626
	NDEONHPJ_01240	No	0.244844	0.9983	0.9664	0.03188	0.027	1.181	39	0.732315		NDEONHPJ_01255	No	0.641365	0.9612	0.9424	0.01883	0.03931	0.4789	11	0.872647		NDEONHPJ_01254			0.9436								NDEONHPJ_01241	No	0.068367	1.022	0.9867	0.03492	0.01905	1.833	192	0.633216		NDEONHPJ_01257	No	0.033798	1.036	0.9693
	NDEONHPJ_01241	No	0.67318	0.9789	0.9714	0.007505	0.01777	0.4224	200	0.932358		NDEONHPJ_01256	No	0.402566	0.9401	0.9071	0.03302	0.03736	0.8838	8	0.735588		NDEONHPJ_01255	No	0.924237	0.9464	0.9424	0.004012	0.0416	0.09644	18	0.961831		NDEONHPJ_01242	No	0.138591	0.9812	1.013	-0.03207	0.02153	1.489	144	0.725196		NDEONHPJ_01258	No	0.62823	0.9863	1.014
	NDEONHPJ_01242	No	0.009843	0.936	0.9804	-0.04443	0.01699	2.615	148	0.192324		NDEONHPJ_01257	No	0.956982	0.9154	0.9138	0.001587	0.02933	0.0541	84	0.988109		NDEONHPJ_01256	No	0.687286	0.8606	0.9071	-0.04652	0.1135	0.4099	16	0.822323		NDEONHPJ_01243	No	0.077946	1.03	0.9746	0.05558	0.03081	1.804	45	0.633216		NDEONHPJ_01259	No	0.383949	0.7464	0.6469
	NDEONHPJ_01243	No	0.449327	0.9354	0.9598	-0.0244	0.03197	0.7632	45	0.848368		NDEONHPJ_01258	No	0.326841	0.931	0.9923	-0.06134	0.06128	1.001	24	0.679672		NDEONHPJ_01257	No	0.98806	0.9141	0.9138	0.0003645	0.0243	0.015	109	0.995356		NDEONHPJ_01244	No	0.614646	1.046	1.03	0.01664	0.03284	0.5068	47	0.92481		NDEONHPJ_01261	No	0.449511	1.006	0.9879
	NDEONHPJ_01244	No	0.848251	0.9564	0.9621	-0.005766	0.02996	0.1925	45	0.974352		NDEONHPJ_01259	No	0.071033	0.6779	0.4954	0.1825	0.09786	1.865	33	0.364889		NDEONHPJ_01258	No	0.827412	1.004	0.9923	0.01201	0.05455	0.2202	26	0.910154		NDEONHPJ_01245	No	0.889235	1.001	0.998	0.002997	0.02148	0.1395	130	0.985871		NDEONHPJ_01262	No	0.293942	1.025	1.001
	NDEONHPJ_01245	No	0.204627	0.9752	0.9421	0.03313	0.02599	1.275	134	0.6938		NDEONHPJ_01261	No	0.510998	0.9603	0.9207	0.03969	0.05975	0.6643	34	0.808803		NDEONHPJ_01259	No	0.810519	0.5232	0.4954	0.02785	0.1153	0.2416	35	0.900667		NDEONHPJ_01246	No	0.387182	0.999	1.012	-0.01348	0.01553	0.8682	111	0.860336		NDEONHPJ_01263	No	0.383317	1.06	1.02
	NDEONHPJ_01246	No	0.073522	0.9562	0.9855	-0.0294	0.01628	1.805	120	0.490569		NDEONHPJ_01262	No	0.139167	0.9756	0.9484	0.0272	0.01824	1.491	95	0.493523		NDEONHPJ_01261	No	0.784777	0.905	0.9207	-0.0157	0.0572	0.2745	51	0.883735		NDEONHPJ_01247	No	0.456398	0.9887	1.007	-0.01841	0.02466	0.7467	153	0.882047		NDEONHPJ_01264	No	0.035977	0.5968	0.2167
	NDEONHPJ_01247	No	0.275469	0.9373	0.9651	-0.02771	0.02532	1.094	156	0.750846		NDEONHPJ_01263	No	0.04088	0.91	0.9908	-0.08076	0.03822	2.113	40	0.277906		NDEONHPJ_01262	No	0.647276	0.9564	0.9484	0.008038	0.01752	0.4586	126	0.795041		NDEONHPJ_01248	No	0.587084	0.9933	0.9712	0.02209	0.04042	0.5466	50	0.919875		NDEONHPJ_01265	No	0.483909	0.8985	0.8614
	NDEONHPJ_01248	No	0.140592	0.8579	0.9073	-0.04938	0.03298	1.497	50	0.621458		NDEONHPJ_01264	No	0.626155	0.3564	0.2475	0.1089	0.2166	0.5026	10	0.867718		NDEONHPJ_01263	No	0.015233	0.9359	0.9908	-0.05491	0.02183	2.515	49	0.065569		NDEONHPJ_01249	No	0.747787	1.039	1.031	0.008619	0.02671	0.3227	78	0.957515		NDEONHPJ_01266	No	0.012415	0.8522	0.7244
	NDEONHPJ_01249	No	0.802608	0.9774	0.9839	-0.006456	0.02574	0.2508	77	0.965712		NDEONHPJ_01265	No	0.884809	0.8158	0.8226	-0.006778	0.04648	0.1458	39	0.961418		NDEONHPJ_01264	No	0.389092	0.5019	0.2475	0.2544	0.2793	0.9107	8	0.592877		NDEONHPJ_01250	No	0.991776	1.002	1.002	-0.0002865	0.0277	0.01034	71	0.998659		NDEONHPJ_01267	No	0.094995	0.695	0.6251
	NDEONHPJ_01250	No	0.063729	0.9239	0.9862	-0.06224	0.03305	1.883	72	0.476281		NDEONHPJ_01266	No	0.687015	0.7516	0.7741	-0.02251	0.05573	0.404	107	0.895229		NDEONHPJ_01265	No	0.125668	0.8787	0.8226	0.05617	0.03609	1.556	52	0.289405		NDEONHPJ_01251	No	0.524444	1.025	1.052	-0.02765	0.04317	0.6404	58	0.903596		NDEONHPJ_01269	No	0.121545	1.04	0.9962
	NDEONHPJ_01251	No	0.383062	1.003	0.9594	0.04395	0.05002	0.8788	59	0.818862		NDEONHPJ_01267	No	0.0064	0.6142	0.4852	0.129	0.04674	2.76	176	0.102357		NDEONHPJ_01266	No	0.164254	0.7073	0.7741	-0.06675	0.04773	1.398	136	0.344565		NDEONHPJ_01252	No	0.402058	0.9808	1.045	-0.0643	0.07312	0.8794	9	0.863894		NDEONHPJ_01270	No	0.248371	0.9906	1.01
	NDEONHPJ_01252	No	0.827674	0.9391	0.9255	0.01358	0.06038	0.2249	8	0.969569		NDEONHPJ_01269	No	0.806367	0.9512	0.9567	-0.005447	0.02215	0.246	76	0.937165		NDEONHPJ_01267	No	0.045929	0.3865	0.4852	-0.09865	0.04909	2.009	188	0.144678		NDEONHPJ_01253	No	0.500779	1.063	1.026	0.03702	0.05444	0.6799	37	0.892839		NDEONHPJ_01271	No	0.195274	1.051	1.021
	NDEONHPJ_01253	No	0.593737	0.9859	1.009	-0.02301	0.04277	0.5381	37	0.90136		NDEONHPJ_01270	No	0.249088	0.9407	0.9589	-0.01811	0.01566	1.157	162	0.613867		NDEONHPJ_01268			0.7033								NDEONHPJ_01255	No	0.486434	0.9944	0.9484	0.04605	0.06394	0.7202	11	0.890704		NDEONHPJ_01272	No	0.390341	0.9598	0.8801
	NDEONHPJ_01254			0.9523								NDEONHPJ_01271	No	0.549586	1.018	1.001	0.01691	0.02801	0.6038	38	0.829012		NDEONHPJ_01269	No	0.911902	0.9592	0.9567	0.002519	0.0227	0.111	88	0.954893		NDEONHPJ_01256	No	0.885473	0.8943	0.8626	0.03171	0.214	0.1482	9	0.985871		NDEONHPJ_01274	No	0.215883	0.997	1.016
	NDEONHPJ_01255	No	0.504493	0.9688	0.9424	0.02638	0.0381	0.6923	10	0.861869		NDEONHPJ_01272	No	0.573167	1.06	1.021	0.03944	0.06746	0.5846	9	0.842304		NDEONHPJ_01270	Yes	0.002929	0.8956	0.9589	-0.06329	0.02102	3.011	205	0.018722		NDEONHPJ_01257	No	0.003542	1.034	0.9693	0.06449	0.02158	2.988	99	0.211984		NDEONHPJ_01275	No	0.190724	1.014	0.988
	NDEONHPJ_01256	No	0.57081	0.8847	0.9071	-0.02239	0.03806	0.5883	9	0.889822		NDEONHPJ_01274	No	0.144997	0.9424	0.9718	-0.02939	0.02004	1.467	125	0.499032		NDEONHPJ_01271	No	0.147	0.9654	1.001	-0.03586	0.02427	1.478	42	0.320955		NDEONHPJ_01258	No	0.618579	1.035	1.014	0.02095	0.0416	0.5037	27	0.92481		NDEONHPJ_01276	No	0.523555	1.012	1.026
	NDEONHPJ_01257	No	0.063353	0.9665	0.9138	0.0527	0.02809	1.876	106	0.476281		NDEONHPJ_01275	No	0.308245	0.9491	0.9782	-0.02905	0.02808	1.034	34	0.664097		NDEONHPJ_01272	No	0.127181	1.122	1.021	0.1017	0.06051	1.68	9	0.29236		NDEONHPJ_01259	No	0.399375	0.7328	0.6469	0.08591	0.1004	0.8558	28	0.863894		NDEONHPJ_01277	No	0.492319	1.029	1.017
	NDEONHPJ_01258	No	0.65717	0.9699	0.9923	-0.02241	0.04993	0.4488	27	0.928253		NDEONHPJ_01276	No	0.3047	0.9655	0.9904	-0.02493	0.02417	1.031	104	0.661981		NDEONHPJ_01274	No	0.59657	0.964	0.9718	-0.007798	0.0147	0.5303	168	0.758595		NDEONHPJ_01260			0								NDEONHPJ_01278	No	0.118702	1.001	0.9742
	NDEONHPJ_01259	No	0.084565	0.6807	0.4954	0.1853	0.1036	1.788	28	0.52899		NDEONHPJ_01277	No	0.020306	0.9521	0.993	-0.04082	0.01742	2.344	159	0.192259		NDEONHPJ_01275	No	0.494937	0.9564	0.9782	-0.02172	0.03155	0.6883	43	0.684887		NDEONHPJ_01261	No	0.443192	1.019	0.9879	0.03161	0.04094	0.7721	58	0.871849		NDEONHPJ_01283	No	0.891335	1.01	1.006
	NDEONHPJ_01260			0								NDEONHPJ_01278	No	0.82997	0.9042	0.9087	-0.004495	0.02088	0.2152	112	0.944268		NDEONHPJ_01276	Yes	0.004578	0.933	0.9904	-0.05743	0.01989	2.887	125	0.026354		NDEONHPJ_01262	No	0.678636	0.996	1.001	-0.005444	0.01311	0.4152	139	0.941206		NDEONHPJ_01284	No	0.915282	1.003	1.005
	NDEONHPJ_01261	No	0.449313	0.9505	0.9207	0.02983	0.03917	0.7616	59	0.848368		NDEONHPJ_01283	No	0.291947	0.9925	0.9744	0.01802	0.01699	1.06	87	0.651486		NDEONHPJ_01277	Yes	7.8e-05	0.9335	0.993	-0.05946	0.01472	4.041	185	0.000975		NDEONHPJ_01263	No	0.494058	1.006	1.02	-0.01475	0.02138	0.6899	42	0.890704		NDEONHPJ_01285	No	0.32646	1.024	1.004
	NDEONHPJ_01262	No	0.382921	0.9655	0.9484	0.01713	0.01958	0.8752	146	0.818862		NDEONHPJ_01284	Yes	0.000388	0.9167	0.982	-0.06524	0.01776	3.674	99	0.016535		NDEONHPJ_01278	No	0.017445	0.8539	0.9087	-0.05476	0.0228	2.402	161	0.072303		NDEONHPJ_01264	No	0.194547	0.05805	0.2167	-0.1587	0.1164	1.363	14	0.77856		NDEONHPJ_01286	No	0.792934	1.011	1.007
	NDEONHPJ_01263	No	0.265025	0.9631	0.9908	-0.02762	0.02446	1.129	43	0.747572		NDEONHPJ_01285	No	0.303835	0.9687	0.9949	-0.02616	0.02531	1.033	102	0.661928		NDEONHPJ_01283	No	0.047508	0.9407	0.9744	-0.03378	0.01685	2.004	110	0.148221		NDEONHPJ_01265	No	0.373035	0.9055	0.8614	0.04406	0.04894	0.9004	42	0.852663		NDEONHPJ_01287	No	0.221515	1.358	1.045
	NDEONHPJ_01264	No	0.994783	0.2487	0.2475	0.001191	0.179	0.006656	14	0.99828		NDEONHPJ_01286	No	0.517443	0.9477	0.9611	-0.01339	0.02062	0.6491	125	0.811546		NDEONHPJ_01284	Yes	0.003228	0.9348	0.982	-0.04717	0.01564	3.015	104	0.020225		NDEONHPJ_01266	No	0.014188	0.8272	0.7244	0.1028	0.04137	2.484	138	0.410833		NDEONHPJ_01288	No	0.91143	1.011	1.009
	NDEONHPJ_01265	No	0.313936	0.8597	0.8226	0.03709	0.0364	1.019	43	0.786049		NDEONHPJ_01287	No	0.669053	0.9417	0.9752	-0.03358	0.07401	0.4537	5	0.887267		NDEONHPJ_01285	Yes	0.00404	0.9323	0.9949	-0.06254	0.02137	2.926	132	0.024012		NDEONHPJ_01267	No	0.388662	0.66	0.6251	0.03491	0.0404	0.864	194	0.86091		NDEONHPJ_01289	No	0.514049	1.018	1.008
	NDEONHPJ_01266	No	0.069902	0.8502	0.7741	0.07613	0.04169	1.826	144	0.487003		NDEONHPJ_01288	No	0.346635	0.9676	0.9863	-0.01868	0.01975	0.9459	93	0.69327		NDEONHPJ_01286	No	0.158152	0.9389	0.9611	-0.0222	0.01565	1.419	145	0.338061		NDEONHPJ_01269	No	0.292743	1.018	0.9962	0.02184	0.02062	1.059	80	0.831575		NDEONHPJ_01290	No	0.084477	0.9793	1.02
	NDEONHPJ_01267	No	0.470623	0.5171	0.4852	0.03193	0.04416	0.7229	191	0.852893		NDEONHPJ_01289	No	0.385805	0.9545	0.9682	-0.01372	0.0157	0.8737	59	0.728498		NDEONHPJ_01287	No	0.21455	0.7888	0.9752	-0.1865	0.1344	1.388	6	0.406682		NDEONHPJ_01270	No	0.251842	1.027	1.01	0.01742	0.01515	1.15	165	0.811465		NDEONHPJ_01291	No	0.205157	0.9685	1.019
	NDEONHPJ_01269	No	0.930159	0.9544	0.9567	-0.002259	0.02569	0.08792	80	0.983347		NDEONHPJ_01290	No	0.031379	0.9385	0.9814	-0.04291	0.01929	2.225	43	0.237542		NDEONHPJ_01288	Yes	0.002307	0.9364	0.9863	-0.04983	0.01594	3.126	102	0.015315		NDEONHPJ_01271	No	0.045494	0.9346	1.021	-0.08638	0.04199	2.057	45	0.602563		NDEONHPJ_01292	No	0.152481	1.047	0.9784
	NDEONHPJ_01270	No	0.37592	0.9433	0.9589	-0.01552	0.01748	0.8878	167	0.816276		NDEONHPJ_01291	No	0.276995	0.9511	1	-0.04913	0.04478	1.097	59	0.637883		NDEONHPJ_01289	No	0.250404	0.9467	0.9682	-0.02146	0.01848	1.162	55	0.449972		NDEONHPJ_01272	No	0.956422	0.8754	0.8801	-0.004775	0.08469	0.05638	8	0.992442		NDEONHPJ_01293	No	0.770177	1.051	1.036
	NDEONHPJ_01271	No	0.011846	0.8812	1.001	-0.12	0.04574	2.623	45	0.210205		NDEONHPJ_01292	No	0.152882	1.014	0.9608	0.05325	0.03616	1.473	26	0.507939		NDEONHPJ_01290	No	0.044246	0.9387	0.9814	-0.04267	0.02073	2.058	56	0.141433		NDEONHPJ_01273			0								NDEONHPJ_01294	No	0.611842	1.033	1.021
	NDEONHPJ_01272	No	0.809626	0.9972	1.021	-0.02341	0.094	0.249	8	0.966415		NDEONHPJ_01293	No	0.159683	0.9508	0.9943	-0.04353	0.03016	1.443	29	0.515079		NDEONHPJ_01291	Yes	0.002752	0.9334	1	-0.0668	0.02143	3.117	63	0.017858		NDEONHPJ_01274	No	0.664674	1.024	1.016	0.007869	0.01812	0.4343	163	0.93696		NDEONHPJ_01295	No	0.649524	1.047	1.035
[truncated: 2,448 more rows]
[truncated: 55 more columns]

## Sheet: Essential Genes List
445 essential genes
Essential Genes ACX #'s	Essential Genes ATCC #'s
[truncated: 445 more rows]

## Sheet: Data Sorted & Filtered
Notes:	Locus	Discovery?	P value	Mean of GPN CipTx	Mean of WT CipTx	Difference	SE of difference	t ratio	df	q value		Locus	Discovery?	P value	Mean of GPS CipTx	Mean of WT CipTx	Difference	SE of difference	t ratio	df	q value		Locus	Discovery?	P value	Mean of GPL CipTx	Mean of WT CipTx	Difference	SE of difference	t ratio	df	q value		Locus	Discovery?	P value	Mean of GPN UNTX	Mean of WT UNTX	Difference	SE of difference	t ratio	df	q value		Locus	Discovery?	P value	Mean of GPS UNTX	Mean of WT UNTX
[truncated: 3,338 more rows]
[truncated: 15 more columns]

[truncated: 1 more sheets: Hits Only]
