# Supplementary material for: Identification of determinants that allow maintenance of high-level fluoroquinolone resistance in Acinetobacter baumannii
Source: mBio. 2024 Nov 26;16(1):e03221-24. doi: 10.1128/mbio.03221-24 (PMC11708032; doi:10.1128/mbio.03221-24)
Supplement: Data Set S3 — RNAseq data with comparisons made for transcriptomes between the FQR and GP parent strains during CIP exposure. [file mbio.03221-24-s0003.xlsx]

## Sheet: Note
Analyses performed
DESeq2 (R) was used to contrast transcriptomic data between the high-level FQR pump overproducing strains and the GP parent
Strains
WT= ATCC 17978UN
GP= gyrA(S81L)parC(S84L)
GPS= gyrA(S81L)parC(S84L)adeS(R152S)
GPN= gyrA(S81L)parC(S84L)adeN::ISAba1
GPL= gyrA(S81L)parC(S84L)adeL(∆I335A336)

## Sheet: Details on Samples Harvested
GROWN TO MID EXPONENTIAL PHASE
Date	2021-07-19		2021-07-21		2021-07-23			2021-07-19		2021-07-21		2021-07-27			2021-07-21		2021-08-05		2021-08-05			2021-07-19		2021-07-21		2021-07-27			2021-07-27		2021-07-28		2021-07-29
Drug	Cipro		Cipro		Cipro			Cipro		Cipro		Cipro			Cipro		Cipro		Cipro			Cipro		Cipro		Cipro			Cipro		Cipro		Cipro
Strain	GPS		GPS		GPS			GPN		GPN		GPN			GPL		GPL		GPL			GP		GP		GP			WT		WT		WT
Overnight A600 (1/10)	0.381		0.39		0.436			0.433		0.44		0.434			0.327		0.31		0.309			0.46		0.473		0.47			0.45		0.483		0.478
Vol (µl) for A600 0.1 in 10mL	262.5		256.4		229.4			230.9		227.3		230			305.8		323		324			217.4		211.4		213			222		207		209
A600 (1/5) after 1.5hrs incubation	0.082	0.41	0.099	0.495	0.09	0.45		0.072	0.36	0.095	0.475	0.107	0.535		0.078	0.39	0.093	0.465	0.088	0.44		0.089	0.445	0.112	0.56	0.116	0.58		0.116	0.58	0.105	0.525	0.088	0.44
Vol (µl) for A600 0.003 in 10mL	73.2		60.6		66.7			83.3		63.2		56.1			76.9		64.5		68.2			67.4		53.6		51.7			51.7		57.1		68.2
[Drug] µg/ml	0	60	0	50	0	50		0	50	0	50	0	50		0	50	0	80	0	80		0	16	0	15	0	15		0	0.11	0	0.1	0	0.13
OD at t1	0.003	0.003	0.003	0.003	0.003	0.003		0.003	0.003	0.003	0.003	0.003	0.003		0.003	0.003	0.003	0.003	0.003	0.003		0.003	0.003	0.003	0.003	0.003	0.003		0.003	0.003	0.003	0.003	0.003	0.003
OD at t2	0.52	0.535	0.56	0.66	0.61	0.605		0.45	0.525	0.445	0.555	0.64	0.54		0.445	0.53	0.605	0.39	0.555	0.39		0.49	0.465	0.525	0.605	0.65	0.555		0.68	0.495	0.66	0.48	0.675	0.59
Time at t2 (min)	150	210	150	210	150	210		150	210	150	210	150	195		165	225	165	210	165	210		150	210	150	210	150	195		150	195	157	195	150	195
Doubling Time based on OD (min)	20.1683	28.0808	19.8825	26.9876	19.5626	27.4301		20.7503	28.1833	20.7967	27.8833	19.3874	26.0283		22.8763	30.1411	21.5522	29.9044	21.9083	29.9044		20.4035	28.8615	20.131	27.4301	19.3316	25.8917		19.1707	26.4718	20.1764	26.6323	19.1969	25.5919
Relative Doubling Time based on OD	1	0.718226	1	0.736728	1	0.71318		1	0.73626	1	0.745845	1	0.744861		1	0.758974	1	0.720702	1	0.732611		1	0.706945	1	0.733901	1	0.746632		1	0.724194	1	0.757591	1	0.750115
		28.1774		26.3272		28.682			26.374		25.4155		25.5139			24.1026		27.9298		26.7389			29.3055		26.6099		25.3368			27.5806		24.2409		24.9885
OD expansion value	173.333	178.333	186.667	220	203.333	201.667		150	175	148.333	185	213.333	180		148.333	176.667	201.667	130	185	130		163.333	155	175	201.667	216.667	185		226.667	165	220	160	225	196.667
1/5 dilution in PBS A600 read	0.104	0.107	0.112	0.132	0.122	0.121		0.09	0.105	0.089	0.111	0.128	0.108		0.089	0.106	0.121	0.078	0.111	0.078		0.098	0.093	0.105	0.121	0.13	0.111		0.136	0.099	0.132	0.096	0.135	0.118
A600*5 (final A600)	0.52	0.535	0.56	0.66	0.61	0.605		0.45	0.525	0.445	0.555	0.64	0.54		0.445	0.53	0.605	0.39	0.555	0.39		0.49	0.465	0.525	0.605	0.65	0.555		0.68	0.495	0.66	0.48	0.675	0.59
GROWN TO EARLY POST EXPONENTIAL PHASE
Date	2021-07-28		2021-08-03		2021-08-04			2021-07-28		2021-08-03		2021-08-04			2021-07-28		2021-08-06		2021-08-06			2021-07-28		2021-08-03		2021-08-04			2021-07-28		2021-08-03		2021-08-04
Drug	Cipro		Cipro		Cipro			Cipro		Cipro		Cipro			Cipro		Cipro		Cipro			Cipro		Cipro		Cipro			Cipro		Cipro		Cipro
Strain	GPS		GPS		GPS			GPN		GPN		GPN			GPL		GPL		GPL			GP		GP		GP			WT		WT		WT
Overnight A600 (1/10)	0.413		0.413		0.384			0.438		0.411		0.43			0.32		0.306		0.305			0.477		0.457		0.468			0.483		0.479		0.437
Vol (µl) for A600 0.1 in 10mL	242		242		260			228		243		233			313	Plus15min	327		328			210		219		214			207		209		229
A600 (1/5) after 1.5hrs incubation	0.095	0.475	0.131	0.655	0.11	0.55		0.094	0.47	0.129	0.645	0.101	0.505		0.1	0.5	0.094	0.47	0.085	0.425		0.113	0.565	0.138	0.69	0.101	0.505		0.105	0.525	0.14	0.7	0.107	0.535
Vol (µl) for A600 0.003 in 10mL	63.2		45.8		54.5			63.8		46.5		59.4			60		63.8		70.6			53.1		43.5		59.4			57.1		42.9		56.1
[Drug] µg/ml	0	50	0	50	0	55		0	50	0	45	0	55		0	60	0	60	0	60		0	15	0	15	0	15		0	0.11	0	0.12	0	0.12
OD at t1	0.003	0.003	0.003	0.003	0.003	0.003		0.003	0.003	0.003	0.003	0.003	0.003		0.003	0.003	0.003	0.003	0.003	0.003		0.003	0.003	0.003	0.003	0.003	0.003		0.003	0.003	0.003	0.003	0.003	0.003
OD at t2	1.055	0.88	1.055	0.995	1.045	0.995		0.985	0.85	0.945	0.895	0.965	0.85		0.85	0.88	0.905	0.895	0.91	0.895		1.1	0.82	1.05	1.01	1.125	1.125		1.085	0.855	1.1	0.93	1.195	0.995
Time at t2 (min)	195	255	195	255	195	255		195	255	195	255	195	255		195	255	210	270	210	270		195	255	195	255	195	255		195	255	195	255	195	255
Doubling Time based on OD (min)	23.0549	31.1112	23.0549	30.4529	23.0924	30.4529		23.3281	31.3023	23.4962	31.0189	23.411	31.3023		23.9371	31.1112	25.4953	32.8436	25.4707	32.8436		22.8918	31.5028	23.0736	30.3746	22.805	29.822		22.9452	31.2699	22.8918	30.8115	22.5751	30.4529
Relative Doubling Time based on OD	1	0.741048	1	0.757068	1	0.7583		1	0.745251	1	0.757479	1	0.747899		1	0.769403	1	0.776264	1	0.775516		1	0.72666	1	0.759636	1	0.764706		1	0.733779	1	0.742963	1	0.741313
		25.8952		24.2932		24.17			25.4749		24.2521		25.2101			23.0597		22.3736		22.4484			27.334		24.0364		23.5294			26.6221		25.7037		25.8687
OD expansion value	351.667	293.333	351.667	331.667	348.333	331.667		328.333	283.333	315	298.333	321.667	283.333		283.333	293.333	301.667	298.333	303.333	298.333		366.667	273.333	350	336.667	375	375		361.667	285	366.667	310	398.333	331.667
1/5 dilution in PBS A600 read	0.211	0.176	0.211	0.199	0.209	0.199		0.197	0.17	0.189	0.179	0.193	0.17		0.17	0.176	0.181	0.179	0.182	0.179		0.22	0.164	0.21	0.202	0.225	0.225		0.217	0.171	0.22	0.186	0.239	0.199
A600*5 (final A600)	1.055	0.88	1.055	0.995	1.045	0.995		0.985	0.85	0.945	0.895	0.965	0.85		0.85	0.88	0.905	0.895	0.91	0.895		1.1	0.82	1.05	1.01	1.125	1.125		1.085	0.855	1.1	0.93	1.195	0.995

## Sheet: GPL vs GP Hits
ATCC Locus	ACX Locus (CP012004)	KZA locus (17978UN_CP079931)	Prophage?	Essential?	Contig	Gene	Description	Cip Early Post Exp L2FC	Cip Early Post Exp svalue	Cip Mid Exp L2FC	Cip Mid Exp svalue
NDEONHPJ_01210	ACX60_RS06020	KZA74_06050	No	no	1 (genome)	mdtE, adeF	Multidrug resistance protein MdtE, AdeF	7	3.20893e-69	6.33833	4.67169e-40
NDEONHPJ_01208	ACX60_RS06010	KZA74_06040	No	no	1 (genome)	mepC, adeH	Multidrug/solvent efflux pump outer membrane, AdeH	6.76501	8.68998e-65	5.47428	3.29301e-34
NDEONHPJ_01209	ACX60_RS06015	KZA74_06045	No	no	1 (genome)	oqxB7, adeG	multidrug efflux RND transporter permease subunit, AdeG	6.84874	1.26674e-60	6.35614	6.10834e-60
NDEONHPJ_01212	ACX60_RS06030	KZA74_06060	No	no	1 (genome)	argT	Lysine/arginine/ornithine-binding periplasmic protein, ABC transporter substrate-binding protein	1.94374	6.66094e-05	2.01844	5.35599e-05
NDEONHPJ_01211	ACX60_RS06025	KZA74_06055	No	no	1 (genome)	dmlR_5, adeL	HTH-type transcriptional regulator DmlR, AdeL	1.80357	0.000246642	2.01771	2.40536e-05
NDEONHPJ_00205	ACX60_RS01045	KZA74_01025	No	no	1 (genome)	puuE, gabT	4-aminobutyrate aminotransferase PuuE, GabT	-1.68655	0.0115673	Not sig.	Not sig.
NDEONHPJ_01691	ACX60_RS08400	KZA74_08465	No	no	1 (genome)	pcaC	hypothetical protein, 4-carboxymuconolactone decarboxylase	2.3258	0.0213503	Not sig.	Not sig.
NDEONHPJ_01692	ACX60_RS08405	KZA74_08470	No	no	1 (genome)	pcaH	Protocatechuate 3,4-dioxygenase beta chain	2.55831	0.0346237	Not sig.	Not sig.
NDEONHPJ_01542	ACX60_RS07665	KZA74_07695	P1	no	1 (genome)	x	hypothetical protein	-1.63493	0.0463996	Not sig.	Not sig.
NDEONHPJ_02598	ACX60_RS12575	KZA74_12860	P3	no	1 (genome)	x	hypothetical protein	Not sig.	Not sig.	3.31678	1.36275e-13
NDEONHPJ_02597	ACX60_RS12570	KZA74_12855	P3	no	1 (genome)	x	hypothetical protein, DNA cytosine methyltransferase	Not sig.	Not sig.	3.37679	2.9766e-13
NDEONHPJ_01501	ACX60_RS07455	KZA74_07490	P1	no	1 (genome)	x	hypothetical protein	Not sig.	Not sig.	2.96996	7.10165e-12
NDEONHPJ_01502	ACX60_RS07460	KZA74_07495	P1	no	1 (genome)	x	hypothetical protein, DNA cytosine methyltransferase	Not sig.	Not sig.	2.64319	2.08001e-11
NDEONHPJ_01492	ACX60_RS07410	KZA74_07445	P1	no	1 (genome)	x	hypothetical protein, ATP-binding protein	Not sig.	Not sig.	2.76999	4.32889e-11
NDEONHPJ_01493	ACX60_RS07415	KZA74_07450	P1	no	1 (genome)	x	hypothetical protein	Not sig.	Not sig.	2.88633	1.28126e-10
NDEONHPJ_01490	ACX60_RS07400	KZA74_07435	P1	no	1 (genome)	x	hypothetical protein	Not sig.	Not sig.	3.08737	3.15207e-10
NDEONHPJ_01503	ACX60_RS07465	KZA74_07500	P1	no	1 (genome)	x	hypothetical protein, YdaU family protein	Not sig.	Not sig.	2.57427	6.50946e-09
NDEONHPJ_02092	ACX60_RS10175	KZA74_10445	P2	no	1 (genome)	x	hypothetical protein, DUF551 domain-containing protein	Not sig.	Not sig.	2.50247	1.98352e-08
NDEONHPJ_02096	ACX60_RS10180	KZA74_10450	P2	no	1 (genome)	x	hypothetical protein, class I SAM-dependent methyltransferase	Not sig.	Not sig.	2.56293	3.93682e-08
NDEONHPJ_02605	ACX60_RS12610	KZA74_12895	P3	no	1 (genome)	x	hypothetical protein	Not sig.	Not sig.	2.3903	5.73909e-08
NDEONHPJ_01500	ACX60_RS07450	KZA74_07485	P1	no	1 (genome)	x	hypothetical protein	Not sig.	Not sig.	2.77496	9.86602e-08
NDEONHPJ_02594	ACX60_RS12555	KZA74_12840	P3	no	1 (genome)	x	hypothetical protein	Not sig.	Not sig.	2.87959	1.44707e-07
NDEONHPJ_01494	ACX60_RS07420	KZA74_07455	P1	no	1 (genome)	x	hypothetical protein	Not sig.	Not sig.	2.3715	2.03819e-07
NDEONHPJ_02607	ACX60_RS12620	KZA74_12905	P3	no	1 (genome)	x	hypothetical protein	Not sig.	Not sig.	2.96606	2.93661e-07
NDEONHPJ_01487	ACX60_RS07385	KZA74_07420	P1	no	1 (genome)	x	hypothetical protein	Not sig.	Not sig.	2.82497	5.22645e-07
NDEONHPJ_02095	ACX60_RS10190	KZA74_10460	P2	no	1 (genome)	x	hypothetical protein	Not sig.	Not sig.	2.44583	8.44889e-07
NDEONHPJ_02599	ACX60_RS12580	KZA74_12865	P3	no	1 (genome)	x	hypothetical protein, XRE family transcriptional regulator	Not sig.	Not sig.	2.47543	1.28146e-06
NDEONHPJ_01491	ACX60_RS07405	KZA74_07440	P1	no	1 (genome)	x	hypothetical protein	Not sig.	Not sig.	2.10162	1.69072e-06
NDEONHPJ_02091	ACX60_RS10170	KZA74_10440	P2	no	1 (genome)	x	hypothetical protein	Not sig.	Not sig.	2.30216	2.17845e-06
NDEONHPJ_02606	ACX60_RS12615	KZA74_12900	P3	no	1 (genome)	x	hypothetical protein	Not sig.	Not sig.	2.30958	2.65862e-06
NDEONHPJ_02087	ACX60_RS10150	KZA74_10420	P2	no	1 (genome)	x	hypothetical protein	Not sig.	Not sig.	2.77666	4.18714e-06
NDEONHPJ_01507	ACX60_RS07490	KZA74_07520	P1	no	1 (genome)	x	hypothetical protein	Not sig.	Not sig.	2.33434	7.18284e-06
NDEONHPJ_02610	ACX60_RS12635	KZA74_12915	P3	no	1 (genome)	x	hypothetical protein	Not sig.	Not sig.	2.46247	1.01493e-05
NDEONHPJ_02604	ACX60_RS12605	KZA74_12890	P3	no	1 (genome)	x	hypothetical protein	Not sig.	Not sig.	2.32856	1.32345e-05
NDEONHPJ_02595	ACX60_RS12560	KZA74_12845	P3	no	1 (genome)	x	hypothetical protein	Not sig.	Not sig.	2.38898	1.6587e-05
NDEONHPJ_02600	ACX60_RS12585	KZA74_12870	P3	no	1 (genome)	x	hypothetical protein, helix-turn-helix domain-containing protein	Not sig.	Not sig.	1.93538	2.02388e-05
NDEONHPJ_02596	ACX60_RS12565	KZA74_12850	P3	no	1 (genome)	x	hypothetical protein, YdaU family protein	Not sig.	Not sig.	2.11058	2.83955e-05
NDEONHPJ_01505	ACX60_RS07475	KZA74_07510	P1	no	1 (genome)	x	hypothetical protein	Not sig.	Not sig.	2.16292	3.25549e-05
NDEONHPJ_02611	ACX60_RS12640	KZA74_12920	P3	no	1 (genome)	x	hypothetical protein	Not sig.	Not sig.	2.09572	3.65401e-05
NDEONHPJ_01499	ACX60_RS07445	KZA74_07480	P1	no	1 (genome)	x	hypothetical protein	Not sig.	Not sig.	2.33585	4.20527e-05
NDEONHPJ_02085	ACX60_RS10140	KZA74_10410	P2	no	1 (genome)	dnaC	Replicative DNA helicase, YdaU family protein	Not sig.	Not sig.	2.12271	4.77971e-05
NDEONHPJ_02094	ACX60_RS10185	KZA74_10455	P2	no	1 (genome)	x	hypothetical protein	Not sig.	Not sig.	2.09222	6.23248e-05
NDEONHPJ_02090	ACX60_RS10165	KZA74_10435	P2	no	1 (genome)	x	hypothetical protein, helix-turn-helix domain-containing protein	Not sig.	Not sig.	2.03978	7.12039e-05
NDEONHPJ_01504	ACX60_RS07470	KZA74_07505	P1	no	1 (genome)	x	hypothetical protein	Not sig.	Not sig.	2.01418	8.45574e-05
NDEONHPJ_01489	ACX60_RS07395	KZA74_07430	P1	no	1 (genome)	x	hypothetical protein	Not sig.	Not sig.	2.44332	9.89042e-05
NDEONHPJ_02086	ACX60_RS10145	KZA74_10415	P2	yes	1 (genome)	x	hypothetical protein	Not sig.	Not sig.	2.01954	0.000114911
NDEONHPJ_02097	ACX60_RS10185	KZA74_10455	P2	no	1 (genome)	x	hypothetical protein	Not sig.	Not sig.	2.16838	0.000142127
NDEONHPJ_02066	ACX60_RS10045	KZA74_10315	P2	no	1 (genome)	x	hypothetical protein, phage portal protein	Not sig.	Not sig.	2.43563	0.000170129
NDEONHPJ_01506	ACX60_RS07480	KZA74_07515	P1	no	1 (genome)	x	hypothetical protein, HNH endonuclease, pseudo gene	Not sig.	Not sig.	2.04029	0.000205276
NDEONHPJ_02098	ACX60_RS10190	KZA74_10460	P2	no	1 (genome)	x	hypothetical protein	Not sig.	Not sig.	2.13804	0.000241034
NDEONHPJ_02093	ACX60_RS10180	KZA74_10450	P2	no	1 (genome)	x	hypothetical protein, class I SAM-dependent methyltransferase	Not sig.	Not sig.	2.14432	0.000285341
NDEONHPJ_02609	ACX60_RS12630	KZA74_12915	P3	no	1 (genome)	x	hypothetical protein	Not sig.	Not sig.	2.09734	0.000332472
NDEONHPJ_02603	ACX60_RS12600	KZA74_12885	P3	no	1 (genome)	x	hypothetical protein	Not sig.	Not sig.	1.80668	0.000377887
NDEONHPJ_02081	ACX60_RS10120	KZA74_10390	P2	no	1 (genome)	x	hypothetical protein	Not sig.	Not sig.	2.08062	0.000462981
NDEONHPJ_02592	ACX60_RS12545	KZA74_12830	P3	no	1 (genome)	x	hypothetical protein	Not sig.	Not sig.	1.87528	0.00063825
NDEONHPJ_02084	ACX60_RS10135	KZA74_10405	P2	no	1 (genome)	x	hypothetical protein	Not sig.	Not sig.	1.83169	0.00082243
NDEONHPJ_02591	ACX60_RS12540	KZA74_12825	P3	no	1 (genome)	x	hypothetical protein, endonuclease domain-containing protein	Not sig.	Not sig.	1.7548	0.00100268
NDEONHPJ_02075	ACX60_RS10090	KZA74_10360	P2	no	1 (genome)	x	hypothetical protein	Not sig.	Not sig.	2.42436	0.00122214
NDEONHPJ_01488	ACX60_RS07390	KZA74_07425	P1	no	1 (genome)	x	hypothetical protein	Not sig.	Not sig.	1.831	0.00144827
NDEONHPJ_02429	ACX60_RS18995	KZA74_12020	No	yes	1 (genome)	x	hypothetical protein, SIR2 family protein	Not sig.	Not sig.	-2.36134	0.00172743
NDEONHPJ_02495	ACX60_RS12060	KZA74_12350	No	no	1 (genome)	x	hypothetical protein, N-acetylmuramidase	Not sig.	Not sig.	1.66616	0.00202283
NDEONHPJ_01228	ACX60_RS06110	KZA74_06140	No	no	1 (genome)	x	hypothetical protein, hemin uptake protein HemP	Not sig.	Not sig.	-1.69794	0.00231742
NDEONHPJ_02593	ACX60_RS12550	KZA74_12835	P3	no	1 (genome)	x	hypothetical protein	Not sig.	Not sig.	2.08778	0.00266859
NDEONHPJ_03430	ACX60_RS14035	KZA74_14345	No	yes	1 (genome)	tuf1_2	Elongation factor Tu, metal-dependent hydrolase	Not sig.	Not sig.	1.4259	0.00301292
NDEONHPJ_01486	ACX60_RS07380	KZA74_07415	P1	no	1 (genome)	x	hypothetical protein, DNA-binding protein	Not sig.	Not sig.	1.79861	0.00335232
NDEONHPJ_03679	ACX60_RS17935	KZA74_18290	No	no	1 (genome)	ssuA_2	Putative aliphatic sulfonates-binding protein, sulfonate ABC transporter substrate-binding protein	Not sig.	Not sig.	1.71528	0.00373566
NDEONHPJ_01843	missing	KZA74_09210	No	no	1 (genome)	x	hypothetical protein	Not sig.	Not sig.	-1.93187	0.0041294
NDEONHPJ_02430	ACX60_RS18995	KZA74_12020	No	yes	1 (genome)	x	hypothetical protein, SIR2 family protein	Not sig.	Not sig.	-1.88156	0.00455971
NDEONHPJ_02213	ACX60_RS10760	KZA74_11030	No	no	1 (genome)	x	putative protein.1, tautomerase family protein	Not sig.	Not sig.	-1.74923	0.00502396
NDEONHPJ_02608	ACX60_RS12625	KZA74_12910	P3	no	1 (genome)	x	hypothetical protein	Not sig.	Not sig.	1.95478	0.00548463
NDEONHPJ_01647	ACX60_RS08180	KZA74_08245	No	no	1 (genome)	x	hypothetical protein, GNAT family N-acetyltransferase	Not sig.	Not sig.	-2.01844	0.00597851
NDEONHPJ_02061	ACX60_RS10020	KZA74_10290	P2	no	1 (genome)	x	hypothetical protein, phage head closure protein	Not sig.	Not sig.	2.28179	0.00646546
NDEONHPJ_00952	intergenic	intergenic	No	no	1 (genome)	x	hypothetical protein	Not sig.	Not sig.	-1.57092	0.00714274
NDEONHPJ_02496	ACX60_RS12065	KZA74_12355	No	no	1 (genome)	x	hypothetical protein	Not sig.	Not sig.	1.48059	0.00783274
NDEONHPJ_03165	ACX60_RS15375	KZA74_15700	No	no	1 (genome)	x	hypothetical protein, TetR/AcrR family transcriptional regulator	Not sig.	Not sig.	-1.73014	0.00867761
NDEONHPJ_01952	ACX60_RS09480	KZA74_09745	No	no	1 (genome)	x	hypothetical protein	Not sig.	Not sig.	-1.72441	0.00951287
NDEONHPJ_01509	ACX60_RS07500	KZA74_07530	P1	no	1 (genome)	x	hypothetical protein, antitermination protein	Not sig.	Not sig.	1.56002	0.010365
NDEONHPJ_02873	ACX60_RS13925	KZA74_14235	No	no	1 (genome)	x	Bacteriohemerythrin	Not sig.	Not sig.	-1.35611	0.011297
NDEONHPJ_02069	ACX60_RS10060	KZA74_10330	P2	no	1 (genome)	x	hypothetical protein, terminase small subunit	Not sig.	Not sig.	1.79113	0.0122764
NDEONHPJ_01610	ACX60_RS07995	KZA74_08060	No	no	1 (genome)	x	hypothetical protein	Not sig.	Not sig.	-1.77494	0.0132391
NDEONHPJ_02528	ACX60_RS12225	KZA74_12505	No	no	1 (genome)	gstB_1	Glutathione S-transferase GST-6.0, glutathione S-transferase N-terminal domain-containing protein	Not sig.	Not sig.	-1.51067	0.0142636
NDEONHPJ_03743	ACX60_18725	#N/A	No	no	2 (pAB3)	x	hypothetical protein, transposase	Not sig.	Not sig.	1.6865	0.015398
NDEONHPJ_02934	ACX60_RS14230	KZA74_14545	No	yes	1 (genome)	pth	Peptidyl-tRNA hydrolase, aminoacyl-tRNA hydrolase	Not sig.	Not sig.	1.37952	0.0165519
NDEONHPJ_02083	ACX60_RS10130	KZA74_10400	P2	no	1 (genome)	x	hypothetical protein	Not sig.	Not sig.	1.48966	0.0177035
NDEONHPJ_01515	ACX60_RS07530	KZA74_07560	P1	no	1 (genome)	x	hypothetical protein	Not sig.	Not sig.	1.64292	0.0188347
NDEONHPJ_01004	ACX60_RS05025	KZA74_05045	No	no	1 (genome)	x	hypothetical protein, molecular chaperone	Not sig.	Not sig.	-1.38391	0.0200314
NDEONHPJ_02072	ACX60_RS10075	KZA74_10345	P2	no	1 (genome)	x	hypothetical protein	Not sig.	Not sig.	2.18493	0.0212741
NDEONHPJ_02503	ACX60_RS12100	KZA74_12385	No	no	1 (genome)	x	hypothetical protein	Not sig.	Not sig.	-1.59177	0.0224893
NDEONHPJ_00691	ACX60_RS03460	KZA74_03465	No	no	1 (genome)	x	hypothetical protein, entericidin A/B family lipoprotein	Not sig.	Not sig.	-1.67821	0.0237734
NDEONHPJ_02062	ACX60_RS10025	KZA74_10295	P2	no	1 (genome)	x	hypothetical protein	Not sig.	Not sig.	1.96396	0.0250427
NDEONHPJ_01005	ACX60_RS05025	KZA74_05045	No	no	1 (genome)	x	hypothetical protein	Not sig.	Not sig.	-1.38014	0.0263854
NDEONHPJ_01508	ACX60_RS07495	KZA74_07525	P1	no	1 (genome)	x	hypothetical protein, DUF1064 domain-containing protein	Not sig.	Not sig.	1.38355	0.0277092
NDEONHPJ_02601	ACX60_RS12590	KZA74_12875	P3	no	1 (genome)	x	hypothetical protein, helix-turn-helix domain-containing protein	Not sig.	Not sig.	1.59803	0.0290144
NDEONHPJ_00391	ACX60_RS01970	KZA74_01965	No	no	1 (genome)	deaD	ATP-dependent RNA helicase DeaD, DEAD/DEAH box helicase	Not sig.	Not sig.	1.38947	0.0303146
NDEONHPJ_03730	ACX60_18655	#N/A	No	no	2 (pAB3)	x	hypothetical protein, replication protein C	Not sig.	Not sig.	1.56444	0.0315933
NDEONHPJ_01769	ACX60_RS08795	KZA74_08850	No	no	1 (genome)	x	hypothetical protein	Not sig.	Not sig.	-1.52972	0.0329092
NDEONHPJ_00894	intergenic	KZA74_04500	No	no	1 (genome)	x	hypothetical protein	Not sig.	Not sig.	-1.3427	0.0343178
NDEONHPJ_02070	ACX60_RS10065	KZA74_10335	P2	no	1 (genome)	x	hypothetical protein	Not sig.	Not sig.	1.92896	0.0357472
NDEONHPJ_02059	ACX60_RS10010	KZA74_10280	P2	no	1 (genome)	x	hypothetical protein	Not sig.	Not sig.	1.51122	0.0371639
NDEONHPJ_02957	ACX60_RS14345	KZA74_14660	No	no	1 (genome)	otsB	Trehalose-6-phosphate phosphatase	Not sig.	Not sig.	-1.70248	0.0385871
NDEONHPJ_03727	ACX60_RS18185	KZA74_18535	No	yes	1 (genome)	rnpA	Ribonuclease P protein component	Not sig.	Not sig.	1.30445	0.0399973
NDEONHPJ_03678	ACX60_RS17930	KZA74_18285	No	no	1 (genome)	ssuA_1	Putative aliphatic sulfonates-binding protein, sulfonate ABC transporter substrate-binding protein	Not sig.	Not sig.	1.33092	0.041421
NDEONHPJ_03460	ACX60_RS16845	KZA74_17175	No	no	1 (genome)	gluQ	Glutamyl-Q tRNA(Asp) synthetase, tRNA glutamyl-Q(34) synthetase GluQRS	Not sig.	Not sig.	1.3405	0.0428664
NDEONHPJ_00011	ACX60_RS00055	KZA74_00055	No	yes	1 (genome)	erpA	Iron-sulfur cluster insertion protein ErpA	Not sig.	Not sig.	1.22685	0.0443309
NDEONHPJ_02063	ACX60_RS10030	KZA74_10300	P2	no	1 (genome)	x	hypothetical protein	Not sig.	Not sig.	1.72614	0.0458376
NDEONHPJ_01900	ACX60_RS09220	KZA74_09485	No	no	1 (genome)	x	hypothetical protein, RsiV family protein	Not sig.	Not sig.	-1.39248	0.0473488
NDEONHPJ_03680	ACX60_RS17940	KZA74_18295	No	no	1 (genome)	ssuD_2	Alkanesulfonate monooxygenase, FMNH2-dependent alkanesulfonate monooxygenase	Not sig.	Not sig.	1.42057	0.04884

## Sheet: GPS vs GP Hits
ATCC Locus	ACX Locus (CP012004)	KZA locus (17978UN_CP079931)	Prophage?	Essential?	Contig	Gene	Description	Cip Early Post Exp L2FC	Cip Early Post Exp svalue	Cip Mid Exp L2FC	Cip Mid Exp svalue
NDEONHPJ_01838	ACX60_RS09130	KZA74_09185	No	No	1 (genome)	acrB, adeB	Multidrug efflux pump subunit AcrB, AdeB	6.18261	8.39301e-79	5.56288	3.52448e-34
NDEONHPJ_01837	ACX60_RS09125	KZA74_09180	No	No	1 (genome)	mexA, adeA	Multidrug resistance protein MexA, AdeA	6.56309	2.05864e-69	5.32489	2.30471e-17
NDEONHPJ_02348	ACX60_RS11360	KZA74_11645	No	No	1 (genome)	pobA	p-hydroxybenzoate hydroxylase, 4-hydroxybenzoate 3-monooxygenase	Not sig.	Not sig.	-1.69095	0.0472143
NDEONHPJ_00447	intergenic	intergenic	No	No	1 (genome)	x	hypothetical protein	2.24858	0.00440101	Not sig.	Not sig.
NDEONHPJ_02599	ACX60_RS12580	KZA74_12865	P3	No	1 (genome)	x	hypothetical protein, XRE family transcriptional regulator	Not sig.	Not sig.	1.68448	0.0280391

## Sheet: GPN vs GP Hits
ATCC Locus	ACX Locus (CP012004)	KZA locus (17978UN_CP079931)	Prophage?	Essential?	Contig	Gene	Description	Cip Early Post Exp L2FC	Cip Early Post Exp svalue	Cip Mid Exp L2FC	Cip Mid Exp svalue
NDEONHPJ_00767	ACX60_RS03840	KZA74_03850	No	No	1 (genome)	phosphatase PAP2 family protein	phosphatase PAP2 family protein	1.57069	0.00374387	Not sig.	Not sig.
NDEONHPJ_00766	ACX60_RS03835	KZA74_03845	No	No	1 (genome)	acrA, adeI	Multidrug efflux pump subunit AcrA, AdeI	1.42642	0.0137758	Not sig.	Not sig.

## Sheet: Raw GPL vs GP Cip Mid Exp
Locus	Chr	Start	End	Strand	Length	baseMean	log2FoldChange	lfcSE	svalue	GPL1_CipTx_MidExp	GPL2_CipTx_MidExp	GPL3_CipTx_MidExp	GP1_CipTx_MidExp	GP2_CipTx_MidExp	GP3_CipTx_MidExp	normalized_counts_GPL1_CipTx_MidExp	normalized_counts_GPL2_CipTx_MidExp	normalized_counts_GPL3_CipTx_MidExp	normalized_counts_GP1_CipTx_MidExp	normalized_counts_GP2_CipTx_MidExp	normalized_counts_GP3_CipTx_MidExp	rlog_GPL1_CipTx_MidExp	rlog_GPL2_CipTx_MidExp	rlog_GPL3_CipTx_MidExp	rlog_GP1_CipTx_MidExp	rlog_GP2_CipTx_MidExp	rlog_GP3_CipTx_MidExp
NDEONHPJ_01209	1	1297881	1301060	-	3180	1648.37	6.35614	0.328861	6.11e-60	9048	3647	6031	15	17	41	4255.06	2656	2860.21	40.3106	43.351	35.2879	11.0901	10.6199	10.6929	8.04254	8.0522	7.93966
NDEONHPJ_01210	1	1301067	1302284	-	1218	698.849	6.33833	0.406175	4.67e-40	3944	1582	2406	5	4	25	1854.77	1152.12	1141.05	13.4369	10.2002	21.517	9.9001	9.42716	9.41923	6.96726	6.92745	6.91401
NDEONHPJ_01208	1	1296420	1297868	-	1449	916.709	5.47428	0.371357	3.29e-34	5333	1994	2994	12	22	37	2507.98	1452.17	1419.91	32.2485	56.1013	31.8452	10.3528	9.81398	9.79353	7.48515	7.62497	7.38649
NDEONHPJ_02598	1	2675792	2676706	-	915	383.116	3.31678	0.325454	1.36e-13	1764	750	1531	27	16	97	829.567	546.203	726.078	72.5591	40.8009	83.4861	9.02691	8.64142	8.90212	7.24878	7.02384	7.2688
NDEONHPJ_02597	1	2674845	2675795	-	951	171.625	3.37679	0.337486	2.98e-13	772	342	698	9	13	34	363.053	249.069	331.027	24.1864	33.1508	29.2632	7.85308	7.51131	7.76826	6.13278	6.23012	6.08947
NDEONHPJ_01501	1	1599456	1599740	+	285	263.433	2.96996	0.303237	7.1e-12	856	594	1207	17	28	65	402.556	432.593	572.42	45.6854	71.4016	55.9443	8.20367	8.26574	8.5235	6.78668	6.97748	6.80484
NDEONHPJ_01502	1	1599737	1601290	+	1554	829.418	2.64319	0.258492	2.08e-11	2958	1650	3629	80	75	298	1391.08	1201.65	1721.06	214.99	191.254	256.483	9.96573	9.83382	10.1615	8.56872	8.50378	8.65521
NDEONHPJ_01492	1	1593956	1595077	-	1122	927.219	2.76999	0.283041	4.33e-11	3276	1858	4193	74	75	338	1540.62	1353.13	1988.53	198.866	191.254	290.91	10.1031	9.98559	10.3391	8.59824	8.57639	8.80021
NDEONHPJ_01493	1	1595088	1595411	-	324	164.336	2.88633	0.31269	1.28e-10	540	398	702	12	13	51	253.949	289.852	332.924	32.2485	33.1508	43.8947	7.54453	7.65799	7.78566	6.25101	6.25491	6.30317
NDEONHPJ_01490	1	1592498	1592749	-	252	125.031	3.08737	0.354737	3.15e-10	412	283	576	9	12	26	193.754	206.101	273.168	24.1864	30.6007	22.3777	7.14203	7.19187	7.44732	5.88961	5.96548	5.74717
NDEONHPJ_01503	1	1601287	1602237	+	951	227.418	2.57427	0.29876	6.51e-09	829	430	1001	23	22	80	389.859	313.156	474.725	61.8096	56.1013	68.8545	8.12659	7.93309	8.30442	6.83942	6.79133	6.84408
NDEONHPJ_02092	1	2182721	2183353	+	633	365.715	2.50247	0.29438	1.98e-08	1459	651	1522	34	37	147	686.133	474.104	721.809	91.3708	94.3522	126.52	8.89641	8.56797	8.94267	7.4386	7.45163	7.58483
NDEONHPJ_02096	1	2184385	2184867	+	483	186.639	2.56293	0.312032	3.94e-08	728	342	792	18	18	68	342.361	249.069	375.606	48.3728	45.9011	58.5263	7.90223	7.62279	7.98562	6.56033	6.53338	6.59522
NDEONHPJ_02605	1	2679644	2680411	+	768	446.736	2.3903	0.278246	5.74e-08	1845	795	1722	61	49	149	867.659	578.975	816.66	163.93	124.953	128.242	9.22863	8.86864	9.17347	7.94051	7.78585	7.77204
NDEONHPJ_01500	1	1599184	1599459	+	276	212.384	2.77496	0.367348	9.87e-08	530	526	1021	25	20	46	249.246	383.07	484.21	67.1844	51.0012	39.5913	7.67438	8.04632	8.26337	6.78275	6.64897	6.46682
NDEONHPJ_02594	1	2673301	2673702	-	402	68.0654	2.87959	0.392429	1.45e-07	247	152	288	4	7	19	116.158	110.697	136.584	10.7495	17.8504	16.3529	6.36747	6.32145	6.50561	5.15933	5.27891	5.13848
NDEONHPJ_01494	1	1595414	1595854	-	441	440.371	2.3715	0.290255	2.04e-07	1201	1003	1965	59	53	141	564.801	730.456	931.902	158.555	135.153	121.356	8.83964	9.06393	9.2865	7.90897	7.81605	7.72821
NDEONHPJ_02607	1	2681423	2681638	+	216	118.443	2.96606	0.424558	2.94e-07	503	249	475	5	5	48	236.549	181.339	225.269	13.4369	12.7503	41.3127	7.28527	7.04745	7.24145	5.68265	5.66218	5.9884
NDEONHPJ_01487	1	1591548	1591805	-	258	71.686	2.82497	0.411669	5.23e-07	207	177	322	6	8	17	97.3471	128.904	152.709	16.1243	20.4005	14.6316	6.25285	6.47997	6.63246	5.30129	5.36601	5.13958
NDEONHPJ_02095	1	2183851	2184381	+	531	265.633	2.44583	0.332767	8.45e-07	1083	469	1080	31	19	115	509.309	341.559	512.191	83.3086	48.4511	98.9783	8.45539	8.10224	8.46048	7.12347	6.87505	7.18619
NDEONHPJ_02599	1	2676703	2676990	-	288	174.329	2.47543	0.345972	1.28e-06	718	319	672	22	25	40	337.658	232.318	318.696	59.1223	63.7515	34.4272	7.85802	7.52981	7.80629	6.60434	6.63916	6.28435
NDEONHPJ_01491	1	1592751	1593959	-	1209	778.407	2.10162	0.258682	1.69e-06	2437	1466	3374	111	116	305	1146.06	1067.64	1600.12	298.299	295.807	262.508	9.80665	9.74432	10.1066	8.7835	8.77741	8.69112
NDEONHPJ_02091	1	2182446	2182718	+	273	138.317	2.30216	0.309482	2.18e-06	449	295	562	19	19	44	211.154	214.84	266.529	51.0601	48.4511	37.87	7.33444	7.34635	7.53683	6.37001	6.3415	6.16148
NDEONHPJ_02606	1	2680426	2681385	+	960	658.171	2.30958	0.312249	2.66e-06	2641	1134	2631	98	55	267	1242	825.859	1247.75	263.363	140.253	229.802	9.76263	9.39988	9.76685	8.53814	8.18172	8.43813
NDEONHPJ_02087	1	2180428	2180724	-	297	62.7133	2.77666	0.451018	4.19e-06	243	134	242	8	8	9	114.277	97.5883	114.769	21.499	20.4005	7.74613	6.30745	6.1704	6.31097	5.27962	5.25587	4.84287
NDEONHPJ_01507	1	1603778	1604188	+	411	109.309	2.33434	0.354066	7.18e-06	400	191	471	15	14	34	188.11	139.1	223.372	40.3106	35.7008	29.2632	7.08964	6.83394	7.23963	6.0511	5.99393	5.83094
NDEONHPJ_02610	1	2682331	2682588	+	258	81.895	2.46247	0.389654	1.01e-05	358	155	304	7	6	37	168.359	112.882	144.172	18.8116	15.3004	31.8452	6.81341	6.47163	6.67939	5.49762	5.43323	5.62026
NDEONHPJ_02604	1	2679309	2679632	+	324	93.2382	2.32856	0.356382	1.32e-05	341	179	381	7	16	33	160.364	130.36	180.689	18.8116	40.8009	28.4025	6.85994	6.68302	6.96273	5.63663	5.92133	5.68634
NDEONHPJ_02595	1	2673699	2674106	-	408	82.6696	2.38898	0.376028	1.66e-05	343	147	327	6	11	33	161.305	107.056	155.08	16.1243	28.0506	28.4025	6.78795	6.44214	6.75389	5.47457	5.6472	5.57936
NDEONHPJ_02600	1	2677041	2677541	-	501	590.133	1.93538	0.255573	2.02e-05	1921	1147	2291	105	93	228	903.4	835.327	1086.51	282.174	237.155	196.235	9.45742	9.38855	9.62139	8.55547	8.4439	8.31277
NDEONHPJ_01211	1	1302482	1303513	+	1032	220.894	2.01771	0.279906	2.41e-05	899	459	663	28	39	92	422.778	334.276	314.428	75.2465	99.4523	79.1827	8.22825	8.02056	7.96989	6.98394	7.13324	6.97046
NDEONHPJ_02596	1	2674103	2674852	-	750	234.856	2.11058	0.309033	2.84e-05	1038	414	778	33	26	111	488.146	301.504	368.967	88.6834	66.3015	95.5356	8.37905	7.95601	8.13018	7.10162	6.95111	7.11272
NDEONHPJ_01505	1	1602976	1603317	+	342	174.114	2.16292	0.32398	3.26e-05	612	296	764	22	20	80	287.809	215.568	362.327	59.1223	51.0012	68.8545	7.73786	7.49067	7.94183	6.63818	6.56536	6.67546
NDEONHPJ_02611	1	2682590	2682805	+	216	181.433	2.09572	0.305575	3.65e-05	773	341	590	29	20	79	363.523	248.34	279.808	77.9339	51.0012	67.9938	7.97534	7.64206	7.74546	6.82701	6.61382	6.71219
NDEONHPJ_01499	1	1598877	1599140	+	264	566.248	2.33585	0.381277	4.21e-05	1495	1313	2540	95	71	113	703.062	956.219	1204.6	255.301	181.054	97.257	9.16171	9.43176	9.64416	8.38555	8.17121	7.81414
NDEONHPJ_02085	1	2178243	2179544	-	1302	191.135	2.12271	0.322434	4.78e-05	803	304	722	29	25	74	377.632	221.394	342.409	77.9339	63.7515	63.6904	8.03371	7.57365	7.94655	6.86213	6.75528	6.70966
NDEONHPJ_01212	1	1303688	1304473	+	786	137.232	2.01844	0.293567	5.36e-05	436	288	533	22	17	62	205.04	209.742	252.776	59.1223	43.351	53.3622	7.32519	7.34169	7.50487	6.46637	6.31546	6.36554
NDEONHPJ_02094	1	2183576	2183839	+	264	100.931	2.09222	0.324855	6.23e-05	366	193	390	15	11	46	172.121	140.556	184.958	40.3106	28.0506	39.5913	6.98599	6.8136	7.04756	6.01372	5.86066	5.94635
NDEONHPJ_02090	1	2182016	2182453	+	438	301.001	2.03978	0.310671	7.12e-05	875	601	1295	49	50	97	411.491	437.691	614.155	131.681	127.503	83.4861	8.3743	8.42601	8.72744	7.53556	7.51474	7.24428
NDEONHPJ_01504	1	1602230	1602979	+	750	353.875	2.01418	0.313373	8.46e-05	1395	631	1287	56	33	189	656.035	459.539	610.361	150.493	84.1519	162.669	8.87505	8.56252	8.81046	7.74303	7.42953	7.77403
NDEONHPJ_01489	1	1592090	1592497	-	408	43.2864	2.44332	0.450183	9.89e-05	130	97	193	4	5	15	61.1359	70.6423	91.5304	10.7495	12.7503	12.9102	5.58614	5.69093	5.90798	4.77741	4.81176	4.70511
NDEONHPJ_02086	1	2179544	2180428	-	885	264.083	2.01954	0.321967	0.000114911	1101	405	999	44	31	117	517.774	294.95	473.776	118.245	79.0518	100.7	8.50028	8.01394	8.42073	7.36571	7.14348	7.24261
NDEONHPJ_02097	1	2184864	2185133	+	270	80.2477	2.16838	0.387531	0.000142127	286	158	319	15	4	35	134.499	115.067	151.286	40.3106	10.2002	30.1238	6.62666	6.49362	6.72643	5.80264	5.35689	5.60177
NDEONHPJ_02066	1	2166911	2168083	-	1173	51.4067	2.43563	0.479413	0.000170129	241	87	191	1	8	21	113.336	63.3596	90.5819	2.68738	20.4005	18.0743	6.18718	5.71301	5.99926	4.74772	5.0963	4.96768
NDEONHPJ_01506	1	1603304	1603777	+	474	223.683	2.04029	0.356297	0.000205276	680	450	957	16	34	129	319.788	327.722	453.858	42.998	86.702	111.028	7.97747	7.99674	8.28581	6.72789	7.04543	7.16989
NDEONHPJ_02098	1	2185126	2185377	+	252	68.8574	2.13804	0.39207	0.000241034	201	136	309	10	10	24	94.5255	99.0448	146.543	26.8738	25.5006	20.6563	6.24677	6.27964	6.61092	5.50076	5.47567	5.30591
NDEONHPJ_02093	1	2183337	2183573	+	237	74.176	2.14432	0.404275	0.000285341	212	149	337	14	6	28	99.6985	108.512	159.822	37.6233	15.3004	24.0991	6.33153	6.39534	6.726	5.70278	5.37113	5.42883
NDEONHPJ_02609	1	2682043	2682327	+	285	75.9822	2.09734	0.391776	0.000332472	286	122	323	12	7	34	134.499	88.849	153.183	32.2485	17.8504	29.2632	6.59697	6.2587	6.70788	5.66014	5.44313	5.54888
NDEONHPJ_02603	1	2678866	2679306	+	441	156.447	1.80668	0.288136	0.000377887	514	307	568	26	31	64	241.722	223.579	269.374	69.8718	79.0518	55.0836	7.55891	7.49106	7.65172	6.68465	6.75064	6.5116
NDEONHPJ_02081	1	2176674	2177171	-	498	64.0584	2.08062	0.415284	0.000462981	221	117	259	12	10	17	103.931	85.2077	122.831	32.2485	25.5006	14.6316	6.27914	6.1161	6.41797	5.51775	5.41533	5.11137
NDEONHPJ_02592	1	2672692	2673093	-	402	106.106	1.87528	0.372555	0.00063825	346	202	409	24	16	32	162.715	147.111	193.968	64.497	40.8009	27.5418	6.97631	6.88998	7.1255	6.30695	6.06907	5.82069
NDEONHPJ_02084	1	2177937	2178215	-	279	56.0383	1.83169	0.358745	0.00082243	190	120	190	8	10	26	89.3524	87.3925	90.1076	21.499	25.5006	22.3777	6.09431	6.07152	6.10095	5.27388	5.33319	5.20789
NDEONHPJ_02591	1	2671947	2672681	-	735	179.284	1.7548	0.326402	0.00100268	557	336	699	41	27	68	261.944	244.699	331.501	110.182	68.8516	58.5263	7.70474	7.64573	7.908	7.05331	6.78139	6.65107
NDEONHPJ_02075	1	2173510	2174040	-	531	28.5744	2.42436	0.638551	0.00122214	166	35	99	3	1	12	78.0658	25.4895	46.9508	8.06213	2.55006	10.3282	5.47419	4.65159	5.06906	4.27697	4.12405	4.22952
NDEONHPJ_01488	1	1591809	1592093	-	285	92.3036	1.831	0.37654	0.00144827	298	176	353	22	13	30	140.142	128.176	167.41	59.1223	33.1508	25.8204	6.7692	6.69295	6.9185	6.15024	5.86311	5.6776
NDEONHPJ_02429	1	2510463	2511176	-	714	111.386	-2.36134	0.642701	0.00172743	127	22	31	67	129	80	59.725	16.022	14.7018	180.054	328.958	68.8545	6.05235	5.36527	5.30386	6.88727	7.44457	6.15399
NDEONHPJ_02495	1	2580295	2580840	-	546	145.097	1.66616	0.319604	0.00202283	394	326	518	32	26	58	185.289	237.416	245.662	85.996	66.3015	49.9195	7.29625	7.5007	7.53244	6.74835	6.59893	6.40334
NDEONHPJ_01228	1	1319268	1319438	-	171	397.589	-1.69794	0.336763	0.00231742	484	191	336	252	306	467	227.614	139.1	159.348	677.219	780.318	401.938	8.09942	7.77695	7.85825	8.96714	9.09404	8.53239
NDEONHPJ_02593	1	2673093	2673308	-	216	28.7732	2.08778	0.545326	0.00266859	141	47	90	3	5	10	66.3089	34.2287	42.6826	8.06213	12.7503	8.60681	5.37589	4.88143	5.03951	4.33787	4.44143	4.22608
NDEONHPJ_03430	1	3586868	3588058	-	1191	1787.28	1.4259	0.214085	0.00301292	5480	3368	6049	354	324	1217	2577.11	2452.82	2868.74	951.331	826.219	1047.45	11.0461	11.0034	11.1396	10.265	10.1689	10.3303
NDEONHPJ_01486	1	1591278	1591547	-	270	167.802	1.79861	0.402848	0.00335232	404	363	717	39	26	48	189.991	264.362	340.038	104.808	66.3015	41.3127	7.38037	7.65363	7.87691	6.94809	6.68132	6.3918
NDEONHPJ_03679	1	3851220	3852203	+	984	56.7259	1.71528	0.371591	0.00373566	194	112	205	8	7	36	91.2335	81.5663	97.2214	21.499	17.8504	30.9845	6.12215	6.02921	6.17324	5.28976	5.22287	5.38686
NDEONHPJ_01843	1	1939338	1939595	+	258	29.3304	-1.93187	0.489766	0.0041294	17	20	20	18	26	34	7.99469	14.5654	9.48501	48.3728	66.3015	29.2632	4.03321	4.29741	4.09676	4.96299	5.20058	4.68202
NDEONHPJ_02430	1	2511276	2513174	-	1899	156.885	-1.88156	0.474772	0.00455971	151	68	121	97	159	113	71.0117	49.5224	57.3843	260.675	405.459	97.257	6.54142	6.3313	6.40819	7.51973	7.91953	6.75819
NDEONHPJ_02213	1	2292759	2293148	+	390	370.471	-1.74923	0.412722	0.00502396	559	129	228	194	278	613	262.884	93.9469	108.129	521.351	708.916	527.598	8.13617	7.4695	7.54212	8.68256	8.95301	8.70021
NDEONHPJ_02608	1	2681639	2682046	+	408	44.3353	1.95478	0.528557	0.00548463	131	98	169	7	11	7	61.6061	71.3705	80.1484	18.8116	28.0506	6.02477	5.61738	5.72421	5.82331	4.97037	5.12642	4.52309
NDEONHPJ_01647	1	1734391	1734915	+	525	30.4672	-2.01844	0.576209	0.00597851	23	15	18	13	37	27	10.8163	10.9241	8.53651	34.9359	94.3522	23.2384	4.11485	4.13942	4.02024	4.72734	5.4754	4.51466
NDEONHPJ_02061	1	2165182	2165556	-	375	15.6716	2.28179	0.727738	0.00646546	86	29	45	0	2	7	40.4437	21.1199	21.3413	0	5.10012	6.02477	4.53032	4.08645	4.10011	3.48878	3.63715	3.57042
NDEONHPJ_00952	1	1014590	1014760	-	171	1125.07	-1.57092	0.353594	0.00714274	1635	646	725	727	763	1473	768.901	470.463	343.832	1953.72	1945.69	1267.78	9.73633	9.38863	9.18946	10.5057	10.5022	10.1341
NDEONHPJ_02496	1	2580878	2581267	-	390	120.225	1.48059	0.301454	0.00783274	428	237	345	22	29	59	201.278	172.6	163.616	59.1223	73.9517	50.7802	7.26455	7.13384	7.09247	6.40739	6.52952	6.28113
NDEONHPJ_03165	1	3296269	3296856	+	588	69.8418	-1.73014	0.489293	0.00867761	57	43	56	35	75	57	26.8057	31.3156	26.558	94.0581	191.254	49.0588	5.32997	5.4269	5.32513	6.14771	6.74604	5.7036
NDEONHPJ_01952	1	2051378	2051644	-	267	169.027	-1.72441	0.487927	0.00951287	228	71	101	118	146	137	107.223	51.7072	47.8993	317.11	372.309	117.913	6.89738	6.43982	6.38817	7.75204	7.89739	6.96754
NDEONHPJ_01509	1	1604595	1605032	+	438	114.442	1.56002	0.382757	0.010365	313	195	503	25	12	71	147.196	142.013	238.548	67.1844	30.6007	61.1084	6.9549	6.92406	7.36048	6.41025	6.04212	6.32605
NDEONHPJ_02873	1	2983196	2983651	-	456	453.125	-1.35611	0.252635	0.011297	454	417	460	221	285	770	213.505	303.689	218.155	593.91	726.767	662.725	8.20635	8.45283	8.22071	8.97552	9.14716	9.07283
NDEONHPJ_02069	1	2169954	2171654	-	1701	23.4891	1.79113	0.575873	0.0122764	113	34	78	3	3	12	53.1412	24.7612	36.9915	8.06213	7.65018	10.3282	5.06559	4.53365	4.79847	4.15659	4.13988	4.12484
NDEONHPJ_01610	1	1697479	1697838	+	360	22.2894	-1.77494	0.565898	0.0132391	17	10	20	12	23	21	7.99469	7.28271	9.48501	32.2485	58.6513	18.0743	3.76386	3.75587	3.83137	4.43455	4.85493	4.1478
NDEONHPJ_02528	1	2611135	2611746	-	612	1179.29	-1.51067	0.384609	0.0142636	1869	592	800	572	939	1690	878.946	431.136	379.4	1537.18	2394.51	1454.55	9.86748	9.366	9.28498	10.3207	10.7131	10.2756
NDEONHPJ_03743	2	10400	11893	+	1494	204.437	1.6865	0.54223	0.015398	821	347	725	16	13	195	386.097	252.71	343.832	42.998	33.1508	167.833	8.08461	7.71661	7.98179	6.63482	6.53677	7.3909
NDEONHPJ_02934	1	3042978	3043559	+	582	1281.29	1.37952	0.304828	0.0165519	3236	2345	5146	288	188	888	1521.81	1707.79	2440.49	773.964	479.411	764.285	10.3918	10.4892	10.8031	9.86534	9.54524	9.85345
NDEONHPJ_02083	1	2177338	2177940	-	603	57.7858	1.48966	0.396941	0.0177035	202	85	226	11	9	35	94.9957	61.903	107.181	29.5611	22.9505	30.1238	6.17229	5.84328	6.27041	5.43805	5.33327	5.39392
NDEONHPJ_01515	1	1608832	1609473	+	642	63.1088	1.64292	0.522656	0.0188347	159	108	315	10	3	48	74.7739	78.6532	149.389	26.8738	7.65018	41.3127	6.01186	6.04693	6.57919	5.43063	5.09286	5.60337
NDEONHPJ_01004	1	1059651	1060520	-	870	354.295	-1.38391	0.322533	0.0200314	413	282	321	175	288	429	194.224	205.372	152.234	470.291	734.417	369.232	7.9367	7.97717	7.77401	8.61189	8.99926	8.41873
NDEONHPJ_02072	1	2172814	2173104	-	291	9.93464	2.18493	1.02214	0.0212741	57	18	23	2	1	1	26.8057	13.1089	10.9078	5.37475	2.55006	0.860681	3.82261	3.39235	3.31171	3.12773	3.03171	2.82549
NDEONHPJ_02503	1	2585068	2585292	-	225	35.4833	-1.59177	0.510862	0.0224893	28	22	33	27	28	28	13.1677	16.022	15.6503	72.5591	71.4016	24.0991	4.42305	4.52844	4.50338	5.43569	5.42812	4.74147
NDEONHPJ_00691	1	717481	717621	-	141	6542.89	-1.67821	0.606243	0.0237734	6298	3035	5533	2424	8659	3330	2961.8	2210.3	2624.03	6514.2	22081	2866.07	11.8406	11.6379	11.7547	12.4604	13.5908	11.8172
NDEONHPJ_02062	1	2165556	2166041	-	486	9.50352	1.96396	0.866385	0.0250427	47	19	30	0	1	5	22.103	13.8371	14.2275	0	2.55006	4.30341	3.70692	3.43517	3.45742	2.97887	3.05803	3.0414
NDEONHPJ_01005	1	1060517	1061605	-	1089	205.69	-1.38014	0.354598	0.0263854	266	112	229	132	149	214	125.093	81.5663	108.603	354.734	379.959	184.186	7.22457	6.95262	7.1284	8.03039	8.09061	7.50802
NDEONHPJ_01508	1	1604188	1604592	+	405	117.338	1.38355	0.359306	0.0277092	419	195	376	31	25	46	197.046	142.013	178.318	83.3086	63.7515	39.5913	7.22822	6.95761	7.14436	6.57869	6.4205	6.12317
NDEONHPJ_02601	1	2677596	2677844	-	249	79.4335	1.59803	0.56255	0.0290144	213	138	358	23	13	13	100.169	100.501	169.782	61.8096	33.1508	11.1889	6.37834	6.37762	6.81897	6.02622	5.69812	5.20504
NDEONHPJ_00391	1	416030	417877	+	1848	1715.83	1.38947	0.369658	0.0303146	4092	3390	6916	295	212	1497	1924.37	2468.84	3279.92	792.776	540.612	1288.44	10.7523	10.9643	11.2168	10.0826	9.84035	10.4307
NDEONHPJ_03730	2	959	1696	+	738	104.702	1.56444	0.53716	0.0315933	389	201	357	7	8	105	182.937	146.382	169.307	18.8116	20.4005	90.3715	7.06207	6.87194	6.99614	5.77863	5.79335	6.49899
NDEONHPJ_01769	1	1862229	1862474	+	246	25.3438	-1.52972	0.516749	0.0329092	30	13	19	20	17	26	14.1083	9.46752	9.01076	53.7475	43.351	22.3777	4.17547	4.02087	3.98017	4.93807	4.79287	4.42601
NDEONHPJ_00894	1	942896	943042	-	147	266.23	-1.3427	0.350217	0.0343178	330	172	288	163	203	261	155.191	125.263	136.584	438.042	517.662	224.638	7.56643	7.42492	7.47903	8.37279	8.5196	7.83746
NDEONHPJ_02070	1	2171777	2171971	-	195	9.92289	1.92896	0.968296	0.0357472	48	11	41	1	2	2	22.5732	8.01098	19.4443	2.68738	5.10012	1.72136	3.7241	3.20438	3.63218	3.06283	3.13632	2.89704
NDEONHPJ_02059	1	2164217	2164633	-	417	26.8724	1.51122	0.536521	0.0371639	114	52	73	7	1	16	53.6115	37.8701	34.6203	18.8116	2.55006	13.7709	5.18332	4.92365	4.86893	4.54596	4.15917	4.37029
NDEONHPJ_02957	1	3061992	3062843	+	852	42.8541	-1.70248	0.747896	0.0385871	45	17	26	27	50	13	21.1624	12.3806	12.3305	72.5591	127.503	11.1889	4.6897	4.44181	4.41713	5.47845	5.96525	4.41395
NDEONHPJ_03727	1	3900887	3901279	-	393	4176.95	1.30445	0.326264	0.0399973	8028	9863	15441	1037	749	2421	3775.37	7182.93	7322.9	2786.81	1909.99	2083.71	11.8724	12.4163	12.4336	11.6383	11.3707	11.4285
NDEONHPJ_03678	1	3850180	3851148	+	969	90.2113	1.33092	0.360792	0.041421	263	150	348	12	26	52	123.683	109.241	165.039	32.2485	66.3015	44.7554	6.68252	6.58242	6.92022	5.88016	6.23642	5.97968
NDEONHPJ_03460	1	3614071	3615054	+	984	1197.23	1.3405	0.379063	0.0428664	4367	2120	3633	186	146	1151	2053.69	1543.93	1722.95	499.852	372.309	990.644	10.6027	10.3538	10.4483	9.50554	9.32509	9.99113
NDEONHPJ_00011	1	13513	13848	+	336	655.862	1.22685	0.257669	0.0443309	1535	1387	2263	154	134	435	721.874	1010.11	1073.23	413.856	341.708	374.396	9.38158	9.66364	9.71677	8.95922	8.82824	8.88342
NDEONHPJ_02063	1	2166045	2166401	-	357	11.3625	1.72614	0.850102	0.0458376	60	15	39	2	0	6	28.2166	10.9241	18.4958	5.37475	0	5.16409	4.01077	3.47794	3.74625	3.32323	3.14392	3.23694
NDEONHPJ_01900	1	1996935	1997762	-	828	55.0985	-1.39248	0.466302	0.0473488	50	27	75	35	45	50	23.5138	19.6633	35.5688	94.0581	114.753	43.0341	5.12125	5.0475	5.36115	6.01706	6.17997	5.48639
NDEONHPJ_03680	1	3852230	3853405	+	1176	52.6504	1.42057	0.501707	0.04884	173	87	215	5	5	50	81.3577	63.3596	101.964	13.4369	12.7503	43.0341	5.97967	5.78561	6.16165	5.0777	5.05709	5.52065
NDEONHPJ_01960	1	2058621	2058995	-	375	37.4872	-1.40582	0.507421	0.0504081	21	35	37	30	22	41	9.87579	25.4895	17.5473	80.6213	56.1013	35.2879	4.38778	4.84771	4.63835	5.59064	5.32521	5.04628
NDEONHPJ_01055	1	1119493	1120509	-	1017	148.867	-1.20009	0.252578	0.0519673	172	134	171	84	83	228	80.8875	97.5883	81.0969	225.74	211.655	196.235	6.72902	6.85705	6.73076	7.47981	7.4287	7.37901
NDEONHPJ_03637	1	3806174	3806926	-	753	1266.88	1.2424	0.308963	0.0535182	5465	1922	3174	226	303	867	2570.06	1399.74	1505.27	607.347	772.668	746.211	10.8505	10.3228	10.3833	9.6985	9.86465	9.83694
NDEONHPJ_00070	1	75425	76813	+	1389	1071.43	1.25532	0.328592	0.0550607	2909	2179	3578	318	148	633	1368.03	1586.9	1696.87	854.585	377.409	544.811	10.2004	10.3272	10.3859	9.82046	9.26182	9.49099
NDEONHPJ_02088	1	2180783	2180980	-	198	44.672	1.43716	0.573101	0.0566138	147	96	133	9	14	7	69.1306	69.914	63.0753	24.1864	35.7008	6.02477	5.72459	5.72706	5.65416	5.0909	5.26942	4.55196
NDEONHPJ_02186	1	2268411	2269643	-	1233	73.983	-1.27301	0.36108	0.0581568	80	64	72	49	48	83	37.6221	46.6093	34.146	131.681	122.403	71.4365	5.67168	5.80826	5.61548	6.53736	6.48124	6.09541
NDEONHPJ_03685	1	3856576	3857709	-	1134	262.703	1.36957	0.490674	0.0596796	326	586	1291	52	36	177	153.31	426.767	612.258	139.744	91.8021	152.341	7.51572	8.32811	8.65444	7.47016	7.2223	7.51397
NDEONHPJ_01002	1	1057117	1057494	+	378	46.3587	-1.35573	0.483001	0.0612205	52	38	32	28	39	42	24.4543	27.6743	15.176	75.2465	99.4523	36.1486	4.99868	5.07628	4.75894	5.71216	5.93355	5.23764
NDEONHPJ_02851	1	2959682	2960182	-	501	409.531	-1.21003	0.291192	0.0627754	595	322	392	239	266	507	279.814	234.503	185.906	642.283	678.316	436.365	8.32447	8.19964	8.04136	8.98315	9.03069	8.6663
NDEONHPJ_02797	1	2901751	2902986	-	1236	193.521	-1.23849	0.345649	0.064389	230	158	201	129	130	191	108.163	115.067	95.3244	346.671	331.508	164.39	7.0929	7.13753	7.00935	7.98502	7.94765	7.39286
NDEONHPJ_00591	1	601246	604998	-	3753	344.922	-1.27458	0.402162	0.0659942	370	259	389	227	267	269	174.002	188.622	184.483	610.034	680.866	231.523	7.82698	7.88417	7.86705	8.80714	8.9054	8.03007
NDEONHPJ_03603	1	3764413	3765303	-	891	110.202	1.28198	0.449728	0.0677275	566	156	236	21	17	81	266.176	113.61	111.923	56.4349	43.351	69.7152	7.43892	6.72494	6.71455	6.28211	6.14851	6.37941
NDEONHPJ_01517	1	1609992	1611419	+	1428	90.499	1.30711	0.51869	0.0695307	218	157	409	4	25	67	102.52	114.339	193.968	10.7495	63.7515	57.6656	6.51094	6.59371	7.03809	5.53824	6.18302	6.1036
NDEONHPJ_00807	1	850795	851511	-	717	332.778	-1.25282	0.427206	0.0713038	504	220	275	163	300	309	237.019	160.22	130.419	438.042	765.018	265.951	8.01634	7.74162	7.6056	8.4977	8.98778	8.10364
NDEONHPJ_02850	1	2958567	2959673	-	1107	603.04	-1.21847	0.371324	0.0730567	830	403	662	416	411	528	390.329	293.493	313.954	1117.95	1048.07	454.44	8.81994	8.61993	8.66472	9.67591	9.61896	8.93395
NDEONHPJ_01140	1	1220909	1222078	+	1170	48.421	-1.20666	0.362985	0.0748341	58	47	44	23	26	93	27.276	34.2287	20.867	61.8096	66.3015	80.0434	5.16312	5.30189	5.02018	5.67018	5.71968	5.89164
NDEONHPJ_01335	1	1421578	1421847	-	270	315.927	1.14843	0.260812	0.0765826	897	675	876	88	63	197	421.837	491.583	415.444	236.489	160.654	169.554	8.4933	8.62178	8.48056	8.04363	7.78624	7.80585
NDEONHPJ_02449	1	2535853	2536530	+	678	38.2781	-1.33473	0.600162	0.0783341	15	33	47	18	37	39	7.05414	24.0329	22.2898	48.3728	94.3522	33.5666	4.26807	4.80903	4.76044	5.21866	5.72063	5.00982
NDEONHPJ_00915	1	965252	965440	+	189	186.6	-1.30336	0.558152	0.0800969	252	125	129	139	154	96	118.51	91.0338	61.1783	373.545	392.709	82.6254	7.05177	6.87297	6.6218	7.96692	8.01332	6.81277
NDEONHPJ_00335	1	354145	354513	+	369	3041.33	1.15319	0.287854	0.0818627	7225	6403	10156	686	511	2584	3397.74	4663.12	4816.49	1843.54	1303.08	2224	11.6064	11.8754	11.9038	11.1325	10.8937	11.2703
NDEONHPJ_01804	1	1899101	1899391	+	291	21.3578	-1.28805	0.574262	0.0836862	29	10	19	20	9	25	13.638	7.28271	9.01076	53.7475	22.9505	21.517	4.01647	3.77961	3.83292	4.79218	4.2712	4.26128
NDEONHPJ_01864	1	1961035	1961502	-	468	36.8074	-1.25914	0.522337	0.0854959	24	28	48	27	26	32	11.2866	20.3916	22.764	72.5591	66.3015	27.5418	4.42806	4.71545	4.76756	5.49817	5.43449	4.88359
NDEONHPJ_02523	1	2607604	2607819	+	216	70.4693	-1.22536	0.456193	0.0872829	69	50	87	38	63	58	32.449	36.4135	41.2598	102.12	160.654	49.9195	5.51638	5.59145	5.66048	6.27779	6.64913	5.78751
NDEONHPJ_02068	1	2168731	2169957	-	1227	29.4032	1.25707	0.532264	0.0890724	134	53	70	4	4	24	63.017	38.5983	33.1975	10.7495	10.2002	20.6563	5.38275	5.01613	4.92019	4.47451	4.45589	4.64593
NDEONHPJ_03289	1	3429140	3429361	+	222	2409.09	1.14734	0.314756	0.0908754	4699	5600	8304	644	489	1453	2209.83	4078.32	3938.18	1730.67	1246.98	1250.57	11.1046	11.6204	11.5898	10.9159	10.6799	10.6797
NDEONHPJ_02362	1	2437547	2438044	-	498	33.7345	-1.19272	0.411989	0.0926513	41	20	43	17	25	45	19.2813	14.5654	20.3928	45.6854	63.7515	38.7307	4.65258	4.53149	4.68261	5.14665	5.37699	5.07124
NDEONHPJ_01516	1	1609532	1610002	+	471	31.4723	1.30523	0.66191	0.0944183	53	54	177	3	4	26	24.9246	39.3266	83.9424	8.06213	10.2002	22.3777	4.75345	5.04195	5.63127	4.4249	4.46788	4.69865
NDEONHPJ_03732	2	3058	3837	+	780	657.283	1.2523	0.551197	0.0961676	2085	1380	2060	59	59	781	980.525	1005.01	976.956	158.555	150.453	672.192	9.58351	9.60451	9.58031	8.29847	8.27016	9.26272
NDEONHPJ_03729	2	1	828	+	828	315.167	1.23431	0.524601	0.0979205	1008	590	1076	28	33	369	474.038	429.68	510.294	75.2465	84.1519	317.591	8.53968	8.45432	8.60379	7.30606	7.35457	8.20455
NDEONHPJ_01400	1	1497411	1497629	+	219	23.4599	-1.33809	0.761897	0.0996551	28	6	24	15	24	12	13.1677	4.36962	11.382	40.3106	61.2014	10.3282	4.0018	3.64511	3.9329	4.59921	4.90987	3.91253
NDEONHPJ_01868	1	1964746	1964922	-	177	1563.06	-1.27553	0.631052	0.101383	1969	1187	915	1050	1493	610	925.973	864.457	433.939	2821.74	3807.24	525.016	10.0254	9.97444	9.50959	10.9564	11.236	9.6303
NDEONHPJ_01805	1	1899619	1900047	+	429	19.1025	-1.3317	0.812252	0.103162	5	14	23	19	11	14	2.35138	10.1958	10.9078	51.0601	28.0506	12.0495	3.27387	3.70648	3.72675	4.57878	4.18256	3.7822
NDEONHPJ_02067	1	2168076	2168738	-	663	13.8518	1.35703	0.876536	0.104917	82	17	31	3	2	5	38.5626	12.3806	14.7018	8.06213	5.10012	4.30341	4.37476	3.679	3.76328	3.56897	3.47838	3.34615
NDEONHPJ_03734	2	4097	5524	+	1428	193.934	1.18614	0.463341	0.106662	511	401	686	26	20	215	240.311	292.037	325.336	69.8718	51.0012	185.046	7.69289	7.85392	7.94833	6.87499	6.72591	7.48379
NDEONHPJ_03744	2	12069	12371	-	303	327.047	1.23605	0.610886	0.108422	1310	610	903	27	24	395	616.061	444.245	428.248	72.5591	61.2014	339.969	8.7723	8.48382	8.45364	7.29044	7.21478	8.26043
NDEONHPJ_01029	1	1087996	1088736	-	741	243.237	-1.1172	0.313711	0.110191	265	237	280	140	164	273	124.623	172.6	132.79	376.233	418.21	234.966	7.38049	7.60693	7.42273	8.21138	8.30185	7.83768
NDEONHPJ_00118	1	132315	133121	+	807	287.485	-1.15063	0.406249	0.111943	375	205	328	169	233	227	176.353	149.296	155.554	454.166	594.164	195.375	7.7118	7.59877	7.6243	8.45006	8.68659	7.78702
NDEONHPJ_00375	1	394965	395795	-	831	247.956	-1.08865	0.240103	0.113674	294	225	325	143	136	349	138.261	163.861	154.131	384.295	346.808	300.378	7.48156	7.60036	7.5559	8.25532	8.17084	8.05985
NDEONHPJ_01312	1	1397842	1398600	-	759	24.9461	-1.1708	0.466111	0.115387	23	25	24	13	17	36	10.8163	18.2068	11.382	34.9359	43.351	30.9845	4.11058	4.36369	4.13228	4.70335	4.84081	4.67124
NDEONHPJ_01225	1	1316718	1317077	+	360	224.387	-1.14255	0.399421	0.117102	354	162	197	128	174	210	166.478	117.98	93.4274	343.984	443.71	180.743	7.49896	7.25967	7.1061	8.06548	8.28632	7.56077
NDEONHPJ_02448	1	2534447	2535694	+	1248	58.7571	-1.11616	0.350816	0.11886	55	44	94	31	34	93	25.8652	32.0439	44.5796	83.3086	86.702	80.0434	5.29964	5.42665	5.62209	6.0376	6.06865	6.03466
NDEONHPJ_00205	1	228387	229679	+	1293	399.071	1.17232	0.523002	0.120598	2312	471	702	55	117	215	1087.28	343.016	332.924	147.806	298.357	185.046	9.40791	8.4024	8.37909	7.83365	8.29695	7.9548
NDEONHPJ_01601	1	1690244	1690747	+	504	507.142	-1.09962	0.311445	0.122338	768	351	609	274	359	564	361.172	255.623	288.819	736.341	915.471	485.424	8.66593	8.42292	8.50501	9.23099	9.41928	8.89259
NDEONHPJ_01861	1	1956562	1958433	-	1872	195.801	-1.11255	0.374442	0.124103	363	129	158	84	131	320	170.71	93.9469	74.9316	225.74	334.058	275.418	7.43765	7.02317	6.87941	7.64807	7.96906	7.81754
NDEONHPJ_01315	1	1400741	1401631	+	891	59.7072	-1.11633	0.399821	0.12587	91	48	53	19	44	107	42.7951	34.957	25.1353	51.0601	112.203	92.0929	5.59435	5.47504	5.28393	5.71672	6.26525	6.14265
NDEONHPJ_01863	1	1959857	1960222	-	366	33.5542	-1.15121	0.526734	0.127622	46	21	31	17	31	29	21.6327	15.2937	14.7018	45.6854	79.0518	24.9598	4.66766	4.50138	4.46802	5.09975	5.49997	4.7549
NDEONHPJ_02533	1	2616929	2618344	-	1416	850.007	-1.15426	0.546407	0.129364	1736	415	453	289	756	1234	816.399	302.232	214.836	776.652	1927.84	1062.08	9.57667	8.85469	8.64837	9.5352	10.3243	9.79558
NDEONHPJ_00004	1	3794	6262	+	2469	4486.33	1.08977	0.325967	0.1311	14835	7319	13786	768	807	4591	6976.54	5330.21	6538.02	2063.9	2057.9	3951.39	12.4474	12.2168	12.3909	11.4979	11.4958	11.9731
NDEONHPJ_02000	1	2100388	2102172	-	1785	113.66	-1.0812	0.295953	0.132816	127	95	168	50	57	225	59.725	69.1857	79.6741	134.369	145.353	193.653	6.33244	6.43038	6.52107	6.89346	6.95329	7.19922
NDEONHPJ_02525	1	2608508	2608726	-	219	19.1775	-1.18441	0.692835	0.13453	11	19	17	8	20	18	5.17303	13.8371	8.06226	21.499	51.0012	15.4923	3.5109	3.90126	3.65784	4.09741	4.635	3.95774
NDEONHPJ_00665	1	688593	689024	+	432	541.492	-1.09139	0.344642	0.136224	715	506	536	279	416	557	336.247	368.505	254.198	749.778	1060.82	479.399	8.65234	8.71966	8.4585	9.27987	9.58242	8.91893
NDEONHPJ_00534	1	543986	544477	-	492	837.376	-1.07868	0.307129	0.137919	1165	753	883	445	597	919	547.871	548.388	418.763	1195.88	1522.38	790.966	9.32733	9.32851	9.13726	9.94674	10.1572	9.60791
NDEONHPJ_02174	1	2256479	2257015	+	537	74.5061	-1.09379	0.375429	0.139607	99	62	77	44	53	76	46.5573	45.1528	36.5173	118.245	135.153	65.4118	5.81922	5.80504	5.67172	6.46596	6.57407	6.04838
NDEONHPJ_03636	1	3805026	3806177	-	1152	2021.56	1.08057	0.335346	0.141298	8639	2932	4873	337	535	1569	4062.71	2135.29	2311.02	905.646	1364.28	1350.41	11.5218	10.9654	11.0307	10.3298	10.6164	10.6077
NDEONHPJ_01450	1	1550568	1550993	+	426	22.7358	-1.17589	0.746565	0.142979	31	10	18	16	21	11	14.5786	7.28271	8.53651	42.998	53.5512	9.46749	4.0454	3.77076	3.80348	4.63413	4.79927	3.87108
NDEONHPJ_03647	1	3817861	3818901	-	1041	2673.25	-1.07729	0.335666	0.144652	3923	1998	3137	1650	1824	2517	1844.89	1455.08	1487.72	4434.17	4651.31	2166.33	11.0327	10.8599	10.8754	11.7507	11.7932	11.1555
NDEONHPJ_00568	1	580697	581185	-	489	331.735	-1.07708	0.340602	0.146313	518	240	364	166	253	358	243.603	174.785	172.627	446.104	645.165	308.124	8.07281	7.83948	7.82892	8.54492	8.86216	8.25162
NDEONHPJ_02178	1	2262008	2262187	+	180	24.1423	-1.11812	0.532809	0.147965	40	12	21	18	13	30	18.811	8.73925	9.95926	48.3728	33.1508	25.8204	4.32924	3.9984	4.02539	4.86128	4.62468	4.5111
NDEONHPJ_02360	1	2435970	2436671	+	702	49.7384	-1.11974	0.547488	0.149604	55	48	36	31	42	35	25.8652	34.957	17.073	83.3086	107.102	30.1238	5.08634	5.26997	4.87398	5.8413	6.04307	5.18371
NDEONHPJ_01901	1	1997960	1998349	+	390	39.3113	-1.09085	0.434497	0.151246	42	38	39	21	30	43	19.7516	27.6743	18.4958	56.4349	76.5018	37.0093	4.79197	4.98411	4.75885	5.41343	5.63492	5.16173
NDEONHPJ_01611	1	1697937	1698173	+	237	28.2062	-1.12598	0.62322	0.152884	32	23	21	17	26	18	15.0488	16.7502	9.95926	45.6854	66.3015	15.4923	4.29429	4.35703	4.10943	4.91393	5.18989	4.3236
NDEONHPJ_00787	1	815581	816702	+	1122	335.984	-1.05844	0.294467	0.154511	381	328	415	207	202	383	179.175	238.873	196.814	556.287	515.112	329.641	7.87689	8.08002	7.94114	8.74877	8.68379	8.32381
NDEONHPJ_02675	1	2754290	2754796	-	507	50.817	-1.073	0.374282	0.156126	55	55	50	27	32	71	25.8652	40.0549	23.7125	72.5591	81.6019	61.1084	5.17433	5.43839	5.12785	5.82034	5.90757	5.72434
NDEONHPJ_01028	1	1087100	1087996	-	897	155.367	-1.06227	0.331761	0.15774	237	116	175	69	119	191	111.455	84.4794	82.9939	185.429	303.457	164.39	6.97919	6.80721	6.79346	7.34498	7.72408	7.26068
NDEONHPJ_00334	1	353197	353937	+	741	2395.13	1.06205	0.339802	0.159346	6690	4541	7567	459	365	2515	3146.15	3307.08	3588.65	1233.51	930.771	2164.61	11.3956	11.4381	11.5088	10.6716	10.4854	11.088
NDEONHPJ_01073	1	1141845	1144034	+	2190	620.727	-1.05535	0.308038	0.160939	1064	423	686	308	424	792	500.374	308.059	325.336	827.712	1081.22	681.66	9.05509	8.70662	8.74238	9.4571	9.68683	9.29924
NDEONHPJ_03374	1	3527959	3528483	-	525	493.647	1.05704	0.37748	0.162581	987	1083	1764	94	77	492	464.162	788.717	836.578	252.613	196.355	423.455	8.83543	9.27572	9.328	8.4006	8.24285	8.76377
NDEONHPJ_02439	1	2523128	2524255	-	1128	114.759	-1.05167	0.348356	0.164209	131	82	175	69	76	122	61.6061	59.7182	82.9939	185.429	193.804	105.003	6.34266	6.32876	6.54073	7.13619	7.17378	6.70987
NDEONHPJ_03023	1	3145416	3145727	-	312	53.4342	-1.08681	0.594074	0.165824	48	46	56	41	41	27	22.5732	33.5005	26.558	110.182	104.552	23.2384	5.05103	5.28316	5.14042	6.10249	6.06319	5.08494
NDEONHPJ_03083	1	3206133	3206471	-	339	3458.68	-1.07486	0.623193	0.167479	6465	1865	2100	1748	3508	1992	3040.33	1358.22	995.926	4697.53	8945.61	1714.48	11.502	10.9016	10.702	11.8689	12.4592	11.0634
NDEONHPJ_03649	1	3820167	3821330	-	1164	2097.99	-1.03584	0.309063	0.169125	3023	1750	2486	1230	1408	2111	1421.64	1274.47	1178.99	3305.47	3590.48	1816.9	10.6791	10.5991	10.543	11.363	11.4359	10.8667
NDEONHPJ_03604	1	3765315	3766832	-	1518	201.83	1.04637	0.423974	0.170766	995	276	400	35	51	149	467.925	201.003	189.7	94.0581	130.053	128.242	8.30059	7.58244	7.53786	7.07709	7.27348	7.25226
NDEONHPJ_01605	1	1693154	1694038	-	885	417.135	-1.02657	0.262956	0.172409	667	323	495	251	223	553	313.674	235.231	234.754	674.531	568.663	475.957	8.44018	8.23542	8.23249	9.05147	8.90767	8.76489
NDEONHPJ_01936	1	2035247	2036782	-	1536	72.0972	-1.05214	0.542145	0.174043	142	35	55	19	60	128	66.7792	25.4895	26.0838	51.0601	153.004	110.167	6.00396	5.42006	5.41701	5.83461	6.62291	6.38406
NDEONHPJ_01908	1	2004930	2005826	-	897	150.312	-1.0285	0.304586	0.175665	154	152	201	97	68	220	72.4225	110.697	95.3244	260.675	173.404	189.35	6.6699	6.95425	6.84875	7.60709	7.28199	7.35883
NDEONHPJ_03859	2	124349	124696	+	348	391.147	-1.0341	0.378616	0.177276	566	326	412	257	264	330	266.176	237.416	195.391	690.656	673.215	284.025	8.24637	8.16514	8.02913	9.01145	8.9896	8.29519
NDEONHPJ_03629	1	3793051	3795519	-	2469	1799.03	-1.02943	0.366928	0.178891	2805	1376	1955	1099	1271	1570	1319.12	1002.1	927.16	2953.43	3241.12	1351.27	10.5032	10.3013	10.2462	11.1655	11.2481	10.5217
NDEONHPJ_01650	1	1735343	1736488	-	1146	495.694	-1.04709	0.647135	0.180505	1009	243	258	103	272	1429	474.508	176.97	122.357	276.8	693.616	1229.91	8.76854	8.05274	7.83004	8.36185	9.08205	9.60767
NDEONHPJ_03593	1	3751291	3753084	-	1794	46.0249	1.03047	0.422789	0.182103	112	100	152	12	5	39	52.6709	72.8271	72.0861	32.2485	12.7503	33.5666	5.5869	5.82164	5.81912	5.30225	4.96857	5.29616
NDEONHPJ_01763	1	1858538	1859017	+	480	29.418	-1.03304	0.49617	0.183695	33	18	41	17	23	28	15.5191	13.1089	19.4443	45.6854	58.6513	24.0991	4.40696	4.34459	4.52362	5.00766	5.18391	4.64808
NDEONHPJ_01698	1	1790015	1790482	+	468	424.202	-1.01734	0.406298	0.185322	818	245	406	149	323	657	384.686	178.426	192.546	400.419	823.669	565.468	8.57787	8.03119	8.07786	8.60843	9.21191	8.89105
NDEONHPJ_02162	1	2247170	2247418	-	249	97.5236	-1.01309	0.327821	0.186936	106	86	140	46	70	121	49.8492	62.6313	66.3951	123.619	178.504	104.142	6.09269	6.24092	6.27603	6.71352	7.00407	6.59686
NDEONHPJ_01834	1	1927542	1927955	+	414	23.5972	-1.0115	0.591682	0.188578	32	15	23	12	22	19	15.0488	10.9241	10.9078	32.2485	56.1013	16.3529	4.16625	4.03219	4.0156	4.5588	4.93114	4.21664
NDEONHPJ_02058	1	2163966	2164103	-	138	9.01832	1.01781	1.12912	0.19021	28	15	37	4	0	2	13.1677	10.9241	17.5473	10.7495	0	1.72136	3.33432	3.23993	3.48798	3.20993	2.86565	2.80796
NDEONHPJ_01848	1	1943944	1944195	-	252	112.622	-1.0046	0.357554	0.19183	192	73	135	38	70	218	90.293	53.1638	64.0238	102.12	178.504	187.629	6.59305	6.25148	6.35982	6.68315	7.09995	7.15951
NDEONHPJ_01074	1	1144082	1144723	-	642	66.8989	-1.00379	0.305697	0.193434	89	50	98	32	40	103	41.8546	36.4135	46.4766	85.996	102.002	88.6502	5.699	5.62292	5.76516	6.17663	6.30286	6.219
NDEONHPJ_02482	1	2570776	2571369	-	594	62.613	-1.00644	0.520245	0.195022	97	40	62	30	59	47	45.6168	29.1308	29.4035	80.6213	150.453	40.452	5.63238	5.36727	5.36234	6.01142	6.51006	5.56031
NDEONHPJ_02348	1	2427160	2428374	-	1215	106.705	-1.00521	0.427282	0.196593	88	100	155	81	58	101	41.3843	72.8271	73.5088	217.677	147.903	86.9288	6.02614	6.38132	6.38524	7.20728	6.89131	6.50432
NDEONHPJ_01651	1	1736485	1738071	-	1587	1147.06	-0.999968	0.404871	0.198174	1955	831	1142	336	575	2843	919.389	605.193	541.594	902.958	1466.28	2446.92	9.91482	9.60677	9.52955	9.9019	10.292	10.7454
NDEONHPJ_00053	1	58957	59415	+	459	313.278	0.995313	0.296018	0.19977	686	640	1059	76	61	266	322.609	466.093	502.231	204.241	155.554	228.941	8.2729	8.57413	8.63885	7.9402	7.76429	8.01267
NDEONHPJ_00478	1	489890	490135	+	246	444.249	-0.992068	0.491854	0.201351	709	304	449	280	359	267	333.426	221.394	212.939	752.465	915.471	229.802	8.47099	8.17693	8.14872	9.1346	9.31032	8.20322
NDEONHPJ_02240	1	2324921	2325658	-	738	72.9955	-0.991293	0.302629	0.202941	86	63	107	35	45	107	40.4437	45.8811	50.7448	94.0581	114.753	92.0929	5.74747	5.83001	5.88937	6.30782	6.45723	6.30994
NDEONHPJ_03602	1	3762682	3764331	-	1650	192.105	0.986166	0.438361	0.204521	959	243	380	42	52	115	450.995	176.97	180.215	112.87	132.603	98.9783	8.23908	7.45039	7.46448	7.14515	7.24792	7.04164
NDEONHPJ_01193	1	1283886	1284203	+	318	18.4564	-0.975735	0.749084	0.206087	23	12	15	11	18	10	10.8163	8.73925	7.11376	29.5611	45.9011	8.60681	3.7354	3.65926	3.56621	4.21756	4.51316	3.66091
NDEONHPJ_02181	1	2264215	2264679	+	465	230.764	-0.981837	0.53521	0.207639	483	127	149	118	194	212	227.143	92.4904	70.6633	317.11	494.711	182.464	7.72987	7.09596	6.93175	7.99127	8.37805	7.5606
NDEONHPJ_01320	1	1405730	1406224	-	495	25.6819	-0.976859	0.516937	0.209198	28	20	31	19	16	23	13.1677	14.5654	14.7018	51.0601	40.8009	19.7957	4.20591	4.26436	4.25844	4.95798	4.81248	4.4188
NDEONHPJ_00333	1	352603	353151	+	549	2586.3	0.981345	0.381149	0.21075	6595	4993	8512	494	361	2899	3101.47	3636.26	4036.82	1327.56	920.571	2495.11	11.4256	11.5607	11.6516	10.7748	10.5354	11.2467
NDEONHPJ_02060	1	2164633	2165112	-	480	27.4948	0.973795	0.528766	0.212287	77	48	91	9	7	10	36.2112	34.957	43.1568	24.1864	17.8504	8.60681	4.92781	4.89927	5.04996	4.68508	4.56004	4.2374
NDEONHPJ_00430	1	447529	447924	+	396	2299.86	0.973048	0.466495	0.213826	6255	4453	7446	338	271	2886	2941.58	3242.99	3531.27	908.333	691.066	2483.93	11.2927	11.3763	11.4507	10.4084	10.2404	11.1506
NDEONHPJ_01287	1	1375140	1375373	-	234	128.012	-0.953688	0.74994	0.215357	176	70	128	83	126	34	82.7686	50.979	60.7041	223.052	321.307	29.2632	6.49057	6.17732	6.27972	7.25313	7.58236	5.89203
NDEONHPJ_01397	1	1494714	1495508	+	795	37.7502	-0.969446	0.461547	0.216881	25	34	64	19	23	58	11.7569	24.7612	30.352	51.0601	58.6513	49.9195	4.53777	4.90372	5.01886	5.32868	5.42392	5.34686
NDEONHPJ_01498	1	1598704	1598880	+	177	29.5148	0.959481	0.580858	0.218398	46	71	113	5	9	16	21.6327	51.7072	53.5903	13.4369	22.9505	13.7709	4.65145	5.21459	5.25013	4.52115	4.71022	4.44945
NDEONHPJ_00286	1	300699	301583	-	885	469.319	-0.976967	0.327028	0.219901	835	338	508	267	299	530	392.68	246.156	240.919	717.529	762.468	456.161	8.68186	8.34484	8.32862	9.16785	9.22048	8.79861
NDEONHPJ_03283	1	3422054	3423172	+	1119	1208.03	0.977234	0.29854	0.221401	3533	2156	3637	244	221	1246	1661.48	1570.15	1724.85	655.72	563.563	1072.41	10.4582	10.4101	10.4902	9.73991	9.63818	10.0997
NDEONHPJ_03117	1	3242567	3242926	-	360	1891.32	0.957786	0.492468	0.222905	5078	3909	5896	272	202	2406	2388.06	2846.81	2796.18	730.966	515.112	2070.8	10.9939	11.1454	11.1299	10.1069	9.89675	10.8739
NDEONHPJ_02452	1	2538248	2539198	-	951	150.838	-0.965361	0.401061	0.224395	265	108	148	88	107	142	124.623	78.6532	70.1891	236.489	272.856	122.217	7.021	6.70699	6.63085	7.5106	7.63151	7.00766
NDEONHPJ_03345	1	3487344	3487955	+	612	212.439	-0.973351	0.30128	0.225876	274	183	294	106	150	239	128.856	133.274	139.43	284.862	382.509	205.703	7.31339	7.33879	7.36821	7.90639	8.15334	7.65534
NDEONHPJ_03733	2	3850	4086	+	237	28.9768	0.941055	0.653497	0.227345	100	45	108	0	6	32	47.0276	32.7722	51.2191	0	15.3004	27.5418	5.15588	4.90393	5.21865	4.20345	4.56288	4.79754
NDEONHPJ_02322	1	2398957	2399148	-	192	34.2662	-0.924698	0.785989	0.228811	41	22	32	27	29	10	19.2813	16.022	15.176	72.5591	73.9517	8.60681	4.54754	4.46231	4.42291	5.38054	5.40103	4.22782
NDEONHPJ_02888	1	2996318	2996938	-	621	440.209	-0.973392	0.271315	0.230268	740	364	491	199	281	632	348.004	265.091	232.857	534.788	716.566	543.951	8.5577	8.36076	8.27018	8.89313	9.13819	8.91035
NDEONHPJ_02064	1	2166403	2166690	-	288	5.42999	0.79311	2.04596	0.231716	33	5	19	1	0	2	15.5191	3.64135	9.01076	2.68738	0	1.72136	2.91645	2.37405	2.65275	2.38071	2.27858	2.26858
NDEONHPJ_02941	1	3049196	3049669	-	474	3784.38	-0.943104	0.539177	0.23316	7664	2346	2528	1758	3472	3040	3604.19	1708.52	1198.91	4724.41	8853.8	2616.47	11.7372	11.1748	10.9435	11.9628	12.5258	11.4842
NDEONHPJ_02189	1	2271214	2271774	+	561	69.4443	-0.955527	0.414468	0.234593	87	64	78	43	49	60	40.914	46.6093	36.9915	115.557	124.953	51.6409	5.68147	5.76772	5.62048	6.39563	6.46001	5.83486
NDEONHPJ_00148	1	161060	162157	+	1098	665.407	0.967793	0.277504	0.236029	1520	1348	2150	154	134	605	714.819	981.709	1019.64	413.856	341.708	520.712	9.39571	9.6597	9.69271	8.98492	8.85511	9.14789
NDEONHPJ_02751	1	2846137	2846616	+	480	791.472	-0.947788	0.441931	0.237455	1670	379	775	307	599	1124	785.361	276.015	367.544	825.024	1527.49	967.406	9.54535	8.79914	8.98149	9.58377	10.1109	9.71662
NDEONHPJ_03371	1	3523326	3523727	-	402	738.739	0.962433	0.315832	0.23887	1773	1542	2269	169	123	734	833.799	1122.99	1076.07	454.166	313.657	631.74	9.58131	9.83163	9.79533	9.1197	8.87468	9.36012
NDEONHPJ_00447	1	458566	458667	+	102	385.726	0.952509	0.394454	0.240275	701	827	1402	99	120	169	329.663	602.28	664.899	266.05	306.007	145.455	8.40824	8.90059	8.98766	8.25424	8.3544	7.84657
NDEONHPJ_01214	1	1305251	1305964	+	714	18.7677	0.932871	0.545645	0.241672	51	38	59	4	5	11	23.9841	27.6743	27.9808	10.7495	12.7503	9.46749	4.36817	4.44981	4.46429	4.04214	4.08789	3.93391
NDEONHPJ_01764	1	1859117	1859623	+	507	43.1209	-0.954941	0.356833	0.243062	55	39	55	19	29	62	25.8652	28.4026	26.0838	51.0601	73.9517	53.3622	5.0535	5.11334	5.05837	5.4642	5.71762	5.51545
NDEONHPJ_00835	1	877936	878874	+	939	136.929	-0.952528	0.317956	0.24448	215	112	160	77	88	153	101.109	81.5663	75.8801	206.928	224.405	131.684	6.8218	6.67836	6.62754	7.35648	7.42378	7.0149
NDEONHPJ_02505	1	2586377	2586706	+	330	47.9796	-0.914012	0.559381	0.245894	59	41	49	26	44	29	27.7463	29.8591	23.2383	69.8718	112.203	24.9598	5.10602	5.15517	5.00618	5.69199	6.06487	5.05941
NDEONHPJ_01411	1	1506206	1506424	+	219	17.2589	-0.872057	0.761102	0.24732	20	9	20	11	16	9	9.40552	6.55444	9.48501	29.5611	40.8009	7.74613	3.61888	3.50399	3.62263	4.15653	4.36989	3.56647
NDEONHPJ_00393	1	418281	419099	+	819	689.876	0.947604	0.305702	0.248739	1901	1275	2103	150	119	712	893.994	928.545	997.349	403.106	303.457	612.805	9.6	9.63155	9.69273	8.99019	8.80353	9.29412
NDEONHPJ_03017	1	3132445	3132579	+	135	1619.07	0.9468	0.301672	0.250154	6386	2081	4385	407	385	1209	3003.18	1515.53	2079.59	1093.76	981.773	1040.56	11.1417	10.5625	10.8219	10.3141	10.2359	10.2758
NDEONHPJ_00120	1	134032	134703	+	672	128.449	-0.903852	0.539235	0.25156	192	94	134	101	86	67	90.293	68.4575	63.5496	271.425	219.305	57.6656	6.6317	6.44742	6.39511	7.49037	7.30803	6.34404
NDEONHPJ_02849	1	2957830	2958558	+	729	417.318	-0.923593	0.394152	0.252981	627	349	481	287	265	325	294.863	254.166	228.115	771.277	675.766	279.721	8.37029	8.26369	8.18667	9.14879	9.03365	8.33284
NDEONHPJ_03758	2	23092	23673	+	582	385.269	-0.923963	0.385194	0.254395	555	350	430	240	267	309	261.003	254.895	203.928	644.97	680.866	265.951	8.22705	8.21079	8.05281	8.94752	8.99527	8.242
NDEONHPJ_02337	1	2415512	2416138	+	627	13.2281	-0.859579	0.680806	0.255812	12	11	15	11	7	13	5.64331	8.01098	7.11376	29.5611	17.8504	11.1889	3.22576	3.35844	3.30409	3.93093	3.67183	3.49337
NDEONHPJ_00953	1	1014780	1015118	-	339	560.738	-0.942851	0.273527	0.257221	684	557	778	268	229	1120	321.669	405.647	368.967	720.217	583.963	963.963	8.6745	8.84179	8.7719	9.29097	9.12144	9.54295
NDEONHPJ_03589	1	3742132	3743406	-	1275	131.31	0.928833	0.337894	0.258621	350	248	417	21	28	136	164.597	180.611	197.763	56.4349	71.4016	117.053	7.17666	7.24962	7.32597	6.48967	6.61042	6.91543
NDEONHPJ_02660	1	2737539	2737949	-	411	30.7517	-0.864471	0.639821	0.260011	29	25	38	26	20	16	13.638	18.2068	18.0215	69.8718	51.0012	13.7709	4.3354	4.48776	4.47451	5.30868	5.08145	4.36276
NDEONHPJ_01174	1	1261413	1264262	-	2850	634.763	-0.947898	0.23116	0.261412	877	593	855	322	388	818	412.432	431.865	405.484	865.335	989.423	704.037	8.94647	8.98048	8.93425	9.52493	9.63872	9.35718
NDEONHPJ_00387	1	410779	411729	-	951	2382.73	-0.888781	0.489052	0.262804	4692	1475	2129	622	2139	3346	2206.53	1074.2	1009.68	1671.55	5454.58	2879.84	11.0643	10.5281	10.4859	10.8475	11.8514	11.2843
NDEONHPJ_00839	1	881957	882331	-	375	93.5876	-0.887663	0.491542	0.264186	90	79	141	60	71	61	42.3248	57.5334	66.8693	161.243	181.054	52.5016	5.91701	6.11235	6.20967	6.85603	6.95469	6.05695
NDEONHPJ_02937	1	3044687	3046468	-	1782	544.307	-0.935823	0.278903	0.265559	929	481	578	239	346	790	436.886	350.298	274.117	642.283	882.32	679.938	8.8761	8.7137	8.54262	9.17817	9.44439	9.22754
NDEONHPJ_03868	2	130180	130515	+	336	190.721	-0.910005	0.381882	0.26693	347	123	221	119	120	187	163.186	89.5773	104.809	319.798	306.007	160.947	7.39333	6.98257	7.07954	7.92093	7.88482	7.38355
NDEONHPJ_00206	1	229676	231124	+	1449	1039.5	0.888053	0.47148	0.268292	5030	1181	2353	139	234	1075	2365.49	860.088	1115.91	373.545	596.714	925.232	10.6556	9.78835	9.99733	9.21177	9.51844	9.84579
NDEONHPJ_03427	1	3585675	3586208	-	534	2379.31	0.930091	0.29432	0.269643	5379	4674	7822	595	435	2236	2529.61	3403.94	3709.59	1598.99	1109.28	1924.48	11.224	11.4727	11.5472	10.8684	10.6124	11.0071
NDEONHPJ_00041	1	49773	50576	-	804	65.8836	0.890375	0.440159	0.271001	179	151	176	16	6	69	84.1794	109.969	83.4681	42.998	15.3004	59.387	6.1848	6.39076	6.17828	5.75455	5.35807	5.93118
NDEONHPJ_01910	1	2006917	2007102	-	186	11.0458	-0.74867	1.00236	0.272351	11	6	10	13	5	5	5.17303	4.36962	4.74251	34.9359	12.7503	4.30341	2.88276	2.85139	2.85599	3.73302	3.19929	2.85647
NDEONHPJ_02153	1	2238353	2238826	+	474	12.6672	-0.819473	0.716467	0.273691	13	11	12	12	5	13	6.11359	8.01098	5.69101	32.2485	12.7503	11.1889	3.19669	3.30351	3.17365	3.9298	3.47823	3.43929
NDEONHPJ_02445	1	2530980	2532212	-	1233	177.657	-0.87113	0.494895	0.275034	365	102	158	62	159	201	171.651	74.2836	74.9316	166.617	405.459	172.997	7.35434	6.77474	6.77422	7.3282	8.0617	7.3596
NDEONHPJ_02103	1	2190443	2191354	+	912	124.05	-0.927535	0.271613	0.276376	171	100	186	65	73	165	80.4172	72.8271	88.2106	174.679	186.154	142.012	6.60324	6.5419	6.6663	7.16533	7.21677	7.01553
NDEONHPJ_01917	1	2015147	2016001	-	855	15.8173	-0.848712	0.566856	0.277708	20	9	23	11	8	21	9.40552	6.55444	10.9078	29.5611	20.4005	18.0743	3.63473	3.5228	3.69847	4.16299	3.9738	3.94714
NDEONHPJ_01144	1	1225770	1225862	+	93	28.5834	-0.846311	0.564663	0.279037	62	17	18	14	17	47	29.1571	12.3806	8.53651	37.6233	43.351	40.452	4.75577	4.31263	4.14977	4.87788	4.96789	4.96615
NDEONHPJ_02219	1	2299957	2300442	-	486	406.213	-0.901278	0.36039	0.280358	812	295	380	175	277	562	381.864	214.84	180.215	470.291	706.366	483.703	8.56269	8.14223	8.02393	8.72592	9.06784	8.75214
NDEONHPJ_03742	2	9965	10189	+	225	32.0476	0.823663	0.641641	0.281669	109	53	112	3	2	42	51.2601	38.5983	53.1161	8.06213	5.10012	36.1486	5.29598	5.09151	5.32221	4.51115	4.43208	5.04723
NDEONHPJ_02575	1	2661493	2661876	-	384	16.0876	0.842054	0.572185	0.282972	48	34	47	3	3	13	22.5732	24.7612	22.2898	8.06213	7.65018	11.1889	4.20972	4.25776	4.20207	3.82518	3.8098	3.86273
NDEONHPJ_00092	1	101443	101913	-	471	643.292	0.89023	0.397303	0.284265	1714	1220	2013	101	104	783	806.053	888.49	954.666	271.425	265.206	673.913	9.45723	9.53899	9.601	8.66121	8.646	9.3095
NDEONHPJ_01964	1	2060919	2061188	+	270	124.621	-0.924778	0.268722	0.285554	188	109	160	61	76	170	88.4119	79.3815	75.8801	163.93	193.804	146.316	6.67209	6.60223	6.56906	7.12	7.25296	7.04258
NDEONHPJ_03801	2	72547	72867	+	321	203.998	-0.919654	0.282126	0.286839	313	173	262	114	124	237	147.196	125.991	124.254	306.361	316.207	203.981	7.38543	7.27866	7.26683	7.94631	7.97325	7.62888
NDEONHPJ_02568	1	2658381	2658881	-	501	180.967	-0.887125	0.395637	0.288116	260	173	195	90	144	158	122.272	125.991	92.4789	241.864	367.208	135.988	7.14095	7.16378	6.9515	7.65283	8.00553	7.21876
NDEONHPJ_01355	1	1441077	1441832	-	756	396.948	-0.92169	0.274187	0.289382	580	298	607	198	257	484	272.76	217.025	287.87	532.1	655.365	416.57	8.30713	8.1482	8.34652	8.82528	9.00126	8.63
NDEONHPJ_02361	1	2436724	2437572	-	849	100.538	-0.87215	0.441335	0.290645	155	86	105	47	86	84	72.8928	62.6313	49.7963	126.307	219.305	72.2972	6.33799	6.23901	6.08946	6.72892	7.17928	6.33543
NDEONHPJ_03666	1	3839432	3840148	-	717	389.95	0.92984	0.241176	0.2919	1136	668	1158	77	108	334	534.233	486.485	549.182	206.928	275.406	287.468	8.83239	8.75403	8.85558	8.1285	8.31892	8.34463
NDEONHPJ_00679	1	700182	700523	+	342	695.282	-0.800198	0.680731	0.29315	1455	402	391	299	733	391	684.251	292.765	185.432	803.525	1869.19	336.526	9.27591	8.63864	8.34995	9.40619	10.1673	8.73468
NDEONHPJ_02981	1	3092778	3093278	-	501	1332.18	-0.865694	0.455334	0.294391	2849	755	1224	630	1054	1327	1339.82	549.844	580.483	1693.05	2687.76	1142.12	10.3065	9.65053	9.68541	10.4992	10.9051	10.1787
NDEONHPJ_02569	1	2658952	2659179	-	228	34.4458	0.868591	0.432045	0.295637	86	73	102	5	12	24	40.4437	53.1638	48.3736	13.4369	30.6007	20.6563	5.19391	5.38115	5.31872	4.71604	5.02459	4.80417
NDEONHPJ_03568	1	3724718	3726508	+	1791	1516.29	0.918492	0.261978	0.296883	4093	2821	4484	327	318	1513	1924.84	2054.45	2126.54	878.772	810.919	1302.21	10.7263	10.7812	10.8107	10.121	10.0652	10.4101
NDEONHPJ_03725	1	3898790	3900550	-	1761	2972.64	0.906331	0.29627	0.298127	7708	5363	9415	634	567	3126	3624.89	3905.72	4465.07	1703.8	1445.88	2690.49	11.6597	11.7225	11.8373	11.0756	10.9622	11.4171
NDEONHPJ_03885	2	148730	148951	+	222	75.0569	0.860367	0.435779	0.299368	262	131	203	14	9	87	123.212	95.4035	96.2729	37.6233	22.9505	74.8793	6.57423	6.36853	6.37802	5.8042	5.60361	6.18889
NDEONHPJ_01762	1	1857808	1858512	+	705	84.035	-0.89296	0.332912	0.300601	142	57	112	43	53	107	66.7792	41.5114	53.1161	115.557	135.153	92.0929	6.17809	5.88213	6.0255	6.56295	6.68492	6.40841
NDEONHPJ_00068	1	73140	73772	-	633	590.022	0.881681	0.346778	0.301852	1373	1009	2129	202	98	415	645.689	734.825	1009.68	542.85	249.906	357.183	9.23001	9.33609	9.60859	9.09149	8.55241	8.77929
NDEONHPJ_02239	1	2323992	2324882	+	891	68.6601	-0.875673	0.363137	0.303096	85	65	91	45	39	71	39.9735	47.3376	43.1568	120.932	99.4523	61.1084	5.6937	5.79697	5.73785	6.42905	6.28896	5.96092
NDEONHPJ_00587	1	598531	599073	+	543	230.38	-0.875944	0.361573	0.304332	252	215	354	145	145	209	118.51	156.578	167.885	389.669	369.758	179.882	7.31036	7.50303	7.55183	8.21196	8.16816	7.60354
NDEONHPJ_02227	1	2311598	2312539	+	942	1377.63	-0.897434	0.298291	0.305559	2544	994	1667	677	882	1727	1196.38	723.901	790.576	1819.35	2249.15	1486.4	10.274	9.9046	9.96548	10.6136	10.7956	10.4472
NDEONHPJ_00533	1	542911	543630	+	720	278.883	-0.890731	0.313897	0.306784	338	303	349	176	155	302	158.953	220.666	165.513	472.978	395.259	259.926	7.66325	7.89798	7.69099	8.50287	8.35244	8.02177
NDEONHPJ_01163	1	1251788	1253245	+	1458	346.688	-0.841807	0.447081	0.308007	730	204	336	120	282	450	343.301	148.567	159.348	322.485	719.117	387.307	8.35493	7.7543	7.79645	8.30449	8.97486	8.45131
NDEONHPJ_01991	1	2088036	2089559	-	1524	153.397	-0.89286	0.299449	0.309226	164	161	228	93	67	229	77.1252	117.252	108.129	249.926	170.854	197.096	6.73674	7.02017	6.9615	7.59448	7.29515	7.41364
NDEONHPJ_01761	1	1857233	1857748	+	516	35.006	-0.840012	0.444886	0.31044	43	31	45	26	18	35	20.2219	22.5764	21.3413	69.8718	45.9011	30.1238	4.71988	4.78683	4.74903	5.4809	5.19488	4.95221
NDEONHPJ_01766	1	1860288	1860749	+	462	74.1287	-0.895025	0.290475	0.311646	95	67	111	37	41	110	44.6762	48.7941	52.6418	99.4329	104.552	94.6749	5.83031	5.89017	5.93473	6.36887	6.40717	6.35037
NDEONHPJ_03735	2	5529	5777	+	249	93.3483	0.848873	0.41367	0.31285	293	157	284	22	10	103	137.791	114.339	134.687	59.1223	25.5006	88.6502	6.80749	6.65729	6.78901	6.22005	5.84309	6.46701
NDEONHPJ_03523	1	3681429	3683807	-	2379	584.424	0.903514	0.254437	0.314063	1537	1051	1803	154	116	527	722.814	765.413	855.074	413.856	295.807	453.579	9.33082	9.37811	9.47218	8.89875	8.66921	8.96266
NDEONHPJ_02764	1	2861496	2861933	-	438	168.257	-0.84363	0.403748	0.315279	237	153	206	123	96	132	111.455	111.425	97.6956	330.547	244.806	113.61	7.02277	7.02462	6.93237	7.86787	7.61543	7.03905
NDEONHPJ_02065	1	2166687	2166863	-	177	4.82241	0.581892	1.06743	0.316491	25	6	18	0	1	2	11.7569	4.36962	8.53651	0	2.55006	1.72136	2.67053	2.31369	2.52948	2.17398	2.26333	2.16755
NDEONHPJ_01139	1	1220029	1220784	+	756	29.5202	-0.838525	0.411308	0.317696	34	31	38	14	18	43	15.9894	22.5764	18.0215	37.6233	45.9011	37.0093	4.48041	4.66632	4.54034	4.9449	5.06898	4.96465
NDEONHPJ_00374	1	394714	394893	+	180	49.0636	-0.805272	0.486816	0.318902	49	52	61	38	27	39	23.0435	37.8701	28.9293	102.12	68.8516	33.5666	5.05671	5.35137	5.1836	6.02899	5.73433	5.27933
NDEONHPJ_02833	1	2939276	2939899	+	624	114.065	0.834431	0.413176	0.320101	508	161	229	33	23	84	238.9	117.252	108.603	88.6834	58.6513	72.2972	7.38906	6.8047	6.7477	6.61226	6.36959	6.4658
NDEONHPJ_00038	1	47011	47832	+	822	987.871	0.840016	0.386301	0.321308	2926	1805	2792	147	184	1218	1376.03	1314.53	1324.11	395.044	469.211	1048.31	10.1702	10.131	10.1374	9.24218	9.35124	9.94288
NDEONHPJ_02394	1	2469046	2469615	+	570	148.856	-0.873933	0.301271	0.322513	246	136	170	59	99	217	115.688	99.0448	80.6226	158.555	252.456	186.768	6.98796	6.88126	6.7419	7.21818	7.58463	7.35108
NDEONHPJ_03708	1	3882390	3883511	-	1122	1062.3	0.910879	0.208675	0.32372	2893	1896	3141	234	293	891	1360.51	1380.8	1489.62	628.846	747.167	766.867	10.2265	10.2387	10.303	9.63332	9.75576	9.77284
NDEONHPJ_03709	1	3883521	3884033	-	513	715.913	0.88183	0.276509	0.324919	1685	1334	2334	156	157	703	792.415	971.513	1106.9	419.231	400.359	605.059	9.53013	9.69876	9.81046	9.05339	9.02166	9.31671
NDEONHPJ_03540	1	3700057	3700485	-	429	856.557	0.8918	0.248242	0.32612	2284	1529	2603	204	182	819	1074.11	1113.53	1234.47	548.225	464.111	704.898	9.89517	9.92503	10.0126	9.37585	9.26074	9.55825
NDEONHPJ_00432	1	448486	448836	+	351	2710.46	0.783616	0.492595	0.327318	6626	5263	8881	380	340	3734	3116.05	3832.89	4211.82	1021.2	867.02	3213.78	11.4405	11.6167	11.6991	10.615	10.5137	11.4662
NDEONHPJ_02222	1	2302995	2304302	+	1308	295.312	-0.846918	0.347044	0.328509	506	228	369	166	198	281	237.96	166.046	174.998	446.104	504.912	241.851	7.98843	7.73229	7.76633	8.48451	8.59067	8.00127
NDEONHPJ_01122	1	1198745	1200838	-	2094	78.6909	-0.847181	0.345032	0.329695	103	67	127	26	42	160	48.4384	48.7941	60.2298	69.8718	107.102	137.709	5.92169	5.93142	6.06411	6.17125	6.46444	6.68423
NDEONHPJ_01823	1	1918297	1918812	+	516	44.8364	-0.738659	0.580433	0.330881	61	31	59	18	46	28	28.6868	22.5764	27.9808	48.3728	117.303	24.0991	5.07055	4.94396	5.05574	5.38929	6.05228	4.98283
NDEONHPJ_01933	1	2031933	2032991	-	1059	88.565	-0.852547	0.325181	0.332063	161	77	93	40	50	140	75.7144	56.0768	44.1053	107.495	127.503	120.495	6.31191	6.11316	5.96036	6.55609	6.6842	6.65752
NDEONHPJ_01295	1	1380816	1381421	-	606	11.0127	-0.669178	0.720988	0.333244	8	7	18	7	8	11	3.76221	5.0979	8.53651	18.8116	20.4005	9.46749	2.92847	3.02747	3.19355	3.49088	3.53563	3.23765
NDEONHPJ_01990	1	2087701	2088039	-	339	20.5791	-0.781603	0.472609	0.33442	26	16	33	8	12	37	12.2272	11.6523	15.6503	21.499	30.6007	31.8452	4.03603	4.02741	4.1544	4.31205	4.4909	4.56313
NDEONHPJ_02076	1	2174056	2174454	-	399	19.2912	0.735722	0.548126	0.335613	60	29	61	6	5	10	28.2166	21.1199	28.9293	16.1243	12.7503	8.60681	4.4874	4.30846	4.5034	4.18887	4.10878	3.92117
NDEONHPJ_03884	2	147380	148582	+	1203	309.814	0.762838	0.483773	0.336808	1171	502	758	42	44	416	550.693	365.592	359.482	112.87	112.203	358.043	8.68883	8.33922	8.3261	7.53598	7.53057	8.32184
NDEONHPJ_00428	1	446666	447202	+	537	4335.99	0.814773	0.37702	0.337996	10705	8408	13306	969	618	5075	5034.3	6123.3	6310.38	2604.07	1575.94	4367.96	12.1534	12.3192	12.3452	11.6405	11.3027	12.0367
NDEONHPJ_00191	1	213506	216340	-	2835	4426.15	0.834023	0.335246	0.33918	16318	6414	11340	759	1081	4691	7673.96	4671.13	5378	2039.72	2756.61	4037.46	12.5334	12.1106	12.2271	11.4948	11.7038	11.9933
NDEONHPJ_03339	1	3479449	3479793	-	345	627.284	-0.848413	0.305743	0.340357	947	581	814	341	414	624	445.351	423.125	386.04	916.395	1055.72	537.065	8.98676	8.94974	8.88289	9.56	9.68218	9.12861
NDEONHPJ_01215	1	1305974	1306750	+	777	45.8221	0.803618	0.39483	0.341528	102	100	139	8	13	39	47.9681	72.8271	65.9208	21.499	33.1508	33.5666	5.53007	5.8291	5.75863	5.14475	5.3243	5.30589
NDEONHPJ_01237	1	1329252	1330196	-	945	62.2734	-0.808862	0.383805	0.342692	65	52	110	36	38	69	30.5679	37.8701	52.1676	96.7455	96.9022	59.387	5.44697	5.57822	5.77844	6.19937	6.20271	5.86765
NDEONHPJ_03149	1	3274932	3275339	+	408	28.1658	-0.780895	0.436841	0.343853	37	27	35	20	12	36	17.4002	19.6633	16.5988	53.7475	30.6007	30.9845	4.47909	4.5464	4.45667	5.10972	4.77821	4.80174
NDEONHPJ_02489	1	2576135	2576593	-	459	69.7957	-0.742429	0.511459	0.345008	80	75	79	34	62	46	37.6221	54.6203	37.4658	91.3708	158.104	39.5913	5.61241	5.85415	5.61001	6.2024	6.64133	5.6528
NDEONHPJ_03018	1	3132717	3134000	+	1284	2627.96	0.80223	0.388539	0.346162	9951	3885	6490	449	497	3145	4679.72	2829.33	3077.89	1206.63	1267.38	2706.84	11.7966	11.3651	11.4348	10.7296	10.7623	11.3289
NDEONHPJ_00039	1	47884	48537	+	654	420.543	0.879313	0.236793	0.347309	1210	740	1194	87	112	383	569.034	538.92	566.255	233.802	285.607	329.641	8.93397	8.88817	8.92987	8.26887	8.40278	8.50147
NDEONHPJ_02769	1	2865759	2866349	-	591	44.686	-0.707635	0.5628	0.34846	49	33	70	29	35	24	23.0435	24.0329	33.1975	77.9339	89.2521	20.6563	4.95345	4.98587	5.16883	5.72491	5.8333	4.91413
NDEONHPJ_01026	1	1084018	1085862	-	1845	292.531	-0.790625	0.401525	0.349605	662	182	277	116	168	511	311.323	132.545	131.367	311.736	428.41	439.808	8.18509	7.57063	7.56151	8.1825	8.44003	8.46932
NDEONHPJ_01069	1	1136771	1138150	+	1380	89.985	0.787606	0.404225	0.350748	208	157	329	17	15	102	97.8174	114.339	156.028	45.6854	38.2509	87.7895	6.51792	6.63557	6.88861	6.05934	5.97339	6.43722
NDEONHPJ_00861	1	905250	905855	-	606	45.3274	-0.694014	0.582063	0.351883	58	37	56	35	31	21	27.276	26.946	26.558	94.0581	79.0518	18.0743	5.05139	5.05103	5.03592	5.87427	5.74224	4.85408
NDEONHPJ_03544	1	3703531	3704100	+	570	187.31	0.857199	0.268625	0.353018	444	346	601	42	51	157	208.803	251.982	285.025	112.87	130.053	135.127	7.60747	7.75742	7.86076	7.17957	7.26811	7.28351
NDEONHPJ_00169	1	187179	188111	+	933	635.266	0.824645	0.329144	0.354147	1549	1106	2126	140	114	700	728.457	805.467	1008.26	376.233	290.707	602.477	9.38147	9.46425	9.65586	8.88406	8.71388	9.22867
NDEONHPJ_01527	1	1618106	1618519	+	414	15.9221	0.682707	0.580507	0.355283	42	26	59	5	2	12	19.7516	18.935	27.9808	13.4369	5.10012	10.3282	4.11369	4.08611	4.32639	3.93834	3.71508	3.81162
NDEONHPJ_02314	1	2393459	2393887	-	429	18.6942	-0.650189	0.639405	0.356413	19	17	22	9	18	12	8.93524	12.3806	10.4335	24.1864	45.9011	10.3282	3.71387	3.86343	3.77882	4.16876	4.56678	3.79142
NDEONHPJ_01445	1	1545144	1545527	+	384	19.5434	-0.659256	0.620133	0.357539	16	25	18	15	11	17	7.52441	18.2068	8.53651	40.3106	28.0506	14.6316	3.71019	4.11368	3.75691	4.52919	4.31349	4.00272
NDEONHPJ_02458	1	2545023	2545712	-	690	36.4417	-0.733722	0.484028	0.358658	51	26	52	27	21	29	23.9841	18.935	24.661	72.5591	53.5512	24.9598	4.8385	4.72198	4.85457	5.5343	5.32117	4.86925
NDEONHPJ_03627	1	3790975	3791484	-	510	26.8548	-0.695793	0.543939	0.359779	32	21	38	15	22	19	15.0488	15.2937	18.0215	40.3106	56.1013	16.3529	4.31192	4.33032	4.4045	4.84545	5.07318	4.36638
NDEONHPJ_01401	1	1497730	1498434	+	705	153.063	-0.789381	0.371947	0.360902	249	124	201	71	118	144	117.099	90.3056	95.3244	190.804	300.907	123.938	7.00217	6.82501	6.85817	7.3639	7.73952	7.04458
NDEONHPJ_01770	1	1862682	1863428	+	747	21.8985	-0.727887	0.476949	0.362021	28	22	30	6	14	42	13.1677	16.022	14.2275	16.1243	35.7008	36.1486	4.12605	4.22726	4.16272	4.2605	4.63996	4.70125
NDEONHPJ_02669	1	2747216	2748547	+	1332	70.4067	-0.811449	0.329731	0.363135	103	59	102	34	47	83	48.4384	42.968	48.3736	91.3708	119.853	71.4365	5.84052	5.77408	5.83975	6.26035	6.45701	6.10005
NDEONHPJ_02395	1	2469929	2470387	+	459	110.988	-0.782585	0.379643	0.364243	217	78	128	46	81	135	102.05	56.8051	60.7041	123.619	206.555	116.192	6.67643	6.28466	6.31998	6.81125	7.21449	6.77256
NDEONHPJ_02163	1	2247677	2247862	+	186	61.111	-0.790978	0.364838	0.365344	78	71	69	37	33	72	36.6815	51.7072	32.7233	99.4329	84.1519	61.969	5.5442	5.76524	5.4772	6.21113	6.09011	5.88872
NDEONHPJ_03850	2	120761	120988	-	228	15.5833	-0.671911	0.571466	0.36644	20	7	29	9	8	24	9.40552	5.0979	13.7533	24.1864	20.4005	20.6563	3.63823	3.45842	3.81125	4.05583	3.97613	4.02323
NDEONHPJ_03425	1	3584439	3585134	-	696	5251.64	0.754091	0.427147	0.367531	11937	9891	17455	1023	714	6791	5613.68	7203.33	8278.04	2749.19	1820.74	5844.89	12.3524	12.562	12.6829	11.8082	11.5369	12.3856
NDEONHPJ_00563	1	574060	574452	+	393	434.223	-0.81454	0.317943	0.368622	706	401	530	259	262	425	332.015	292.037	251.353	696.03	668.115	365.79	8.5121	8.4186	8.31134	9.10389	9.06936	8.58571
NDEONHPJ_01039	1	1101269	1101679	-	411	54.0338	-0.768455	0.396883	0.369708	75	45	79	22	43	58	35.2707	32.7722	37.4658	59.1223	109.653	49.9195	5.41155	5.37404	5.44894	5.74036	6.18889	5.63721
NDEONHPJ_01194	1	1284244	1284696	-	453	137.413	-0.737952	0.446579	0.370789	275	91	150	79	98	111	129.326	66.2726	71.1376	212.303	249.906	95.5356	6.98397	6.52706	6.56597	7.36048	7.49736	6.76603
NDEONHPJ_02392	1	2467033	2467437	-	405	384.59	-0.802495	0.336106	0.371866	711	317	439	190	264	407	334.366	230.862	208.196	510.601	673.215	350.297	8.43204	8.16121	8.08858	8.7665	9.00098	8.46808
NDEONHPJ_02796	1	2900454	2901599	+	1146	385.53	-0.779229	0.370968	0.372943	859	246	398	175	232	557	403.967	179.155	188.752	470.291	591.614	479.399	8.57828	7.98792	8.01966	8.69721	8.88841	8.71689
NDEONHPJ_00564	1	574867	577554	-	2688	1263.99	-0.83526	0.275863	0.374016	1918	1174	1726	650	819	1363	901.989	854.99	818.557	1746.79	2088.5	1173.11	10.0063	9.96703	9.93487	10.5331	10.6868	10.2081
NDEONHPJ_01938	1	2037817	2038779	-	963	35.4143	-0.710074	0.48431	0.375083	72	21	38	15	27	42	33.8599	15.2937	18.0215	40.3106	68.8516	36.1486	5.03777	4.61111	4.67358	5.12778	5.48622	5.07782
NDEONHPJ_01992	1	2089560	2089853	-	294	34.3614	-0.741437	0.43186	0.376145	36	32	59	22	11	59	16.9299	23.3047	27.9808	59.1223	28.0506	50.7802	4.63999	4.81344	4.91395	5.36724	4.93132	5.30477
NDEONHPJ_00090	1	100057	100974	-	918	937.992	0.804174	0.325983	0.377201	2525	1784	2629	213	160	1062	1187.45	1299.24	1246.8	572.411	408.009	914.043	10.0274	10.103	10.0684	9.46404	9.23788	9.81339
NDEONHPJ_02114	1	2199270	2200229	-	960	98.2144	-0.780927	0.361385	0.378258	138	93	131	62	59	90	64.8981	67.7292	62.1268	166.617	150.453	77.4613	6.27079	6.30229	6.24205	6.95547	6.87533	6.3939
NDEONHPJ_01391	1	1487633	1487992	+	360	97.5385	-0.735723	0.434843	0.379309	169	77	114	65	62	73	79.4766	56.0768	54.0646	174.679	158.104	62.8297	6.38684	6.15611	6.12799	6.97321	6.89362	6.23047
NDEONHPJ_03025	1	3146342	3147637	+	1296	82.485	-0.772848	0.36646	0.380366	93	96	107	48	50	86	43.7357	69.914	50.7448	128.994	127.503	74.0186	5.88731	6.19464	5.97923	6.63065	6.62333	6.23467
NDEONHPJ_01982	1	2079038	2079781	-	744	30.2448	-0.734099	0.428502	0.381417	37	36	35	19	12	46	17.4002	26.2177	16.5988	51.0601	30.6007	39.5913	4.54394	4.77207	4.52067	5.1576	4.85618	5.03011
NDEONHPJ_02612	1	2683015	2684295	+	1281	794.379	0.845724	0.248526	0.382462	2257	1294	2400	174	191	778	1061.41	942.382	1138.2	467.603	487.061	669.61	9.84175	9.74245	9.90089	9.21241	9.24018	9.47058
NDEONHPJ_01347	1	1434609	1435055	-	447	2478.74	0.714731	0.458171	0.383503	6328	4648	7687	440	302	3385	2975.91	3385	3645.56	1182.45	770.118	2913.41	11.3594	11.4687	11.5329	10.6564	10.3847	11.3415
NDEONHPJ_03719	1	3894198	3894725	+	528	590.101	0.798336	0.323742	0.384538	1348	1307	1586	209	114	407	633.932	951.85	752.161	561.662	290.707	350.297	9.22337	9.56397	9.36388	9.12657	8.65787	8.77521
NDEONHPJ_03412	1	3565921	3566823	+	903	338.023	-0.79143	0.332982	0.38557	402	363	485	210	197	323	189.051	264.362	230.012	564.349	502.362	278	7.92667	8.16711	8.06437	8.77177	8.67353	8.20494
NDEONHPJ_00438	1	451573	451929	+	357	3938.11	0.690773	0.490034	0.386601	8146	7963	13374	672	459	5437	3830.87	5799.22	6342.63	1805.92	1170.48	4679.52	11.8435	12.1928	12.2715	11.2828	11.0082	12.0089
NDEONHPJ_03804	2	73832	74110	+	279	63.5933	-0.729484	0.428468	0.387626	61	64	103	44	35	58	28.6868	46.6093	48.8478	118.245	89.2521	49.9195	5.41757	5.71116	5.73923	6.35947	6.1469	5.75656
NDEONHPJ_01328	1	1414145	1414348	-	204	657.835	-0.78237	0.34268	0.388648	860	721	848	435	365	599	404.437	525.083	402.165	1169.01	930.771	515.548	8.94572	9.1389	8.94171	9.79488	9.59812	9.12514
NDEONHPJ_02871	1	2981653	2981976	-	324	344.224	0.837668	0.254291	0.389668	969	688	857	74	87	327	455.697	501.05	406.433	198.866	221.855	281.443	8.62652	8.70517	8.53248	8.0105	8.08199	8.24562
NDEONHPJ_01524	1	1616068	1617024	+	957	285.235	0.773493	0.353054	0.390685	664	468	1024	48	67	317	312.263	340.831	485.633	128.994	170.854	272.836	8.188	8.25802	8.55671	7.58034	7.75213	8.08144
NDEONHPJ_03591	1	3747078	3751037	-	3960	172.495	0.804669	0.30432	0.391696	417	353	494	41	34	175	196.105	257.08	234.28	110.182	86.702	150.619	7.50166	7.71986	7.64476	7.0971	6.95361	7.30006
NDEONHPJ_01522	1	1614968	1615159	+	192	68.1978	0.766916	0.362212	0.392703	157	116	241	12	21	59	73.8333	84.4794	114.294	32.2485	53.5512	50.7802	6.12545	6.22329	6.46225	5.6694	5.9193	5.87119
NDEONHPJ_02413	1	2491184	2492995	-	1812	92.4464	-0.807655	0.296455	0.393709	117	94	136	55	45	121	55.0223	68.4575	64.4981	147.806	114.753	104.142	6.13443	6.28032	6.23779	6.83193	6.64056	6.57881
NDEONHPJ_03787	2	50325	50663	-	339	1247.79	-0.715254	0.437002	0.394711	2549	880	1332	684	926	948	1198.73	640.878	631.702	1838.16	2361.35	815.926	10.185	9.71571	9.70507	10.54	10.761	9.8886
NDEONHPJ_03013	1	3126248	3126601	+	354	228.852	-0.71115	0.442085	0.39571	212	268	331	128	169	170	99.6985	195.177	156.977	343.984	430.96	146.316	7.17971	7.64554	7.48444	8.08974	8.28271	7.43702
NDEONHPJ_00604	1	618350	619477	+	1128	250.525	-0.798669	0.304987	0.396709	358	216	388	152	143	256	168.359	157.306	184.009	408.481	364.658	220.334	7.63136	7.58552	7.6952	8.31808	8.22388	7.82948
NDEONHPJ_00093	1	101925	103046	-	1122	907.454	0.742858	0.388886	0.397704	2845	1496	2515	160	153	1167	1337.93	1089.49	1192.74	429.98	390.159	1004.42	10.0994	9.92524	10.0014	9.23318	9.17022	9.85809
NDEONHPJ_01824	1	1918960	1919478	+	519	44.9779	-0.737548	0.396743	0.398693	60	40	65	26	29	44	28.2166	29.1308	30.8263	69.8718	73.9517	37.87	5.1431	5.16652	5.19282	5.69997	5.74137	5.31944
NDEONHPJ_00575	1	585877	586788	-	912	510.353	-0.851445	0.224231	0.399677	778	465	740	225	244	906	365.875	338.646	350.945	604.66	622.214	779.777	8.71226	8.65685	8.68183	9.10037	9.12376	9.31552
NDEONHPJ_00202	1	224370	224918	+	549	90.0964	0.75418	0.368113	0.400661	166	197	292	21	21	82	78.0658	143.469	138.481	56.4349	53.5512	70.5759	6.35975	6.82254	6.79681	6.17619	6.14587	6.29231
NDEONHPJ_01519	1	1612869	1613972	+	1104	131.851	0.736887	0.390927	0.401643	257	198	552	33	27	124	120.861	144.198	261.786	88.6834	68.8516	106.724	6.93603	7.06934	7.56233	6.73583	6.58719	6.84659
NDEONHPJ_02724	1	2816174	2816287	-	114	35.866	-0.657926	0.507215	0.402622	41	37	45	27	21	25	19.2813	26.946	21.3413	72.5591	53.5512	21.517	4.69739	4.88874	4.75176	5.51371	5.29962	4.76819
NDEONHPJ_01876	1	1974288	1974689	-	402	10.7177	-0.561516	0.64778	0.403597	12	12	8	7	7	11	5.64331	8.73925	3.794	18.8116	17.8504	9.46749	3.02628	3.18942	2.91595	3.47279	3.45326	3.22139
NDEONHPJ_02838	1	2946049	2946927	+	879	56.4818	0.774139	0.331832	0.40457	151	104	164	12	16	48	71.0117	75.7402	77.7771	32.2485	40.8009	41.3127	5.9711	6.01614	6.03936	5.51085	5.62164	5.60543
NDEONHPJ_03672	1	3844976	3845689	+	714	517.942	0.78198	0.320275	0.405538	1481	984	1350	98	108	599	696.479	716.618	640.238	263.363	275.406	515.548	9.22279	9.2463	9.15252	8.49714	8.52533	8.9767
NDEONHPJ_01950	1	2050671	2050835	+	165	252.102	-0.679146	0.471029	0.406501	477	201	261	128	208	167	224.322	146.382	123.779	343.984	530.412	143.734	7.80719	7.49635	7.38092	8.14214	8.51611	7.48497
NDEONHPJ_02155	1	2240264	2240494	+	231	23.5128	-0.56285	0.634261	0.407465	24	27	20	14	21	11	11.2866	19.6633	9.48501	37.6233	53.5512	9.46749	4.00375	4.28643	3.93117	4.6251	4.872	3.95905
NDEONHPJ_02284	1	2368071	2368619	+	549	16.4501	0.630695	0.534726	0.408425	53	30	45	5	2	14	24.9246	21.8481	21.3413	13.4369	5.10012	12.0495	4.28292	4.20032	4.19228	3.98262	3.7656	3.91365
NDEONHPJ_03688	1	3861811	3862341	+	531	788.691	0.768189	0.335233	0.409381	2206	1265	2454	131	184	916	1037.43	921.263	1163.81	352.046	469.211	788.384	9.80915	9.70998	9.90692	9.00801	9.19761	9.58363
NDEONHPJ_01844	1	1940357	1940614	-	258	16.2874	-0.571629	0.614321	0.410337	13	23	13	10	11	16	6.11359	16.7502	6.16526	26.8738	28.0506	13.7709	3.47005	3.90442	3.47313	4.1056	4.13438	3.80494
NDEONHPJ_01989	1	2086945	2087565	-	621	118.24	-0.791582	0.298493	0.411288	154	115	179	70	64	136	72.4225	83.7511	84.8909	188.116	163.204	117.053	6.49967	6.59968	6.60661	7.19329	7.082	6.83786
NDEONHPJ_02460	1	2547620	2548825	-	1206	118.306	-0.799658	0.285437	0.412237	141	127	184	56	54	204	66.3089	92.4904	87.2621	150.493	137.703	175.579	6.45063	6.67536	6.63314	7.02586	6.9602	7.16065
NDEONHPJ_02686	1	2775217	2775807	-	591	106.181	-0.772539	0.320274	0.413188	138	114	144	60	63	115	64.8981	83.0229	68.2921	161.243	160.654	98.9783	6.34231	6.51036	6.37576	6.99336	6.9918	6.63522
NDEONHPJ_01338	1	1424142	1424372	-	231	1671.16	-0.683192	0.445708	0.414134	3470	1222	1718	933	1232	1210	1631.86	889.947	814.763	2507.32	3141.67	1041.42	10.618	10.1593	10.0975	10.977	11.1766	10.2722
NDEONHPJ_02022	1	2125386	2125742	-	357	47.2484	-0.711609	0.404145	0.415077	69	50	54	35	18	57	32.449	36.4135	25.6095	94.0581	45.9011	49.0588	5.25655	5.33092	5.11954	5.96532	5.47545	5.52424
NDEONHPJ_02089	1	2181096	2181761	+	666	580.739	0.841852	0.220716	0.416018	1704	962	1639	167	139	467	801.35	700.596	777.297	448.792	354.458	401.938	9.41987	9.30764	9.39425	8.96087	8.79347	8.87696
NDEONHPJ_00248	1	263823	264581	-	759	239.151	0.752467	0.344689	0.416955	595	456	715	48	44	282	279.814	332.091	339.089	128.994	112.203	242.712	7.99077	8.13007	8.14857	7.44381	7.35944	7.87743
NDEONHPJ_02780	1	2879608	2880246	-	639	406.068	0.678696	0.445461	0.41789	787	892	1275	123	43	432	370.107	649.618	604.67	330.547	109.653	371.814	8.53435	8.99806	8.93706	8.44966	7.76712	8.53794
NDEONHPJ_01003	1	1057892	1059592	+	1701	519.989	-0.816734	0.25278	0.418822	757	547	679	248	323	643	355.999	398.364	322.016	666.469	823.669	553.418	8.70236	8.78573	8.63039	9.18879	9.36686	9.04012
NDEONHPJ_01466	1	1566067	1567458	+	1392	392.817	0.774889	0.308323	0.419754	1080	645	1210	69	98	430	507.898	469.735	573.843	185.429	249.906	370.093	8.79308	8.72821	8.89561	8.06341	8.2551	8.53813
NDEONHPJ_01183	1	1274203	1274337	-	135	13.0194	-0.58036	0.574696	0.420681	17	15	11	8	7	17	7.99469	10.9241	5.21676	21.499	17.8504	14.6316	3.38873	3.52168	3.2463	3.79519	3.71243	3.6559
NDEONHPJ_01639	1	1728906	1729337	-	432	467.062	-0.752774	0.336389	0.421607	910	416	482	239	298	512	427.951	302.961	228.589	642.283	759.917	440.669	8.75598	8.49787	8.30211	9.08105	9.22418	8.77887
NDEONHPJ_01811	1	1905999	1906820	+	822	27.1797	-0.635894	0.492008	0.422532	46	15	40	18	16	26	21.6327	10.9241	18.97	48.3728	40.8009	22.3777	4.54331	4.22971	4.47033	5.00152	4.89496	4.56576
NDEONHPJ_00086	1	95809	95931	+	123	11.0387	0.508765	0.662457	0.423454	15	32	37	3	2	6	7.05414	23.3047	17.5473	8.06213	5.10012	5.16409	3.26079	3.83083	3.67604	3.35254	3.26071	3.19072
NDEONHPJ_03132	1	3256010	3256420	-	411	46.1944	-0.71245	0.383868	0.424376	77	34	66	24	30	51	36.2112	24.7612	31.3005	64.497	76.5018	43.8947	5.31448	5.10107	5.2248	5.67852	5.80135	5.43991
NDEONHPJ_00151	1	164584	165438	+	855	933.331	0.801512	0.264359	0.425295	2851	1528	2555	210	210	970	1340.76	1112.8	1211.71	564.349	535.512	834.861	10.136	9.97927	10.0503	9.46171	9.42515	9.74866
NDEONHPJ_00325	1	344558	345031	+	474	46.1235	-0.627331	0.495958	0.42621	47	48	67	29	33	30	22.103	34.957	31.7748	77.9339	84.1519	25.8204	4.98569	5.25418	5.19218	5.77337	5.83432	5.083
NDEONHPJ_00424	1	445411	445608	+	198	951.95	0.722757	0.36663	0.427124	1724	1976	3180	224	172	1061	810.756	1439.06	1508.12	601.972	438.61	913.183	9.72243	10.1937	10.2347	9.50325	9.288	9.81593
NDEONHPJ_02027	1	2129104	2129370	+	267	557.54	0.779525	0.290118	0.428035	1465	1159	1390	144	107	573	688.954	844.066	659.208	386.982	272.856	493.17	9.26307	9.4337	9.22668	8.81817	8.58198	8.99539
NDEONHPJ_03687	1	3858981	3861818	+	2838	3114.21	0.684992	0.407201	0.428953	10469	4605	8539	555	512	4138	4923.32	3353.69	4049.63	1491.49	1305.63	3561.5	11.9369	11.6107	11.7683	11.0025	10.9141	11.6603
NDEONHPJ_00657	1	678672	679187	-	516	84.4243	-0.710663	0.372644	0.429868	101	94	117	51	51	79	47.4979	68.4575	55.4873	137.056	130.053	67.9938	5.95609	6.19757	6.05471	6.69485	6.65553	6.19366
NDEONHPJ_03726	1	3900556	3900876	-	321	672.237	0.769083	0.295658	0.430782	1305	1255	2332	198	158	540	613.71	913.98	1105.95	532.1	402.909	464.768	9.28756	9.61115	9.77485	9.18021	8.98106	9.07779
NDEONHPJ_01442	1	1543365	1543616	+	252	120.644	-0.733707	0.340726	0.431691	202	111	151	55	86	127	94.9957	80.8381	71.6118	147.806	219.305	109.307	6.69334	6.58402	6.50052	7.01324	7.32862	6.79541
NDEONHPJ_00013	1	14877	16004	-	1128	698.382	0.811791	0.240189	0.432598	1700	1311	2069	189	156	638	799.469	954.763	981.224	507.914	397.809	549.115	9.53016	9.6772	9.70067	9.18019	9.00869	9.23521
NDEONHPJ_01000	1	1056052	1056480	+	429	123.372	-0.708756	0.370287	0.433502	140	135	185	75	75	111	65.8386	98.3166	87.7364	201.553	191.254	95.5356	6.45721	6.72893	6.64757	7.26624	7.22497	6.70941
NDEONHPJ_00125	1	138209	140092	+	1884	4497.39	0.78892	0.268357	0.434401	14442	7247	11656	955	1087	4704	6791.72	5277.78	5527.87	2566.44	2771.91	4048.64	12.4483	12.2346	12.2732	11.6803	11.735	12.0202
NDEONHPJ_00095	1	104653	105876	+	1224	803.699	0.727155	0.34601	0.435297	1925	1508	2449	184	135	951	905.281	1098.23	1161.44	494.477	344.258	818.508	9.70704	9.86774	9.91576	9.24774	9.00759	9.6252
NDEONHPJ_03805	2	74217	74708	+	492	181.529	-0.711308	0.364925	0.436191	176	209	291	107	107	181	82.7686	152.209	138.007	287.549	272.856	155.783	6.90621	7.32277	7.2504	7.81452	7.77204	7.34015
NDEONHPJ_03650	1	3821507	3822073	-	567	820.285	-0.765985	0.295481	0.43708	1385	662	1208	471	479	846	651.332	482.115	572.895	1265.75	1221.48	728.136	9.46739	9.25853	9.37465	9.99218	9.96361	9.55162
NDEONHPJ_02991	1	3102861	3104537	-	1677	3802.64	-0.612759	0.488396	0.437966	9782	2148	2970	1113	2640	6413	4600.24	1564.33	1408.52	2991.05	6732.15	5519.55	11.9702	11.1534	11.0849	11.6208	12.3013	12.1264
NDEONHPJ_00783	1	811919	812206	-	288	828.216	0.724901	0.346474	0.438848	1385	2042	2352	212	185	783	651.332	1487.13	1115.44	569.724	471.761	673.913	9.46406	10.146	9.89705	9.3675	9.23426	9.49036
NDEONHPJ_03576	1	3731587	3733155	-	1569	2860.02	0.771427	0.287498	0.439727	8706	4421	8174	696	570	3074	4094.22	3219.68	3876.52	1870.41	1453.53	2645.73	11.7475	11.5455	11.7008	11.1239	10.9461	11.387
NDEONHPJ_02001	1	2102546	2103010	-	465	15.115	-0.55803	0.554348	0.440602	19	17	14	10	9	15	8.93524	12.3806	6.63951	26.8738	22.9505	12.9102	3.56373	3.71023	3.45461	4.05597	3.97681	3.73005
NDEONHPJ_00172	1	188642	189700	+	1059	320.461	0.751467	0.311681	0.441474	812	573	975	58	77	359	381.864	417.299	462.394	155.868	196.355	308.985	8.43275	8.50491	8.59141	7.79683	7.94182	8.26392
NDEONHPJ_03673	1	3845689	3846387	+	699	503.227	0.758703	0.302568	0.442341	1668	838	1226	114	104	548	784.42	610.291	581.431	306.361	265.206	471.653	9.31006	9.09832	9.05897	8.57978	8.48346	8.89174
NDEONHPJ_02835	1	2941460	2943118	+	1659	190.153	0.687351	0.38981	0.443207	842	244	369	53	47	151	395.972	177.698	174.998	142.431	119.853	129.963	8.13769	7.47362	7.46195	7.31892	7.2052	7.24652
NDEONHPJ_03718	1	3892659	3893984	+	1326	570.009	0.804479	0.242811	0.444071	1677	909	1648	127	146	551	788.653	661.998	781.565	341.297	372.309	474.235	9.39454	9.24891	9.38693	8.7535	8.81287	8.98606
NDEONHPJ_00434	1	449343	449519	+	177	992.338	0.704742	0.366005	0.444931	1979	1843	3439	192	200	1190	930.676	1342.2	1630.95	515.976	510.012	1024.21	9.85897	10.1594	10.3278	9.4287	9.42047	9.93546
NDEONHPJ_00805	1	847422	849077	+	1656	164.52	-0.698866	0.372781	0.445789	229	176	214	91	113	136	107.693	128.176	101.49	244.551	288.157	117.053	6.99966	7.12415	6.959	7.61392	7.75142	7.06053
NDEONHPJ_03308	1	3448008	3448940	-	933	251.21	0.75148	0.307314	0.446642	602	449	799	51	57	274	283.106	326.994	378.926	137.056	145.353	235.827	8.03753	8.15353	8.27727	7.52733	7.56263	7.89436
NDEONHPJ_02750	1	2845610	2845933	+	324	52.4119	-0.706699	0.362474	0.447492	78	57	61	32	27	61	36.6815	41.5114	28.9293	85.996	68.8516	52.5016	5.42785	5.50868	5.28747	5.98955	5.83333	5.66299
NDEONHPJ_00890	1	937624	938694	-	1071	203.286	-0.769523	0.284193	0.448339	326	168	308	117	112	230	153.31	122.349	146.069	314.423	285.607	197.957	7.42073	7.26518	7.38599	7.973	7.89498	7.6115
NDEONHPJ_03755	2	20093	20320	+	228	376.961	-0.758938	0.297141	0.449182	674	326	486	213	218	405	316.966	237.416	230.486	572.411	555.913	348.576	8.38781	8.17712	8.15501	8.85869	8.83449	8.46093
NDEONHPJ_00979	1	1037779	1038387	-	609	189.917	0.800389	0.245423	0.450022	541	309	554	46	54	158	254.419	225.036	262.735	123.619	137.703	135.988	7.78053	7.68055	7.8069	7.25369	7.32259	7.30418
NDEONHPJ_00005	1	6300	6692	+	393	1876.32	0.807115	0.233619	0.450867	5938	3024	4898	497	586	1290	2792.5	2202.29	2322.88	1335.63	1494.33	1110.28	11.1775	10.9771	11.0215	10.5855	10.6694	10.45
NDEONHPJ_01852	1	1946762	1946962	+	201	24.1363	-0.586264	0.499871	0.451709	22	34	27	10	17	31	10.3461	24.7612	12.8048	26.8738	43.351	26.6811	4.08575	4.52626	4.1771	4.55168	4.83095	4.56937
NDEONHPJ_02455	1	2541722	2542159	+	438	43.5023	-0.659123	0.41049	0.452548	73	38	53	25	28	41	34.3301	27.6743	25.1353	67.1844	71.4016	35.2879	5.22587	5.10243	5.04124	5.64993	5.69597	5.24642
NDEONHPJ_02571	1	2659536	2660303	-	768	23.2301	0.609863	0.46921	0.453385	77	37	65	7	3	22	36.2112	26.946	30.8263	18.8116	7.65018	18.935	4.81986	4.62475	4.71261	4.45136	4.19459	4.43121
NDEONHPJ_02303	1	2384519	2385754	-	1236	202.997	0.713393	0.344684	0.454217	798	266	479	55	44	188	375.28	193.72	227.166	147.806	112.203	161.808	8.13766	7.59454	7.71884	7.40496	7.22834	7.46079
NDEONHPJ_03456	1	3609925	3611802	+	1878	489.81	0.758711	0.289213	0.455047	965	977	1574	143	113	412	453.816	711.521	746.47	384.295	288.157	354.601	8.84635	9.20502	9.24428	8.72483	8.53197	8.66443
NDEONHPJ_00091	1	100990	101439	-	450	957.839	0.711082	0.34426	0.455877	2753	1550	2801	194	178	1185	1294.67	1128.82	1328.38	521.351	453.91	1019.91	10.1131	9.99818	10.1349	9.41555	9.32307	9.91511
NDEONHPJ_03867	2	129936	130139	+	204	49.0733	-0.663148	0.397175	0.456709	65	55	61	29	30	47	30.5679	40.0549	28.9293	77.9339	76.5018	40.452	5.25488	5.42404	5.223	5.85617	5.84522	5.43117
NDEONHPJ_01514	1	1608435	1608863	+	429	14.2924	0.496636	0.592342	0.457537	28	19	67	4	4	7	13.1677	13.8371	31.7748	10.7495	10.2002	6.02477	3.76592	3.79023	4.28618	3.71138	3.69495	3.49204
NDEONHPJ_00008	1	9774	10778	+	1005	121.63	0.706366	0.344921	0.458363	226	277	350	36	33	87	106.282	201.731	165.988	96.7455	84.1519	74.8793	6.79656	7.2974	7.13927	6.7402	6.65179	6.55967
NDEONHPJ_00276	1	290547	291239	-	693	88.3913	-0.656276	0.401374	0.459188	149	79	111	43	67	74	70.0711	57.5334	52.6418	115.557	170.854	63.6904	6.23906	6.10963	6.0485	6.59077	6.90133	6.17736
NDEONHPJ_01313	1	1398713	1399222	-	510	19.6821	-0.598957	0.467126	0.460011	23	18	32	10	12	25	10.8163	13.1089	15.176	26.8738	30.6007	21.517	3.93582	4.03007	4.09335	4.36844	4.4418	4.27973
NDEONHPJ_02011	1	2113473	2114120	+	648	132.302	-0.759113	0.280406	0.46083	154	138	222	69	64	194	72.4225	100.501	105.284	185.429	163.204	166.972	6.59499	6.81658	6.84792	7.26617	7.16838	7.19497
NDEONHPJ_02898	1	3009431	3009901	-	471	3201.46	0.66725	0.386697	0.461646	8117	5397	10048	610	538	4281	3817.23	3930.48	4765.27	1639.3	1371.93	3684.58	11.7412	11.7656	11.9301	11.0955	10.9761	11.7117
NDEONHPJ_02315	1	2394157	2394300	-	144	8.40688	-0.444901	0.640381	0.462462	7	8	7	4	9	5	3.29193	5.82617	3.31975	10.7495	22.9505	4.30341	2.53023	2.69875	2.53253	2.87589	3.22247	2.61742
NDEONHPJ_02856	1	2965387	2966538	-	1152	71.5133	0.728269	0.312038	0.463278	204	127	196	18	16	68	95.9363	92.4904	92.9531	48.3728	40.8009	58.5263	6.36482	6.33428	6.34048	5.91638	5.82769	6.00971
NDEONHPJ_03675	1	3847417	3847827	+	411	724.226	0.74367	0.294003	0.46409	2282	1190	1866	136	186	791	1073.17	866.642	884.952	365.483	474.311	680.799	9.79483	9.61476	9.63229	8.97545	9.15224	9.42046
NDEONHPJ_01132	1	1211979	1213607	+	1629	38.3061	-0.608481	0.447673	0.464899	34	44	68	12	19	80	15.9894	32.0439	32.249	32.2485	48.4511	68.8545	4.71448	5.09281	5.09491	5.10766	5.33737	5.61983
NDEONHPJ_00713	1	738342	739091	-	750	73.2628	-0.703514	0.338875	0.465706	94	76	111	31	51	86	44.2059	55.3486	52.6418	83.3086	130.053	74.0186	5.81115	5.95836	5.9226	6.23204	6.5639	6.15757
NDEONHPJ_00049	1	55972	57006	-	1035	194.181	0.714477	0.325549	0.46651	359	371	674	49	48	177	168.829	270.188	319.645	131.681	122.403	152.341	7.4646	7.83392	7.97648	7.30015	7.25241	7.39031
NDEONHPJ_03426	1	3585138	3585566	-	429	2402.29	0.70827	0.329083	0.467316	4703	4512	8141	648	452	2511	2211.71	3285.96	3860.87	1741.42	1152.63	2161.17	11.1264	11.4518	11.591	10.943	10.6512	11.1082
NDEONHPJ_01292	1	1378930	1379292	+	363	42.2559	-0.586729	0.463369	0.468121	70	40	47	16	37	37	32.9193	29.1308	22.2898	42.998	94.3522	31.8452	5.15663	5.08646	4.92983	5.31858	5.86774	5.14058
NDEONHPJ_00489	1	500252	500602	+	351	91.4648	-0.603576	0.443997	0.468924	110	101	127	47	72	62	51.7303	73.5553	60.2298	126.307	183.604	53.3622	6.04889	6.28535	6.14743	6.66933	6.97267	6.07614
NDEONHPJ_01765	1	1859690	1860169	+	480	44.5647	-0.654499	0.38637	0.469724	76	41	60	12	29	78	35.741	29.8591	28.455	32.2485	73.9517	67.1331	5.28739	5.18349	5.14954	5.25516	5.75703	5.72001
NDEONHPJ_02617	1	2686728	2687726	-	999	126.739	0.689622	0.34677	0.47052	292	225	417	30	23	142	137.321	163.861	197.763	80.6213	58.6513	122.217	7.01892	7.15595	7.31074	6.66295	6.48638	6.9305
NDEONHPJ_03775	2	41450	41776	+	327	81.0383	-0.679146	0.357315	0.471315	96	99	108	48	45	86	45.1465	72.0988	51.2191	128.994	114.753	74.0186	5.90023	6.21003	5.97897	6.62455	6.53658	6.22862
NDEONHPJ_02983	1	3095756	3095944	-	189	27.2541	-0.512289	0.542264	0.472107	32	24	38	17	22	13	15.0488	17.4785	18.0215	45.6854	56.1013	11.1889	4.30683	4.39015	4.39969	4.92183	5.06934	4.19986
NDEONHPJ_00204	1	226731	228275	-	1545	266.16	0.757834	0.269046	0.472895	563	536	798	69	77	211	264.765	390.353	378.452	185.429	196.355	181.604	8.02733	8.3409	8.31599	7.77221	7.81067	7.7486
NDEONHPJ_02035	1	2136419	2138431	-	2013	192.029	-0.685049	0.349235	0.473682	405	144	230	66	115	322	190.462	104.871	109.078	177.367	293.257	277.139	7.5376	7.11287	7.13552	7.48367	7.87419	7.8372
NDEONHPJ_03611	1	3774235	3774702	+	468	239.639	0.678348	0.355991	0.474465	395	557	728	60	55	232	185.759	405.647	345.254	161.243	140.253	199.678	7.6745	8.29922	8.16336	7.58531	7.49401	7.72884
NDEONHPJ_01563	1	1649052	1651598	+	2547	40.9478	0.627171	0.412484	0.475245	85	81	135	11	7	41	39.9735	58.9899	64.0238	29.5611	17.8504	35.2879	5.325	5.59235	5.6582	5.17413	4.97273	5.24784
NDEONHPJ_02247	1	2332380	2333564	+	1185	35.9273	-0.650056	0.387028	0.476022	62	25	57	15	22	52	29.1571	18.2068	27.0323	40.3106	56.1013	44.7554	4.98997	4.74373	4.94476	5.17879	5.38698	5.26479
NDEONHPJ_02217	1	2298415	2299047	-	633	120.879	-0.685038	0.348103	0.476796	217	104	155	69	74	116	102.05	75.7402	73.5088	185.429	188.704	99.839	6.74696	6.54338	6.52015	7.19145	7.20675	6.73257
NDEONHPJ_02159	1	2242905	2243312	+	408	108.661	-0.69477	0.33705	0.477566	167	108	146	51	76	110	78.5361	78.6532	69.2406	137.056	193.804	94.6749	6.48632	6.48965	6.40144	6.88395	7.1588	6.61918
NDEONHPJ_02786	1	2886274	2887608	-	1335	167.332	-0.729272	0.297653	0.478336	325	133	219	68	97	256	152.84	96.86	103.861	182.742	247.356	220.334	7.28466	6.96547	7.00872	7.41643	7.65318	7.56917
NDEONHPJ_02071	1	2171981	2172463	-	483	17.184	0.496102	0.553463	0.479103	64	18	53	5	6	7	30.0977	13.1089	25.1353	13.4369	15.3004	6.02477	4.40034	3.9468	4.29039	3.98401	4.02687	3.69852
NDEONHPJ_03464	1	3618104	3619957	-	1854	2273.05	0.693229	0.33652	0.479866	5566	4106	6821	474	434	2806	2617.56	2990.28	3234.86	1273.82	1106.73	2415.07	11.2277	11.339	11.4061	10.6772	10.5807	11.1615
NDEONHPJ_03066	1	3188709	3189374	-	666	98.8003	0.697761	0.330338	0.480629	219	199	295	18	28	99	102.99	144.926	139.904	48.3728	71.4016	85.2074	6.63493	6.89834	6.87247	6.18559	6.39435	6.49813
NDEONHPJ_01311	1	1397086	1397706	-	621	57.8086	-0.613908	0.420854	0.481389	110	59	50	31	37	59	51.7303	42.968	23.7125	83.3086	94.3522	50.7802	5.71572	5.59505	5.24844	6.03111	6.12531	5.70399
NDEONHPJ_00421	1	443911	444240	+	330	2093.78	0.521663	0.520102	0.482148	5205	4026	6402	273	200	3373	2447.79	2932.02	3036.15	733.654	510.012	2903.08	11.0666	11.2208	11.2513	10.1789	9.96706	11.2121
NDEONHPJ_00142	1	154894	155718	-	825	404.293	0.754667	0.265804	0.482904	832	814	1234	107	108	341	391.27	592.812	585.225	287.549	275.406	293.492	8.60741	8.94579	8.93558	8.38145	8.3509	8.39064
NDEONHPJ_00012	1	13904	14749	-	846	307.177	0.724568	0.29838	0.483658	669	592	931	94	96	184	314.615	431.136	441.527	252.613	244.806	158.365	8.25317	8.50854	8.52938	8.08852	8.06571	7.75916
NDEONHPJ_02032	1	2132575	2134305	-	1731	147.703	-0.708447	0.315431	0.484409	293	122	184	56	78	259	137.791	88.849	87.2621	150.493	198.905	222.916	7.11967	6.81249	6.79716	7.18343	7.39456	7.49782
NDEONHPJ_01373	1	1462186	1463829	+	1644	111.519	-0.594284	0.437911	0.485158	246	77	119	59	79	94	115.688	56.0768	56.4358	158.555	201.455	80.904	6.76237	6.26696	6.26475	6.99076	7.18603	6.50413
NDEONHPJ_03619	1	3782070	3782546	-	477	162.136	-0.631926	0.396286	0.485905	304	134	202	94	108	126	142.964	97.5883	95.7986	252.613	275.406	108.446	7.19219	6.93458	6.92047	7.61815	7.686	7.00242
NDEONHPJ_00909	1	959265	961712	+	2448	947.026	-0.684023	0.339861	0.486649	1716	808	1271	478	652	856	806.993	588.443	602.773	1284.57	1662.64	736.743	9.71945	9.48374	9.50057	10.0948	10.3177	9.64985
NDEONHPJ_00951	1	1013358	1014506	-	1149	707.463	-0.80362	0.211081	0.48739	938	719	1119	363	351	1021	441.119	523.627	530.686	975.517	895.071	878.756	9.08481	9.21004	9.21961	9.70173	9.63033	9.61701
NDEONHPJ_00144	1	156648	156842	+	195	22.0741	-0.555501	0.47704	0.488129	26	24	29	15	12	21	12.2272	17.4785	13.7533	40.3106	30.6007	18.0743	4.07361	4.25287	4.12823	4.6944	4.53358	4.27135
NDEONHPJ_00211	1	235716	236570	+	855	481.018	0.724414	0.294273	0.488867	1575	779	1186	120	98	515	740.685	567.323	562.461	322.485	249.906	443.251	9.2369	9.0131	9.00641	8.58501	8.41369	8.81653
NDEONHPJ_03012	1	3124734	3126155	+	1422	458.54	-0.768041	0.245816	0.489606	682	431	707	247	257	537	320.728	313.885	335.295	663.782	655.365	462.186	8.54067	8.52584	8.5732	9.11046	9.10009	8.8185
NDEONHPJ_00336	1	354565	355539	-	975	138.347	0.73905	0.276208	0.490343	342	263	380	42	40	96	160.834	191.535	180.215	112.87	102.002	82.6254	7.20826	7.34602	7.29848	6.95147	6.88506	6.73366
NDEONHPJ_01195	1	1284878	1285027	+	150	10.713	-0.420976	0.608001	0.49108	8	7	15	11	6	4	3.76221	5.0979	7.11376	29.5611	15.3004	3.44272	2.79853	2.89869	3.00056	3.61884	3.27505	2.81398
NDEONHPJ_01999	1	2098962	2100395	-	1434	81.7938	-0.487196	0.536895	0.491816	56	82	157	27	16	252	26.3355	59.7182	74.4573	72.5591	40.8009	216.892	5.52231	6.01367	6.16876	6.14643	5.8161	7.04383
NDEONHPJ_01825	1	1919667	1920341	-	675	139.839	-0.562326	0.458067	0.492548	299	103	147	69	111	99	140.612	75.0119	69.7148	185.429	283.057	85.2074	7.05576	6.61245	6.56114	7.25983	7.61267	6.69714
NDEONHPJ_00274	1	288120	289781	+	1662	3335.45	0.726963	0.285376	0.493279	9880	5413	9121	754	716	3772	4646.33	3942.13	4325.64	2026.28	1825.84	3246.49	11.9482	11.8098	11.8875	11.2947	11.2212	11.6516
NDEONHPJ_02678	1	2758515	2759333	+	819	17.739	-0.506697	0.514307	0.494007	16	23	22	7	14	20	7.52441	16.7502	10.4335	18.8116	35.7008	17.2136	3.6653	4.02122	3.79255	4.06208	4.40232	4.03465
NDEONHPJ_00007	1	7586	9517	-	1932	618.845	0.77175	0.237626	0.494733	1638	1022	1861	189	141	521	770.312	744.293	882.58	507.914	359.558	448.415	9.42677	9.39812	9.54078	9.09796	8.85219	9.00313
NDEONHPJ_01939	1	2039144	2040130	+	987	28.6193	-0.559077	0.458261	0.495457	40	22	46	19	17	24	18.811	16.022	21.8155	51.0601	43.351	20.6563	4.51618	4.44525	4.59775	5.08967	4.98577	4.57446
NDEONHPJ_00858	1	903195	904052	-	858	98.866	-0.652533	0.360794	0.496178	98	127	147	52	58	113	46.087	92.4904	69.7148	139.744	147.903	97.257	6.07319	6.53383	6.33459	6.83072	6.87607	6.5703
NDEONHPJ_01393	1	1491118	1491552	+	435	65.7443	-0.599495	0.414883	0.496897	52	74	123	33	41	75	24.4543	53.892	58.3328	88.6834	104.552	64.5511	5.37762	5.8457	5.8986	6.17982	6.30366	5.96912
NDEONHPJ_02715	1	2809054	2809455	+	402	76.0382	-0.6065	0.407409	0.497614	81	74	138	35	57	69	38.0923	53.892	65.4466	94.0581	145.353	59.387	5.73335	5.95266	6.08198	6.32909	6.66534	6.01755
NDEONHPJ_01953	1	2052147	2053271	-	1125	199.09	-0.763278	0.244995	0.498327	299	187	310	80	116	302	140.612	136.187	147.018	214.99	295.807	259.926	7.35228	7.33158	7.38402	7.66572	7.91747	7.82011
NDEONHPJ_03663	1	3835560	3836405	+	846	308.516	0.763261	0.244728	0.499039	734	575	909	90	74	262	345.183	418.756	431.094	241.864	188.704	225.498	8.33567	8.49264	8.51761	8.06726	7.89742	8.01158
NDEONHPJ_03333	1	3473804	3475516	+	1713	1806.7	0.722519	0.286161	0.499748	5092	2784	5424	389	414	2027	2394.64	2027.51	2572.34	1045.39	1055.72	1744.6	11.0212	10.8825	11.082	10.3787	10.3854	10.7611
NDEONHPJ_01582	1	1670472	1670768	-	297	75.7154	-0.52075	0.492991	0.500456	79	77	121	42	62	38	37.1518	56.0768	57.3843	112.87	158.104	32.7059	5.67125	5.93476	5.94853	6.4229	6.69803	5.61412
NDEONHPJ_01553	1	1639444	1640151	-	708	65.671	-0.603355	0.407228	0.501162	75	74	98	39	42	54	35.2707	53.892	46.4766	104.808	107.102	46.4768	5.57027	5.84004	5.74039	6.29787	6.3166	5.74559
NDEONHPJ_03780	2	44386	44883	+	498	133.191	-0.71072	0.296955	0.501864	165	126	237	66	79	161	77.5955	91.7621	112.397	177.367	201.455	138.57	6.64187	6.75648	6.89736	7.23381	7.33526	7.05278
NDEONHPJ_00962	1	1024721	1025458	-	738	171.245	-0.672868	0.334316	0.502567	297	185	185	96	100	177	139.672	134.73	87.7364	257.988	255.006	152.341	7.22674	7.2015	6.90763	7.69508	7.68647	7.29154
NDEONHPJ_01961	1	2059174	2059398	-	225	6.57264	-0.419894	0.591894	0.503267	9	4	7	6	2	9	4.23248	2.91308	3.31975	16.1243	5.10012	7.74613	2.41761	2.34449	2.3566	2.8314	2.48733	2.61142
NDEONHPJ_00160	1	176081	176656	+	576	983.78	0.617218	0.390347	0.503964	1372	2306	3150	308	300	571	645.219	1679.39	1493.89	827.712	765.018	491.449	9.56812	10.3428	10.2411	9.7567	9.69685	9.37754
NDEONHPJ_00806	1	849074	850798	+	1725	294.939	-0.681984	0.323862	0.504659	603	239	356	133	190	350	283.576	174.057	168.833	357.421	484.511	301.238	8.13634	7.77995	7.75718	8.31548	8.56701	8.18334
NDEONHPJ_01080	1	1149388	1150536	-	1149	747.186	-0.685999	0.318787	0.505353	1557	575	929	330	478	913	732.22	418.756	440.579	886.834	1218.93	785.802	9.49327	9.0771	9.11172	9.64639	9.91447	9.54962
NDEONHPJ_00024	1	27345	28649	-	1305	366.114	0.711056	0.292217	0.506046	1163	567	971	76	89	401	546.931	412.93	460.497	204.241	226.955	345.133	8.81744	8.58428	8.67352	8.07549	8.14379	8.44267
NDEONHPJ_02946	1	3052311	3052871	-	561	1322.17	0.708666	0.292616	0.506739	2952	2638	3798	284	310	1474	1388.25	1921.18	1801.2	763.215	790.518	1268.64	10.3776	10.648	10.5933	9.92823	9.95248	10.3054
NDEONHPJ_01249	1	1343171	1343944	+	774	82.7684	-0.688288	0.312788	0.50743	138	80	109	39	52	98	64.8981	58.2617	51.6933	104.808	132.603	84.3468	6.16197	6.09282	6.01214	6.49409	6.67254	6.34711
NDEONHPJ_01585	1	1672625	1673869	+	1245	422.487	-0.658307	0.342558	0.508119	855	345	521	138	291	606	402.086	251.253	247.085	370.858	742.067	521.573	8.64432	8.30945	8.29753	8.58374	9.12832	8.85002
NDEONHPJ_00771	1	800994	801251	+	258	1993.92	0.590036	0.41079	0.508805	5733	3461	5366	391	285	2817	2696.09	2520.55	2544.83	1050.76	726.767	2424.54	11.1596	11.1024	11.1106	10.429	10.1882	11.0697
NDEONHPJ_03250	1	3391485	3391844	+	360	97.1092	-0.687696	0.312919	0.509488	139	99	142	57	53	104	65.3684	72.0988	67.3436	153.18	135.153	89.5108	6.28503	6.35335	6.30491	6.89576	6.79989	6.50402
NDEONHPJ_00889	1	936536	937627	-	1092	245.581	-0.72227	0.277272	0.51017	420	238	322	103	159	311	197.516	173.328	152.709	276.8	405.459	267.672	7.74329	7.64949	7.55911	7.99876	8.30894	7.97591
NDEONHPJ_01996	1	2093729	2095639	-	1911	142.549	-0.683534	0.315743	0.51085	184	141	250	59	56	286	86.5308	102.686	118.563	158.555	142.803	246.155	6.76591	6.88457	6.98513	7.19745	7.1214	7.56011
NDEONHPJ_03724	1	3897344	3898699	-	1356	651.149	0.771249	0.22816	0.511527	1717	1190	1769	204	175	464	807.464	866.642	838.949	548.225	446.26	399.356	9.49831	9.55686	9.53007	9.19151	9.04087	8.95766
NDEONHPJ_02572	1	2660366	2660809	-	444	39.1837	0.570724	0.427696	0.512202	146	49	107	10	7	41	68.6603	35.6853	50.7448	26.8738	17.8504	35.2879	5.67864	5.21666	5.45352	5.08872	4.92798	5.2104
NDEONHPJ_01979	1	2076433	2076735	+	303	22.294	-0.493707	0.504291	0.512875	32	15	35	19	10	17	15.0488	10.9241	16.5988	51.0601	25.5006	14.6316	4.15362	4.01992	4.20438	4.83842	4.41844	4.15039
NDEONHPJ_03633	1	3800539	3801249	-	711	127.889	0.701412	0.296746	0.513545	288	249	371	42	29	102	135.439	181.339	175.947	112.87	73.9517	87.7895	7.02085	7.2493	7.22669	6.88981	6.62649	6.71152
NDEONHPJ_00693	1	718736	719104	+	369	99.3121	0.682377	0.313619	0.514216	233	173	318	20	28	98	109.574	125.991	150.812	53.7475	71.4016	84.3468	6.68852	6.79431	6.93959	6.24695	6.40253	6.49847
NDEONHPJ_01114	1	1189412	1189927	+	516	310.429	-0.514365	0.47927	0.514885	669	232	313	158	258	172	314.615	168.959	148.44	424.605	657.915	148.037	8.20007	7.73778	7.64825	8.43857	8.82031	7.65061
NDEONHPJ_03487	1	3643300	3643638	-	339	853.999	0.766119	0.230613	0.515551	2669	1560	1918	226	227	740	1255.17	1136.1	909.613	607.347	578.863	636.904	10.0324	9.94765	9.76478	9.45596	9.42113	9.48829
NDEONHPJ_01485	1	1590010	1591272	+	1263	95.8969	0.620535	0.373849	0.516216	183	164	343	25	35	59	86.0605	119.436	162.668	67.1844	89.2521	50.7802	6.47315	6.71727	6.96816	6.32495	6.50121	6.13264
NDEONHPJ_00327	1	345586	346587	+	1002	38.6601	0.580322	0.412795	0.516878	71	82	121	9	12	31	33.3896	59.7182	57.3843	24.1864	30.6007	26.6811	5.16195	5.5559	5.53188	5.03048	5.13303	5.03733
NDEONHPJ_00840	1	882471	883400	+	930	475.141	-0.684755	0.310018	0.517537	903	427	589	232	305	505	424.659	310.972	279.334	623.471	777.768	434.644	8.76915	8.53747	8.46064	9.07416	9.26086	8.7873
NDEONHPJ_00522	1	532483	533856	-	1374	356.526	-0.673697	0.319209	0.518197	612	318	508	228	185	342	287.809	231.59	240.919	612.722	471.761	294.353	8.27537	8.11744	8.1445	8.88226	8.66227	8.2929
NDEONHPJ_02623	1	2694019	2694741	+	723	30.9839	0.558249	0.431833	0.518854	65	53	108	11	6	24	30.5679	38.5983	51.2191	29.5611	15.3004	20.6563	4.93073	5.07883	5.28247	4.9137	4.6482	4.71572
NDEONHPJ_00111	1	121614	122924	-	1311	564.925	0.627507	0.364107	0.519509	1903	858	1411	120	101	721	894.935	624.856	669.168	322.485	257.556	620.551	9.48505	9.18304	9.23932	8.69241	8.54591	9.17731
NDEONHPJ_02859	1	2968487	2969602	+	1116	366.232	0.636213	0.35552	0.520161	1070	619	987	63	78	473	503.195	450.8	468.085	169.305	198.905	407.102	8.73949	8.64754	8.67915	7.94824	8.04729	8.56448
NDEONHPJ_00895	1	943076	944017	-	942	733.348	-0.683411	0.309019	0.520811	920	860	1092	287	293	1516	432.654	626.313	517.882	771.277	747.167	1304.79	9.08702	9.36055	9.21685	9.52361	9.49845	9.96855
NDEONHPJ_02417	1	2495595	2496098	-	504	35.5948	-0.567202	0.421897	0.52146	60	37	38	23	19	35	28.2166	26.946	18.0215	61.8096	48.4511	30.1238	4.94416	4.92032	4.69728	5.42481	5.26428	4.98659
NDEONHPJ_01170	1	1255399	1256157	-	759	107.569	-0.692517	0.296819	0.52211	190	88	161	44	67	147	89.3524	64.0878	76.3543	118.245	170.854	126.52	6.58118	6.36069	6.47186	6.78021	7.05985	6.83817
NDEONHPJ_02026	1	2128226	2128891	-	666	14.9658	-0.473382	0.50829	0.522758	21	21	12	6	7	29	9.87579	15.2937	5.69101	16.1243	17.8504	24.9598	3.64158	3.84597	3.44593	3.8539	3.8965	4.11726
NDEONHPJ_03793	2	61394	63445	+	2052	810.563	-0.750694	0.240253	0.523404	1447	693	1157	431	422	1040	680.489	504.692	548.708	1158.26	1076.12	895.108	9.49981	9.27904	9.33869	9.92791	9.86629	9.71622
NDEONHPJ_00930	1	982956	983882	-	927	103.454	-0.636923	0.349733	0.524047	120	115	167	67	51	106	56.4331	83.7511	79.1999	180.054	130.053	91.2322	6.23256	6.49663	6.45618	7.06334	6.81025	6.55733
NDEONHPJ_00523	1	533942	535135	-	1194	342.252	-0.715504	0.273588	0.524689	451	396	491	161	211	406	212.094	288.395	232.857	432.667	538.062	349.437	8.03292	8.25716	8.09909	8.57255	8.75347	8.40504
NDEONHPJ_01529	1	1618907	1619275	+	369	54.1869	0.625436	0.360079	0.525329	122	86	187	15	15	44	57.3737	62.6313	88.6849	40.3106	38.2509	37.87	5.78485	5.84549	6.1101	5.57852	5.55016	5.51817
NDEONHPJ_01648	1	1734928	1735224	-	297	52.7289	-0.472829	0.506575	0.525966	116	46	39	8	32	124	54.552	33.5005	18.4958	21.499	81.6019	106.724	5.65299	5.33526	5.01177	5.18272	5.91407	6.16384
NDEONHPJ_01862	1	1958616	1959779	+	1164	85.2927	-0.59447	0.389641	0.526601	106	112	102	53	48	78	49.8492	81.5663	48.3736	142.431	122.403	67.1331	5.99386	6.32799	5.97525	6.73229	6.61593	6.19249
NDEONHPJ_02274	1	2360464	2361090	+	627	118.514	-0.598836	0.385438	0.527234	281	81	127	55	70	155	132.148	58.9899	60.2298	147.806	178.504	133.406	6.9254	6.36879	6.37538	6.9994	7.14715	6.93098
NDEONHPJ_03159	1	3286459	3288051	-	1593	637.528	0.718165	0.269884	0.527865	1764	988	1920	168	135	662	829.567	719.532	910.561	451.479	344.258	569.771	9.50498	9.38743	9.58342	9.03095	8.84369	9.20231
NDEONHPJ_01842	1	1938842	1939216	+	375	46.1674	-0.648883	0.335685	0.528495	61	50	71	24	23	64	28.6868	36.4135	33.6718	64.497	58.6513	55.0836	5.19418	5.34071	5.2892	5.69818	5.63678	5.61265
NDEONHPJ_02002	1	2103201	2103503	+	303	52.6664	-0.574092	0.405351	0.529124	71	69	57	24	37	54	33.3896	50.2507	27.0323	64.497	94.3522	46.4768	5.3653	5.62879	5.24419	5.78287	6.05748	5.57696
NDEONHPJ_02784	1	2883982	2884146	+	165	32.4936	-0.579423	0.398351	0.529754	37	35	54	14	21	41	17.4002	25.4895	25.6095	37.6233	53.5512	35.2879	4.61715	4.82705	4.82632	5.04453	5.2657	5.02296
NDEONHPJ_01415	1	1509972	1510694	-	723	30.8997	-0.590688	0.387646	0.530381	57	28	39	14	17	45	26.8057	20.3916	18.4958	37.6233	43.351	38.7307	4.82054	4.67271	4.61406	5.00781	5.09372	5.05061
NDEONHPJ_03635	1	3803028	3804734	-	1707	1819.74	0.675795	0.306553	0.531006	6707	2488	4275	443	644	1269	3154.14	1811.94	2027.42	1190.51	1642.24	1092.2	11.2612	10.7933	10.8845	10.4731	10.7154	10.4092
NDEONHPJ_01421	1	1517587	1518555	-	969	223.644	-0.718424	0.264532	0.531632	363	204	335	123	122	258	170.71	148.567	158.874	330.547	311.107	222.056	7.57257	7.47519	7.52082	8.08085	8.03195	7.76997
NDEONHPJ_00420	1	443624	443899	+	276	1925.21	0.527464	0.443829	0.532255	4486	3547	5949	362	234	2867	2109.66	2583.18	2821.32	972.83	596.714	2467.57	10.9212	11.0911	11.1672	10.3356	10.0254	11.0521
NDEONHPJ_00193	1	217243	218220	+	978	350.406	0.689401	0.291591	0.532876	997	657	857	73	83	396	468.865	478.474	406.433	196.178	211.655	340.83	8.66241	8.67861	8.54504	8.01709	8.06558	8.40492
NDEONHPJ_02579	1	2663748	2664950	-	1203	56.5732	0.601156	0.374096	0.533496	170	85	170	11	12	66	79.9469	61.903	80.6226	29.5611	30.6007	56.805	6.06043	5.86985	6.06681	5.47318	5.48455	5.80999
NDEONHPJ_03851	2	121002	121226	-	225	11.6599	-0.422428	0.541577	0.534113	16	5	19	9	7	9	7.52441	3.64135	9.01076	24.1864	17.8504	7.74613	3.20668	3.0149	3.27946	3.6879	3.54113	3.22854
NDEONHPJ_03626	1	3788429	3789655	-	1227	62.7811	0.623152	0.353088	0.534728	133	138	164	20	16	48	62.5467	100.501	77.7771	53.7475	40.8009	41.3127	5.95089	6.30328	6.10946	5.85822	5.70775	5.6845
NDEONHPJ_00127	1	140714	141724	-	1011	51.75	0.627073	0.3494	0.535341	158	83	137	17	10	46	74.3036	60.4465	64.9723	45.6854	25.5006	39.5913	5.94354	5.78882	5.84328	5.60861	5.3295	5.51074
NDEONHPJ_00201	1	223606	224301	-	696	181.528	0.587727	0.386147	0.535952	286	349	658	62	34	157	134.499	254.166	312.057	166.617	86.702	135.127	7.23976	7.73119	7.90548	7.39865	6.98054	7.24509
NDEONHPJ_03913	4	8705	9403	+	699	649.502	-0.626733	0.349236	0.536561	783	703	1084	417	355	554	368.226	511.974	514.088	1120.64	905.271	476.817	8.87575	9.11627	9.11912	9.75478	9.57155	9.0631
NDEONHPJ_01319	1	1404940	1405650	+	711	120.923	-0.573045	0.399085	0.537168	275	86	139	36	82	188	129.326	62.6313	65.9208	96.7455	209.105	161.808	6.91794	6.41628	6.44292	6.71128	7.28474	7.09182
NDEONHPJ_03682	1	3854213	3855013	+	801	39.8677	0.602679	0.371101	0.537773	100	66	126	11	9	37	47.0276	48.0659	59.7556	29.5611	22.9505	31.8452	5.42274	5.43523	5.59471	5.15986	5.04921	5.17437
NDEONHPJ_00418	1	442454	442774	+	321	1838.63	0.627579	0.346797	0.538377	4398	3167	5691	403	336	2345	2068.27	2306.43	2698.96	1083.01	856.82	2018.3	10.9024	10.9928	11.1266	10.4074	10.2472	10.8822
NDEONHPJ_02513	1	2593178	2594560	+	1383	24.9052	0.450989	0.50996	0.53898	116	19	66	8	5	18	54.552	13.8371	31.3005	21.499	12.7503	15.4923	5.13455	4.29195	4.73654	4.51948	4.33055	4.34741
NDEONHPJ_02684	1	2764475	2764669	-	195	58.3191	-0.461937	0.499517	0.539581	39	68	100	41	38	32	18.3408	49.5224	47.4251	110.182	96.9022	27.5418	5.0706	5.64307	5.61325	6.20316	6.10478	5.29281
NDEONHPJ_01113	1	1187707	1189110	+	1404	50.6801	-0.637396	0.336273	0.54018	62	54	85	24	28	69	29.1571	39.3266	40.3113	64.497	71.4016	59.387	5.27946	5.46255	5.47529	5.77465	5.84536	5.73627
NDEONHPJ_01622	1	1709901	1710344	-	444	220.218	-0.516656	0.447799	0.540777	463	163	258	124	163	132	217.738	118.708	122.357	333.235	415.66	113.61	7.69954	7.2597	7.27721	8.03522	8.22539	7.23241
NDEONHPJ_01624	1	1713172	1713387	-	216	22.5401	-0.424644	0.532367	0.541373	20	26	27	16	17	9	9.40552	18.935	12.8048	42.998	43.351	7.74613	3.89806	4.23755	4.03315	4.68212	4.69312	3.86141
NDEONHPJ_00121	1	134838	135494	-	657	113.093	-0.517678	0.445809	0.541967	160	108	170	72	78	60	75.2441	78.6532	80.6226	193.491	198.905	51.6409	6.45217	6.48484	6.49973	7.15287	7.17742	6.22195
NDEONHPJ_01448	1	1548721	1549833	+	1113	38.808	-0.524848	0.439058	0.542559	47	43	55	25	24	29	22.103	31.3156	26.0838	67.1844	61.2014	24.9598	4.86286	5.06774	4.95572	5.5444	5.48152	4.94031
NDEONHPJ_03711	1	3884821	3886194	+	1374	471.337	0.669566	0.304721	0.54315	1516	715	1227	95	115	539	712.938	520.714	581.905	255.301	293.257	463.907	9.19269	8.93119	9.02213	8.41316	8.50465	8.83917
NDEONHPJ_00367	1	388617	388928	+	312	66.2098	-0.509585	0.449492	0.543741	77	56	125	34	52	43	36.2112	40.7832	59.2813	91.3708	132.603	37.0093	5.57129	5.64914	5.89204	6.18357	6.47575	5.59489
NDEONHPJ_02184	1	2266932	2267831	+	900	27.8161	-0.568722	0.394786	0.54433	43	22	48	15	13	40	20.2219	16.022	22.764	40.3106	33.1508	34.4272	4.56988	4.46135	4.63601	4.95072	4.8404	4.8859
NDEONHPJ_01135	1	1215861	1216016	+	156	5.82293	-0.37863	0.568493	0.544918	3	4	10	2	5	9	1.41083	2.91308	4.74251	5.37475	12.7503	7.74613	2.0795	2.2074	2.3177	2.3485	2.59431	2.476
NDEONHPJ_01255	1	1347211	1347456	-	246	104.999	-0.597905	0.367556	0.545504	109	101	209	64	55	109	51.2601	73.5553	99.1184	171.992	140.253	93.8143	6.18318	6.41718	6.62599	7.03511	6.8763	6.58625
NDEONHPJ_00446	1	457840	458130	+	291	28.1298	-0.474056	0.478711	0.546089	24	29	50	14	22	22	11.2866	21.1199	23.7125	37.6233	56.1013	18.935	4.24315	4.55282	4.61612	4.86418	5.12938	4.4982
NDEONHPJ_02493	1	2578878	2579093	-	216	121.068	-0.522185	0.434508	0.546673	148	110	218	80	77	72	69.6008	80.1098	103.387	214.99	196.355	61.969	6.45692	6.55359	6.73162	7.29023	7.21654	6.39088
NDEONHPJ_03488	1	3643918	3644145	+	228	104.223	-0.612481	0.352222	0.547255	133	112	165	55	68	95	62.5467	81.5663	78.2513	147.806	173.404	81.7647	6.303	6.48329	6.45282	6.91135	7.03904	6.48576
NDEONHPJ_02037	1	2140292	2142076	-	1785	118.961	-0.696219	0.275973	0.547835	211	116	153	63	58	163	99.2282	84.4794	72.5603	169.305	147.903	140.291	6.73251	6.62218	6.51804	7.12471	7.02204	6.99031
NDEONHPJ_02896	1	3005829	3007019	-	1191	1729.18	0.707811	0.264219	0.548415	4243	3818	3924	416	447	1720	1995.38	2780.54	1860.96	1117.95	1139.88	1480.37	10.8446	11.115	10.7882	10.4066	10.4197	10.6084
NDEONHPJ_02547	1	2632926	2633243	-	318	56.0946	-0.497212	0.454636	0.548993	59	68	80	37	36	35	27.7463	49.5224	37.94	99.4329	91.8021	30.1238	5.28129	5.64134	5.46617	6.11849	6.06001	5.34041
NDEONHPJ_01341	1	1428106	1429656	+	1551	202.76	-0.646906	0.318765	0.549569	387	205	228	71	128	302	181.997	149.296	108.129	190.804	326.407	259.926	7.5467	7.40204	7.1795	7.58295	8.00405	7.8253
NDEONHPJ_00164	1	180490	181956	+	1467	3283.91	0.68047	0.288263	0.550144	8852	5580	9198	716	734	3856	4162.88	4063.75	4362.16	1924.16	1871.74	3318.79	11.8473	11.8271	11.8868	11.2484	11.2288	11.6609
NDEONHPJ_02893	1	3003068	3003523	-	456	173.885	-0.687617	0.281209	0.550717	329	154	227	93	90	220	154.721	112.154	107.655	249.926	229.505	189.35	7.32395	7.09594	7.06564	7.68945	7.62215	7.47763
NDEONHPJ_03751	2	17811	18080	-	270	250.399	-0.70475	0.265223	0.551289	436	219	368	121	149	300	205.04	159.491	174.524	325.172	379.959	258.204	7.78752	7.60854	7.67014	8.14156	8.26931	7.96332
NDEONHPJ_03681	1	3853402	3854199	+	798	59.7789	0.50519	0.444351	0.55186	235	86	135	12	8	80	110.515	62.6313	64.0238	32.2485	20.4005	68.8545	6.33707	5.89951	5.91633	5.53626	5.35557	5.9662
NDEONHPJ_02834	1	2939892	2941364	+	1473	243.766	0.54276	0.409935	0.552429	1104	313	412	66	49	253	519.185	227.949	195.391	177.367	124.953	217.752	8.51536	7.82547	7.70855	7.64596	7.41853	7.79055
NDEONHPJ_02791	1	2895753	2896598	-	846	8.59922	0.405813	0.529369	0.552998	30	17	22	1	2	8	14.1083	12.3806	10.4335	2.68738	5.10012	6.88545	3.37315	3.30125	3.23045	2.97563	3.04935	3.07906
NDEONHPJ_03421	1	3574525	3578718	-	4194	10154.4	0.539972	0.40953	0.553566	27222	17085	28976	1739	1649	15176	12801.9	12442.5	13741.9	4673.35	4205.05	13061.7	13.4483	13.4242	13.5086	12.6783	12.6082	13.4653
NDEONHPJ_00065	1	70374	71429	+	1056	2300.68	0.618471	0.33928	0.554133	5221	4410	6602	940	528	1317	2455.31	3211.67	3131	2526.13	1346.43	1133.52	11.1842	11.4083	11.3868	11.207	10.7267	10.6052
NDEONHPJ_02585	1	2668204	2669730	-	1527	40.6603	0.557523	0.39334	0.554697	146	53	105	11	10	37	68.6603	38.5983	49.7963	29.5611	25.5006	31.8452	5.70905	5.29985	5.47197	5.17082	5.10338	5.18414
NDEONHPJ_00425	1	445605	445862	+	258	2702.53	0.466138	0.473217	0.555261	8276	4143	7856	401	285	4387	3892	3017.23	3725.71	1077.64	726.767	3775.81	11.6238	11.4068	11.5859	10.6407	10.4017	11.5973
NDEONHPJ_00255	1	268676	269407	-	732	389.161	0.607024	0.348265	0.555823	1168	630	1031	60	102	484	549.282	458.811	488.952	161.243	260.106	416.57	8.85199	8.70211	8.75481	7.97147	8.27439	8.62405
NDEONHPJ_01652	1	1738071	1738265	-	195	6.17556	-0.364145	0.562666	0.556383	5	5	6	7	2	5	2.35138	3.64135	2.8455	18.8116	5.10012	4.30341	2.11764	2.22189	2.15579	2.7404	2.30775	2.26514
NDEONHPJ_01551	1	1637302	1638594	-	1293	131.011	0.619798	0.336284	0.556942	371	219	341	48	40	69	174.472	159.491	161.719	128.994	102.002	59.387	7.23105	7.15808	7.17033	6.99436	6.83541	6.48184
NDEONHPJ_02951	1	3055992	3056915	+	924	700.677	0.610482	0.343608	0.557499	1946	1136	1995	145	134	911	915.157	827.316	946.13	389.669	341.708	784.081	9.63617	9.55201	9.66417	8.98771	8.90051	9.50796
NDEONHPJ_03122	1	3245978	3246298	-	321	2159.22	0.735792	0.232932	0.558055	5643	3760	6113	562	501	2180	2653.77	2738.3	2899.09	1510.31	1277.58	1876.29	11.2214	11.2475	11.2956	10.7786	10.6581	10.942
NDEONHPJ_00064	1	69382	69852	-	471	44.2747	0.547117	0.399268	0.55861	103	68	147	18	10	28	48.4384	49.5224	69.7148	48.3728	25.5006	24.0991	5.50764	5.52112	5.77331	5.49462	5.17074	5.09425
NDEONHPJ_00102	1	111677	112531	+	855	453.273	0.700112	0.264385	0.559162	1235	755	1289	112	101	487	580.791	549.844	611.309	300.986	257.556	419.152	9.00137	8.95582	9.04401	8.50004	8.39435	8.73958
NDEONHPJ_02789	1	2890971	2894657	+	3687	129.945	0.620294	0.333522	0.559713	270	243	417	26	33	144	126.974	176.97	197.763	69.8718	84.1519	123.938	6.98022	7.23746	7.32996	6.60689	6.71155	6.96223
NDEONHPJ_01326	1	1411616	1412182	+	567	28.4042	-0.512707	0.427948	0.560263	42	26	43	10	23	30	19.7516	18.935	20.3928	26.8738	58.6513	25.8204	4.54943	4.53398	4.56696	4.72437	5.19734	4.70374
NDEONHPJ_01625	1	1713578	1714042	-	465	76.3535	-0.566011	0.380714	0.560812	113	80	107	46	47	61	53.1412	58.2617	50.7448	123.619	119.853	52.5016	5.95097	6.01447	5.921	6.54336	6.5212	5.9485
NDEONHPJ_01365	1	1454256	1454678	-	423	156.281	0.586689	0.362494	0.561358	363	294	464	25	37	199	170.71	214.112	220.052	67.1844	94.3522	171.276	7.32576	7.50528	7.52927	6.73379	6.92043	7.32731
NDEONHPJ_00417	1	441855	442457	+	603	3401.09	0.513357	0.426514	0.561903	7810	6070	10646	625	468	5102	3672.85	4420.6	5048.87	1679.61	1193.43	4391.2	11.7344	11.8895	12.0039	11.1431	10.9206	11.8838
NDEONHPJ_00960	1	1021001	1022650	-	1650	677.726	-0.677808	0.281977	0.562447	1396	564	859	295	319	1145	656.505	410.745	407.381	792.776	813.469	985.48	9.35123	9.00057	8.99394	9.50111	9.52221	9.68452
NDEONHPJ_02033	1	2134318	2135460	-	1143	120.653	-0.53688	0.403769	0.56299	274	92	138	32	65	245	128.856	67.0009	65.4466	85.996	165.754	210.867	6.91369	6.45638	6.43671	6.63485	7.09644	7.3086
NDEONHPJ_03026	1	3147634	3148185	-	552	78.3538	-0.665312	0.29179	0.563531	112	81	121	43	39	100	52.6709	58.9899	57.3843	115.557	99.4523	86.0681	5.98846	6.06555	6.04453	6.53165	6.42242	6.32839
NDEONHPJ_00149	1	162169	163617	+	1449	1271.56	0.663925	0.29251	0.564072	3923	1852	3524	304	276	1445	1844.89	1348.76	1671.26	816.962	703.816	1243.68	10.5924	10.3313	10.5085	9.94971	9.84529	10.2662
NDEONHPJ_01636	1	1726710	1727033	+	324	40.8607	-0.584246	0.359942	0.564612	51	40	73	22	21	52	23.9841	29.1308	34.6203	59.1223	53.5512	44.7554	4.98877	5.10452	5.20515	5.53395	5.47104	5.37168
NDEONHPJ_00427	1	446333	446650	+	318	1862.5	0.583805	0.360297	0.565151	3805	3319	6161	426	336	2376	1789.4	2417.13	2921.86	1144.82	856.82	2044.98	10.7905	11.0375	11.2004	10.4531	10.254	10.8984
NDEONHPJ_01518	1	1611416	1612867	+	1452	168.653	0.605901	0.339975	0.565689	313	262	646	47	46	144	147.196	190.807	306.366	126.307	117.303	123.938	7.26572	7.46369	7.85621	7.16607	7.11707	7.14322
NDEONHPJ_02156	1	2240530	2241276	-	747	27.5366	-0.516063	0.417004	0.566226	34	29	44	11	20	31	15.9894	21.1199	20.867	29.5611	51.0012	26.6811	4.42223	4.5725	4.56169	4.75104	5.07951	4.70438
NDEONHPJ_03616	1	3779002	3779667	-	666	70.248	0.581131	0.35988	0.566762	132	150	201	22	21	49	62.0764	109.241	95.3244	59.1223	53.5512	42.1734	6.02491	6.44329	6.33978	6.0037	5.94555	5.78323
NDEONHPJ_01899	1	1996565	1996732	+	168	8.32062	-0.381876	0.527251	0.5673	7	6	14	5	6	8	3.29193	4.36962	6.63951	13.4369	15.3004	6.88545	2.61695	2.70075	2.82057	3.04005	3.09749	2.83587
NDEONHPJ_03886	3	466	822	+	357	436.729	0.715171	0.242221	0.567836	1265	672	1245	100	122	425	594.899	489.398	590.442	268.738	311.107	365.79	9.00064	8.83987	8.99435	8.39767	8.49798	8.61274
NDEONHPJ_00426	1	445955	446323	+	369	2795.94	0.607131	0.333664	0.568372	5742	5206	8799	715	519	3330	2700.32	3791.38	4172.93	1921.47	1323.48	2866.07	11.3862	11.6662	11.7486	11.125	10.8629	11.4341
NDEONHPJ_03404	1	3556973	3559894	-	2922	471.046	-0.651232	0.296154	0.568905	645	492	768	230	304	473	303.328	358.309	364.224	618.096	775.218	407.102	8.51627	8.6383	8.65001	9.06487	9.25598	8.73464
NDEONHPJ_00583	1	594306	595334	-	1029	155.631	-0.674665	0.276067	0.569437	198	170	264	66	71	271	93.1146	123.806	125.202	177.367	181.054	233.245	6.88928	7.0876	7.09454	7.35065	7.36657	7.57619
NDEONHPJ_03646	1	3816823	3817857	-	1035	1274.61	-0.638645	0.306382	0.569968	2081	1170	2006	671	806	1170	978.644	852.077	951.347	1803.23	2055.35	1007	10.0771	9.97424	10.0557	10.5683	10.6808	10.099
NDEONHPJ_02307	1	2387831	2388670	-	840	186.869	-0.47834	0.441879	0.570497	502	114	163	56	127	291	236.079	83.0229	77.3028	150.493	323.857	250.458	7.66299	6.90945	6.8604	7.3158	7.91362	7.70947
NDEONHPJ_00793	1	821352	823187	+	1836	2976.69	0.522671	0.404137	0.571025	9425	4704	7528	480	533	4395	4432.35	3425.79	3570.16	1289.94	1359.18	3782.69	11.821	11.602	11.6365	10.873	10.9074	11.685
NDEONHPJ_03186	1	3319615	3320049	-	435	317.725	-0.688077	0.263997	0.571551	551	295	466	113	171	548	259.122	214.84	221.001	303.673	436.06	471.653	8.12917	7.99341	8.01242	8.25026	8.53549	8.6063
NDEONHPJ_00561	1	572405	572665	-	261	31.912	-0.470633	0.447939	0.572075	25	31	67	19	18	33	11.7569	22.5764	31.7748	51.0601	45.9011	28.4025	4.3978	4.72013	4.92166	5.19182	5.12547	4.85155
NDEONHPJ_00040	1	48578	49768	-	1191	121.049	0.543081	0.386484	0.572597	329	204	351	23	20	167	154.721	148.567	166.462	61.8096	51.0012	143.734	7.07815	7.04448	7.13687	6.47207	6.37248	7.01795
NDEONHPJ_03406	1	3560772	3561488	+	717	46.0747	-0.470859	0.447424	0.573118	39	62	72	34	11	69	18.3408	45.1528	34.146	91.3708	28.0506	59.387	4.91429	5.43906	5.25704	5.91339	5.18635	5.62945
NDEONHPJ_00294	1	307955	308287	+	333	207.3	0.663757	0.284263	0.573638	434	431	574	65	52	170	204.1	313.885	272.22	174.679	132.603	146.316	7.66144	8.00668	7.89007	7.54904	7.36375	7.41786
NDEONHPJ_03422	1	3578805	3582893	-	4089	7675.71	0.586703	0.34913	0.574155	20245	12891	21760	1579	1452	10317	9520.74	9388.14	10319.7	4243.37	3702.69	8879.65	13.0459	13.0341	13.114	12.4203	12.3261	12.9876
NDEONHPJ_02814	1	2920658	2921725	-	1068	73.5146	0.613809	0.326026	0.574672	160	149	201	24	19	57	75.2441	108.512	95.3244	64.497	48.4511	49.0588	6.20047	6.46917	6.37459	6.10113	5.94037	5.92207
NDEONHPJ_02639	1	2712643	2713101	-	459	36.1912	-0.554447	0.373828	0.575189	53	42	47	21	18	43	24.9246	30.5874	22.2898	56.4349	45.9011	37.0093	4.90459	5.0281	4.84262	5.39535	5.26471	5.14601
NDEONHPJ_03074	1	3197167	3197502	-	336	112.469	-0.601042	0.333977	0.575705	182	102	175	61	70	104	85.5902	74.2836	82.9939	163.93	178.504	89.5108	6.57589	6.48223	6.55451	7.04989	7.11872	6.60949
NDEONHPJ_00613	1	628359	628841	-	483	79.3289	-0.500389	0.417815	0.57622	115	80	117	55	46	50	54.0817	58.2617	55.4873	147.806	117.303	43.0341	5.97603	6.0281	5.99304	6.69961	6.51828	5.8416
NDEONHPJ_00954	1	1015290	1015709	-	420	23.7854	-0.427287	0.478704	0.576733	18	30	36	18	12	19	8.46497	21.8481	17.073	48.3728	30.6007	16.3529	3.96686	4.41639	4.2791	4.86236	4.58106	4.26536
NDEONHPJ_00554	1	562647	563567	+	921	201.972	-0.68682	0.260679	0.577246	362	196	272	79	113	313	170.24	142.741	128.996	212.303	288.157	269.393	7.50318	7.3771	7.30486	7.66834	7.90734	7.8603
NDEONHPJ_03016	1	3129555	3132389	+	2835	7528.94	0.530976	0.38977	0.577759	27248	10015	18112	1290	1576	10446	12814.1	7293.63	8589.63	3466.71	4018.89	8990.68	13.2808	12.8035	12.9372	12.2532	12.3544	12.9752
NDEONHPJ_01767	1	1860816	1861673	+	858	53.4847	-0.552055	0.372131	0.578269	63	67	78	25	35	57	29.6274	48.7941	36.9915	67.1844	89.2521	49.0588	5.31993	5.63172	5.45155	5.83396	6.03757	5.63549
NDEONHPJ_00466	1	476938	478185	-	1248	735.529	-0.703471	0.246233	0.578778	1230	792	942	365	415	897	578.439	576.79	446.744	980.892	1058.27	772.031	9.31147	9.30962	9.12253	9.73047	9.79439	9.53633
NDEONHPJ_03234	1	3371832	3373166	-	1335	2183.54	0.610939	0.322671	0.579286	5375	3800	6363	449	468	2775	2527.73	2767.43	3017.66	1206.63	1193.43	2388.39	11.1794	11.2547	11.3281	10.6161	10.6083	11.1327
NDEONHPJ_02977	1	3088838	3089431	-	594	674.394	-0.665924	0.276744	0.579793	1134	675	945	344	410	701	533.293	491.583	448.167	924.457	1045.52	603.338	9.18684	9.12633	9.05812	9.62438	9.72878	9.28158
NDEONHPJ_00429	1	447212	447517	+	306	2036.19	0.496039	0.417351	0.580298	5291	3489	5902	368	287	3100	2488.23	2540.94	2799.03	988.954	731.867	2668.11	11.0998	11.1173	11.1997	10.3979	10.2036	11.1586
NDEONHPJ_00961	1	1022647	1024737	-	2091	887.898	-0.696007	0.251594	0.580802	1698	844	1113	372	458	1416	798.528	614.661	527.841	999.704	1167.93	1218.72	9.68614	9.48849	9.37852	9.86414	9.992	10.0295
NDEONHPJ_01890	1	1987277	1988062	-	786	4.39258	-0.340141	0.544773	0.581305	2	3	7	2	3	8	0.940552	2.18481	3.31975	5.37475	7.65018	6.88545	1.71634	1.8299	1.90227	1.9944	2.0781	2.10719
NDEONHPJ_01165	1	1253567	1254010	-	444	123.021	-0.472907	0.433742	0.581807	93	147	233	91	57	101	43.7357	107.056	110.5	244.551	145.353	86.9288	6.18932	6.76804	6.79124	7.40921	6.98965	6.62129
NDEONHPJ_00143	1	155757	156407	+	651	264.719	0.648217	0.289432	0.582308	506	505	849	70	74	236	237.96	367.777	402.639	188.116	188.704	203.121	7.9426	8.28881	8.3657	7.77908	7.7806	7.82579
NDEONHPJ_03844	2	111590	112009	+	420	5038.94	0.537719	0.38011	0.582808	15832	7656	13011	1077	815	7052	7445.41	5575.64	6170.47	2894.3	2078.3	6069.52	12.581	12.3365	12.4208	11.8324	11.6075	12.4069
NDEONHPJ_00538	1	548460	548627	-	168	261.852	-0.538693	0.379303	0.583306	363	337	323	149	169	198	170.71	245.427	153.183	400.419	430.96	170.415	7.66384	7.93292	7.58845	8.32093	8.38361	7.66498
NDEONHPJ_00581	1	592342	593475	-	1134	329.93	0.639212	0.296507	0.583802	854	572	926	109	59	324	401.616	416.571	439.156	292.924	150.453	278.861	8.49819	8.52753	8.57178	8.25057	7.80545	8.21182
NDEONHPJ_02099	1	2185343	2186302	-	960	120.486	0.53325	0.382936	0.584298	271	192	395	37	48	54	127.445	139.828	187.329	99.4329	122.403	46.4768	6.91974	6.99018	7.22706	6.74416	6.88565	6.2649
NDEONHPJ_03303	1	3444013	3444912	+	900	626.559	-0.724285	0.22559	0.584793	1034	613	904	311	349	781	486.265	446.43	428.723	835.774	889.97	672.192	9.07209	9.00916	8.97903	9.49979	9.55252	9.32381
NDEONHPJ_01649	1	1735228	1735329	-	102	14.996	-0.360712	0.518755	0.585289	37	11	3	6	10	25	17.4002	8.01098	1.42275	16.1243	25.5006	21.517	3.85991	3.50443	3.11313	3.7834	4.00215	3.96995
NDEONHPJ_01025	1	1083135	1084040	-	906	145.452	-0.554803	0.361017	0.585784	201	170	208	63	108	129	94.5255	123.806	98.6441	169.305	275.406	111.028	6.82669	7.01873	6.85602	7.24803	7.64149	6.9412
NDEONHPJ_01038	1	1100777	1101268	-	492	98.7146	-0.44959	0.446012	0.586278	229	70	103	35	87	80	107.693	50.979	48.8478	94.0581	221.855	68.8545	6.609	6.0934	6.06094	6.50166	7.17584	6.28676
NDEONHPJ_00857	1	902755	903195	-	441	68.3447	-0.580923	0.339294	0.58677	86	69	121	39	37	73	40.4437	50.2507	57.3843	104.808	94.3522	62.8297	5.70785	5.84785	5.93344	6.34896	6.27296	5.9967
NDEONHPJ_00128	1	141924	143081	+	1158	63.0545	0.590923	0.331145	0.587261	145	114	192	14	17	64	68.19	83.0229	91.0561	37.6233	43.351	55.0836	6.02291	6.16371	6.23484	5.68864	5.75474	5.87704
NDEONHPJ_03512	1	3668767	3670986	-	2220	2521.54	0.716437	0.229377	0.587751	7902	3850	6557	605	705	2412	3716.12	2803.84	3109.66	1625.86	1797.79	2075.96	11.5998	11.3634	11.449	10.9436	11.017	11.1249
NDEONHPJ_00419	1	442786	443610	+	825	6701.83	0.443519	0.449708	0.588239	15775	11258	21943	990	826	10945	7418.6	8198.87	10406.5	2660.5	2106.35	9420.16	12.7158	12.7998	13.0058	11.9511	11.8043	12.9187
NDEONHPJ_01549	1	1636656	1636826	+	171	30.3411	0.485126	0.415859	0.588726	70	52	103	6	6	36	32.9193	37.8701	48.8478	16.1243	15.3004	30.9845	4.97232	5.06068	5.24215	4.66322	4.64228	4.93328
NDEONHPJ_01710	1	1801269	1801793	-	525	51.4436	-0.576323	0.34165	0.589212	75	42	97	29	24	67	35.2707	30.5874	46.0023	77.9339	61.2014	57.6656	5.40319	5.32657	5.57307	5.91666	5.75349	5.72663
NDEONHPJ_01276	1	1365428	1366309	-	882	92.2864	-0.638853	0.290972	0.589697	144	91	141	54	44	111	67.7197	66.2726	66.8693	145.118	112.203	95.5356	6.27841	6.26677	6.26993	6.82462	6.63172	6.52204
NDEONHPJ_03484	1	3640127	3641212	-	1086	660.319	0.579104	0.338812	0.590181	1655	1109	1953	111	166	846	778.307	807.652	926.211	298.299	423.31	728.136	9.46708	9.49732	9.61248	8.77075	9.0024	9.41233
NDEONHPJ_03552	1	3710398	3710817	-	420	1652.48	0.505941	0.397654	0.590663	4705	2803	4343	270	293	2473	2212.65	2041.34	2059.67	725.591	747.167	2128.46	10.8823	10.8141	10.8217	10.0402	10.059	10.8492
NDEONHPJ_01749	1	1843803	1844822	-	1020	78.7091	-0.646403	0.284115	0.591144	123	83	117	41	33	121	57.8439	60.4465	55.4873	110.182	84.1519	104.142	6.05836	6.09024	6.03103	6.50428	6.31443	6.47943
NDEONHPJ_02562	1	2650674	2651096	-	423	17.2682	0.388581	0.490174	0.591625	24	39	66	1	6	17	11.2866	28.4026	31.3005	2.68738	15.3004	14.6316	3.88611	4.37907	4.45356	3.71604	4.04363	4.01181
NDEONHPJ_00157	1	170703	173420	+	2718	10748.6	0.547602	0.360037	0.592106	36746	15270	25898	2117	2218	14480	17280.8	11120.7	12282.1	5689.17	5656.03	12462.7	13.7519	13.379	13.4605	12.8718	12.8677	13.4726
NDEONHPJ_02807	1	2914237	2915031	-	795	31.8839	-0.477745	0.415589	0.592587	46	28	54	25	10	36	21.6327	20.3916	25.6095	67.1844	25.5006	30.9845	4.69824	4.67382	4.79501	5.39189	4.81095	4.91087
NDEONHPJ_01773	1	1865713	1867002	-	1290	22.2685	-0.409305	0.469392	0.593066	25	12	50	12	16	19	11.7569	8.73925	23.7125	32.2485	40.8009	16.3529	4.04688	3.94832	4.41738	4.55208	4.69959	4.21311
NDEONHPJ_02852	1	2960195	2960797	-	603	132.356	-0.488186	0.406517	0.593543	91	175	247	64	82	146	42.7951	127.447	117.14	171.992	209.105	125.659	6.26107	6.9656	6.90274	7.18584	7.34246	6.95494
NDEONHPJ_03714	1	3888565	3889521	+	957	274.087	0.696467	0.240999	0.59402	633	493	814	75	81	225	297.685	359.037	386.04	201.553	206.555	193.653	8.14494	8.29556	8.3564	7.85789	7.87432	7.82213
NDEONHPJ_00823	1	865576	865941	-	366	48.3325	-0.479379	0.412648	0.594495	59	50	81	25	35	36	27.7463	36.4135	38.4143	67.1844	89.2521	30.9845	5.17885	5.34524	5.37624	5.7322	5.94192	5.2522
NDEONHPJ_01449	1	1550013	1550144	+	132	33.7736	-0.362176	0.505485	0.59497	72	25	20	30	20	11	33.8599	18.2068	9.48501	80.6213	51.0012	9.46749	4.90582	4.53841	4.23396	5.47416	5.1345	4.27394
NDEONHPJ_00566	1	578660	579172	-	513	323.834	-0.591121	0.322554	0.595444	452	342	529	154	220	297	212.565	249.069	250.879	413.856	561.013	255.622	7.98806	8.10382	8.10852	8.4958	8.75116	8.12332
NDEONHPJ_00437	1	451349	451465	+	117	545.266	0.577753	0.333023	0.595917	1244	916	1727	128	105	684	585.023	667.096	819.031	343.984	267.756	588.706	9.1154	9.22215	9.39517	8.71927	8.55236	9.12016
NDEONHPJ_00565	1	578103	578432	+	330	180.116	-0.635308	0.287099	0.596389	277	172	292	102	98	189	130.266	125.263	138.481	274.112	249.906	162.669	7.22299	7.19722	7.26674	7.78701	7.7129	7.38569
NDEONHPJ_02709	1	2804774	2805175	-	402	75.141	-0.47784	0.409847	0.59686	83	70	150	56	34	61	39.0329	50.979	71.1376	150.493	86.702	52.5016	5.73328	5.90317	6.12841	6.67943	6.2591	5.92368
NDEONHPJ_02101	1	2187705	2188724	-	1020	120.675	-0.524677	0.372351	0.597331	246	103	153	54	87	109	115.688	75.0119	72.5603	145.118	221.855	93.8143	6.8357	6.53285	6.50738	6.99788	7.33691	6.68497
NDEONHPJ_01523	1	1615273	1616040	+	768	196.732	0.529037	0.368306	0.597801	432	275	732	47	37	243	203.159	200.274	347.151	126.307	94.3522	209.146	7.61007	7.59865	8.05043	7.27828	7.10172	7.63206
NDEONHPJ_03590	1	3743403	3747053	-	3651	243.068	0.652155	0.271984	0.598269	562	416	756	65	57	247	264.295	302.961	358.533	174.679	145.353	212.588	7.97051	8.07921	8.21905	7.66897	7.54791	7.8031
NDEONHPJ_03362	1	3513019	3513792	+	774	316.162	0.683154	0.247568	0.598737	928	496	861	74	86	317	436.416	361.222	408.33	198.866	219.305	272.836	8.54573	8.39041	8.49059	7.95492	8.01997	8.17226
NDEONHPJ_00183	1	199921	200688	-	768	815.384	-0.432374	0.443422	0.599203	2324	493	599	331	601	853	1092.92	359.037	284.076	889.521	1532.59	734.161	9.83531	8.9862	8.83504	9.66059	10.1276	9.50731
NDEONHPJ_02115	1	2200229	2200930	-	702	42.2574	-0.561274	0.341631	0.599668	69	49	54	20	21	61	32.449	35.6853	25.6095	53.7475	53.5512	52.5016	5.20034	5.2616	5.06226	5.50924	5.50842	5.51529
NDEONHPJ_01612	1	1698288	1698581	+	294	49.7293	-0.525296	0.369467	0.600133	69	52	78	26	32	46	32.449	37.8701	36.9915	69.8718	81.6019	39.5913	5.31266	5.41091	5.39295	5.80044	5.91343	5.43975
NDEONHPJ_03424	1	3583613	3584119	-	507	3654.32	0.545638	0.353316	0.600596	6526	6940	12024	882	712	4548	3069.02	5054.2	5702.39	2370.27	1815.64	3914.38	11.6581	12.0657	12.1698	11.464	11.2765	11.8522
NDEONHPJ_02074	1	2173338	2173544	-	207	2.1874	0.294921	0.547461	0.601058	9	7	8	0	0	0	4.23248	5.0979	3.794	0	0	0	1.41804	1.45596	1.3915	1.21447	1.21163	1.15248
NDEONHPJ_01409	1	1504517	1505374	+	858	47.1018	-0.515634	0.375899	0.601519	78	45	67	30	25	43	36.6815	32.7722	31.7748	80.6213	63.7515	37.0093	5.34243	5.27755	5.25407	5.85677	5.69303	5.35219
NDEONHPJ_02236	1	2320686	2320847	-	162	31.1697	-0.392625	0.470834	0.601979	54	22	43	13	30	16	25.3949	16.022	20.3928	34.9359	76.5018	13.7709	4.71431	4.47263	4.58705	4.88616	5.42578	4.41236
NDEONHPJ_03469	1	3623845	3624984	+	1140	1537.92	0.568139	0.334434	0.602438	4990	2300	3789	278	385	1952	2346.68	1675.02	1796.94	747.09	981.773	1680.05	10.9058	10.6221	10.6799	10.0238	10.2123	10.6245
NDEONHPJ_00841	1	883444	884586	-	1143	92.3115	-0.509582	0.377841	0.602898	132	98	144	32	75	87	62.0764	71.3705	68.2921	85.996	191.254	74.8793	6.19734	6.29373	6.26163	6.42434	7.03224	6.32734
NDEONHPJ_00119	1	133237	133962	+	726	83.6531	-0.514305	0.372559	0.603357	158	83	100	45	54	71	74.3036	60.4465	47.4251	120.932	137.703	61.1084	6.25249	6.11262	5.95386	6.59651	6.6988	6.12114
NDEONHPJ_00905	1	953961	955031	-	1071	494.278	0.5982	0.307943	0.603816	1129	868	1501	116	105	594	530.941	632.139	711.85	311.736	267.756	511.245	8.97912	9.1212	9.22128	8.58423	8.48202	8.94867
NDEONHPJ_02406	1	2480010	2482688	-	2679	133.755	-0.653922	0.265093	0.604273	238	138	174	67	66	185	111.926	100.501	82.5196	180.054	168.304	159.226	6.90694	6.83205	6.69595	7.25762	7.20646	7.17159
NDEONHPJ_01402	1	1498427	1498870	-	444	168.442	-0.535339	0.355833	0.604728	253	154	293	86	115	135	118.98	112.154	138.955	231.114	293.257	116.192	7.09614	7.05699	7.20799	7.5924	7.78917	7.08238
NDEONHPJ_01299	1	1385263	1386165	-	903	41.1819	-0.406104	0.453968	0.605184	62	48	43	31	24	21	29.1571	34.957	20.3928	83.3086	61.2014	18.0743	5.04145	5.15586	4.84021	5.72684	5.50346	4.80113
NDEONHPJ_01145	1	1226040	1226240	+	201	327.714	-0.399744	0.458675	0.605637	934	165	261	100	281	346	439.238	120.165	123.779	268.738	716.566	297.796	8.49734	7.54488	7.55889	8.10041	8.9176	8.17892
NDEONHPJ_01480	1	1582896	1583924	+	1029	290.35	0.616594	0.292777	0.60609	719	460	908	61	75	329	338.128	335.005	430.62	163.93	191.254	283.164	8.2795	8.27153	8.47904	7.76033	7.85951	8.13897
NDEONHPJ_00626	1	643783	645012	+	1230	488.768	0.560326	0.335743	0.606541	1584	736	1204	102	104	629	744.917	536.007	570.998	274.112	265.206	541.369	9.24933	8.97491	9.02653	8.48386	8.46142	8.98281
NDEONHPJ_02846	1	2953896	2955281	+	1386	33.4659	0.498153	0.382784	0.606991	79	66	89	12	6	30	37.1518	48.0659	42.2083	32.2485	15.3004	25.8204	5.12555	5.29744	5.21149	5.03788	4.73478	4.90749
NDEONHPJ_03853	2	121697	121990	-	294	26.3811	-0.46096	0.410169	0.607441	44	28	33	19	9	32	20.6921	20.3916	15.6503	51.0601	22.9505	27.5418	4.52086	4.51681	4.37482	5.03839	4.58929	4.68683
NDEONHPJ_00664	1	686502	688337	+	1836	1510.61	0.597854	0.305533	0.60789	3295	2808	4469	346	334	1822	1549.56	2044.98	2119.43	929.832	851.72	1568.16	10.5526	10.7817	10.8123	10.1665	10.1049	10.5622
NDEONHPJ_03255	1	3394907	3395428	+	522	1694.46	-0.604693	0.299672	0.608338	3455	1584	2077	805	1039	1848	1624.8	1153.58	985.019	2163.34	2649.51	1590.54	10.6637	10.4015	10.2872	10.8965	11.0691	10.6468
NDEONHPJ_02614	1	2684866	2685432	-	567	172.371	0.608241	0.296767	0.608786	373	308	537	35	53	175	175.413	224.307	254.673	94.0581	135.153	150.619	7.42225	7.61526	7.72058	7.01135	7.23718	7.30803
NDEONHPJ_01027	1	1085863	1087113	-	1251	204.197	-0.616672	0.289575	0.609232	425	186	248	92	108	290	199.867	135.458	117.614	247.239	275.406	249.598	7.63053	7.34725	7.24902	7.79093	7.87674	7.80433
NDEONHPJ_02799	1	2904585	2905373	+	789	179.459	0.598516	0.302838	0.609678	400	306	572	41	44	200	188.11	222.851	271.271	110.182	112.203	172.136	7.50264	7.63552	7.79767	7.13718	7.1471	7.43459
NDEONHPJ_00808	1	851593	851922	+	330	128.973	-0.609604	0.293819	0.610123	214	138	175	64	77	141	100.639	100.501	82.9939	171.992	196.355	121.356	6.79912	6.79965	6.6663	7.19158	7.29679	6.93535
NDEONHPJ_01951	1	2050906	2051247	-	342	89.2556	-0.520107	0.36091	0.610568	124	108	124	48	57	76	58.3142	78.6532	58.8071	128.994	145.353	65.4118	6.13824	6.34345	6.14379	6.69548	6.79	6.2184
NDEONHPJ_01839	1	1934432	1936693	-	2262	102.296	-0.537428	0.347805	0.611011	197	88	143	54	64	94	92.6444	64.0878	67.8178	145.118	163.204	80.904	6.56292	6.31259	6.34576	6.88754	6.98099	6.46848
NDEONHPJ_03563	1	3719180	3719959	+	780	571.672	0.613367	0.290326	0.611453	1313	1069	1621	144	122	659	617.472	778.521	768.76	386.982	311.107	567.189	9.19572	9.38609	9.37593	8.84385	8.69468	9.12783
NDEONHPJ_00959	1	1020089	1020985	-	897	216.393	-0.616148	0.287476	0.611894	428	171	329	82	117	346	201.278	124.534	156.028	220.365	298.357	297.796	7.67556	7.33432	7.48754	7.74343	7.97956	7.9853
NDEONHPJ_03379	1	3529467	3530261	-	795	287.884	0.555604	0.332076	0.612335	560	570	869	60	69	348	263.355	415.114	412.124	161.243	175.954	299.517	8.07134	8.43664	8.43152	7.73623	7.79116	8.1711
NDEONHPJ_02936	1	3044127	3044687	-	561	149.539	-0.568269	0.322429	0.612775	247	160	206	75	96	140	116.158	116.523	97.6956	201.553	244.806	120.495	7.00205	7.00558	6.88104	7.4116	7.56911	7.03001
NDEONHPJ_01828	1	1922037	1922282	-	246	20.1004	-0.421862	0.430197	0.613215	19	27	31	10	11	26	8.93524	19.6633	14.7018	26.8738	28.0506	22.3777	3.88555	4.25603	4.10257	4.39597	4.42103	4.32682
NDEONHPJ_01307	1	1390977	1393475	+	2499	29.7875	-0.48442	0.383341	0.613654	37	29	59	15	12	48	17.4002	21.1199	27.9808	40.3106	30.6007	41.3127	4.55802	4.66557	4.82245	5.02082	4.86971	5.06986
NDEONHPJ_00069	1	73759	75066	-	1308	1570.79	0.636827	0.269706	0.614092	3985	2390	4874	559	363	1244	1874.05	1740.57	2311.5	1502.24	925.671	1070.69	10.7368	10.676	10.9137	10.5577	10.197	10.2991
NDEONHPJ_01596	1	1683524	1684276	+	753	607.633	0.645059	0.263229	0.614529	1750	997	1589	140	150	679	822.983	726.086	753.584	376.233	382.509	584.403	9.4729	9.36857	9.39948	8.87249	8.88344	9.19434
NDEONHPJ_03485	1	3641228	3641686	-	459	360.332	0.550697	0.332697	0.614965	943	661	927	64	87	469	443.47	481.387	439.63	171.992	221.855	403.66	8.63074	8.69794	8.6236	7.95289	8.11413	8.55369
NDEONHPJ_01412	1	1506432	1507151	-	720	376.298	0.693055	0.227162	0.6154	1034	664	957	116	110	281	486.265	483.572	453.858	311.736	280.506	241.851	8.74437	8.73924	8.68774	8.39655	8.32047	8.2098
NDEONHPJ_00473	1	483000	484088	-	1089	1332.82	0.497391	0.371543	0.615834	3289	2363	3709	247	247	1948	1546.74	1720.9	1759	663.782	629.864	1676.61	10.4597	10.5486	10.5673	9.82529	9.79015	10.5266
NDEONHPJ_02551	1	2637487	2640123	+	2637	777.22	0.681547	0.235314	0.616267	2099	1291	2156	210	183	793	987.109	940.198	1022.48	564.349	466.661	682.52	9.77641	9.73584	9.80579	9.33965	9.20498	9.48019
NDEONHPJ_01115	1	1189952	1190980	-	1029	961.761	-0.487861	0.378184	0.616699	1844	938	1230	459	714	677	867.189	683.118	583.328	1233.51	1820.74	582.681	9.77779	9.59515	9.47922	10.0627	10.4	9.47928
NDEONHPJ_02390	1	2465664	2466140	-	477	85.8718	0.573612	0.314691	0.61713	220	167	217	19	21	96	103.461	121.621	102.912	51.0601	53.5512	82.6254	6.5495	6.67284	6.54542	6.10226	6.1252	6.38263
NDEONHPJ_01130	1	1207517	1208827	-	1311	27.417	-0.409098	0.434102	0.617561	31	36	44	7	10	68	14.5786	26.2177	20.867	18.8116	25.5006	58.5263	4.38133	4.69733	4.56483	4.5539	4.68218	5.24201
NDEONHPJ_03803	2	73568	73795	+	228	16.9833	-0.400473	0.43937	0.617992	20	15	31	9	11	17	9.40552	10.9241	14.7018	24.1864	28.0506	14.6316	3.73039	3.80259	3.9341	4.15529	4.23697	3.93402
NDEONHPJ_03839	2	106485	107201	+	717	205.259	0.619191	0.279024	0.618421	441	380	618	55	50	208	207.392	276.743	293.087	147.806	127.503	179.022	7.67007	7.89897	7.9474	7.43104	7.33463	7.55903
NDEONHPJ_02844	1	2951701	2952591	-	891	88.4787	0.568467	0.315841	0.618849	290	150	185	27	22	80	136.38	109.241	87.7364	72.5591	56.1013	68.8545	6.78539	6.60829	6.44548	6.32359	6.17342	6.27785
NDEONHPJ_00725	1	749811	749984	+	174	1802.97	-0.422438	0.421969	0.619277	3387	1708	2302	1056	1309	829	1592.82	1243.89	1091.72	2837.87	3338.03	713.505	10.6442	10.4533	10.3566	11.1258	11.27	10.0649
NDEONHPJ_02539	1	2624445	2624933	+	489	126.564	-0.530603	0.342655	0.619704	222	140	159	44	93	142	104.401	101.958	75.4058	118.245	237.155	122.217	6.80204	6.78618	6.57803	6.89392	7.43137	6.91782
NDEONHPJ_00653	1	675854	676339	+	486	584.74	0.582201	0.304674	0.62013	1009	1151	1866	188	164	450	474.508	838.24	884.952	505.227	418.21	387.307	9.00191	9.45959	9.50629	9.05132	8.912	8.85273
NDEONHPJ_02498	1	2581831	2582502	+	672	356.463	0.661455	0.246841	0.620555	786	673	1023	102	111	275	369.637	490.126	485.158	274.112	283.057	236.687	8.48713	8.71587	8.70804	8.26417	8.28681	8.15392
NDEONHPJ_02198	1	2279435	2280199	-	765	320.821	-0.709434	0.210671	0.62098	488	337	488	147	166	465	229.495	245.427	231.434	395.044	423.31	400.217	8.05262	8.10233	8.05872	8.46672	8.5228	8.48124
NDEONHPJ_02380	1	2457290	2458579	+	1290	62.3225	-0.510771	0.354061	0.621404	108	80	63	34	30	78	50.7898	58.2617	29.8778	91.3708	76.5018	67.1331	5.78307	5.87696	5.46021	6.1791	6.0549	5.97555
NDEONHPJ_00098	1	107395	107838	-	444	302.624	0.626737	0.270104	0.621828	691	566	861	77	72	325	324.961	412.201	408.33	206.928	183.604	279.721	8.27727	8.46971	8.46265	7.94756	7.86741	8.16045
NDEONHPJ_02309	1	2389930	2391132	-	1203	87.325	-0.433637	0.409024	0.622251	198	58	114	48	59	64	93.1146	42.2397	54.0646	128.994	150.453	55.0836	6.43205	5.90734	6.05116	6.66047	6.78378	6.06949
NDEONHPJ_03895	3	6402	7652	-	1251	902.412	0.418308	0.419884	0.622672	2502	1582	2356	143	121	1482	1176.63	1152.12	1117.33	384.295	308.557	1275.53	9.97285	9.95475	9.92923	9.13865	9.00415	10.0412
NDEONHPJ_02357	1	2432960	2433586	-	627	38.9384	-0.48918	0.36787	0.623094	55	38	66	22	22	39	25.8652	27.6743	31.3005	59.1223	56.1013	33.5666	4.99003	5.03272	5.09999	5.48416	5.45231	5.1451
NDEONHPJ_01217	1	1307388	1307651	-	264	151.102	-0.404332	0.427263	0.623515	412	102	124	49	118	171	193.754	74.2836	58.8071	131.681	300.907	147.176	7.36073	6.66576	6.51836	7.05918	7.7133	7.14174
NDEONHPJ_02316	1	2394993	2395139	+	147	38.9524	-0.424278	0.412922	0.623935	69	34	55	16	32	30	32.449	24.7612	26.0838	42.998	81.6019	25.8204	5.09412	4.93924	4.96212	5.25904	5.6997	4.96529
NDEONHPJ_01547	1	1635810	1636319	+	510	11.5226	0.358939	0.459644	0.624354	31	21	31	5	2	7	14.5786	15.2937	14.7018	13.4369	5.10012	6.02477	3.64352	3.66189	3.64776	3.57987	3.34453	3.3077
NDEONHPJ_03863	2	127692	127913	-	222	22.2186	-0.408757	0.423301	0.624772	31	15	45	15	10	24	14.5786	10.9241	21.3413	40.3106	25.5006	20.6563	4.17964	4.06526	4.38337	4.71723	4.46182	4.36441
NDEONHPJ_01968	1	2063780	2064241	-	462	21.49	-0.429809	0.408194	0.625189	37	16	36	13	10	26	17.4002	11.6523	17.073	34.9359	25.5006	22.3777	4.25566	4.07648	4.24569	4.61342	4.44535	4.39368
NDEONHPJ_03451	1	3604739	3605461	-	723	334.549	0.67314	0.23386	0.625605	770	630	939	87	98	299	362.112	458.811	445.321	233.802	249.906	257.344	8.4309	8.62307	8.59898	8.10822	8.154	8.17007
NDEONHPJ_00075	1	81316	81891	+	576	86.285	0.557071	0.316813	0.62602	209	152	233	28	30	54	98.2877	110.697	110.5	75.2465	76.5018	46.4768	6.51106	6.60007	6.60071	6.32462	6.33461	6.01291
NDEONHPJ_00529	1	538533	538733	-	201	41.6762	-0.388481	0.435976	0.626435	58	52	47	25	30	22	27.276	37.8701	22.2898	67.1844	76.5018	18.935	5.01992	5.22483	4.90643	5.58437	5.68293	4.84259
NDEONHPJ_00147	1	159878	160822	+	945	427.632	0.66118	0.241514	0.626848	1298	639	1143	111	113	420	610.418	465.365	542.068	298.299	288.157	361.486	9.01166	8.78825	8.91258	8.45617	8.43168	8.59185
NDEONHPJ_03754	2	19060	19992	-	933	216.622	-0.548645	0.321432	0.627261	286	234	377	133	112	201	134.499	170.415	178.792	357.421	285.607	172.997	7.37564	7.54466	7.57919	8.12109	7.93753	7.55603
NDEONHPJ_00502	1	513708	514094	-	387	5083.6	0.4519	0.390097	0.627673	12954	8015	15289	925	830	7807	6091.95	5837.09	7250.82	2485.82	2116.55	6719.34	12.4095	12.3738	12.5576	11.7256	11.6182	12.4922
NDEONHPJ_02659	1	2737021	2737467	-	447	12.8625	-0.349708	0.462404	0.628083	14	14	17	9	8	9	6.58386	10.1958	8.06226	24.1864	20.4005	7.74613	3.27831	3.45331	3.3526	3.81499	3.73307	3.35246
NDEONHPJ_02582	1	2665581	2666132	+	552	44.6894	-0.500542	0.354964	0.628493	62	37	90	22	25	54	29.1571	26.946	42.6826	59.1223	63.7515	46.4768	5.17511	5.13818	5.41361	5.6114	5.66367	5.46947
NDEONHPJ_00045	1	53475	54503	-	1029	309.347	0.519111	0.339653	0.628904	900	505	792	61	65	418	423.248	367.777	375.606	163.93	165.754	359.765	8.49721	8.38091	8.39861	7.80179	7.80752	8.36284
NDEONHPJ_01099	1	1172032	1173360	+	1329	120.803	-0.510052	0.34572	0.629313	169	142	183	86	46	124	79.4766	103.414	86.7879	231.114	117.303	106.724	6.57573	6.76084	6.63585	7.37632	6.85162	6.78381
NDEONHPJ_00199	1	222664	223245	+	582	3140.33	0.574984	0.299066	0.629723	9582	4905	7786	635	808	3839	4506.18	3572.17	3692.52	1706.48	2060.45	3304.16	11.8897	11.6945	11.7219	11.1338	11.2674	11.6308
NDEONHPJ_00158	1	173423	175411	+	1989	8376.67	0.420988	0.407401	0.630131	28892	11491	20636	1237	1489	13241	13587.2	8368.56	9786.64	3324.28	3797.04	11396.3	13.3805	12.9691	13.0983	12.2924	12.3801	13.2273
NDEONHPJ_00605	1	619479	620183	-	705	379.804	-0.536135	0.326329	0.630538	629	327	670	228	209	327	295.804	238.145	317.748	612.722	532.962	281.443	8.34263	8.18656	8.39648	8.92246	8.80542	8.3068
NDEONHPJ_01859	1	1954212	1955165	+	954	93.7398	-0.567437	0.303449	0.630945	132	110	141	46	55	104	62.0764	80.1098	66.8693	123.619	140.253	89.5108	6.23282	6.40773	6.28216	6.71395	6.81103	6.48653
NDEONHPJ_02746	1	2843355	2843813	-	459	38.2926	-0.41092	0.412689	0.631351	42	31	84	20	26	32	19.7516	22.5764	39.8371	53.7475	66.3015	27.5418	4.79948	4.87901	5.2178	5.38617	5.5334	4.99006
NDEONHPJ_00340	1	358720	359163	+	444	259.487	-0.487305	0.358141	0.631756	519	219	374	121	184	211	244.073	159.491	177.37	325.172	469.211	181.604	7.9287	7.61806	7.69104	8.1504	8.45715	7.7098
NDEONHPJ_03648	1	3818984	3820075	-	1092	1927.76	-0.585372	0.289495	0.632161	2932	2028	3118	1050	1125	1791	1378.85	1476.93	1478.71	2821.74	2868.82	1541.48	10.6258	10.6776	10.6784	11.2004	11.2147	10.7102
NDEONHPJ_01126	1	1202345	1203292	+	948	19.6742	-0.3989	0.419497	0.632565	27	16	42	8	7	40	12.6974	11.6523	19.9185	21.499	17.8504	34.4272	4.03677	4.01054	4.26718	4.29212	4.21423	4.5964
NDEONHPJ_03372	1	3523727	3526426	-	2700	4223.85	0.51591	0.337793	0.632967	10332	6911	12433	1019	762	5662	4858.89	5033.08	5896.36	2738.44	1943.14	4873.18	12.1249	12.1541	12.2877	11.6781	11.4389	12.1273
NDEONHPJ_03483	1	3638838	3640130	-	1293	849.004	0.461893	0.37434	0.63337	2020	1510	2409	152	157	1270	949.957	1099.69	1142.47	408.481	400.359	1093.07	9.77743	9.89864	9.93114	9.15617	9.14255	9.89342
NDEONHPJ_00431	1	447938	448471	+	534	7222.36	0.445657	0.385151	0.633772	15970	12992	21358	1353	1206	11063	7510.31	9461.69	10129	3636.02	3075.37	9521.72	12.8003	12.9927	13.0511	12.2531	12.1403	12.9981
NDEONHPJ_03720	1	3894898	3895149	+	252	405.851	-0.376685	0.432951	0.634172	1001	367	284	172	343	262	470.746	267.275	134.687	462.229	874.67	225.498	8.69523	8.25445	7.80226	8.67547	9.2233	8.13452
NDEONHPJ_00676	1	698588	699037	+	450	199.625	-0.396224	0.418647	0.634572	401	202	210	84	172	114	188.581	147.111	99.5926	225.74	438.61	98.1177	7.51881	7.33285	7.06199	7.65298	8.21186	7.05819
NDEONHPJ_01430	1	1528898	1529602	+	705	29.3105	-0.399113	0.416507	0.634971	41	28	47	17	20	20	19.2813	20.3916	22.2898	45.6854	51.0012	17.2136	4.55193	4.58813	4.63217	5.03957	5.11587	4.50757
NDEONHPJ_03911	4	5754	6068	+	315	842.536	0.576754	0.293338	0.635369	1712	1640	2427	274	282	522	805.112	1194.36	1151.01	736.341	719.117	449.276	9.65725	9.98041	9.94941	9.5884	9.5703	9.22819
NDEONHPJ_01513	1	1607969	1608382	+	414	51.844	0.403793	0.413098	0.635766	99	94	164	24	14	21	46.5573	68.4575	77.7771	64.497	35.7008	18.0743	5.57979	5.85078	5.95191	5.78546	5.44271	5.07477
NDEONHPJ_01542	1	1630782	1631180	+	399	18.2413	-0.374611	0.432746	0.636162	22	11	42	9	11	22	10.3461	8.01098	19.9185	24.1864	28.0506	18.935	3.84258	3.76314	4.16946	4.23459	4.31455	4.13659
NDEONHPJ_02190	1	2271960	2272505	+	546	50.6488	-0.419821	0.400578	0.636558	63	55	85	29	34	34	29.6274	40.0549	40.3113	77.9339	86.702	29.2632	5.25484	5.44195	5.44387	5.87447	5.9557	5.25959
NDEONHPJ_03555	1	3713207	3714751	-	1545	7758.15	0.456482	0.37523	0.636953	20611	12684	21215	1429	1383	11840	9692.86	9237.39	10061.2	3840.26	3526.73	10190.5	13.0601	13.0197	13.0916	12.35	12.2924	13.1024
NDEONHPJ_02140	1	2222741	2223307	+	567	115.726	-0.428418	0.394042	0.637347	134	117	226	83	58	79	63.017	85.2077	107.181	223.052	147.903	67.9938	6.36967	6.57309	6.73685	7.30099	6.97057	6.42501
NDEONHPJ_00860	1	904766	905074	-	309	62.5148	-0.384823	0.423729	0.63774	59	83	97	43	37	36	27.7463	60.4465	46.0023	115.557	94.3522	30.9845	5.36768	5.85823	5.67158	6.31587	6.16116	5.44329
NDEONHPJ_01521	1	1614508	1614744	+	237	25.2345	0.373987	0.430495	0.638132	40	46	99	6	4	30	18.811	33.5005	46.9508	16.1243	10.2002	25.8204	4.47662	4.81593	5.05762	4.46056	4.32388	4.65484
NDEONHPJ_00129	1	143134	143859	-	726	208.005	0.650748	0.240172	0.638524	589	345	536	65	54	178	276.993	251.253	254.198	174.679	137.703	153.201	7.9129	7.83309	7.8432	7.55908	7.3986	7.46015
NDEONHPJ_00167	1	184111	185808	+	1698	477.859	0.598645	0.27589	0.638914	1231	788	1358	126	103	545	578.91	573.877	644.032	338.609	262.656	469.071	9.03339	9.02588	9.12171	8.6232	8.45007	8.86425
NDEONHPJ_01526	1	1617760	1618149	+	390	80.7224	0.467324	0.366124	0.639304	177	109	291	33	16	63	83.2388	79.3815	138.007	88.6834	40.8009	54.2229	6.32921	6.29437	6.72412	6.36686	5.9164	6.03914
NDEONHPJ_01732	1	1825550	1826464	+	915	122.952	-0.611194	0.267076	0.639693	185	129	197	57	71	150	87.001	93.9469	93.4274	153.18	181.054	129.102	6.67261	6.72598	6.72049	7.0738	7.2002	6.9533
NDEONHPJ_01322	1	1407107	1408018	-	912	34.7608	-0.477766	0.358357	0.64008	49	35	62	13	22	46	23.0435	25.4895	29.4035	34.9359	56.1013	39.5913	4.83648	4.89852	4.97825	5.08081	5.36872	5.1657
NDEONHPJ_00470	1	480638	481309	-	672	214.201	-0.576119	0.289405	0.640469	292	278	300	104	123	244	137.321	202.459	142.275	279.487	313.657	210.006	7.38959	7.67251	7.41424	7.91926	8.01301	7.70041
NDEONHPJ_01866	1	1963502	1964089	-	588	57.1892	-0.556028	0.302962	0.640856	97	57	87	29	28	76	45.6168	41.5114	41.2598	77.9339	71.4016	65.4118	5.65841	5.60194	5.59412	6.01034	5.95165	5.90446
NDEONHPJ_00536	1	545953	546285	+	333	140.585	-0.554781	0.30361	0.641242	265	137	191	74	80	146	124.623	99.7731	90.5819	198.866	204.005	125.659	7.01515	6.85804	6.78981	7.36439	7.38555	7.02191
NDEONHPJ_00002	1	1496	2644	+	1149	1347.7	0.657998	0.233123	0.641628	3074	2353	4049	407	334	1233	1445.63	1713.62	1920.24	1093.76	851.72	1061.22	10.4326	10.5723	10.6685	10.2143	10.0307	10.1903
NDEONHPJ_01129	1	1205147	1207447	+	2301	142.718	-0.555032	0.30313	0.642012	212	167	222	60	51	277	99.6985	121.621	105.284	161.243	130.053	238.409	6.87055	7.01257	6.90854	7.21801	7.0637	7.53999
NDEONHPJ_03133	1	3256389	3257195	-	807	88.368	-0.505539	0.336501	0.642396	111	109	141	38	59	92	52.2006	79.3815	66.8693	102.12	150.453	79.1827	6.06891	6.35119	6.23093	6.52461	6.81834	6.34969
NDEONHPJ_02742	1	2839800	2840414	-	615	50.3455	-0.449933	0.374183	0.642779	106	38	80	20	17	104	49.8492	27.6743	37.94	53.7475	43.351	89.5108	5.61167	5.25442	5.43184	5.65321	5.52789	6.04015
NDEONHPJ_01049	1	1112473	1112850	+	378	148.463	-0.373498	0.42588	0.643161	385	102	138	57	127	108	181.056	74.2836	65.4466	153.18	323.857	92.9536	7.28395	6.63889	6.55467	7.14343	7.75748	6.78697
NDEONHPJ_03784	2	48758	48949	+	192	68.0668	0.498723	0.338988	0.643544	129	144	184	21	21	53	60.6656	104.871	87.2621	56.4349	53.5512	45.6161	5.99127	6.39439	6.25513	5.95654	5.92547	5.81073
NDEONHPJ_02408	1	2483191	2483958	-	768	20.9102	-0.414244	0.393544	0.643927	36	18	34	12	9	28	16.9299	13.1089	16.1245	32.2485	22.9505	24.0991	4.22725	4.11155	4.20208	4.55135	4.37858	4.42149
NDEONHPJ_02935	1	3043691	3044071	+	381	276.523	0.638106	0.242766	0.644309	659	525	738	70	76	273	309.912	382.342	349.997	188.116	193.804	234.966	8.1845	8.3547	8.28272	7.81983	7.83922	7.9709
NDEONHPJ_02897	1	3007114	3009252	-	2139	11440.8	0.415558	0.390616	0.644692	28765	19194	32507	2006	1806	18272	13527.5	13978.4	15416.5	5390.88	4605.41	15726.4	13.5656	13.5931	13.6763	12.8652	12.7606	13.6933
NDEONHPJ_01444	1	1544688	1544969	+	282	15.9334	-0.340647	0.438791	0.645075	11	22	26	11	6	20	5.17303	16.022	12.3305	29.5611	15.3004	17.2136	3.45601	3.90866	3.77864	4.18724	3.87861	3.94429
NDEONHPJ_00435	1	449523	449963	+	441	5081.65	0.432294	0.377537	0.645456	12004	8538	14883	1018	821	7830	5645.19	6217.98	7058.27	2735.75	2093.6	6739.13	12.3498	12.4302	12.5379	11.7962	11.6158	12.4982
NDEONHPJ_02549	1	2634750	2635916	-	1167	515.942	0.534723	0.309212	0.645837	1741	686	1283	114	132	611	818.75	499.594	608.464	306.361	336.608	525.876	9.367	8.95935	9.11758	8.60549	8.66931	8.99975
NDEONHPJ_00123	1	136058	137401	-	1344	565.145	0.6853	0.20881	0.646218	1597	949	1462	150	156	528	751.031	691.129	693.354	403.106	397.809	454.44	9.35671	9.28748	9.29043	8.87313	8.8634	8.95751
NDEONHPJ_01878	1	1975930	1976700	-	771	31.7242	-0.429021	0.378088	0.646597	44	37	55	15	9	62	20.6921	26.946	26.0838	40.3106	22.9505	53.3622	4.70489	4.85685	4.83524	5.08136	4.79829	5.30398
NDEONHPJ_02899	1	3010061	3010435	-	375	2445.84	0.421889	0.382771	0.646976	6007	3927	7326	440	409	3823	2824.95	2859.92	3474.36	1182.45	1042.97	3290.38	11.324	11.3342	11.499	10.6666	10.5833	11.4522
NDEONHPJ_02006	1	2107969	2109192	-	1224	79.2066	-0.500019	0.330832	0.647354	136	85	109	45	44	75	63.9575	61.903	51.6933	120.932	112.203	64.5511	6.1201	6.09995	5.97897	6.56875	6.51362	6.12891
NDEONHPJ_02209	1	2290567	2290902	+	336	397.405	-0.490044	0.33742	0.647731	922	351	450	186	245	415	433.594	255.623	213.413	499.852	624.764	357.183	8.6687	8.26864	8.1424	8.78011	8.9662	8.51602
NDEONHPJ_01047	1	1110170	1110802	+	633	81.8881	-0.573295	0.28097	0.648108	141	72	141	38	39	121	66.3089	52.4355	66.8693	102.12	99.4523	104.142	6.18426	6.03405	6.19007	6.48269	6.4647	6.51074
NDEONHPJ_00213	1	237233	237616	-	384	130.464	-0.566885	0.285123	0.648485	262	128	167	67	59	182	123.212	93.2187	79.1999	180.054	150.453	156.644	6.96046	6.76255	6.65062	7.24094	7.10507	7.14262
NDEONHPJ_03230	1	3368176	3368730	+	555	178.191	-0.522504	0.313629	0.648861	279	174	305	112	87	167	131.207	126.719	144.646	300.986	221.855	143.734	7.21797	7.19498	7.28844	7.85573	7.60939	7.28517
NDEONHPJ_01926	1	2024049	2024966	+	918	35.3696	-0.447569	0.362715	0.649236	45	41	59	20	18	39	21.1624	29.8591	27.9808	53.7475	45.9011	33.5666	4.79866	4.99796	4.95654	5.34636	5.24788	5.06923
NDEONHPJ_03567	1	3722525	3724222	-	1698	3244.93	0.662217	0.221725	0.64961	8207	5350	9393	975	784	3067	3859.55	3896.25	4454.64	2620.19	1999.25	2639.71	11.786	11.7938	11.9062	11.4775	11.2777	11.4828
NDEONHPJ_00244	1	260786	261028	+	243	144.733	-0.485184	0.337479	0.649983	232	155	222	62	104	127	109.104	112.882	105.284	166.617	265.206	109.307	6.93065	6.95622	6.90549	7.23974	7.6126	6.93426
NDEONHPJ_00678	1	699626	699970	+	345	97.4708	-0.533954	0.305377	0.650356	140	110	156	43	62	106	65.8386	80.1098	73.9831	115.557	158.104	91.2322	6.30123	6.43651	6.3799	6.69329	6.93249	6.52847
NDEONHPJ_00744	1	769009	769470	-	462	347.556	-0.583748	0.272204	0.650728	726	283	507	147	178	521	341.42	206.101	240.445	395.044	453.91	448.415	8.40434	8.03422	8.14103	8.51699	8.62861	8.62265
NDEONHPJ_03684	1	3855929	3856495	-	567	174.955	0.466906	0.347457	0.6511	251	375	544	53	55	137	118.039	273.102	257.992	142.431	140.253	117.913	7.13148	7.77685	7.73096	7.27251	7.26156	7.13396
NDEONHPJ_01325	1	1410275	1411477	-	1203	46.3451	-0.480604	0.33844	0.651471	78	37	89	17	26	70	36.6815	26.946	42.2083	45.6854	66.3015	60.2477	5.35267	5.17872	5.44313	5.49364	5.72929	5.68598
NDEONHPJ_00258	1	270932	271549	-	618	271.125	0.617007	0.249407	0.651841	731	433	759	64	75	284	343.772	315.341	359.956	171.992	191.254	244.433	8.25576	8.18531	8.29351	7.74585	7.81568	7.98706
NDEONHPJ_00859	1	904052	904561	-	510	45.4529	-0.462183	0.349457	0.652211	65	42	85	24	26	47	30.5679	30.5874	40.3113	64.497	66.3015	40.452	5.21467	5.22094	5.38716	5.68167	5.70264	5.39092
NDEONHPJ_02381	1	2458646	2459398	-	753	33.9831	-0.422587	0.374744	0.65258	35	46	57	17	17	44	16.4597	33.5005	27.0323	45.6854	43.351	37.87	4.63839	5.03591	4.9038	5.20842	5.1783	5.11326
NDEONHPJ_03146	1	3272247	3272561	-	315	12.2358	0.31543	0.44373	0.652949	48	18	32	2	1	17	22.5732	13.1089	15.176	5.37475	2.55006	14.6316	3.97324	3.67604	3.7496	3.46177	3.37032	3.72599
NDEONHPJ_03794	2	63470	63865	+	396	100.009	-0.516219	0.313015	0.653317	214	86	135	55	44	131	100.639	62.6313	64.0238	147.806	112.203	112.749	6.62022	6.29432	6.30433	6.89789	6.69362	6.70415
NDEONHPJ_02978	1	3089788	3090354	+	567	198.453	-0.576563	0.273767	0.653684	366	196	281	98	113	222	172.121	142.741	133.264	263.363	288.157	191.071	7.50002	7.36523	7.31538	7.8237	7.89671	7.57893
NDEONHPJ_03668	1	3841480	3842505	-	1026	134.745	0.572482	0.276236	0.654051	372	207	373	45	30	126	174.943	150.752	176.895	120.932	76.5018	108.446	7.26237	7.14445	7.27124	6.98342	6.69682	6.90209
NDEONHPJ_00422	1	444242	444994	+	753	5824.43	0.399815	0.386724	0.654417	11778	10721	17764	1156	875	9106	5538.91	7807.79	8424.59	3106.61	2231.3	7837.36	12.4127	12.6974	12.7628	11.9775	11.7561	12.7006
NDEONHPJ_01438	1	1537179	1537553	+	375	16.6792	-0.304642	0.446415	0.654783	9	27	20	14	6	16	4.23248	19.6633	9.48501	37.6233	15.3004	13.7709	3.38864	4.01388	3.65207	4.33108	3.86991	3.82603
NDEONHPJ_02019	1	2119633	2121102	-	1470	550.737	-0.634948	0.234073	0.655148	887	590	825	284	294	643	417.135	429.68	391.257	763.215	749.717	553.418	8.87404	8.896	8.82831	9.34318	9.32904	9.08829
NDEONHPJ_03287	1	3427049	3427846	+	798	719.155	0.587507	0.264124	0.655513	1662	1286	2041	193	165	801	781.599	936.556	967.945	518.664	420.76	689.406	9.53639	9.68468	9.7126	9.22309	9.07599	9.43633
NDEONHPJ_01473	1	1574565	1576793	+	2229	72.7739	0.499185	0.320448	0.655877	161	146	192	15	22	78	75.7144	106.328	91.0561	40.3106	56.1013	67.1331	6.20209	6.45599	6.33908	5.84298	6.01405	6.11737
NDEONHPJ_03802	2	72921	73574	+	654	133.375	-0.494896	0.322339	0.656241	163	152	244	76	71	130	76.655	110.697	115.717	204.241	181.054	111.889	6.63633	6.88944	6.92076	7.34727	7.25277	6.89756
NDEONHPJ_03541	1	3700522	3701052	-	531	917.884	0.60751	0.250237	0.656604	2082	1542	2802	259	222	946	979.114	1122.99	1328.85	696.03	566.113	814.204	9.87415	9.98598	10.1275	9.61106	9.46256	9.72833
NDEONHPJ_02105	1	2192215	2192580	-	366	1901.81	-0.559913	0.280506	0.656966	3805	1957	2369	754	1176	2379	1789.4	1425.23	1123.5	2026.28	2998.87	2047.56	10.8202	10.6446	10.4706	10.9194	11.2477	10.9282
NDEONHPJ_03621	1	3782968	3783378	-	411	41.3729	-0.385724	0.391246	0.657328	52	47	68	29	21	30	24.4543	34.2287	32.249	77.9339	53.5512	25.8204	4.98123	5.18332	5.14418	5.71455	5.45458	5.02269
NDEONHPJ_01642	1	1730637	1730996	+	360	372.605	-0.356099	0.408435	0.657689	868	304	413	164	313	199	408.199	221.394	195.865	440.73	798.168	171.276	8.53444	8.0687	7.98202	8.59207	9.10424	7.89581
NDEONHPJ_03560	1	3717166	3717564	-	399	757.754	0.542589	0.289898	0.65805	1332	1662	2059	199	230	711	626.408	1210.39	976.482	534.788	586.513	611.944	9.39289	9.93024	9.74814	9.2783	9.34549	9.37547
NDEONHPJ_00627	1	645022	645534	+	513	242.8	0.573632	0.269048	0.658411	751	402	550	55	72	254	353.177	292.765	260.838	147.806	183.604	218.613	8.20853	8.05374	7.96233	7.56227	7.70487	7.82637
NDEONHPJ_02912	1	3023613	3025259	-	1647	98.6978	0.524125	0.299996	0.658771	275	165	254	19	30	110	129.326	120.165	120.46	51.0601	76.5018	94.6749	6.81816	6.75932	6.76269	6.22328	6.44626	6.58178
NDEONHPJ_01983	1	2079888	2081456	-	1569	79.3065	-0.526951	0.297988	0.65913	145	79	114	44	38	94	68.19	57.5334	54.0646	118.245	96.9022	80.904	6.17481	6.06262	6.01881	6.56165	6.4169	6.29606
NDEONHPJ_01294	1	1379923	1380249	-	327	19.4062	-0.35181	0.408054	0.659489	23	20	34	12	11	17	10.8163	14.5654	16.1245	32.2485	28.0506	14.6316	3.91457	4.05724	4.10427	4.44635	4.37192	4.06173
NDEONHPJ_02419	1	2497579	2498547	+	969	437.321	-0.597323	0.253068	0.659847	686	514	621	212	248	500	322.609	374.331	294.51	569.724	632.415	430.341	8.5224	8.63165	8.45872	8.95827	9.04214	8.73828
NDEONHPJ_01370	1	1458846	1459874	-	1029	61.9164	-0.469843	0.333156	0.660205	105	50	114	29	38	66	49.379	36.4135	54.0646	77.9339	96.9022	56.805	5.76265	5.57856	5.82355	6.06456	6.22244	5.85819
NDEONHPJ_02308	1	2388841	2389869	-	1029	229.419	-0.356936	0.403839	0.660561	673	137	202	68	160	318	316.496	99.7731	95.7986	182.742	408.009	273.697	8.0317	7.18256	7.15273	7.59946	8.23583	7.9099
NDEONHPJ_02641	1	2714658	2715491	+	834	29.273	0.393676	0.380622	0.660917	92	48	72	6	6	37	43.2654	34.957	34.146	16.1243	15.3004	31.8452	5.13247	4.98462	4.97216	4.63405	4.61317	4.92522
NDEONHPJ_01511	1	1606847	1607080	-	234	117.739	-0.443191	0.349471	0.661272	129	111	267	63	66	117	60.6656	80.8381	126.625	169.305	168.304	100.7	6.38392	6.57327	6.89575	7.10734	7.10379	6.72601
NDEONHPJ_00278	1	291946	293256	+	1311	281.638	0.547295	0.283764	0.661626	681	500	771	78	59	325	320.258	364.135	365.647	209.615	150.453	279.721	8.21984	8.32329	8.32743	7.90389	7.68614	8.11284
NDEONHPJ_02457	1	2543823	2544464	-	642	31.2037	-0.352774	0.405399	0.661979	46	34	44	24	15	20	21.6327	24.7612	20.867	64.497	38.2509	17.2136	4.66157	4.74193	4.64168	5.32674	4.98325	4.55671
NDEONHPJ_02313	1	2393111	2393371	-	261	11.5207	-0.287597	0.445959	0.662332	18	4	21	7	9	7	8.46497	2.91308	9.95926	18.8116	22.9505	6.02477	3.23855	2.95681	3.30859	3.54469	3.64983	3.13287
NDEONHPJ_01243	1	1337330	1337788	-	459	139.872	-0.400857	0.374648	0.662684	259	118	229	110	52	110	121.801	85.9359	108.603	295.611	132.603	94.6749	6.96848	6.72519	6.88481	7.66765	7.03079	6.79149
NDEONHPJ_01104	1	1177667	1178497	+	831	18.7739	-0.358306	0.40109	0.663036	37	19	21	11	9	22	17.4002	13.8371	9.95926	29.5611	22.9505	18.935	4.13263	4.02102	3.86899	4.38281	4.25545	4.17684
NDEONHPJ_02630	1	2701506	2702993	+	1488	45.1106	0.349949	0.406301	0.663386	74	71	183	5	13	59	34.8004	51.7072	86.7879	13.4369	33.1508	50.7802	5.29324	5.55415	5.94924	4.96578	5.29281	5.54052
NDEONHPJ_00439	1	451949	452335	+	387	4670.94	0.337042	0.413331	0.663736	11972	7652	13565	657	540	8420	5630.14	5572.73	6433.21	1765.61	1377.03	7246.94	12.2617	12.253	12.3757	11.3938	11.2406	12.4795
NDEONHPJ_01716	1	1806424	1806909	+	486	7.53161	-0.27734	0.450219	0.664086	13	6	10	0	5	20	6.11359	4.36962	4.74251	0	12.7503	17.2136	2.7747	2.68623	2.69653	2.58609	3.00048	3.21967
NDEONHPJ_00026	1	29999	31786	+	1788	1307.09	0.453913	0.339977	0.664435	4128	1935	3130	261	282	1844	1941.3	1409.2	1484.4	701.405	719.117	1587.1	10.6471	10.3786	10.4212	9.85685	9.87359	10.4763
NDEONHPJ_02492	1	2578447	2578674	-	228	18.378	-0.279682	0.447684	0.664783	23	6	40	9	18	7	10.8163	4.36962	18.97	24.1864	45.9011	6.02477	3.74863	3.46988	4.04179	4.12055	4.5242	3.56379
NDEONHPJ_01147	1	1228262	1229413	-	1152	163.12	-0.423812	0.358021	0.66513	367	161	177	51	118	194	172.591	117.252	83.9424	137.056	300.907	166.972	7.3502	7.06419	6.83735	7.18045	7.79084	7.32383
NDEONHPJ_02502	1	2584649	2584843	+	195	16.772	-0.300071	0.434559	0.665477	32	12	20	7	16	9	15.0488	8.73925	9.48501	18.8116	40.8009	7.74613	3.87612	3.63857	3.65794	3.95971	4.39847	3.60408
NDEONHPJ_03722	1	3895996	3896976	-	981	130.753	0.487724	0.317519	0.665824	229	239	421	39	43	103	107.693	174.057	199.66	104.808	109.653	88.6502	6.86723	7.23147	7.34493	6.85862	6.8878	6.73557
NDEONHPJ_03556	1	3714798	3715334	-	537	2919.2	0.434028	0.350661	0.666169	7343	4913	7918	541	597	4360	3453.24	3577.99	3755.12	1453.87	1522.38	3752.57	11.6109	11.6404	11.6811	10.9556	10.9869	11.6804
NDEONHPJ_03152	1	3278030	3278539	+	510	192.901	-0.601075	0.246799	0.666514	348	169	317	94	96	259	163.656	123.078	150.337	252.613	244.806	222.916	7.44737	7.24677	7.38527	7.77603	7.75182	7.68349
NDEONHPJ_02007	1	2109364	2110329	+	966	88.8979	-0.500777	0.308712	0.666858	143	90	151	28	59	120	67.2495	65.5444	71.6118	75.2465	150.453	103.282	6.24754	6.23287	6.29066	6.33444	6.82998	6.55512
NDEONHPJ_02262	1	2349354	2349653	-	300	2.97293	0.235193	0.472302	0.667202	15	2	14	1	0	0	7.05414	1.45654	6.63951	2.68738	0	0	1.87104	1.53497	1.84896	1.62478	1.51973	1.44353
NDEONHPJ_02293	1	2375739	2376698	-	960	31.1055	-0.353752	0.398914	0.667545	24	45	53	17	17	33	11.2866	32.7722	25.1353	45.6854	43.351	28.4025	4.36941	4.92775	4.76515	5.10661	5.07638	4.83944
NDEONHPJ_00227	1	247923	248585	-	663	148.209	-0.417161	0.359599	0.667887	171	168	285	94	79	113	80.4172	122.349	135.161	252.613	201.455	97.257	6.73349	7.02318	7.09607	7.57847	7.39576	6.86375
NDEONHPJ_01847	1	1942187	1943878	-	1692	30.2537	-0.421061	0.356745	0.668229	47	37	44	17	11	44	22.103	26.946	20.867	45.6854	28.0506	37.87	4.7009	4.81703	4.66947	5.11461	4.84447	5.02735
NDEONHPJ_00048	1	55388	55924	-	537	87.5817	0.51537	0.298342	0.66857	221	137	248	33	22	69	103.931	99.7731	117.614	88.6834	56.1013	59.387	6.56723	6.53506	6.6629	6.4465	6.16786	6.17691
NDEONHPJ_03634	1	3801765	3802979	+	1215	1850.1	0.595011	0.24887	0.66891	5624	2858	4557	447	497	2027	2644.83	2081.4	2161.16	1201.26	1267.38	1744.6	11.1293	10.9289	10.9599	10.5062	10.5449	10.787
NDEONHPJ_00572	1	584022	584324	-	303	241.284	-0.50237	0.305428	0.66925	342	254	438	105	160	237	160.834	184.981	207.722	282.174	408.009	203.981	7.58431	7.68562	7.77065	8.00378	8.30545	7.75776
NDEONHPJ_02857	1	2966808	2967305	-	498	85.5969	0.414469	0.359015	0.66959	190	153	255	20	14	119	89.3524	111.425	120.934	53.7475	35.7008	102.421	6.42843	6.59402	6.66071	6.11566	5.91533	6.5286
NDEONHPJ_01081	1	1150663	1151085	-	423	210.374	-0.498765	0.30725	0.669928	387	215	302	116	119	192	181.997	156.578	143.224	311.736	303.457	165.251	7.57679	7.46749	7.40282	7.99317	7.97183	7.50679
NDEONHPJ_00230	1	250159	251040	+	882	771.493	-0.50593	0.302204	0.670267	1197	814	1308	445	424	669	562.92	592.812	620.32	1195.88	1081.22	575.796	9.32055	9.35954	9.39353	9.92371	9.83826	9.33794
NDEONHPJ_01614	1	1699216	1699665	-	450	15.3201	-0.308547	0.422178	0.670604	12	19	27	6	12	15	5.64331	13.8371	12.8048	16.1243	30.6007	12.9102	3.43431	3.79154	3.75306	3.8481	4.16575	3.7597
NDEONHPJ_03138	1	3262704	3263618	-	915	452.065	0.542161	0.279272	0.670941	878	862	1338	102	146	454	412.902	627.769	634.547	274.112	372.309	390.749	8.72886	9.06667	9.07625	8.43758	8.65261	8.68684
NDEONHPJ_03893	3	4889	5401	+	513	581.992	-0.518425	0.293418	0.671278	942	597	970	338	310	529	443	434.778	460.023	908.333	790.518	455.3	8.94785	8.93436	8.97614	9.522	9.40504	8.96893
NDEONHPJ_02278	1	2363069	2363731	+	663	14.0635	0.327081	0.409085	0.671614	41	25	37	2	4	16	19.2813	18.2068	17.5473	5.37475	10.2002	13.7709	4.00488	3.96855	3.95354	3.61884	3.74609	3.83195
NDEONHPJ_00811	1	853282	853674	-	393	31.8941	-0.405974	0.360351	0.67195	57	37	40	13	20	38	26.8057	26.946	18.97	34.9359	51.0012	32.7059	4.84912	4.85454	4.65692	4.99854	5.228	4.97071
NDEONHPJ_00875	1	919664	921052	-	1389	349.501	0.481626	0.314357	0.672285	855	539	1053	68	90	454	402.086	392.538	499.386	182.742	229.505	390.749	8.53622	8.51648	8.71513	7.97179	8.11952	8.51264
NDEONHPJ_03418	1	3572897	3573394	+	498	174.775	-0.528583	0.285699	0.67262	289	196	255	101	87	181	135.91	142.741	120.934	271.425	221.855	155.783	7.23609	7.27257	7.15326	7.76322	7.60246	7.33685
NDEONHPJ_00589	1	600025	600258	-	234	166.98	-0.469743	0.320897	0.672954	247	179	288	94	96	141	116.158	130.36	136.584	252.613	244.806	121.356	7.08409	7.16721	7.19993	7.66806	7.64344	7.11738
NDEONHPJ_00360	1	379705	380976	+	1272	7217.57	0.473316	0.317736	0.673287	17741	11795	20313	1757	1417	9764	8343.16	8589.95	9633.45	4721.72	3613.43	8403.69	12.9065	12.9306	13.027	12.4621	12.2729	12.9124
NDEONHPJ_03399	1	3549462	3551270	-	1809	958.294	0.521123	0.288729	0.67362	2534	1489	2671	212	235	1206	1191.68	1084.4	1266.72	569.724	599.264	1037.98	10.059	9.98119	10.1101	9.49575	9.53063	9.94559
NDEONHPJ_02451	1	2537185	2537643	-	459	52.4123	-0.431334	0.342819	0.673953	77	69	70	28	29	53	36.2112	50.2507	33.1975	75.2465	73.9517	45.6161	5.43179	5.64482	5.37944	5.90454	5.89425	5.58137
NDEONHPJ_01882	1	1979348	1979698	-	351	11.9725	-0.307763	0.416932	0.674284	26	8	16	7	5	17	12.2272	5.82617	7.58801	18.8116	12.7503	14.6316	3.52942	3.25559	3.32729	3.68226	3.53095	3.61037
NDEONHPJ_03872	2	135333	135716	+	384	184.635	-0.486534	0.308561	0.674616	287	201	301	107	100	164	134.969	146.382	142.749	287.549	255.006	141.152	7.26587	7.32533	7.30612	7.84218	7.74532	7.2998
NDEONHPJ_03686	1	3857918	3858919	+	1002	348.505	0.632837	0.220594	0.674946	872	596	967	101	93	325	410.081	434.049	458.6	271.425	237.155	279.721	8.55979	8.60552	8.65131	8.24553	8.15096	8.26311
NDEONHPJ_01046	1	1109683	1110066	-	384	71.3053	0.452257	0.328994	0.675276	193	119	172	31	17	49	90.7632	86.6642	81.5711	83.3086	43.351	42.1734	6.31658	6.2795	6.23611	6.2386	5.85035	5.80039
NDEONHPJ_02220	1	2300439	2300858	-	420	309.585	-0.461169	0.323039	0.675606	700	295	373	104	139	584	329.193	214.84	176.895	279.487	354.458	502.638	8.29259	7.97046	7.83337	8.16623	8.3481	8.64122
NDEONHPJ_03716	1	3890097	3891257	+	1161	395	0.640299	0.215572	0.675934	981	666	1114	118	113	337	461.341	485.028	528.315	317.11	288.157	290.05	8.73465	8.775	8.84596	8.4467	8.37804	8.3777
NDEONHPJ_01613	1	1698633	1699169	-	537	96.5127	-0.416989	0.349383	0.676262	154	113	139	48	65	74	72.4225	82.2946	65.9208	128.994	165.754	63.6904	6.34406	6.43439	6.2804	6.7539	6.95157	6.26296
NDEONHPJ_00929	1	981933	982589	-	657	128.417	-0.508949	0.294234	0.67659	174	161	203	75	57	149	81.828	117.252	96.2729	201.553	145.353	128.242	6.65758	6.91068	6.76863	7.31722	7.06588	6.97685
NDEONHPJ_03661	1	3833196	3834737	-	1542	737.193	0.623346	0.225609	0.676916	1805	1248	2096	211	185	735	848.848	908.882	994.029	567.036	471.761	632.601	9.62249	9.67837	9.75322	9.30945	9.17731	9.38977
NDEONHPJ_00440	1	452348	452974	+	627	6287.73	0.417879	0.348481	0.677242	14743	10397	18130	1421	1097	9303	6933.28	7571.83	8598.16	3818.76	2797.41	8006.92	12.6599	12.7329	12.8403	12.1993	11.9843	12.7798
NDEONHPJ_02619	1	2689480	2689707	-	228	16.9471	-0.289041	0.424975	0.677567	14	27	19	6	15	14	6.58386	19.6633	9.01076	16.1243	38.2509	12.0495	3.54656	4.04109	3.66087	3.92178	4.37655	3.79529
NDEONHPJ_00445	1	457477	457734	+	258	283.168	0.488801	0.305026	0.677892	748	506	667	107	93	160	351.766	368.505	316.325	287.549	237.155	137.709	8.29599	8.33334	8.21019	8.13346	7.99088	7.61248
NDEONHPJ_00441	1	452992	453999	+	1008	15819.5	0.421667	0.344245	0.678217	36020	25807	46403	3514	2949	23485	16939.3	18794.5	22006.7	9443.44	7520.12	20213.1	13.9687	14.0545	14.1878	13.519	13.3602	14.1155
NDEONHPJ_02359	1	2435470	2435952	+	483	15.481	-0.319918	0.404086	0.678541	17	20	24	7	10	17	7.99469	14.5654	11.382	18.8116	25.5006	14.6316	3.59065	3.85372	3.73526	3.95271	4.10146	3.85575
NDEONHPJ_02763	1	2860938	2861426	+	489	96.2969	-0.489646	0.302804	0.678865	140	112	155	47	57	99	65.8386	81.5663	73.5088	126.307	145.353	85.2074	6.29391	6.44189	6.36831	6.75133	6.85949	6.47294
NDEONHPJ_02577	1	2662284	2663258	-	975	67.3235	0.474357	0.311549	0.679188	202	99	173	14	23	68	94.9957	72.0988	82.0454	37.6233	58.6513	58.5263	6.32025	6.11248	6.20845	5.74499	5.97856	5.96895
NDEONHPJ_03482	1	3638136	3638795	-	660	471.627	0.46765	0.315246	0.679511	1366	727	1196	113	96	630	642.397	529.453	567.204	303.673	244.806	542.229	9.10777	8.94807	9.00446	8.53295	8.38913	8.96722
NDEONHPJ_03701	1	3873826	3874719	+	894	325.711	0.507076	0.291618	0.679833	738	574	912	128	68	278	347.064	418.027	432.517	343.984	173.404	239.269	8.3761	8.52596	8.55474	8.36714	7.88661	8.09414
NDEONHPJ_01218	1	1307654	1309024	-	1371	607.323	-0.484527	0.304062	0.680154	1209	631	814	177	321	1087	568.564	459.539	386.04	475.665	818.569	935.561	9.16723	9.0048	8.87709	9.03322	9.46001	9.576
NDEONHPJ_01640	1	1729478	1729903	-	426	216.53	-0.335114	0.392127	0.680476	435	235	238	126	151	101	204.57	171.144	112.872	338.609	385.059	86.9288	7.64112	7.50601	7.2121	8.03941	8.15001	7.05417
NDEONHPJ_02913	1	3025286	3026398	-	1113	21.3	0.357581	0.378324	0.680796	65	34	52	6	5	22	30.5679	24.7612	24.661	16.1243	12.7503	18.935	4.64277	4.50805	4.50833	4.31685	4.23833	4.36207
NDEONHPJ_03806	2	74739	76232	+	1494	968.047	-0.554256	0.262467	0.681116	1594	1056	1493	509	538	978	749.62	769.054	708.056	1367.87	1371.93	841.746	9.69875	9.71832	9.65604	10.1795	10.1822	9.78746
NDEONHPJ_00150	1	163655	164581	+	927	1082.11	0.548716	0.265649	0.681435	2925	1733	2864	248	281	1294	1375.56	1262.09	1358.25	666.469	716.566	1113.72	10.2558	10.1844	10.2452	9.69814	9.74916	10.083
NDEONHPJ_01911	1	2007516	2008934	+	1419	387.42	-0.503645	0.292052	0.681754	866	333	521	178	216	463	407.259	242.514	247.085	478.353	550.813	398.495	8.61263	8.22496	8.23679	8.73857	8.85452	8.59514
NDEONHPJ_02338	1	2416369	2417184	-	816	12.77	-0.309727	0.405327	0.682072	17	11	27	6	5	22	7.99469	8.01098	12.8048	16.1243	12.7503	18.935	3.43376	3.44576	3.63556	3.71227	3.62756	3.8298
NDEONHPJ_03717	1	3891547	3892602	+	1056	73.5124	0.426902	0.336343	0.68239	126	135	236	25	19	65	59.2548	98.3166	111.923	67.1844	48.4511	55.9443	6.03143	6.39638	6.50081	6.1231	5.93413	5.99727
NDEONHPJ_00862	1	906584	907162	+	579	16.443	-0.271305	0.427213	0.682707	12	16	32	11	12	7	5.64331	11.6523	15.176	29.5611	30.6007	6.02477	3.436	3.71974	3.84792	4.15271	4.17865	3.49149
NDEONHPJ_00549	1	555628	557985	+	2358	899.254	-0.508745	0.287778	0.683023	1997	796	1198	338	519	1251	939.141	579.704	568.152	908.333	1323.48	1076.71	9.82336	9.45566	9.44067	9.79624	10.1055	9.93442
NDEONHPJ_02243	1	2328337	2329218	-	882	169.694	0.453618	0.319404	0.683339	547	231	420	29	63	180	257.241	168.231	199.185	77.9339	160.654	154.923	7.71762	7.37761	7.50926	6.89123	7.34356	7.31583
NDEONHPJ_02855	1	2963857	2965380	-	1524	142.588	0.436265	0.329387	0.683655	441	213	350	33	29	191	207.392	155.122	165.988	88.6834	73.9517	164.39	7.43019	7.19775	7.25114	6.82168	6.71594	7.24219
NDEONHPJ_01962	1	2059898	2060098	-	201	70.9146	-0.332208	0.389646	0.683969	117	56	132	48	42	36	55.0223	40.7832	62.6011	128.994	107.102	30.9845	5.89671	5.70992	5.98592	6.50371	6.3605	5.56144
NDEONHPJ_01923	1	2021932	2022540	-	609	98.423	0.526409	0.276231	0.684284	263	170	249	27	25	103	123.683	123.806	118.088	72.5591	63.7515	88.6502	6.78489	6.78402	6.74902	6.41747	6.34111	6.53695
NDEONHPJ_01063	1	1128011	1129543	+	1533	1483.56	0.476333	0.305303	0.684597	4098	2330	3849	304	365	1980	1927.19	1696.87	1825.39	816.962	930.771	1704.15	10.7239	10.6181	10.6785	10.0663	10.1572	10.6215
NDEONHPJ_02389	1	2465206	2465631	-	426	54.0226	0.457479	0.316104	0.68491	130	93	147	19	12	51	61.1359	67.7292	69.7148	51.0601	30.6007	43.8947	5.83575	5.90753	5.93143	5.71476	5.45214	5.61418
NDEONHPJ_03415	1	3569466	3570047	-	582	7589.51	-0.475623	0.305434	0.685223	16410	7587	9366	2371	3930	13314	7717.23	5525.39	4441.83	6371.77	10021.7	11459.1	12.8758	12.6153	12.4555	12.7243	13.0916	13.2065
NDEONHPJ_02420	1	2498577	2501582	-	3006	562.279	-0.611758	0.225899	0.685535	818	590	983	277	295	693	384.686	429.68	466.188	744.403	752.267	596.452	8.82867	8.91042	8.9713	9.34141	9.35032	9.16336
NDEONHPJ_02680	1	2761058	2761936	+	879	73.1825	-0.435449	0.328476	0.685846	86	96	125	43	32	84	40.4437	69.914	59.2813	115.557	81.6019	72.2972	5.76944	6.12812	6.01325	6.47978	6.22996	6.15163
NDEONHPJ_00908	1	957397	959250	+	1854	722.559	-0.489761	0.296746	0.686156	1386	695	1097	357	442	663	651.802	506.148	520.253	959.393	1127.13	570.632	9.38934	9.19844	9.2182	9.69952	9.83589	9.28773
NDEONHPJ_01017	1	1074510	1075643	+	1134	674.221	0.393843	0.352171	0.686466	1845	1086	1732	140	118	1032	867.659	790.902	821.402	376.233	300.907	888.223	9.56524	9.48808	9.51959	8.93142	8.78561	9.58433
NDEONHPJ_01831	1	1924108	1925022	-	915	11.5632	0.278561	0.418853	0.686776	29	27	28	4	0	14	13.638	19.6633	13.279	10.7495	0	12.0495	3.63163	3.81749	3.61852	3.53533	3.20784	3.57176
NDEONHPJ_01914	1	2013046	2013327	-	282	15.7498	-0.297794	0.407529	0.687085	30	16	16	11	8	13	14.1083	11.6523	7.58801	29.5611	20.4005	11.1889	3.82976	3.74237	3.56175	4.17106	3.98262	3.72798
NDEONHPJ_01478	1	1580727	1581761	+	1035	221.458	0.454323	0.316685	0.687393	397	359	764	52	86	185	186.7	261.449	362.327	139.744	219.305	159.226	7.63653	7.89647	8.16733	7.4465	7.75784	7.52253
NDEONHPJ_02522	1	2606848	2607411	+	564	4422	-0.501533	0.289268	0.6877	10217	3784	5824	1691	2199	7038	4804.81	2755.78	2762.04	4544.35	5607.58	6057.47	12.1541	11.726	11.7275	12.1087	12.2815	12.347
NDEONHPJ_03040	1	3164176	3165582	+	1407	39.1602	0.420695	0.336084	0.688007	105	69	92	9	15	34	49.379	50.2507	43.6311	24.1864	38.2509	29.2632	5.4453	5.45421	5.35961	5.05906	5.27417	5.11362
NDEONHPJ_03887	3	815	1117	+	303	376.76	0.574393	0.246871	0.688313	787	695	1088	115	113	315	370.107	506.148	515.985	309.048	288.157	271.115	8.5273	8.77938	8.79602	8.39302	8.3424	8.29377
NDEONHPJ_01712	1	1803014	1804180	+	1167	8.30588	-0.25864	0.428397	0.688619	7	12	11	1	7	14	3.29193	8.73925	5.21676	2.68738	17.8504	12.0495	2.67653	2.97762	2.79543	2.76364	3.22177	3.11194
NDEONHPJ_00503	1	514107	514535	-	429	1477.02	0.486457	0.296521	0.688924	3405	2312	4507	466	287	1691	1601.29	1683.76	2137.45	1252.32	731.867	1455.41	10.5696	10.6105	10.8106	10.3755	9.99033	10.4927
NDEONHPJ_03259	1	3397705	3398568	-	864	502.304	0.447882	0.318649	0.689229	922	922	1542	208	118	369	433.594	671.466	731.294	558.974	300.907	317.591	8.82956	9.18036	9.25283	9.02773	8.57046	8.60088
NDEONHPJ_01388	1	1478747	1480069	-	1323	192.366	-0.598009	0.231974	0.689533	305	188	337	84	99	274	143.434	136.915	159.822	225.74	252.456	235.827	7.352	7.32067	7.43044	7.68891	7.77657	7.72866
NDEONHPJ_01181	1	1271461	1272474	-	1014	901.627	0.487345	0.295677	0.689837	2289	1573	2301	208	205	1179	1076.46	1145.57	1091.25	558.974	522.762	1014.74	9.93688	9.98824	9.94814	9.43695	9.39029	9.88824
NDEONHPJ_00433	1	448839	449336	+	498	5582.99	0.367635	0.364696	0.69014	13028	9121	16382	1150	875	8874	6126.75	6642.56	7769.17	3090.48	2231.3	7637.69	12.4748	12.5418	12.6745	11.9504	11.7307	12.6598
NDEONHPJ_00371	1	391512	392378	-	867	44.232	-0.427051	0.329776	0.690442	69	46	78	27	15	60	32.449	33.5005	36.9915	72.5591	38.2509	51.6409	5.23789	5.26126	5.31933	5.75021	5.35203	5.53991
NDEONHPJ_02578	1	2663264	2663734	-	471	25.8818	0.331605	0.384128	0.690745	81	33	78	4	6	35	38.0923	24.0329	36.9915	10.7495	15.3004	30.1238	4.94466	4.65412	4.92455	4.39143	4.48754	4.78575
NDEONHPJ_02815	1	2921742	2922041	-	300	17.4855	0.310397	0.396304	0.691046	36	34	50	8	2	15	16.9299	24.7612	23.7125	21.499	5.10012	12.9102	4.10577	4.31686	4.29731	4.20848	3.80876	3.9823
NDEONHPJ_00264	1	273745	275259	-	1515	8859.67	0.596621	0.23172	0.691347	28401	12714	21619	2707	2457	7842	13356.3	9259.23	10252.8	7274.73	6265.49	6749.46	13.4365	13.13	13.2133	12.9397	12.8267	12.8823
NDEONHPJ_00567	1	579260	580537	-	1278	429.426	-0.544009	0.261879	0.691647	782	454	615	227	228	459	367.756	330.635	291.664	610.034	581.413	395.053	8.60467	8.52518	8.43292	9.00608	8.96654	8.65982
NDEONHPJ_03229	1	3366508	3368034	+	1527	2445.54	0.523439	0.273622	0.691947	7863	3296	6106	568	696	2763	3697.78	2400.38	2895.77	1526.43	1774.84	2378.06	11.5786	11.2195	11.372	10.8774	10.9872	11.2121
NDEONHPJ_03874	2	136379	138166	+	1788	523.326	-0.536568	0.265973	0.692246	776	581	888	289	271	538	364.934	423.125	421.135	776.652	691.066	463.047	8.73556	8.84563	8.84173	9.32942	9.2322	8.91429
NDEONHPJ_01777	1	1870559	1871491	-	933	30.0761	-0.351216	0.372328	0.692544	52	27	55	19	6	51	24.4543	19.6633	26.0838	51.0601	15.3004	43.8947	4.74352	4.63031	4.78159	5.1713	4.58351	5.11346
NDEONHPJ_00535	1	544747	545844	+	1098	410.901	-0.515526	0.277734	0.692842	701	463	601	220	226	402	329.663	337.189	285.025	591.223	576.313	345.994	8.4897	8.50707	8.38252	8.95071	8.92978	8.52666
NDEONHPJ_00557	1	565459	566958	+	1500	68.5205	0.390522	0.34885	0.69314	150	124	201	13	15	95	70.5414	90.3056	95.3244	34.9359	38.2509	81.7647	6.10291	6.28381	6.32815	5.71766	5.75612	6.20839
NDEONHPJ_03897	3	8950	9339	+	390	163.339	-0.518212	0.2757	0.693437	238	179	284	94	76	182	111.926	130.36	134.687	252.613	193.804	156.644	7.0526	7.16162	7.18421	7.66273	7.45423	7.29645
NDEONHPJ_02561	1	2648184	2650673	-	2490	83.1279	0.407657	0.338871	0.693733	213	144	220	21	14	113	100.169	104.871	104.335	56.4349	35.7008	97.257	6.49918	6.53238	6.53041	6.12409	5.89619	6.4745
NDEONHPJ_03828	2	98182	98436	-	255	75.1667	-0.458033	0.309757	0.694029	108	86	127	45	34	81	50.7898	62.6313	60.2298	120.932	86.702	69.7152	5.93459	6.07537	6.04717	6.53715	6.29542	6.14912
NDEONHPJ_02388	1	2464476	2465147	+	672	29.2172	-0.310802	0.393675	0.694324	35	34	48	17	20	17	16.4597	24.7612	22.764	45.6854	51.0012	14.6316	4.46065	4.68581	4.63513	5.03022	5.10681	4.42444
NDEONHPJ_00044	1	52048	53472	+	1425	419.787	0.569671	0.245668	0.694618	1185	664	1086	99	119	457	557.277	483.572	515.036	266.05	303.457	393.331	8.92676	8.81003	8.86169	8.36717	8.45749	8.64675
NDEONHPJ_01156	1	1241001	1243700	+	2700	282.37	-0.398697	0.343053	0.694912	708	241	326	89	130	535	332.955	175.513	154.606	239.176	331.508	460.464	8.23607	7.75385	7.66544	7.98004	8.22779	8.50517
NDEONHPJ_00809	1	851978	852415	-	438	313.941	-0.405173	0.339094	0.695206	683	344	341	119	220	313	321.198	250.525	161.719	319.798	561.013	269.393	8.27458	8.08405	7.77489	8.26937	8.72983	8.13867
NDEONHPJ_02556	1	2644118	2645416	+	1299	370.697	0.503354	0.283124	0.695499	1173	518	898	134	114	254	551.634	377.244	425.877	360.108	290.707	218.613	8.83892	8.52777	8.62467	8.4914	8.33297	8.12669
NDEONHPJ_00721	1	746220	747077	+	858	524.958	0.497601	0.286293	0.695791	1446	854	1327	131	117	660	680.019	621.943	629.331	352.046	298.357	568.05	9.22543	9.1515	9.16147	8.72006	8.60691	9.07804
NDEONHPJ_02538	1	2623760	2624179	-	420	146.147	-0.408577	0.337018	0.696083	292	121	239	84	83	117	137.321	88.1208	113.346	225.74	211.655	100.7	7.10633	6.79511	6.9655	7.48433	7.43338	6.88557
NDEONHPJ_02151	1	2233882	2234370	-	489	23.3932	-0.321217	0.386413	0.696374	29	26	40	14	14	18	13.638	18.935	18.97	37.6233	35.7008	15.4923	4.19047	4.36026	4.35837	4.71994	4.69189	4.26382
NDEONHPJ_02504	1	2585343	2585936	-	594	55.0658	-0.368017	0.359634	0.696665	93	54	89	36	29	40	43.7357	39.3266	42.2083	96.7455	73.9517	34.4272	5.57597	5.51173	5.55291	6.11418	5.9199	5.43534
NDEONHPJ_00059	1	64361	64966	-	606	2425.07	0.546795	0.257756	0.696955	7243	3622	6139	628	597	2771	3406.21	2637.8	2911.42	1687.67	1522.38	2384.95	11.5049	11.2919	11.373	10.9461	10.8713	11.2108
NDEONHPJ_03328	1	3469208	3469852	-	645	391.478	0.568645	0.24524	0.697244	967	676	1062	107	96	425	454.757	492.311	503.654	287.549	244.806	365.79	8.7165	8.78076	8.80001	8.3695	8.25835	8.54424
NDEONHPJ_02615	1	2685498	2685887	-	390	240.372	0.581115	0.238004	0.697533	584	456	592	75	71	200	274.641	332.091	280.756	201.553	181.054	172.136	8.00032	8.15361	8.0179	7.76711	7.69204	7.64916
NDEONHPJ_01404	1	1499388	1500296	-	909	62.3956	-0.418505	0.330086	0.697822	95	62	113	37	32	58	44.6762	45.1528	53.5903	99.4329	81.6019	49.9195	5.70206	5.71255	5.822	6.24423	6.10249	5.77771
NDEONHPJ_02910	1	3021469	3022584	-	1116	137.502	0.469185	0.300289	0.69811	469	180	322	40	36	141	220.559	131.089	152.709	107.495	91.8021	121.356	7.4631	7.05114	7.1671	6.91875	6.81844	6.99492
NDEONHPJ_00036	1	45252	46364	+	1113	1637.68	0.588867	0.231988	0.698399	4150	2890	4237	423	423	1795	1951.64	2104.7	2009.4	1136.76	1078.67	1544.92	10.8028	10.8654	10.8269	10.3819	10.3437	10.614
NDEONHPJ_00096	1	106286	106621	+	336	10834.9	0.581532	0.235916	0.698686	32037	16275	27671	3131	3830	7885	15066.2	11852.6	13123	8414.17	9766.72	6786.47	13.6582	13.458	13.5419	13.1879	13.303	13.0283
NDEONHPJ_03053	1	3176624	3177844	-	1221	417.299	0.515922	0.272654	0.698974	1125	702	1049	106	97	504	529.06	511.246	497.489	284.862	247.356	433.783	8.87802	8.84943	8.82755	8.40699	8.31081	8.71712
NDEONHPJ_03785	2	49009	49878	+	870	145.991	0.525866	0.26558	0.699261	329	257	416	39	40	151	154.721	187.166	197.288	104.808	102.002	129.963	7.22211	7.37011	7.41373	6.9544	6.9363	7.09195
NDEONHPJ_00822	1	865261	865575	+	315	49.448	-0.340533	0.369276	0.699548	59	67	77	22	36	38	27.7463	48.7941	36.5173	59.1223	91.8021	32.7059	5.20591	5.56014	5.36976	5.67348	5.98826	5.31019
NDEONHPJ_02048	1	2152213	2152761	-	549	9.20119	0.252361	0.4186	0.699834	22	18	23	3	4	3	10.3461	13.1089	10.9078	8.06213	10.2002	2.58204	3.23317	3.33616	3.25691	3.14662	3.20948	2.86837
NDEONHPJ_03745	2	12458	13324	-	867	822.026	0.220674	0.436164	0.70012	2843	1488	2312	54	68	1274	1336.99	1083.67	1096.47	145.118	173.404	1096.51	9.96751	9.78251	9.79312	8.43352	8.51547	9.79245
NDEONHPJ_00243	1	260141	260740	+	600	132.914	-0.390554	0.340615	0.700405	166	153	254	93	52	122	78.0658	111.425	120.46	249.926	132.603	105.003	6.63641	6.88338	6.93985	7.50458	7.00929	6.84164
NDEONHPJ_00637	1	654618	655259	-	642	572.604	-0.441635	0.311994	0.70069	1185	556	804	245	382	534	557.277	404.919	381.297	658.407	974.122	459.604	9.11025	8.86734	8.82294	9.24194	9.57065	8.96169
NDEONHPJ_02841	1	2950385	2950921	-	537	22.3331	-0.33463	0.371084	0.700975	27	29	38	8	14	29	12.6974	21.1199	18.0215	21.499	35.7008	24.9598	4.14753	4.40737	4.31952	4.41597	4.67792	4.50133
NDEONHPJ_00389	1	412763	414667	+	1905	1293.07	0.442869	0.310684	0.701258	3193	2181	3440	275	296	1793	1501.59	1588.36	1631.42	739.028	754.817	1543.2	10.4315	10.4778	10.5003	9.89371	9.9081	10.4538
NDEONHPJ_01477	1	1580204	1580707	+	504	218.506	0.406519	0.330818	0.701542	307	450	685	69	58	210	144.375	327.722	324.862	185.429	147.903	180.743	7.43717	8.06937	8.06332	7.62235	7.4674	7.59994
NDEONHPJ_00612	1	627937	628320	+	384	36.2079	0.35074	0.361786	0.701824	105	55	92	16	4	36	49.379	40.0549	43.6311	42.998	10.2002	30.9845	5.37633	5.22945	5.28938	5.25844	4.69853	5.07005
NDEONHPJ_00259	1	271549	272142	-	594	451.723	0.497608	0.279596	0.702107	1091	760	1250	114	104	557	513.071	553.486	592.813	306.361	265.206	479.399	8.90187	8.96327	9.02038	8.51472	8.4162	8.84707
NDEONHPJ_00028	1	33468	34199	+	732	220.944	0.550945	0.249652	0.702389	625	327	592	73	56	202	293.922	238.145	280.756	196.178	142.803	173.858	8.00107	7.83187	7.96367	7.68672	7.47038	7.59546
NDEONHPJ_03441	1	3595970	3596296	-	327	2132.94	-0.433784	0.314448	0.70267	4245	2462	2595	1200	1164	1841	1996.32	1793	1230.68	3224.85	2968.27	1584.51	10.9762	10.8922	10.6132	11.3724	11.3016	10.7979
NDEONHPJ_01965	1	2061207	2061620	+	414	351.857	-0.504833	0.274883	0.702951	724	362	464	124	185	560	340.48	263.634	220.052	333.235	471.761	481.981	8.41214	8.21934	8.08908	8.39591	8.66966	8.69174
NDEONHPJ_02192	1	2273448	2273918	-	471	96.2832	-0.409991	0.327461	0.703231	135	127	144	54	53	85	63.4872	92.4904	68.2921	145.118	135.153	73.1579	6.26944	6.52515	6.31595	6.84499	6.79338	6.3643
NDEONHPJ_00987	1	1046162	1046617	+	456	46.1244	-0.426728	0.31801	0.703511	66	48	90	18	25	65	31.0382	34.957	42.6826	48.3728	63.7515	55.9443	5.2526	5.32827	5.45204	5.52854	5.7041	5.63466
NDEONHPJ_02149	1	2231253	2231951	+	699	48.5236	-0.420794	0.321244	0.70379	64	62	81	25	23	60	30.0977	45.1528	38.4143	67.1844	58.6513	51.6409	5.27125	5.52486	5.41908	5.775	5.68665	5.61422
NDEONHPJ_01552	1	1638566	1639348	-	783	54.986	-0.419188	0.321872	0.704069	70	69	99	19	32	78	32.9193	50.2507	46.9508	51.0601	81.6019	67.1331	5.42576	5.6934	5.64716	5.70732	6.01353	5.89382
NDEONHPJ_00829	1	869554	870222	+	669	323.236	-0.465269	0.296307	0.704347	531	304	600	173	183	293	249.717	221.394	284.55	464.916	466.661	252.18	8.11355	8.02712	8.21159	8.59873	8.60227	8.12182
NDEONHPJ_02317	1	2395268	2395558	+	291	24.9583	-0.279396	0.399047	0.704625	68	11	30	13	16	23	31.9788	8.01098	14.2275	34.9359	40.8009	19.7957	4.71456	4.0409	4.24848	4.71818	4.81579	4.4237
NDEONHPJ_02984	1	3096107	3096730	-	624	122.503	-0.485961	0.284583	0.704902	229	126	179	59	70	132	107.693	91.7621	84.8909	158.555	178.504	113.61	6.81733	6.70532	6.64981	7.09932	7.19197	6.85695
NDEONHPJ_01021	1	1078654	1079700	-	1047	311.085	-0.558527	0.244365	0.705179	589	323	445	127	141	514	276.993	235.231	211.042	341.297	359.558	442.39	8.174	8.05282	7.97369	8.33404	8.375	8.54753
NDEONHPJ_00263	1	273183	273614	-	432	94.8358	0.495089	0.279438	0.705455	225	167	246	29	33	73	105.812	121.621	116.666	77.9339	84.1519	62.8297	6.63893	6.74403	6.71352	6.42983	6.47773	6.27796
NDEONHPJ_01993	1	2089938	2092247	-	2310	506.702	-0.383851	0.34062	0.70573	594	576	1052	177	160	1114	279.344	419.484	498.912	475.665	408.009	958.799	8.50391	8.79949	8.93409	8.89654	8.7807	9.48323
NDEONHPJ_03393	1	3542692	3544791	-	2100	124.875	0.475328	0.289863	0.706005	246	214	391	33	39	121	115.688	155.85	185.432	88.6834	99.4523	104.142	6.89387	7.12003	7.26113	6.72503	6.79624	6.81929
NDEONHPJ_01455	1	1554493	1554936	+	444	41.7579	-0.3806	0.342126	0.70628	52	50	77	16	27	48	24.4543	36.4135	36.5173	42.998	68.8516	41.3127	5.03042	5.26109	5.26146	5.3601	5.65786	5.34072
NDEONHPJ_02693	1	2783265	2784527	-	1263	95.9249	-0.493588	0.27885	0.706554	137	105	174	42	54	118	64.4278	76.4684	82.5196	112.87	137.703	101.56	6.28412	6.40165	6.45325	6.67335	6.82169	6.60356
NDEONHPJ_03624	1	3784704	3787466	-	2763	530.9	0.541434	0.252283	0.706828	1419	932	1287	131	138	610	667.322	678.748	610.361	352.046	351.908	525.016	9.22053	9.2342	9.14742	8.73284	8.73214	9.02684
NDEONHPJ_01084	1	1152589	1153419	+	831	366.66	-0.422258	0.317628	0.707102	816	309	548	124	145	730	383.745	225.036	259.889	333.235	369.758	628.297	8.52507	8.12698	8.22825	8.41563	8.49466	8.93472
NDEONHPJ_00392	1	417969	418154	+	186	166.36	-0.307189	0.380831	0.707375	169	286	199	83	119	104	79.4766	208.285	94.3759	223.052	303.457	89.5108	6.78258	7.48294	6.89455	7.52658	7.78336	6.86509
NDEONHPJ_02584	1	2666861	2668195	-	1335	42.6262	0.383834	0.338597	0.707647	100	71	126	11	9	52	47.0276	51.7072	59.7556	29.5611	22.9505	44.7554	5.47725	5.54067	5.64748	5.22606	5.11699	5.44242
NDEONHPJ_02723	1	2815781	2816098	-	318	418.387	-0.362104	0.350366	0.707919	511	516	771	253	241	272	240.311	375.788	365.647	679.906	614.564	234.105	8.25092	8.57966	8.55843	9.06012	8.97458	8.23527
NDEONHPJ_01528	1	1618528	1618935	+	408	29.54	0.307699	0.380139	0.70819	61	50	96	12	2	34	28.6868	36.4135	45.5281	32.2485	5.10012	29.2632	4.85216	5.00152	5.16002	4.91252	4.36654	4.86421
NDEONHPJ_02476	1	2565521	2566069	-	549	139.542	0.460799	0.295861	0.708461	383	229	352	27	41	170	180.116	166.774	166.936	72.5591	104.552	146.316	7.30822	7.24607	7.24786	6.69825	6.91311	7.14497
NDEONHPJ_00836	1	878855	879613	+	759	295.674	-0.473987	0.287938	0.708732	553	289	468	121	193	307	260.063	210.47	221.949	325.172	492.161	264.229	8.0841	7.92847	7.96594	8.25512	8.59355	8.09657
NDEONHPJ_03869	2	130547	131458	-	912	720.436	-0.511747	0.267257	0.709002	1245	746	1168	282	465	809	585.493	543.29	553.925	757.84	1185.78	696.291	9.30993	9.25398	9.26811	9.51067	9.88221	9.44413
NDEONHPJ_00967	1	1028098	1028667	-	570	130.928	-0.482087	0.283231	0.709272	225	144	198	75	63	138	105.812	104.871	93.9016	201.553	160.654	118.774	6.85174	6.84668	6.76781	7.33237	7.15657	6.93626
NDEONHPJ_01963	1	2060229	2060654	-	426	49.5706	-0.356155	0.352089	0.709541	55	51	109	27	27	48	25.8652	37.1418	51.6933	72.5591	68.8516	41.3127	5.1864	5.40178	5.61767	5.82923	5.79475	5.46901
NDEONHPJ_01734	1	1827408	1828124	-	717	177.752	-0.551094	0.245401	0.709809	309	175	299	83	72	285	145.315	127.447	141.801	223.052	183.604	245.294	7.30732	7.21725	7.28985	7.62503	7.4794	7.70661
NDEONHPJ_01785	1	1879587	1880762	-	1176	10.0544	-0.260361	0.403722	0.710077	20	5	19	5	4	17	9.40552	3.64135	9.01076	13.4369	10.2002	14.6316	3.25002	2.97334	3.23211	3.36452	3.27565	3.44588
NDEONHPJ_00166	1	183454	184110	+	657	958.675	0.377518	0.339771	0.710345	3106	1313	2264	215	183	1414	1460.68	956.219	1073.7	577.786	466.661	1217	10.2195	9.86668	9.9605	9.49027	9.34528	10.0639
NDEONHPJ_01752	1	1846739	1847503	+	765	17.3341	-0.313876	0.374178	0.710612	27	18	30	6	11	23	12.6974	13.1089	14.2275	16.1243	28.0506	19.7957	3.91906	3.93988	3.97369	4.04166	4.29606	4.1442
NDEONHPJ_00876	1	921470	922948	+	1479	981.401	-0.410929	0.321215	0.710879	2400	805	1274	386	624	1093	1128.66	586.258	604.195	1037.33	1591.24	940.725	10.0205	9.51867	9.53951	9.951	10.3084	9.87355
NDEONHPJ_01885	1	1981842	1982870	+	1029	51.0757	0.345867	0.356652	0.711145	90	111	134	8	23	46	42.3248	80.8381	63.5496	21.499	58.6513	39.5913	5.52551	5.98375	5.80661	5.24291	5.73361	5.48768
NDEONHPJ_01621	1	1708404	1709846	+	1443	267.886	-0.47558	0.28582	0.711411	597	256	347	119	110	436	280.755	186.437	164.565	319.798	280.506	375.257	8.08068	7.77462	7.68585	8.17951	8.07805	8.31442
NDEONHPJ_00606	1	620313	620528	-	216	167.283	-0.450022	0.299259	0.711676	274	180	277	102	80	156	128.856	131.089	131.367	274.112	204.005	134.266	7.16472	7.17826	7.17863	7.74135	7.50581	7.19596
NDEONHPJ_02323	1	2399491	2400060	-	570	164.796	-0.349131	0.354001	0.711941	434	131	182	77	104	152	204.1	95.4035	86.3136	206.928	265.206	130.824	7.48712	6.92863	6.85974	7.48746	7.68821	7.14679
NDEONHPJ_03351	1	3493773	3495071	+	1299	60.1861	0.444813	0.301954	0.712206	165	92	153	17	22	49	77.5955	67.0009	72.5603	45.6854	56.1013	42.1734	6.08921	5.97985	6.03926	5.74607	5.86143	5.67644
NDEONHPJ_02355	1	2431777	2432280	-	504	34.726	-0.336059	0.360884	0.712469	79	28	54	9	17	67	37.1518	20.3916	25.6095	24.1864	43.351	57.6656	5.13029	4.78453	4.89966	4.9096	5.20732	5.43132
NDEONHPJ_01609	1	1696620	1697306	-	687	38.5244	-0.331396	0.362937	0.712733	36	42	88	21	19	43	16.9299	30.5874	41.7341	56.4349	48.4511	37.0093	4.7543	5.07761	5.27552	5.44674	5.35056	5.19483
NDEONHPJ_01151	1	1234269	1235252	+	984	72.7949	-0.466486	0.289443	0.712996	126	70	125	33	41	86	59.2548	50.979	59.2813	88.6834	104.552	74.0186	6.0202	5.92679	6.02053	6.29156	6.40864	6.17406
NDEONHPJ_00311	1	330915	332336	+	1422	1072.94	0.463856	0.29083	0.713259	3256	1485	2737	271	248	1355	1531.22	1081.48	1298.02	728.279	632.415	1166.22	10.3385	10.0513	10.1998	9.75181	9.65192	10.1119
NDEONHPJ_01015	1	1072383	1073057	+	675	91.0226	-0.417324	0.31509	0.713521	195	82	130	41	55	96	91.7038	59.7182	61.6526	110.182	140.253	82.6254	6.48422	6.19005	6.20691	6.60886	6.79097	6.40906
NDEONHPJ_01244	1	1337801	1338184	-	384	80.5523	-0.342115	0.355445	0.713783	176	66	118	56	36	63	82.7686	48.0659	55.9616	150.493	91.8021	54.2229	6.30162	5.93543	6.02772	6.74002	6.36611	6.01267
NDEONHPJ_01955	1	2054183	2054512	-	330	306.224	-0.504363	0.267645	0.714044	645	282	446	129	130	510	303.328	205.372	211.516	346.671	331.508	438.947	8.23179	7.94253	7.96217	8.33408	8.29943	8.52983
NDEONHPJ_01956	1	2054778	2055014	-	237	27.2762	-0.297953	0.379019	0.714305	29	43	36	14	17	24	13.638	31.3156	17.073	37.6233	43.351	20.6563	4.32811	4.78643	4.43675	4.86456	4.95448	4.54458
NDEONHPJ_01727	1	1821472	1822122	-	651	7.6733	0.232071	0.41441	0.714566	31	9	21	3	0	8	14.5786	6.55444	9.95926	8.06213	0	6.88545	3.25987	2.92219	3.07758	2.98918	2.72071	2.93933
NDEONHPJ_01433	1	1533308	1533994	+	687	34.9185	-0.362526	0.343121	0.714826	48	45	58	21	11	49	22.5732	32.7722	27.5065	56.4349	28.0506	42.1734	4.83207	5.05264	4.9448	5.37664	4.97806	5.214
NDEONHPJ_00097	1	106870	107355	+	486	901.816	0.631384	0.198359	0.715086	2527	1507	2244	269	257	793	1188.39	1097.5	1064.22	722.904	655.365	682.52	10.0272	9.96082	9.93566	9.63219	9.55971	9.58743
NDEONHPJ_02432	1	2513749	2514285	+	537	10.1388	-0.256009	0.400331	0.715345	20	10	11	4	7	12	9.40552	7.28271	5.21676	10.7495	17.8504	10.3282	3.23437	3.13968	3.02299	3.27308	3.46636	3.2719
NDEONHPJ_00192	1	216637	217239	+	603	89.4976	0.474043	0.282564	0.715604	210	147	250	32	24	76	98.7579	107.056	118.563	85.996	61.2014	65.4118	6.54701	6.60662	6.68705	6.44692	6.23852	6.25938
NDEONHPJ_02195	1	2276388	2277065	-	678	101.503	-0.391975	0.326491	0.715863	243	94	124	33	56	158	114.277	68.4575	58.8071	88.6834	142.803	135.988	6.7255	6.36199	6.26028	6.54363	6.88214	6.85807
NDEONHPJ_02379	1	2455554	2457134	+	1581	34.6885	0.37202	0.337183	0.716121	79	68	86	9	10	36	37.1518	49.5224	40.7856	24.1864	25.5006	30.9845	5.16139	5.3536	5.22341	4.94839	4.96888	5.04918
NDEONHPJ_00655	1	676818	677261	-	444	249.895	-0.396897	0.323326	0.716379	500	290	303	131	148	209	235.138	211.199	143.698	352.046	377.409	179.882	7.88502	7.80387	7.5285	8.20014	8.2581	7.68715
NDEONHPJ_03209	1	3341197	3342312	-	1116	967.022	0.501192	0.267411	0.716636	2477	1554	2613	250	227	1180	1164.87	1131.73	1239.22	671.844	578.863	1015.6	10.0497	10.0258	10.101	9.62339	9.51784	9.93786
NDEONHPJ_00411	1	435997	436761	-	765	363.845	-0.406815	0.318	0.716893	901	291	479	131	217	482	423.719	211.927	227.166	352.046	553.363	414.848	8.59933	8.07957	8.12616	8.45135	8.81488	8.58159
NDEONHPJ_00477	1	488741	489727	+	987	4108.04	0.424633	0.308029	0.717149	12593	5986	9728	858	1027	5610	5922.18	4359.43	4613.51	2305.77	2618.91	4828.42	12.2815	12.0254	12.0717	11.5431	11.6336	12.1092
NDEONHPJ_02828	1	2933490	2933690	+	201	196.327	-0.51835	0.257805	0.717405	334	219	296	96	108	218	157.072	159.491	140.378	257.988	275.406	187.629	7.4297	7.44175	7.34898	7.80458	7.85736	7.56238
NDEONHPJ_02943	1	3050181	3050915	-	735	2211.41	0.455878	0.291224	0.71766	6504	3385	5304	498	547	2900	3058.67	2465.2	2515.43	1338.31	1394.88	2495.98	11.3558	11.1758	11.1924	10.7091	10.7385	11.1859
NDEONHPJ_01897	1	1995608	1996222	-	615	36.7715	-0.373627	0.334634	0.717915	54	52	54	14	17	59	25.3949	37.8701	25.6095	37.6233	43.351	50.7802	4.95122	5.19547	4.9561	5.18601	5.26713	5.39177
NDEONHPJ_01887	1	1984435	1985382	-	948	9.58539	-0.252768	0.399128	0.71817	15	9	15	7	3	12	7.05414	6.55444	7.11376	18.8116	7.65018	10.3282	3.06488	3.04714	3.06803	3.42367	3.11713	3.21431
NDEONHPJ_03613	1	3775964	3778063	+	2100	238.746	0.492518	0.271061	0.718424	565	386	689	76	52	258	265.706	281.113	326.759	204.241	132.603	222.056	7.96758	8.01192	8.13502	7.76931	7.48219	7.82832
NDEONHPJ_02892	1	3002208	3003023	+	816	419.748	-0.466693	0.284848	0.718677	969	381	544	170	222	586	455.697	277.471	257.992	456.854	566.113	504.359	8.75677	8.38131	8.32881	8.75681	8.92982	8.83829
NDEONHPJ_02629	1	2700356	2701369	-	1014	175.141	0.517055	0.257861	0.71893	404	338	434	55	45	170	189.991	246.156	205.825	147.806	114.753	146.316	7.50262	7.70853	7.56548	7.3193	7.15215	7.30665
NDEONHPJ_01089	1	1160026	1160991	+	966	192.106	-0.455501	0.290235	0.719183	417	152	307	86	106	231	196.105	110.697	145.595	231.114	270.306	198.817	7.57866	7.16989	7.3563	7.70096	7.82526	7.58886
NDEONHPJ_00442	1	454018	454395	+	378	4790.35	0.376312	0.332244	0.719435	10380	7724	14446	1024	971	7153	4881.46	5625.16	6851.02	2751.87	2476.11	6156.45	12.2062	12.3224	12.489	11.7711	11.6973	12.3979
NDEONHPJ_00711	1	734859	735983	+	1125	493.08	-0.558677	0.234998	0.719687	851	468	848	224	277	589	400.205	340.831	402.165	601.972	706.366	506.941	8.76843	8.65382	8.77206	9.0843	9.21271	8.94965
NDEONHPJ_00453	1	463855	465909	-	2055	3086.98	-0.372303	0.334236	0.719939	5920	3168	4758	881	1045	7136	2784.03	2307.16	2256.48	2367.58	2664.81	6141.82	11.4709	11.3256	11.3087	11.3458	11.4367	12.1422
NDEONHPJ_03208	1	3339908	3341200	-	1293	1237.93	0.541916	0.243829	0.72019	3033	2002	3499	329	312	1399	1426.35	1458	1659.4	884.147	795.618	1204.09	10.3714	10.3893	10.4972	10.0005	9.92428	10.2349
NDEONHPJ_01258	1	1349335	1349715	-	381	261.575	-0.432068	0.301685	0.72044	583	227	376	125	151	268	274.171	165.317	178.318	335.922	385.059	230.663	8.0417	7.66795	7.71928	8.19827	8.30995	7.90865
NDEONHPJ_01296	1	1381472	1382308	-	837	46.3005	-0.352247	0.344056	0.72069	74	60	63	17	33	46	34.8004	43.6962	29.8778	45.6854	84.1519	39.5913	5.30464	5.45173	5.21279	5.47738	5.88644	5.38886
NDEONHPJ_00370	1	390944	391363	-	420	227.444	-0.409105	0.313715	0.72094	441	205	380	114	140	191	207.392	149.296	180.215	306.361	357.008	164.39	7.72792	7.48969	7.62286	8.02881	8.1549	7.55803
NDEONHPJ_03592	1	3751034	3751294	-	261	17.9914	0.246187	0.400045	0.721189	33	52	38	4	1	27	15.5191	37.8701	18.0215	10.7495	2.55006	23.2384	4.07661	4.61104	4.15514	3.98235	3.75354	4.29274
NDEONHPJ_02295	1	2379343	2379822	-	480	13.3597	0.262761	0.390982	0.721438	31	17	46	5	4	9	14.5786	12.3806	21.8155	13.4369	10.2002	7.74613	3.77823	3.70027	4.00244	3.73598	3.65082	3.52609
NDEONHPJ_02235	1	2320189	2320617	+	429	15.0417	-0.257431	0.392512	0.721687	14	21	23	9	9	12	6.58386	15.2937	10.9078	24.1864	22.9505	10.3282	3.46549	3.82422	3.66162	4.01222	3.98938	3.64825
NDEONHPJ_02200	1	2281793	2283016	+	1224	19.9274	0.257672	0.391904	0.721936	23	47	63	8	3	18	10.8163	34.2287	29.8778	21.499	7.65018	15.4923	3.98639	4.61489	4.53338	4.31311	3.98859	4.15881
NDEONHPJ_01189	1	1280725	1281600	+	876	1647.92	0.371717	0.331143	0.722184	3403	3110	4425	415	295	2389	1600.35	2264.92	2098.56	1115.26	752.267	2056.17	10.6293	10.9157	10.8513	10.3541	10.0816	10.834
NDEONHPJ_01041	1	1102028	1103206	-	1179	24.0394	-0.341101	0.34721	0.722432	40	28	38	12	10	34	18.811	20.3916	18.0215	32.2485	25.5006	29.2632	4.42245	4.46927	4.39983	4.70363	4.58464	4.67585
NDEONHPJ_01559	1	1645053	1646381	-	1329	362.685	0.526154	0.249648	0.722679	996	504	1026	107	128	279	468.395	367.048	486.581	287.549	326.407	240.13	8.69342	8.49691	8.72495	8.31526	8.40766	8.18125
NDEONHPJ_01867	1	1964256	1964492	-	237	18.3991	-0.176126	0.434034	0.722926	11	12	4	14	22	1	5.17303	8.73925	1.897	37.6233	56.1013	0.860681	3.17937	3.39101	2.95055	4.12883	4.45395	2.96218
NDEONHPJ_01881	1	1978374	1979159	-	786	62.6909	-0.424174	0.303321	0.723172	107	65	103	33	33	66	50.3195	47.3376	48.8478	88.6834	84.1519	56.805	5.79273	5.75587	5.77321	6.17308	6.13722	5.87573
NDEONHPJ_02165	1	2248884	2249708	+	825	149.137	-0.400983	0.315256	0.723418	331	139	203	57	98	161	155.661	101.23	96.2729	153.18	249.906	138.57	7.22311	6.9114	6.87475	7.2076	7.58916	7.13502
NDEONHPJ_03143	1	3269253	3269654	+	402	1647.8	0.562735	0.229675	0.723663	4379	2695	4285	544	392	1593	2059.34	1962.69	2032.16	1461.93	999.623	1371.07	10.8522	10.8123	10.8412	10.5765	10.2954	10.5265
NDEONHPJ_00863	1	907242	908105	-	864	57.8534	-0.290548	0.372594	0.723909	73	77	89	37	35	30	34.3301	56.0768	42.2083	99.4329	89.2521	25.8204	5.44023	5.76008	5.56882	6.15215	6.07275	5.29777
NDEONHPJ_02915	1	3027532	3028716	-	1185	47.1015	-0.324085	0.35465	0.724153	51	57	93	31	21	42	23.9841	41.5114	44.1053	83.3086	53.5512	36.1486	5.09556	5.42391	5.46338	5.88165	5.57985	5.3386
NDEONHPJ_03222	1	3355747	3357375	-	1629	3822.92	-0.350894	0.34004	0.724398	10119	3070	4454	1192	1626	7530	4758.72	2235.79	2112.31	3203.35	4146.4	6480.93	12.0401	11.4513	11.4109	11.7199	11.9255	12.3058
NDEONHPJ_01443	1	1544029	1544499	+	471	15.2214	-0.233702	0.401328	0.724642	13	16	29	14	6	8	6.11359	11.6523	13.7533	37.6233	15.3004	6.88545	3.39691	3.65564	3.73448	4.23548	3.76669	3.46348
NDEONHPJ_01452	1	1552910	1553353	-	444	1208.49	-0.424969	0.300583	0.724886	2290	1388	1664	409	834	1334	1076.93	1010.84	789.153	1099.14	2126.75	1148.15	10.1211	10.0721	9.88659	10.1374	10.6859	10.1714
NDEONHPJ_02196	1	2277068	2277910	-	843	202.318	-0.498528	0.26209	0.725129	419	187	299	93	105	257	197.046	136.187	141.801	249.926	267.756	221.195	7.62132	7.35288	7.37925	7.80102	7.85583	7.71034
NDEONHPJ_00593	1	606353	606568	-	216	54.6156	-0.36597	0.331309	0.725372	86	73	73	31	28	52	40.4437	53.1638	34.6203	83.3086	71.4016	44.7554	5.53476	5.71596	5.43911	6.01111	5.90434	5.60322
NDEONHPJ_03305	1	3445913	3446518	-	606	1041.71	0.300629	0.364875	0.725615	4771	1033	1670	251	481	652	2243.69	752.304	791.999	674.531	1226.58	561.164	10.6239	9.70745	9.74618	9.62942	10.0938	9.49505
NDEONHPJ_03354	1	3501350	3504985	-	3636	619.139	0.559588	0.229767	0.725857	1372	1095	1757	173	171	625	645.219	797.456	833.258	464.916	436.06	537.926	9.29208	9.46435	9.50132	9.04347	8.99714	9.14997
NDEONHPJ_03169	1	3301677	3302168	-	492	336.321	0.355025	0.336455	0.726099	863	564	854	70	63	520	405.848	410.745	405.01	188.116	160.654	447.554	8.51204	8.52128	8.51034	7.95084	7.85135	8.59165
NDEONHPJ_03564	1	3719963	3720772	+	810	466.991	0.50205	0.259468	0.72634	1086	734	1394	125	118	533	510.72	534.551	661.105	335.922	300.907	458.743	8.92215	8.95865	9.13452	8.60668	8.52962	8.8369
NDEONHPJ_00268	1	280997	283186	+	2190	306.967	-0.544579	0.237267	0.726581	540	341	459	115	152	494	253.949	248.34	217.681	309.048	387.609	425.177	8.1018	8.08601	7.99153	8.25006	8.42553	8.50353
NDEONHPJ_02305	1	2386793	2387434	+	642	25.7932	0.294153	0.367688	0.726821	58	50	58	10	10	13	27.276	36.4135	27.5065	26.8738	25.5006	11.1889	4.70078	4.88228	4.70596	4.68261	4.65786	4.27533
NDEONHPJ_01967	1	2063090	2063680	-	591	353.499	-0.367378	0.329483	0.727061	848	322	450	97	170	674	398.794	234.503	213.413	260.675	433.51	580.099	8.52753	8.12387	8.05626	8.20578	8.59108	8.83936
NDEONHPJ_00415	1	440836	441147	+	312	3739.58	0.387508	0.31894	0.727301	6803	7108	10810	937	790	5115	3199.29	5176.55	5126.65	2518.07	2014.55	4402.38	11.7148	12.1078	12.0996	11.5342	11.3751	11.9715
NDEONHPJ_01806	1	1900247	1900966	+	720	19.5779	-0.30164	0.362732	0.72754	27	23	34	8	12	23	12.6974	16.7502	16.1245	21.499	30.6007	19.7957	4.0282	4.16699	4.14467	4.28288	4.46228	4.25378
NDEONHPJ_00635	1	652926	653504	-	579	130.499	-0.361369	0.331025	0.727779	279	104	214	80	65	109	131.207	75.7402	101.49	214.99	165.754	93.8143	6.99487	6.61107	6.80608	7.3701	7.16504	6.75397
NDEONHPJ_02775	1	2873600	2874160	+	561	66.547	-0.360228	0.331269	0.728018	103	74	113	41	34	54	48.4384	53.892	53.5903	110.182	86.702	46.4768	5.80044	5.87292	5.86725	6.36714	6.19193	5.77977
NDEONHPJ_03610	1	3772833	3774098	-	1266	6395.03	0.309084	0.357057	0.728257	11624	12402	18307	1032	1291	10601	5466.49	9032.01	8682.11	2773.37	3292.13	9124.08	12.4645	12.8785	12.8446	11.9734	12.0893	12.8872
NDEONHPJ_02304	1	2386239	2386652	+	414	18.8588	-0.231538	0.397026	0.728495	27	22	23	15	11	6	12.6974	16.022	10.9078	40.3106	28.0506	5.16409	3.89191	4.01075	3.82181	4.49222	4.27519	3.60181
NDEONHPJ_02541	1	2627870	2628676	+	807	151.998	-0.496943	0.259842	0.728733	280	154	243	54	86	219	131.677	112.154	115.243	145.118	219.305	188.489	7.12229	7.00881	7.02619	7.19538	7.5068	7.39546
NDEONHPJ_00152	1	165499	166761	+	1263	1851.71	0.503501	0.256405	0.72897	5194	2877	4650	457	480	2225	2442.61	2095.23	2205.27	1228.13	1224.03	1915.02	11.0644	10.9369	10.9791	10.5251	10.5226	10.864
NDEONHPJ_02634	1	2706617	2707897	-	1281	37.454	-0.307781	0.356834	0.729207	39	48	72	25	15	37	18.3408	34.957	34.146	67.1844	38.2509	31.8452	4.76315	5.13114	5.11597	5.53844	5.18064	5.07437
NDEONHPJ_01291	1	1377999	1378643	+	645	36.9403	-0.336219	0.34211	0.729443	75	38	49	18	22	36	35.2707	27.6743	23.2383	48.3728	56.1013	30.9845	5.13756	4.99184	4.88797	5.31861	5.41658	5.05899
NDEONHPJ_00733	1	758322	759122	-	801	254.037	-0.521986	0.246245	0.72968	337	309	450	115	126	345	158.483	225.036	213.413	309.048	321.307	296.935	7.6257	7.87943	7.83929	8.12187	8.15305	8.09433
NDEONHPJ_00349	1	366510	367739	+	1230	706.818	0.39793	0.310112	0.729915	1139	1398	2091	279	194	524	535.644	1018.12	991.658	749.778	494.711	450.997	9.22398	9.73846	9.7165	9.48433	9.16912	9.099
NDEONHPJ_02695	1	2785696	2786358	+	663	320.977	0.384644	0.316894	0.730151	904	514	769	70	69	462	425.129	374.331	364.699	188.116	175.954	397.635	8.52792	8.42317	8.40259	7.9233	7.87953	8.47191
NDEONHPJ_02347	1	2425715	2427007	+	1293	128.09	-0.443604	0.286422	0.730385	226	136	218	43	54	240	106.282	99.0448	103.387	115.557	137.703	206.563	6.84437	6.79594	6.82465	6.90914	7.03199	7.35779
NDEONHPJ_03553	1	3710835	3712229	-	1395	7085.87	0.296288	0.362051	0.73062	18726	11063	18452	1171	1142	12597	8806.39	8056.86	8750.87	3146.92	2912.17	10842	12.9131	12.8386	12.9078	12.131	12.0798	13.0918
NDEONHPJ_00249	1	264694	265644	+	951	198.121	0.308002	0.355075	0.730854	402	358	576	43	29	321	189.051	260.721	273.168	115.557	73.9517	276.279	7.55274	7.80703	7.8467	7.22043	6.96833	7.85406
NDEONHPJ_02372	1	2447043	2447543	-	501	372.318	0.169614	0.425737	0.731088	3289	176	281	45	104	46	1546.74	128.176	133.264	120.932	265.206	39.5913	9.54013	7.34603	7.37028	7.32879	7.88558	6.70613
NDEONHPJ_00178	1	195804	196346	-	543	46.9708	-0.356043	0.330114	0.731322	93	44	73	19	31	48	43.7357	32.0439	34.6203	51.0601	79.0518	41.3127	5.47058	5.27921	5.32059	5.56359	5.8582	5.4347
NDEONHPJ_02587	1	2670243	2670884	-	642	20.0097	0.271034	0.373674	0.731555	54	39	48	5	2	29	25.3949	28.4026	22.764	13.4369	5.10012	24.9598	4.47307	4.53668	4.40748	4.19274	3.97947	4.45637
NDEONHPJ_01855	1	1949722	1950456	+	735	86.5511	0.318024	0.349425	0.731788	141	146	293	40	15	72	66.3089	106.328	138.955	107.495	38.2509	61.969	6.21261	6.55447	6.76943	6.54848	5.9408	6.17156
NDEONHPJ_00310	1	326363	330844	+	4482	2254.82	0.432206	0.290118	0.73202	6094	3400	5911	493	571	3024	2865.86	2476.12	2803.3	1324.88	1456.08	2602.7	11.3131	11.1922	11.2946	10.717	10.784	11.233
NDEONHPJ_03665	1	3836974	3839142	-	2169	173.684	0.464467	0.273064	0.732253	390	319	442	66	50	130	183.408	232.318	209.619	177.367	127.503	111.889	7.46775	7.65426	7.57267	7.44028	7.21109	7.11173
NDEONHPJ_00608	1	622617	623381	-	765	106.422	-0.365165	0.322667	0.732485	151	149	155	64	52	94	71.0117	108.512	73.5088	171.992	132.603	80.904	6.41292	6.71329	6.43613	7.05462	6.85467	6.50457
NDEONHPJ_02285	1	2369431	2369943	-	513	9.01845	-0.223837	0.394075	0.732717	14	12	9	3	7	10	6.58386	8.73925	4.26826	8.06213	17.8504	8.60681	2.96101	3.0682	2.82944	3.04055	3.31914	3.06175
NDEONHPJ_00350	1	367776	369926	-	2151	535.762	-0.441375	0.283437	0.732948	806	601	966	308	269	495	379.042	437.691	458.126	827.712	685.966	426.037	8.77869	8.88611	8.92053	9.39656	9.23974	8.86599
NDEONHPJ_03009	1	3121200	3122987	-	1788	2485.74	0.302355	0.353957	0.73318	7796	3399	5994	401	485	4201	3666.27	2475.39	2842.66	1077.64	1236.78	3615.72	11.5535	11.2245	11.3378	10.6158	10.7074	11.5413
NDEONHPJ_02232	1	2317642	2318544	+	903	47.4166	-0.39162	0.308495	0.73341	72	54	88	16	25	73	33.8599	39.3266	41.7341	42.998	63.7515	62.8297	5.33122	5.42684	5.46282	5.49007	5.73101	5.74225
NDEONHPJ_01884	1	1981339	1981830	+	492	1.48	0.161045	0.424756	0.733641	3	7	5	0	0	0	1.41083	5.0979	2.37125	0	0	0	0.703372	0.925729	0.771738	0.656661	0.654652	0.612309
NDEONHPJ_01717	1	1806920	1807657	+	738	10.7547	-0.230697	0.389472	0.733871	16	10	23	2	4	27	7.52441	7.28271	10.9078	5.37475	10.2002	23.2384	3.25519	3.25294	3.40647	3.23996	3.38052	3.79395
NDEONHPJ_03151	1	3276691	3277695	+	1005	158.131	0.421599	0.292524	0.734101	355	287	420	44	34	196	166.948	209.014	199.185	118.245	86.702	168.694	7.33117	7.50742	7.46994	7.08968	6.89858	7.33854
NDEONHPJ_01348	1	1435064	1435291	-	228	2078.1	0.331146	0.338031	0.73433	4416	3846	5488	474	358	3255	2076.74	2800.93	2602.69	1273.82	912.921	2801.52	10.9814	11.2289	11.167	10.6101	10.3826	11.229
NDEONHPJ_00343	1	361105	362337	-	1233	2721.38	0.461418	0.271913	0.734559	7134	3957	7606	672	677	3430	3354.95	2881.77	3607.15	1805.92	1726.39	2952.14	11.5618	11.4368	11.6225	11.0778	11.0452	11.4564
NDEONHPJ_02803	1	2908919	2910115	-	1197	34.5237	0.306441	0.350141	0.734788	56	73	93	12	11	27	26.3355	53.1638	44.1053	32.2485	28.0506	23.2384	4.92744	5.38478	5.25712	5.05563	4.98715	4.86762
NDEONHPJ_00607	1	620668	622446	-	1779	2536.42	0.361519	0.322325	0.735016	6143	4064	6894	582	493	3810	2888.9	2959.69	3269.48	1564.05	1257.18	3279.2	11.3831	11.403	11.4862	10.91	10.758	11.4885
NDEONHPJ_01014	1	1071637	1072371	+	735	95.5063	-0.360233	0.322806	0.735244	142	120	153	46	61	78	66.7792	87.3925	72.5603	123.619	155.554	67.1331	6.28988	6.47771	6.3462	6.72253	6.90064	6.29794
NDEONHPJ_01082	1	1151233	1151604	-	372	6.54074	0.201351	0.402783	0.735471	11	16	22	0	2	8	5.17303	11.6523	10.4335	0	5.10012	6.88545	2.68624	2.97983	2.94112	2.54649	2.71817	2.77666
NDEONHPJ_02265	1	2352329	2353243	-	915	17.9575	0.272643	0.366752	0.735698	36	38	47	5	4	20	16.9299	27.6743	22.2898	13.4369	10.2002	17.2136	4.14447	4.42247	4.29744	4.07485	3.99299	4.15495
NDEONHPJ_03557	1	3715347	3715817	-	471	3161.61	0.386731	0.308685	0.735925	8739	4689	8102	732	680	4533	4109.74	3414.86	3842.38	1967.16	1734.04	3901.47	11.8155	11.6618	11.7591	11.2387	11.1495	11.7717
NDEONHPJ_02891	1	3001458	3002189	+	732	291.508	-0.567816	0.21743	0.736151	508	289	481	141	141	387	238.9	210.47	228.115	378.92	359.558	333.084	8.02007	7.92833	7.98588	8.37589	8.33421	8.27654
NDEONHPJ_03543	1	3702329	3703480	+	1152	116.473	0.437882	0.282779	0.736377	283	200	289	37	45	80	133.088	145.654	137.058	99.4329	114.753	68.8545	6.9523	7.02116	6.97503	6.7437	6.83982	6.49279
NDEONHPJ_00094	1	103286	104575	-	1290	1460.63	0.516462	0.24323	0.736603	3897	2323	3795	398	361	1684	1832.67	1691.77	1799.78	1069.58	920.571	1449.39	10.6814	10.6152	10.6664	10.2577	10.149	10.4902
NDEONHPJ_01654	1	1739282	1739590	-	309	164.33	-0.447574	0.277839	0.736828	347	150	250	64	95	210	163.186	109.241	118.563	171.992	242.256	180.743	7.33459	7.04605	7.10047	7.37186	7.63648	7.41255
NDEONHPJ_02945	1	3052051	3052236	-	186	2914.91	0.551855	0.225243	0.737053	6843	4642	8591	851	763	3002	3218.1	3380.63	4074.29	2286.96	1945.69	2583.77	11.5736	11.6139	11.7702	11.3051	11.1851	11.3984
NDEONHPJ_01723	1	1814680	1816167	+	1488	25.9162	-0.300767	0.35086	0.737277	33	37	45	8	12	46	15.5191	26.946	21.3413	21.499	30.6007	39.5913	4.39105	4.69232	4.55687	4.58285	4.74941	4.93581
NDEONHPJ_02635	1	2707929	2709275	-	1347	26.2676	-0.283058	0.35963	0.737501	26	36	51	8	17	35	12.2272	26.2177	24.1868	21.499	43.351	30.1238	4.27356	4.66887	4.62136	4.57414	4.94482	4.75174
NDEONHPJ_01367	1	1455899	1456738	+	840	27.8744	-0.331941	0.335095	0.737725	46	28	51	15	12	35	21.6327	20.3916	24.1868	40.3106	30.6007	30.1238	4.62381	4.59725	4.68745	4.96787	4.8155	4.81805
NDEONHPJ_00603	1	617355	618170	-	816	196.705	-0.498738	0.251247	0.737948	318	229	309	100	101	222	149.548	166.774	146.543	268.738	257.556	191.071	7.39737	7.47757	7.38283	7.84004	7.80679	7.57924
NDEONHPJ_01781	1	1873675	1875252	-	1578	36.4214	-0.335658	0.332876	0.738171	65	31	69	22	15	41	30.5679	22.5764	32.7233	59.1223	38.2509	35.2879	5.0418	4.87513	5.08419	5.44314	5.17509	5.13206
NDEONHPJ_01540	1	1625355	1625744	+	390	202.696	-0.457056	0.271793	0.738394	413	197	304	79	121	248	194.224	143.469	144.172	212.303	308.557	213.449	7.61018	7.38898	7.39082	7.67626	7.97048	7.68252
NDEONHPJ_03397	1	3547841	3548428	-	588	300.103	0.387569	0.306023	0.738617	598	539	863	82	62	394	281.225	392.538	409.278	220.365	158.104	339.108	8.15656	8.42211	8.45742	7.98202	7.76352	8.30314
NDEONHPJ_02648	1	2722551	2724302	+	1752	58.1551	0.317452	0.340486	0.738839	118	114	159	11	13	84	55.4926	83.0229	75.4058	29.5611	33.1508	72.2972	5.81428	6.10471	6.03519	5.49788	5.54459	6.00004
NDEONHPJ_02287	1	2371138	2372004	-	867	70.2283	-0.347389	0.325227	0.739061	106	94	106	21	50	80	49.8492	68.4575	50.2706	56.4349	127.503	68.8545	5.86419	6.08031	5.86971	5.96144	6.52627	6.08424
NDEONHPJ_00926	1	975552	979385	+	3834	2257.17	0.418967	0.289501	0.739282	5864	3541	5879	507	553	3074	2757.7	2578.81	2788.12	1362.5	1410.18	2645.73	11.2818	11.2263	11.291	10.7378	10.7621	11.2474
NDEONHPJ_02382	1	2459443	2460705	-	1263	18.7639	0.231094	0.383003	0.739503	51	33	53	0	5	31	23.9841	24.0329	25.1353	0	12.7503	26.6811	4.38136	4.37783	4.40984	3.76974	4.10477	4.43719
NDEONHPJ_00830	1	870245	870667	-	423	206.1	-0.493427	0.252244	0.739724	376	218	327	71	108	325	176.824	158.763	155.08	190.804	275.406	279.721	7.5544	7.47656	7.45851	7.61334	7.89255	7.91201
NDEONHPJ_01446	1	1545560	1546066	-	507	38.6283	-0.329385	0.33372	0.739945	54	55	56	18	22	41	25.3949	40.0549	26.558	48.3728	56.1013	35.2879	4.97905	5.25932	5.00467	5.36212	5.4588	5.17866
NDEONHPJ_02047	1	2151854	2152216	-	363	11.2361	0.202065	0.397051	0.740165	44	17	18	2	7	3	20.6921	12.3806	8.53651	5.37475	17.8504	2.58204	3.76304	3.47731	3.31737	3.25678	3.60103	3.04326
NDEONHPJ_01815	1	1911011	1911979	+	969	14.6171	0.236648	0.37976	0.740384	48	19	42	4	1	21	22.5732	13.8371	19.9185	10.7495	2.55006	18.0743	4.12953	3.86516	4.05589	3.79794	3.56381	3.9952
NDEONHPJ_00412	1	436907	438454	-	1548	1161.24	-0.36222	0.317249	0.740603	3120	933	1381	428	574	1803	1467.26	679.477	654.94	1150.2	1463.73	1551.81	10.3425	9.74705	9.72063	10.1432	10.339	10.3893
NDEONHPJ_02971	1	3079965	3080918	-	954	105.982	-0.343468	0.326055	0.740822	217	110	148	63	56	83	102.05	80.1098	70.1891	169.305	142.803	71.4365	6.66283	6.4913	6.39958	7.03699	6.90531	6.41609
NDEONHPJ_00550	1	558063	559436	-	1374	335.371	-0.496296	0.250076	0.741041	644	290	587	154	178	409	302.858	211.199	278.385	413.856	453.91	352.019	8.29332	8.03076	8.22946	8.53601	8.61114	8.4101
NDEONHPJ_01349	1	1435303	1435686	-	384	2027.24	0.371235	0.312107	0.741259	4147	3311	6128	613	372	2672	1950.23	2411.3	2906.21	1647.36	948.622	2299.74	10.9267	11.099	11.2565	10.7954	10.4023	11.0599
NDEONHPJ_01730	1	1824029	1824319	-	291	8.45531	0.218967	0.387256	0.741477	23	15	23	1	3	9	10.8163	10.9241	10.9078	2.68738	7.65018	7.74613	3.22213	3.22146	3.22576	2.94881	3.10136	3.09184
NDEONHPJ_01301	1	1386979	1387179	+	201	7.11636	-0.203727	0.394075	0.741695	11	4	14	5	3	8	5.17303	2.91308	6.63951	13.4369	7.65018	6.88545	2.62535	2.50111	2.70856	2.9129	2.73907	2.71968
NDEONHPJ_00654	1	676422	676775	+	354	174.975	-0.365745	0.31383	0.741912	405	162	235	74	111	172	190.462	117.98	111.449	198.866	283.057	148.037	7.48625	7.14067	7.10154	7.51367	7.78567	7.29741
NDEONHPJ_01877	1	1975216	1975857	-	642	42.5196	-0.365212	0.314059	0.742129	60	48	85	16	21	64	28.2166	34.957	40.3113	42.998	53.5512	55.0836	5.13521	5.26657	5.35519	5.39409	5.52641	5.56529
NDEONHPJ_01539	1	1624998	1625321	+	324	143.613	-0.452126	0.271029	0.742346	266	164	206	55	86	177	125.093	119.436	97.6956	147.806	219.305	152.341	7.04313	7.01042	6.86799	7.16532	7.46736	7.19039
NDEONHPJ_00712	1	736252	738300	+	2049	149.584	-0.480997	0.256496	0.742562	272	141	260	63	84	186	127.915	102.686	123.305	169.305	214.205	160.087	7.09124	6.94137	7.06492	7.29574	7.47399	7.25801
NDEONHPJ_02255	1	2343947	2344864	+	918	54.7147	-0.403925	0.294475	0.742778	93	67	82	23	29	71	43.7357	48.7941	38.8885	61.8096	73.9517	61.1084	5.60367	5.67691	5.52932	5.82691	5.94705	5.82957
NDEONHPJ_00871	1	916007	916399	+	393	67.3542	-0.341881	0.325031	0.742993	121	71	108	29	46	57	56.9034	51.7072	51.2191	77.9339	117.303	49.0588	5.91894	5.85722	5.84834	6.12847	6.42876	5.82514
NDEONHPJ_01254	1	1346211	1347077	-	867	1207.98	0.45197	0.270635	0.743208	3679	1795	2791	320	296	1478	1730.15	1307.25	1323.63	859.96	754.817	1272.09	10.5163	10.2832	10.2934	9.96099	9.86721	10.2612
NDEONHPJ_00759	1	787542	788219	+	678	78.4676	-0.358959	0.316345	0.743423	145	82	123	43	44	66	68.19	59.7182	58.3328	115.557	112.203	56.805	6.16116	6.07271	6.05452	6.53084	6.51019	6.04159
NDEONHPJ_00122	1	135637	135993	+	357	41.3559	-0.265893	0.361815	0.743638	59	51	65	25	26	22	27.7463	37.1418	30.8263	67.1844	66.3015	18.935	5.04844	5.22975	5.11156	5.60131	5.59484	4.86319
NDEONHPJ_00067	1	72574	73122	-	549	383.492	0.364753	0.312645	0.743852	854	644	1054	179	76	297	401.616	469.006	499.86	481.04	193.804	255.622	8.59284	8.71767	8.77073	8.73452	8.07793	8.25277
NDEONHPJ_03905	4	1867	2070	-	204	138.239	-0.290186	0.349281	0.744066	163	194	235	82	82	82	76.655	141.285	111.449	220.365	209.105	70.5759	6.6396	7.0736	6.89695	7.41306	7.37143	6.59455
NDEONHPJ_03736	2	5841	6065	+	225	158.109	0.162034	0.412331	0.744279	600	286	452	5	8	244	282.166	208.285	214.361	13.4369	20.4005	210.006	7.6521	7.38879	7.4151	6.05343	6.1344	7.39451
NDEONHPJ_01343	1	1430278	1431057	+	780	98.6995	-0.340923	0.323488	0.744493	209	100	143	24	67	137	98.2877	72.8271	67.8178	64.497	170.854	117.913	6.58852	6.37728	6.3268	6.32262	7.00059	6.72429
NDEONHPJ_00666	1	689167	689520	+	354	236.236	-0.491683	0.249416	0.744706	336	257	451	113	122	283	158.013	187.166	213.887	303.673	311.107	243.573	7.56993	7.69217	7.79075	8.05963	8.07938	7.89035
NDEONHPJ_01837	1	1929987	1931177	+	1191	17.2474	-0.233716	0.375896	0.744918	21	11	44	12	7	17	9.87579	8.01098	20.867	32.2485	17.8504	14.6316	3.76251	3.69976	4.13968	4.32556	4.03216	3.94648
NDEONHPJ_03044	1	3169636	3170856	-	1221	163.683	0.37761	0.305188	0.745131	586	218	321	39	60	160	275.582	158.763	152.234	104.808	153.004	137.709	7.75553	7.31144	7.27976	7.03481	7.28509	7.20665
NDEONHPJ_01954	1	2053577	2054173	-	597	413.384	0.416888	0.285845	0.745343	1291	668	836	102	107	515	607.126	486.485	396.474	274.112	272.856	443.251	8.98649	8.80218	8.63951	8.37254	8.36885	8.72723
NDEONHPJ_01240	1	1333974	1334357	+	384	96.872	-0.338571	0.323888	0.745554	213	87	143	47	60	82	100.169	63.3596	67.8178	126.307	153.004	70.5759	6.58767	6.2694	6.31072	6.74868	6.89724	6.34143
NDEONHPJ_01606	1	1694465	1694947	-	483	460.798	-0.409655	0.28903	0.745766	614	565	858	264	224	438	288.749	411.473	406.907	709.467	571.213	376.978	8.4743	8.7362	8.72745	9.17413	8.9944	8.66978
NDEONHPJ_01300	1	1386262	1386960	+	699	18.7772	-0.280237	0.352318	0.745977	29	24	29	9	9	24	13.638	17.4785	13.7533	24.1864	22.9505	20.6563	4.03262	4.15918	4.03675	4.30459	4.28132	4.24724
NDEONHPJ_00216	1	239510	240430	+	921	67.3984	0.393531	0.296842	0.746187	180	101	173	27	16	59	84.6497	73.5553	82.0454	72.5591	40.8009	50.7802	6.23249	6.12733	6.20897	6.1116	5.7817	5.87772
NDEONHPJ_00632	1	649666	650562	+	897	1043.94	0.312569	0.336449	0.746397	3051	1615	2388	208	197	1695	1434.81	1176.16	1132.51	558.974	502.362	1458.85	10.2512	10.0849	10.0542	9.52706	9.45547	10.2649
NDEONHPJ_03373	1	3526437	3527921	-	1485	1310.99	0.494283	0.247316	0.746607	2847	2247	3752	391	323	1437	1338.88	1636.42	1779.39	1050.76	823.669	1236.8	10.3573	10.5209	10.5913	10.1694	9.99149	10.2943
NDEONHPJ_03770	2	36998	37336	-	339	68.4837	-0.367783	0.309149	0.746817	107	76	122	44	26	73	50.3195	55.3486	57.8586	118.245	66.3015	62.8297	5.85667	5.92181	5.94983	6.45131	6.04396	6.00749
NDEONHPJ_02049	1	2152745	2152984	-	240	6.49689	0.187261	0.396772	0.747026	18	13	13	3	2	2	8.46497	9.46752	6.16526	8.06213	5.10012	1.72136	2.77822	2.81577	2.66071	2.72546	2.62927	2.42194
NDEONHPJ_02506	1	2587186	2587542	+	357	65.3344	0.364253	0.30995	0.747235	209	93	140	25	17	57	98.2877	67.7292	66.3951	67.1844	43.351	49.0588	6.3236	6.0432	6.02955	6.03436	5.78203	5.82886
NDEONHPJ_00072	1	77803	79068	+	1266	41.345	0.33078	0.325986	0.747444	98	57	123	17	11	33	46.087	41.5114	58.3328	45.6854	28.0506	28.4025	5.43346	5.36261	5.60094	5.4156	5.16378	5.13662
NDEONHPJ_02188	1	2270075	2270938	-	864	104.273	-0.392953	0.295591	0.747652	181	126	153	45	65	104	85.1199	91.7621	72.5603	120.932	165.754	89.5108	6.53159	6.58583	6.42177	6.78066	7.02101	6.56872
NDEONHPJ_02668	1	2746314	2747021	+	708	111.109	-0.43815	0.273041	0.74786	189	110	200	58	56	121	88.8821	80.1098	94.8501	155.868	142.803	104.142	6.61359	6.54422	6.65971	7.02099	6.95529	6.72784
NDEONHPJ_00968	1	1028793	1029254	-	462	312.356	-0.455398	0.264503	0.748068	675	326	407	128	164	423	317.436	237.416	193.02	343.984	418.21	364.068	8.28179	8.06216	7.91371	8.3426	8.49846	8.39016
NDEONHPJ_01865	1	1961967	1963493	+	1527	129.204	-0.448491	0.267387	0.748276	255	136	187	63	66	151	119.92	99.0448	88.6849	169.305	168.304	129.963	6.93905	6.80289	6.72482	7.19201	7.18822	6.99881
NDEONHPJ_02212	1	2292289	2292630	+	342	27.9956	-0.314581	0.331885	0.748483	41	30	55	13	14	35	19.2813	21.8481	26.0838	34.9359	35.7008	30.1238	4.56657	4.63891	4.73713	4.89098	4.90478	4.8231
NDEONHPJ_03789	2	52585	53250	-	666	1229.03	-0.376031	0.30172	0.74869	2358	1275	1976	618	749	963	1108.91	928.545	937.119	1660.8	1909.99	828.836	10.1549	10.0188	10.0255	10.4822	10.6014	9.93472
NDEONHPJ_01538	1	1624309	1624713	+	405	241.17	0.479283	0.25176	0.748897	492	429	688	75	77	208	231.376	312.428	326.284	201.553	196.355	179.022	7.86948	8.10663	8.14304	7.77065	7.7519	7.68049
NDEONHPJ_01131	1	1208875	1211817	-	2943	91.4714	-0.365537	0.30673	0.749103	120	128	159	36	33	166	56.4331	93.2187	75.4058	96.7455	84.1519	142.873	6.1617	6.50676	6.35491	6.52913	6.43601	6.8347
NDEONHPJ_01136	1	1216009	1217619	+	1611	63.1278	-0.275127	0.350221	0.74931	84	84	115	26	12	143	39.5032	61.1747	54.5388	69.8718	30.6007	123.077	5.62462	5.91328	5.83379	5.99596	5.54607	6.44636
NDEONHPJ_00106	1	116234	116944	-	711	419.211	0.457521	0.262071	0.749515	1109	703	1019	120	96	501	521.536	511.974	483.261	322.485	244.806	431.201	8.87182	8.85624	8.80966	8.5009	8.31083	8.71829
NDEONHPJ_00720	1	745163	746203	+	1041	647.512	0.444682	0.268193	0.749721	1822	1053	1501	179	150	797	856.843	766.869	711.85	481.04	382.509	685.963	9.54992	9.45786	9.39754	9.09766	8.93649	9.36756
NDEONHPJ_03409	1	3562661	3563419	-	759	183.546	-0.349848	0.31381	0.749926	275	208	340	110	95	141	129.326	151.48	161.245	295.611	242.256	121.356	7.22925	7.34396	7.38955	7.8594	7.69859	7.18806
NDEONHPJ_01271	1	1362373	1362819	-	447	2202.76	0.525308	0.22864	0.750131	5467	3498	6102	716	538	2217	2571	2547.49	2893.88	1924.16	1371.93	1908.13	11.2157	11.2081	11.3142	10.9842	10.7329	10.9773
NDEONHPJ_00923	1	972198	973202	-	1005	796.142	0.306696	0.333811	0.750335	2718	1076	1657	149	182	1237	1278.21	783.619	785.833	400.419	464.111	1064.66	9.99354	9.58495	9.58725	9.09824	9.19707	9.83621
NDEONHPJ_02320	1	2397861	2398409	-	549	30.5926	-0.255342	0.358095	0.75054	75	18	48	18	16	27	35.2707	13.1089	22.764	48.3728	40.8009	23.2384	4.96928	4.44019	4.69825	5.13282	5.02876	4.7161
NDEONHPJ_01603	1	1691829	1692314	+	486	358.079	-0.536315	0.222977	0.750744	546	389	643	141	183	532	256.771	283.297	304.943	378.92	466.661	457.882	8.21851	8.29123	8.34579	8.51244	8.67799	8.66615
NDEONHPJ_03737	2	6102	6305	-	204	206.136	0.162908	0.402024	0.750947	789	348	480	13	17	356	371.048	253.438	227.64	34.9359	43.351	306.403	8.06569	7.73718	7.65049	6.58916	6.6606	7.89594
NDEONHPJ_00532	1	541442	542542	-	1101	132.789	-0.387863	0.293777	0.751151	150	186	245	62	60	180	70.5414	135.458	116.191	166.617	153.004	154.923	6.59283	7.04635	6.93242	7.1964	7.133	7.14862
NDEONHPJ_00880	1	925524	926147	-	624	82.276	-0.415782	0.279973	0.751354	144	89	134	43	41	90	67.7197	64.8161	63.5496	115.557	104.552	77.4613	6.20328	6.17547	6.15995	6.57738	6.50514	6.29815
NDEONHPJ_02526	1	2608988	2610553	+	1566	108.477	0.453512	0.261711	0.751557	269	174	294	27	35	112	126.504	126.719	139.43	72.5591	89.2521	96.3963	6.87033	6.87055	6.94604	6.49934	6.62428	6.66916
NDEONHPJ_00056	1	62084	62923	-	840	415.812	0.542389	0.219085	0.751759	1133	676	1042	120	113	424	532.823	492.311	494.169	322.485	288.157	364.929	8.88743	8.82231	8.82572	8.49859	8.41874	8.58702
NDEONHPJ_02271	1	2358194	2358883	-	690	20.5668	0.259026	0.354596	0.751961	48	32	58	10	3	18	22.5732	23.3047	27.5065	26.8738	7.65018	15.4923	4.40994	4.42606	4.53034	4.47864	4.05514	4.21584
NDEONHPJ_01227	1	1317844	1319202	+	1359	967	-0.399246	0.287418	0.752163	1592	1248	1435	541	501	851	748.679	908.882	680.55	1453.87	1277.58	732.44	9.69559	9.84508	9.62444	10.2294	10.1203	9.67951
NDEONHPJ_00231	1	251117	251323	-	207	240.035	-0.338027	0.316677	0.752365	403	254	434	133	140	169	189.521	184.981	205.825	357.421	357.008	145.455	7.69463	7.67772	7.75608	8.18663	8.1863	7.50967
NDEONHPJ_02080	1	2175867	2176583	-	717	100.109	-0.333795	0.318529	0.752566	106	144	185	56	45	108	49.8492	104.871	87.7364	150.493	114.753	92.9536	6.14532	6.64829	6.5179	6.90995	6.70756	6.56003
NDEONHPJ_03164	1	3295090	3295953	-	864	119.477	-0.338521	0.316228	0.752767	189	130	219	56	78	93	88.8821	94.6752	103.861	150.493	198.905	80.0434	6.65251	6.69828	6.76331	7.0323	7.25247	6.58525
NDEONHPJ_01283	1	1369415	1370332	-	918	155.355	-0.449478	0.263024	0.752968	267	155	277	77	83	167	125.564	112.882	131.367	206.928	211.655	143.734	7.10247	7.02862	7.13529	7.47432	7.49274	7.20217
NDEONHPJ_00257	1	270230	270778	-	549	452.645	-0.315146	0.327125	0.753168	1204	423	478	156	290	530	566.212	308.059	226.692	419.231	739.517	456.161	8.96664	8.49371	8.2798	8.72522	9.18681	8.79111
NDEONHPJ_00037	1	46479	46826	-	348	23.2953	0.260958	0.352667	0.753368	40	49	62	9	5	22	18.811	35.6853	29.4035	24.1864	12.7503	18.935	4.41446	4.79699	4.67643	4.54966	4.30945	4.42437
NDEONHPJ_03740	2	7987	8754	-	768	1345.06	0.147022	0.406918	0.753567	5860	2165	3597	40	54	2076	2755.82	1576.71	1705.88	107.495	137.703	1786.77	10.8202	10.3143	10.3835	8.67197	8.75589	10.4238
NDEONHPJ_02260	1	2347686	2348513	-	828	15.6704	-0.23254	0.366117	0.753767	24	23	19	11	4	20	11.2866	16.7502	9.01076	29.5611	10.2002	17.2136	3.75147	3.94405	3.65712	4.19924	3.762	3.95659
NDEONHPJ_01872	1	1968006	1968764	-	759	128.049	0.389632	0.291124	0.753966	337	225	297	30	32	166	158.483	163.861	140.852	80.6213	81.6019	142.873	7.15208	7.17709	7.06018	6.68931	6.69484	7.07003
NDEONHPJ_01007	1	1063265	1063444	+	180	77.2599	-0.317049	0.325685	0.754164	147	70	136	46	41	59	69.1306	50.979	64.4981	123.619	104.552	50.7802	6.15378	5.95294	6.10535	6.56551	6.44071	5.9527
NDEONHPJ_00208	1	232224	232850	-	627	239.898	-0.403101	0.284546	0.754363	545	224	338	90	140	303	256.3	163.133	160.297	241.864	357.008	260.786	7.93655	7.60052	7.58659	7.88999	8.19716	7.94965
NDEONHPJ_00672	1	694829	695752	+	924	164.231	-0.507344	0.234683	0.754561	287	188	249	78	74	229	134.969	136.915	118.088	209.615	188.704	197.096	7.19886	7.21018	7.10359	7.52669	7.4468	7.48556
NDEONHPJ_01740	1	1835288	1836118	+	831	269.16	-0.30051	0.333161	0.754758	751	211	311	85	169	350	353.177	153.665	147.492	228.427	430.96	301.238	8.25065	7.62311	7.59321	7.90848	8.40843	8.12018
NDEONHPJ_03782	2	45975	47357	-	1383	895.057	-0.362247	0.303561	0.754956	2352	720	1154	360	475	1178	1106.09	524.355	547.285	967.455	1211.28	1013.88	9.952	9.37856	9.4081	9.8412	10.0258	9.88007
NDEONHPJ_03741	2	9231	9968	+	738	61.849	0.145379	0.406667	0.755153	263	94	188	3	1	92	123.683	68.4575	89.1591	8.06213	2.55006	79.1827	6.39832	5.92243	6.12875	5.08144	4.95526	6.02979
NDEONHPJ_02197	1	2278005	2278898	-	894	427.019	-0.388929	0.290708	0.75535	998	383	601	223	215	443	469.335	278.928	285.025	599.285	548.263	381.282	8.79013	8.39595	8.41035	8.98608	8.91303	8.6269
NDEONHPJ_00748	1	773108	774412	+	1305	4491.52	-0.405697	0.282534	0.755546	10551	3933	6432	1546	2448	6594	4961.88	2864.29	3050.38	4154.68	6242.54	5675.33	12.1923	11.7676	11.8135	12.0496	12.3835	12.3034
NDEONHPJ_02794	1	2898899	2899804	+	906	62.4824	-0.371282	0.298796	0.755742	97	73	107	33	32	64	45.6168	53.1638	50.7448	88.6834	81.6019	55.0836	5.72771	5.82999	5.79728	6.17194	6.11443	5.85414
NDEONHPJ_03783	2	47430	47843	-	414	311.951	-0.389577	0.290037	0.755938	745	272	436	136	173	360	350.356	198.09	206.773	365.483	441.16	309.845	8.35458	7.92708	7.95573	8.38454	8.53693	8.25717
NDEONHPJ_03407	1	3561557	3562114	-	558	81.8223	-0.350423	0.308553	0.756134	155	85	130	34	54	76	72.8928	61.903	61.6526	91.3708	137.703	65.4118	6.24129	6.13104	6.12581	6.39563	6.70049	6.16878
NDEONHPJ_03170	1	3302168	3303892	-	1725	1601.04	0.352309	0.307214	0.756329	4352	2405	4024	347	363	2372	2046.64	1751.49	1908.38	932.519	925.671	2041.54	10.8193	10.6905	10.761	10.2131	10.2078	10.817
NDEONHPJ_01128	1	1204066	1205034	+	969	58.2462	-0.302961	0.330154	0.756524	99	67	106	20	16	127	46.5573	48.7941	50.2706	53.7475	40.8009	109.307	5.68415	5.71696	5.73507	5.78448	5.63105	6.30884
NDEONHPJ_02403	1	2476684	2477490	-	807	40.2783	-0.340198	0.312462	0.756719	78	35	74	20	18	52	36.6815	25.4895	35.0945	53.7475	45.9011	44.7554	5.24854	5.03787	5.22038	5.47808	5.38202	5.37781
NDEONHPJ_01548	1	1636319	1636687	+	369	14.1942	0.219495	0.369447	0.756913	27	25	46	6	1	16	12.6974	18.2068	21.8155	16.1243	2.55006	13.7709	3.77938	3.9586	4.06838	3.88022	3.5108	3.81948
NDEONHPJ_03551	1	3709767	3710249	-	483	496.28	-0.531264	0.221807	0.757107	971	511	724	225	235	699	456.638	372.146	343.357	604.66	599.264	601.616	8.8755	8.72124	8.6618	9.09656	9.08949	9.09483
NDEONHPJ_00980	1	1038418	1039425	-	1008	186.229	0.450506	0.259999	0.757301	424	296	544	45	58	204	199.397	215.568	257.992	120.932	147.903	175.579	7.58232	7.64285	7.78833	7.23564	7.3664	7.48507
NDEONHPJ_01966	1	2061875	2062981	+	1107	71.7747	-0.351771	0.306468	0.757495	95	89	135	28	45	78	44.6762	64.8161	64.0238	75.2465	114.753	67.1331	5.82046	6.06655	6.05729	6.16585	6.46724	6.091
NDEONHPJ_02613	1	2684542	2684796	+	255	973.431	0.428943	0.269495	0.757688	2012	1964	2336	299	376	690	946.195	1430.32	1107.85	803.525	958.822	593.87	9.88634	10.2263	10.0132	9.7607	9.89675	9.53728
NDEONHPJ_03777	2	42823	43308	+	486	138.302	-0.323298	0.319181	0.757881	223	180	209	96	52	121	104.872	131.089	99.1184	257.988	132.603	104.142	6.87202	7.03491	6.83239	7.56083	7.04304	6.86953
NDEONHPJ_01907	1	2003796	2004692	-	897	177.35	-0.48721	0.241803	0.758074	318	185	290	73	99	225	149.548	134.73	137.533	196.178	252.456	193.653	7.32655	7.25236	7.26573	7.52805	7.72443	7.52171
NDEONHPJ_02025	1	2127707	2128213	-	507	105.49	-0.46823	0.250745	0.758266	180	124	166	45	50	152	84.6497	90.3056	78.7256	120.932	127.503	130.824	6.54818	6.59489	6.49805	6.8012	6.84011	6.86839
NDEONHPJ_01236	1	1328063	1329208	+	1146	139.042	-0.37078	0.296657	0.758459	306	144	184	64	80	142	143.904	104.871	87.2621	171.992	204.005	122.217	7.12079	6.88999	6.76227	7.24939	7.38313	6.99928
NDEONHPJ_03172	1	3304919	3307543	+	2625	1975.17	0.41151	0.277386	0.75865	5458	2872	5083	459	512	2606	2566.77	2091.59	2410.62	1233.51	1305.63	2242.94	11.1432	10.9743	11.0908	10.5728	10.6134	11.0312
NDEONHPJ_00344	1	362717	364126	+	1410	1432.92	0.353614	0.304542	0.758842	2957	2401	4143	335	323	2056	1390.61	1748.58	1964.82	900.271	823.669	1769.56	10.4348	10.621	10.719	10.1081	10.0455	10.6308
NDEONHPJ_01590	1	1676895	1677548	-	654	139.883	-0.399549	0.282889	0.759033	240	143	251	64	84	136	112.866	104.143	119.037	171.992	214.205	117.053	6.94705	6.8918	6.98553	7.25572	7.42826	6.97473
NDEONHPJ_03073	1	3196331	3197098	-	768	234.249	-0.404309	0.280607	0.759224	531	251	286	93	121	324	249.717	182.796	135.636	249.926	308.557	278.861	7.90233	7.6666	7.45642	7.90024	8.06504	7.98911
NDEONHPJ_02465	1	2554783	2555106	+	324	139.886	-0.381936	0.291008	0.759415	159	175	290	65	68	176	74.7739	127.447	137.533	174.679	173.404	151.48	6.67041	7.03756	7.09409	7.26904	7.26407	7.16688
NDEONHPJ_01958	1	2056513	2057598	+	1086	55.7741	-0.330758	0.314932	0.759605	85	80	79	20	35	65	39.9735	58.2617	37.4658	53.7475	89.2521	55.9443	5.55155	5.80215	5.51152	5.74655	6.0871	5.77381
NDEONHPJ_00220	1	242749	243384	-	636	43.1262	0.333839	0.312963	0.759795	102	78	106	15	9	47	47.9681	56.8051	50.2706	40.3106	22.9505	40.452	5.50006	5.61604	5.53256	5.39052	5.12841	5.38713
NDEONHPJ_01653	1	1738648	1739256	-	609	221.368	-0.454747	0.256154	0.759985	406	215	382	109	118	239	190.932	156.578	181.164	292.924	300.907	205.703	7.66	7.51707	7.62105	7.98736	8.00942	7.71643
NDEONHPJ_01935	1	2033833	2035236	-	1404	45.0549	-0.324298	0.317037	0.760174	88	39	80	23	24	46	41.3843	28.4026	37.94	61.8096	61.2014	39.5913	5.40701	5.18233	5.3506	5.65554	5.65074	5.38009
NDEONHPJ_01583	1	1670950	1671411	-	462	162.87	-0.478697	0.244564	0.760363	240	202	273	79	74	217	112.866	147.111	129.47	212.303	188.704	186.768	7.06525	7.25606	7.16218	7.53023	7.44031	7.43716
NDEONHPJ_02275	1	2361124	2361984	+	861	134.652	-0.294877	0.330303	0.760553	382	114	140	49	71	193	179.645	83.0229	66.3951	131.681	181.054	166.111	7.26276	6.69484	6.5481	7.01795	7.25548	7.19772
NDEONHPJ_03099	1	3221675	3222592	+	918	502.698	-0.512303	0.228288	0.760741	997	502	761	207	236	770	468.865	365.592	360.905	556.287	601.814	662.725	8.90458	8.71729	8.7072	9.03813	9.10117	9.18257
NDEONHPJ_03582	1	3737302	3738144	-	843	496.338	0.481169	0.242746	0.76093	1097	868	1346	143	187	384	515.893	632.139	638.341	384.295	476.861	330.502	8.97201	9.13641	9.14488	8.74951	8.91028	8.63653
NDEONHPJ_01116	1	1191802	1192365	+	564	12.312	-0.201933	0.373387	0.761118	12	19	18	5	9	11	5.64331	13.8371	8.53651	13.4369	22.9505	9.46749	3.22585	3.58665	3.37121	3.54865	3.78432	3.42034
NDEONHPJ_01125	1	1201404	1202345	+	942	14.2896	-0.2249	0.36258	0.761306	27	19	18	8	3	25	12.6974	13.8371	8.53651	21.499	7.65018	21.517	3.74438	3.78611	3.57458	3.96424	3.61925	4.01536
NDEONHPJ_02741	1	2839221	2839790	-	570	74.0587	-0.364211	0.29735	0.761493	142	82	120	33	23	132	66.7792	59.7182	56.9101	88.6834	58.6513	113.61	6.11846	6.04375	6.00937	6.31024	6.04627	6.51208
NDEONHPJ_03403	1	3555750	3556922	+	1173	1460.49	0.256578	0.347636	0.761681	5457	1628	3087	225	333	2432	2566.3	1185.62	1464.01	604.66	849.17	2093.18	10.9337	10.2896	10.4565	9.81619	10.0441	10.7549
NDEONHPJ_03004	1	3115072	3115614	-	543	613.52	0.293801	0.330173	0.761868	1602	966	1537	108	131	1012	753.382	703.51	728.923	290.237	334.058	871.009	9.3908	9.33411	9.36351	8.69033	8.78097	9.51196
NDEONHPJ_03176	1	3310540	3312534	+	1995	241.577	0.321946	0.316567	0.762054	638	372	618	50	52	370	300.036	270.917	293.087	134.369	132.603	318.452	8.06316	7.98044	8.04413	7.48876	7.4793	8.1105
NDEONHPJ_00758	1	784466	787345	-	2880	1500.79	0.366617	0.295574	0.762241	4115	2228	3767	308	396	2118	1935.19	1622.59	1786.5	827.712	1009.82	1822.92	10.7367	10.5912	10.6701	10.0871	10.2269	10.6866
NDEONHPJ_00770	1	800664	800975	+	312	1109.21	0.346118	0.305124	0.762427	2092	1896	3333	304	230	1518	983.817	1380.8	1580.68	816.962	586.513	1306.51	9.99449	10.2677	10.3818	9.85492	9.62116	10.2218
NDEONHPJ_02158	1	2242099	2242689	-	591	461.695	-0.318429	0.317918	0.762613	1218	418	530	187	284	482	572.796	304.417	251.353	502.539	724.217	414.848	8.99214	8.50363	8.36873	8.88324	9.18434	8.734
NDEONHPJ_03378	1	3529125	3529454	-	330	291.035	0.467074	0.248485	0.762798	743	448	783	106	70	274	349.415	326.265	371.338	284.862	178.504	235.827	8.31731	8.26185	8.36683	8.15553	7.82761	8.01316
NDEONHPJ_00077	1	83907	85445	+	1539	9210.52	-0.497304	0.234318	0.762984	19270	8699	13838	4221	3897	13968	9062.22	6335.23	6562.68	11343.4	9937.58	12022	13.1409	12.8655	12.8916	13.324	13.2152	13.3729
NDEONHPJ_03699	1	3872230	3872460	-	231	639.601	0.375972	0.29084	0.763169	1111	1088	2023	253	176	505	522.477	792.359	959.409	679.906	448.81	434.644	9.14386	9.47056	9.62615	9.34655	9.03804	9.01231
NDEONHPJ_02046	1	2151421	2151618	-	198	8.18388	0.173601	0.384713	0.763353	24	11	21	2	5	2	11.2866	8.01098	9.95926	5.37475	12.7503	1.72136	3.13766	2.98968	3.08037	2.90612	3.12904	2.67041
NDEONHPJ_02732	1	2829178	2830287	+	1110	2434.27	-0.415948	0.271844	0.763538	5655	2087	3628	1026	1336	2953	2659.41	1519.9	1720.58	2757.25	3406.88	2541.59	11.3015	10.8719	10.9623	11.3306	11.507	11.2647
NDEONHPJ_02231	1	2316980	2317540	-	561	16.7203	-0.249767	0.349187	0.763722	24	21	31	7	7	26	11.2866	15.2937	14.7018	18.8116	17.8504	22.3777	3.85022	3.99542	3.974	4.0836	4.0628	4.19574
NDEONHPJ_02135	1	2218540	2218782	-	243	122.088	0.338867	0.307633	0.763906	253	195	356	56	31	85	118.98	142.013	168.833	150.493	79.0518	73.1579	6.89114	7.02501	7.16331	7.06026	6.62738	6.55774
NDEONHPJ_00181	1	198114	198851	-	738	58.1581	0.347336	0.303555	0.764089	115	102	169	15	18	63	54.0817	74.2836	80.1484	40.3106	45.9011	54.2229	5.80627	6.03035	6.09012	5.65234	5.7188	5.8092
NDEONHPJ_01316	1	1401864	1402481	+	618	46.2456	-0.357763	0.298495	0.764273	75	60	74	21	19	68	35.2707	43.6962	35.0945	56.4349	48.4511	58.5263	5.33921	5.47706	5.33619	5.63249	5.5398	5.67517
NDEONHPJ_02673	1	2752492	2752962	+	471	23.6218	-0.239724	0.352992	0.764456	43	24	36	13	15	16	20.2219	17.4785	17.073	34.9359	38.2509	13.7709	4.40794	4.33373	4.3163	4.69107	4.74859	4.22657
NDEONHPJ_00499	1	511775	512431	-	657	1636.5	-0.505098	0.22975	0.764639	2966	1849	2428	716	921	1921	1394.84	1346.57	1151.48	1924.16	2348.6	1653.37	10.5357	10.5088	10.3909	10.7917	10.9582	10.6694
NDEONHPJ_02261	1	2348510	2349361	-	852	28.7924	-0.264149	0.341249	0.764821	46	36	47	20	6	39	21.6327	26.2177	22.2898	53.7475	15.3004	33.5666	4.6366	4.7489	4.65344	5.167	4.53919	4.89869
NDEONHPJ_03423	1	3583199	3583570	-	372	5708.16	0.4092	0.273828	0.765004	11252	10034	16396	1842	1277	6585	5291.54	7307.47	7775.81	4950.15	3256.42	5667.59	12.3993	12.6624	12.7149	12.3472	12.0371	12.4539
NDEONHPJ_01399	1	1496705	1497157	-	453	33.1086	0.243908	0.350152	0.765186	42	60	116	12	8	32	19.7516	43.6962	55.0131	32.2485	20.4005	27.5418	4.72573	5.20606	5.37717	5.00755	4.80173	4.91524
NDEONHPJ_00351	1	370119	370694	-	576	550.212	0.343523	0.303664	0.765368	1938	776	1007	112	201	620	911.395	565.138	477.57	300.986	512.562	533.622	9.49793	9.0996	8.9679	8.64367	9.02311	9.05423
NDEONHPJ_01738	1	1832436	1834010	+	1575	15.8472	-0.231775	0.355141	0.765549	35	16	21	5	10	21	16.4597	11.6523	9.95926	13.4369	25.5006	18.0743	3.96731	3.80394	3.72968	3.88269	4.15522	4.01254
NDEONHPJ_00843	1	888018	888593	+	576	160.068	-0.474044	0.242976	0.765731	244	174	298	80	72	208	114.747	126.719	141.327	214.99	183.604	179.022	7.06413	7.13569	7.21391	7.52834	7.40761	7.39268
NDEONHPJ_02116	1	2200930	2201310	-	381	18.5935	-0.205425	0.366695	0.765912	18	31	25	10	12	13	8.46497	22.5764	11.8563	26.8738	30.6007	11.1889	3.75599	4.23363	3.89594	4.28358	4.35904	3.88548
NDEONHPJ_01434	1	1534002	1534763	+	762	27.8621	-0.276294	0.333418	0.766093	35	34	55	13	15	31	16.4597	24.7612	26.0838	34.9359	38.2509	26.6811	4.47424	4.69671	4.72621	4.87891	4.93277	4.73997
NDEONHPJ_01535	1	1622206	1623123	+	918	144.845	0.282321	0.330581	0.766273	294	210	479	36	25	221	138.261	152.937	227.166	96.7455	63.7515	190.211	7.11262	7.18895	7.50791	6.87651	6.63912	7.35953
NDEONHPJ_01040	1	1101906	1102031	-	126	5.53036	-0.154455	0.389408	0.766454	6	6	7	4	4	2	2.82166	4.36962	3.31975	10.7495	10.2002	1.72136	2.0787	2.18919	2.11526	2.41306	2.40022	2.02442
NDEONHPJ_00492	1	502517	503116	-	600	58.6002	-0.379818	0.285488	0.766634	104	61	102	25	32	71	48.9087	44.4245	48.3736	67.1844	81.6019	61.1084	5.73055	5.67127	5.72331	5.93777	6.07088	5.88221
NDEONHPJ_02636	1	2709767	2710843	+	1077	23.3459	0.230705	0.353751	0.766814	38	53	63	5	5	32	17.8705	38.5983	29.8778	13.4369	12.7503	27.5418	4.39352	4.85548	4.69218	4.33589	4.31664	4.63595
NDEONHPJ_00423	1	444998	445411	+	414	4066.66	0.156585	0.387352	0.766993	10469	7153	11828	454	382	7510	4923.32	5209.32	5609.44	1220.07	974.122	6463.72	12.0433	12.0915	12.1556	11.0208	10.8908	12.2801
NDEONHPJ_02237	1	2320905	2322779	-	1875	99.8668	-0.313424	0.314531	0.767173	228	102	140	25	51	179	107.223	74.2836	66.3951	67.1844	130.053	154.062	6.66753	6.40952	6.33483	6.36752	6.79943	6.94092
NDEONHPJ_03807	2	76236	76733	-	498	930.485	-0.467134	0.244093	0.767352	1558	1022	1594	489	474	961	732.69	744.293	755.955	1314.13	1208.73	827.115	9.66022	9.67233	9.68391	10.1269	10.0571	9.75316
NDEONHPJ_01916	1	2014306	2015145	-	840	19.542	-0.216544	0.358645	0.767531	55	17	19	6	11	30	25.8652	12.3806	9.01076	16.1243	28.0506	25.8204	4.40893	4.01892	3.8772	4.15806	4.40678	4.39783
NDEONHPJ_01913	1	2011720	2013006	+	1287	108.579	-0.314506	0.313775	0.76771	271	107	126	50	60	115	127.445	77.925	59.7556	134.369	153.004	98.9783	6.85467	6.49793	6.322	6.88272	6.98207	6.6648
NDEONHPJ_02883	1	2992856	2993902	+	1047	551.257	-0.433176	0.25945	0.767888	1186	533	816	228	313	655	557.747	388.168	386.988	612.722	798.168	563.746	9.09842	8.82304	8.82016	9.17194	9.38861	9.10679
NDEONHPJ_00611	1	627326	627772	-	447	142.157	0.384226	0.281812	0.768066	257	250	426	48	42	130	120.861	182.068	202.031	128.994	107.102	111.889	7.0177	7.32924	7.41458	7.06921	6.9449	6.96448
NDEONHPJ_00784	1	812304	814190	-	1887	3506.96	0.390801	0.278051	0.768244	7764	5597	10010	861	873	4679	3651.22	4076.13	4747.25	2313.83	2226.2	4027.13	11.7887	11.8786	12.006	11.4385	11.4105	11.8686
NDEONHPJ_00014	1	16084	17298	+	1215	790.8	0.552073	0.20425	0.768422	2160	1303	1938	208	249	775	1015.8	948.937	919.098	558.974	634.965	667.028	9.81842	9.76191	9.73593	9.35394	9.44698	9.48261
NDEONHPJ_02023	1	2125822	2126763	-	942	89.0449	-0.431343	0.259192	0.768599	145	108	146	42	39	123	68.19	78.6532	69.2406	112.87	99.4523	105.864	6.27373	6.37356	6.28415	6.62538	6.53608	6.5891
NDEONHPJ_01317	1	1402469	1403275	+	807	49.5185	-0.334882	0.302993	0.768777	81	47	101	27	21	59	38.0923	34.2287	47.8993	72.5591	53.5512	50.7802	5.43415	5.37363	5.58393	5.84874	5.65096	5.62284
NDEONHPJ_03575	1	3730733	3731521	-	789	141.53	-0.334166	0.30328	0.768954	180	197	248	84	63	136	84.6497	143.469	117.614	225.74	160.654	117.053	6.76224	7.12715	6.98119	7.46413	7.20726	6.9792
NDEONHPJ_02573	1	2660802	2661284	-	483	23.6241	0.203836	0.362579	0.76913	62	15	97	7	5	28	29.1571	10.9241	46.0023	18.8116	12.7503	24.0991	4.66343	4.16759	4.97842	4.43334	4.2982	4.54394
NDEONHPJ_02207	1	2289073	2289594	-	522	20.6948	-0.237405	0.347272	0.769307	41	18	34	11	12	18	19.2813	13.1089	16.1245	29.5611	30.6007	15.4923	4.27932	4.0919	4.18345	4.48351	4.50538	4.17111
NDEONHPJ_01659	1	1747353	1748690	-	1338	146.107	-0.466765	0.242687	0.769483	243	167	240	66	77	178	114.277	121.621	113.82	177.367	196.355	153.201	6.99657	7.04155	6.9938	7.31613	7.39354	7.21098
NDEONHPJ_03428	1	3586216	3586656	-	441	481.209	0.431396	0.258741	0.769659	900	957	1271	133	149	496	423.248	696.955	602.773	357.421	379.959	426.898	8.79569	9.19778	9.07711	8.67381	8.71765	8.80257
NDEONHPJ_01675	1	1764851	1765567	+	717	43.2869	-0.332016	0.30375	0.769835	85	50	67	15	20	70	39.9735	36.4135	31.7748	40.3106	51.0012	60.2477	5.36796	5.31052	5.22427	5.37913	5.51575	5.6471
NDEONHPJ_00864	1	908214	908831	+	618	65.535	-0.296345	0.319885	0.77001	137	72	88	33	39	54	64.4278	52.4355	41.7341	88.6834	99.4523	46.4768	5.98618	5.84625	5.69739	6.19782	6.2831	5.77087
NDEONHPJ_02555	1	2643620	2644114	+	495	211.38	0.436914	0.25597	0.770185	579	295	561	79	59	177	272.29	214.84	266.055	212.303	150.453	152.341	7.91218	7.72408	7.89339	7.7143	7.47253	7.47142
NDEONHPJ_00866	1	909589	910371	-	783	58.7327	-0.323403	0.307131	0.77036	136	50	96	23	24	97	63.9575	36.4135	45.5281	61.8096	61.2014	83.4861	5.91725	5.55291	5.6851	5.88603	5.88017	6.11016
NDEONHPJ_00221	1	243403	243750	-	348	47.0061	0.33503	0.301809	0.770535	104	81	120	15	17	39	48.9087	58.9899	56.9101	40.3106	43.351	33.5666	5.57743	5.70652	5.68349	5.46512	5.50395	5.34327
NDEONHPJ_01176	1	1265138	1265974	-	837	317.68	-0.524266	0.215819	0.770709	593	331	494	139	153	451	278.874	241.058	234.28	373.545	390.159	388.167	8.19778	8.09003	8.06841	8.42294	8.45775	8.45705
NDEONHPJ_00643	1	662468	662887	+	420	146.729	0.32909	0.304187	0.770883	375	231	380	35	31	212	176.353	168.231	180.215	94.0581	79.0518	182.464	7.32177	7.28383	7.33893	6.88475	6.78176	7.34703
NDEONHPJ_02685	1	2765034	2775227	-	10194	2918.56	-0.547953	0.204777	0.771057	4173	3457	5073	1343	1400	4004	1962.46	2517.63	2405.87	3609.15	3570.08	3446.17	11.1933	11.3812	11.3461	11.6703	11.6613	11.6325
NDEONHPJ_01569	1	1660350	1660604	+	255	15.6766	-0.211101	0.357346	0.771231	20	25	22	4	11	20	9.40552	18.2068	10.4335	10.7495	28.0506	17.2136	3.68104	3.9948	3.72417	3.78658	4.18114	3.96314
NDEONHPJ_01687	1	1776568	1777779	+	1212	53.3024	0.261798	0.334104	0.771404	213	62	92	14	18	55	100.169	45.1528	43.6311	37.6233	45.9011	47.3375	6.18912	5.60206	5.57782	5.51829	5.62239	5.63329
NDEONHPJ_02246	1	2330897	2331937	-	1041	145.301	0.451292	0.248292	0.771577	346	247	381	44	39	152	162.715	179.883	180.689	118.245	99.4523	130.824	7.26157	7.33919	7.34382	7.03301	6.92125	7.09739
NDEONHPJ_03910	4	5480	5767	+	288	204.547	0.282829	0.324465	0.77175	292	415	590	92	57	134	137.321	302.232	279.808	247.239	145.353	115.331	7.34729	7.9553	7.89255	7.78412	7.39893	7.23276
NDEONHPJ_02895	1	3004744	3005625	-	882	33.0844	0.258538	0.335432	0.771923	52	61	99	12	11	26	24.4543	44.4245	46.9508	32.2485	28.0506	22.3777	4.85061	5.22537	5.26909	5.01719	4.94834	4.81228
NDEONHPJ_00254	1	268057	268608	+	552	96.4493	0.276442	0.327107	0.772095	143	181	293	27	45	62	67.2495	131.817	138.955	72.5591	114.753	53.3622	6.30662	6.79884	6.84342	6.3757	6.68041	6.16701
NDEONHPJ_00790	1	818343	819617	-	1275	5795.47	0.358365	0.289873	0.772267	18800	7287	13415	1368	1563	7669	8841.19	5306.91	6362.07	3676.33	3985.74	6600.56	12.8302	12.4076	12.5532	12.1302	12.1891	12.5834
NDEONHPJ_02516	1	2596166	2596951	+	786	20.4649	0.218095	0.352949	0.772439	73	24	41	9	6	14	34.3301	17.4785	19.4443	24.1864	15.3004	12.0495	4.65859	4.25093	4.30557	4.40554	4.21781	4.08669
NDEONHPJ_02662	1	2740038	2741132	-	1095	68.6048	-0.326175	0.304	0.772611	87	73	160	31	27	104	40.914	53.1638	75.8801	83.3086	68.8516	89.5108	5.73824	5.90661	6.1524	6.20536	6.07948	6.2724
NDEONHPJ_01059	1	1123756	1124331	-	576	53.2426	-0.287582	0.321391	0.772782	97	73	69	14	36	68	45.6168	53.1638	32.7233	37.6233	91.8021	58.5263	5.59629	5.69969	5.38871	5.50587	6.06829	5.76546
NDEONHPJ_03638	1	3806946	3808607	-	1662	4956.86	0.324054	0.304867	0.772953	18438	5694	9893	1364	2108	3707	8670.95	4146.77	4691.76	3665.58	5375.52	3190.55	12.7192	12.105	12.2019	12.0111	12.3115	11.9076
NDEONHPJ_03218	1	3350521	3351540	+	1020	211.549	0.363633	0.286925	0.773124	580	333	507	47	55	287	272.76	242.514	240.445	126.307	140.253	247.016	7.91044	7.81532	7.8091	7.35755	7.42272	7.82957
NDEONHPJ_02034	1	2135468	2136406	-	939	77.8094	-0.290137	0.320006	0.773295	198	80	90	26	33	138	93.1146	58.2617	42.6826	69.8718	84.1519	118.774	6.38759	6.05548	5.85614	6.18266	6.30367	6.57276
NDEONHPJ_00234	1	252534	253490	+	957	63.2323	-0.251613	0.337173	0.773465	64	98	110	37	33	49	30.0977	71.3705	52.1676	99.4329	84.1519	42.1734	5.46089	6.01851	5.79871	6.23992	6.11954	5.66703
NDEONHPJ_03129	1	3253088	3253897	-	810	365.694	0.278882	0.324885	0.773635	847	602	970	69	75	605	398.324	438.419	460.023	185.429	191.254	520.712	8.54807	8.62531	8.66534	8.00469	8.02303	8.76769
NDEONHPJ_03609	1	3771709	3772812	-	1104	3180.49	0.290896	0.319216	0.773805	6716	5564	8461	523	858	4957	3158.37	4052.1	4012.63	1405.5	2187.95	4266.4	11.595	11.8	11.7918	11.0037	11.312	11.8435
NDEONHPJ_03315	1	3457314	3458468	-	1155	488.834	0.321751	0.305161	0.773975	947	819	1454	123	105	701	445.351	596.454	689.56	330.547	267.756	603.338	8.83482	9.06799	9.18928	8.61847	8.47549	9.07722
NDEONHPJ_01705	1	1795541	1796662	+	1122	72.4062	-0.357901	0.288887	0.774144	134	78	129	28	26	130	63.017	56.8051	61.1783	75.2465	66.3015	111.889	6.06505	5.99721	6.04476	6.1859	6.10549	6.48765
NDEONHPJ_00481	1	491502	492359	+	858	786.671	0.467217	0.239509	0.774313	1759	1382	2100	191	241	886	827.215	1006.47	995.926	513.289	614.564	762.564	9.64608	9.80603	9.79754	9.28808	9.41769	9.58142
NDEONHPJ_03081	1	3204480	3205736	-	1257	499.546	0.415727	0.2625	0.774482	1157	818	1363	129	127	628	544.109	595.725	646.404	346.671	323.857	540.508	9.01748	9.09057	9.1581	8.67935	8.63159	9.01189
NDEONHPJ_02041	1	2146426	2147304	+	879	29.2102	-0.285495	0.320992	0.774651	48	32	56	9	17	41	22.5732	23.3047	26.558	24.1864	43.351	35.2879	4.69401	4.71602	4.78838	4.7552	5.06398	4.96263
NDEONHPJ_03211	1	3343116	3343916	-	801	596.652	0.444043	0.249753	0.774819	1231	1102	1597	173	157	669	578.91	802.554	757.378	464.916	400.359	575.796	9.18284	9.44765	9.39979	9.01804	8.91065	9.17864
NDEONHPJ_02353	1	2431166	2431462	-	297	55.0915	-0.299534	0.314604	0.774987	132	54	73	18	32	75	62.0764	39.3266	34.6203	48.3728	81.6019	64.5511	5.84213	5.53913	5.45718	5.678	6.01514	5.86717
NDEONHPJ_03625	1	3787727	3788419	+	693	22.0778	0.22454	0.348159	0.775155	40	40	62	4	12	16	18.811	29.1308	29.4035	10.7495	30.6007	13.7709	4.35715	4.61046	4.62199	4.19784	4.60482	4.21659
NDEONHPJ_01302	1	1387248	1387886	-	639	11.1602	-0.18811	0.364446	0.775323	13	14	20	8	4	11	6.11359	10.1958	9.48501	21.499	10.2002	9.46749	3.16827	3.36433	3.3326	3.65478	3.36619	3.33521
NDEONHPJ_01757	1	1851682	1853055	+	1374	52.1004	-0.278501	0.323719	0.77549	104	46	91	28	30	41	48.9087	33.5005	43.1568	75.2465	76.5018	35.2879	5.62077	5.38493	5.53723	5.8986	5.91227	5.41793
NDEONHPJ_03696	1	3869748	3870305	-	558	362.836	0.509581	0.219819	0.775658	1010	578	870	117	114	306	474.979	420.94	412.598	314.423	290.707	263.368	8.70915	8.61015	8.59438	8.38491	8.32769	8.25196
NDEONHPJ_00416	1	441205	441843	+	639	5044.25	0.317512	0.305793	0.775825	9777	8238	15206	1258	1074	7363	4597.89	5999.49	7211.45	3380.72	2738.76	6337.2	12.198	12.4136	12.569	11.964	11.8136	12.4593
NDEONHPJ_03896	3	7753	8667	+	915	556.642	0.224498	0.347329	0.775991	1526	864	1337	89	81	1061	717.641	629.226	634.073	239.176	206.555	913.183	9.26737	9.15775	9.16438	8.46136	8.37227	9.47324
NDEONHPJ_03007	1	3119349	3120680	-	1332	1418.03	0.236665	0.341785	0.776158	4102	2043	3386	221	254	2607	1929.07	1487.86	1605.81	593.91	647.715	2243.8	10.6691	10.4522	10.5149	9.78299	9.83873	10.7994
NDEONHPJ_02073	1	2173082	2173345	-	264	5.99395	0.152392	0.379299	0.776324	27	7	11	1	2	6	12.6974	5.0979	5.21676	2.68738	5.10012	5.16409	2.91707	2.56403	2.56651	2.50197	2.58237	2.56932
NDEONHPJ_03662	1	3834819	3835388	-	570	169.447	0.37706	0.278737	0.77649	361	310	443	37	52	208	169.77	225.764	210.093	99.4329	132.603	179.022	7.39299	7.61642	7.55965	7.039	7.21978	7.43323
NDEONHPJ_03272	1	3408513	3411149	-	2637	2240.98	0.3409	0.294784	0.776656	5446	3614	5761	511	519	3281	2561.12	2631.97	2732.16	1373.25	1323.48	2823.9	11.2146	11.2371	11.2681	10.7362	10.71	11.2955
NDEONHPJ_01048	1	1110838	1112301	-	1464	503.223	-0.434132	0.253047	0.776821	1056	514	734	214	282	588	496.611	374.331	348.1	575.098	719.117	506.081	8.9482	8.73317	8.67947	9.06326	9.24627	8.96301
NDEONHPJ_03800	2	68733	72467	+	3735	794.712	-0.455673	0.243381	0.776986	1546	796	1285	412	394	860	727.047	579.704	609.412	1107.2	1004.72	740.186	9.54857	9.37691	9.41371	9.88772	9.80709	9.56264
NDEONHPJ_01846	1	1941846	1942187	-	342	2.72536	-0.128557	0.389461	0.777151	3	1	6	2	1	4	1.41083	0.728271	2.8455	5.37475	2.55006	3.44272	1.20972	1.16701	1.32261	1.4044	1.29685	1.35621
NDEONHPJ_02499	1	2582654	2582887	-	234	138.603	0.343307	0.29288	0.777316	226	274	385	45	47	119	106.282	199.546	182.586	120.932	119.853	102.421	6.9042	7.38359	7.31333	7.00271	6.9963	6.88119
NDEONHPJ_01537	1	1624034	1624216	+	183	97.1171	-0.252599	0.333294	0.777481	121	134	175	39	72	66	56.9034	97.5883	82.9939	104.808	183.604	56.805	6.18122	6.55454	6.43669	6.59983	7.03331	6.1877
NDEONHPJ_00033	1	40402	41502	+	1101	84.664	0.360278	0.285224	0.777645	214	137	218	18	26	104	100.639	99.7731	103.387	48.3728	66.3015	89.5108	6.52513	6.51718	6.54563	6.07079	6.24239	6.43659
NDEONHPJ_01213	1	1304565	1305254	+	690	17.6355	0.224024	0.34597	0.777809	35	35	47	4	5	21	16.4597	25.4895	22.2898	10.7495	12.7503	18.0743	4.11649	4.35859	4.28427	3.99435	4.04071	4.16555
NDEONHPJ_01562	1	1648771	1649040	+	270	2.0051	-0.112658	0.395446	0.777973	0	3	1	0	3	2	0	2.18481	0.474251	0	7.65018	1.72136	0.462686	0.667629	0.51269	0.548408	0.871471	0.629979
NDEONHPJ_00683	1	706643	707281	-	639	54.4962	-0.279235	0.320849	0.778137	71	72	99	24	35	47	33.3896	52.4355	46.9508	64.497	89.2521	40.452	5.41472	5.70397	5.62914	5.83221	6.06118	5.5376
NDEONHPJ_00198	1	221248	222612	+	1365	1159.22	0.467077	0.237024	0.7783	2794	2050	2867	328	296	1339	1313.95	1492.96	1359.68	881.459	754.817	1152.45	10.2662	10.3715	10.2942	9.95544	9.84266	10.1606
NDEONHPJ_00931	1	984259	985434	+	1176	49.6869	-0.294464	0.313698	0.778464	60	68	93	23	27	53	28.2166	49.5224	44.1053	61.8096	68.8516	45.6161	5.25224	5.60304	5.52538	5.73741	5.81113	5.54877
NDEONHPJ_01694	1	1783189	1784022	+	834	29.1288	-0.187233	0.361088	0.778627	57	32	37	24	13	11	26.8057	23.3047	17.5473	64.497	33.1508	9.46749	4.70905	4.62646	4.46748	5.24657	4.81469	4.2316
NDEONHPJ_00145	1	157086	159275	-	2190	135.376	0.303105	0.309398	0.77879	229	250	394	57	27	132	107.693	182.068	186.855	153.18	68.8516	113.61	6.88962	7.28805	7.31068	7.14548	6.63219	6.92947
NDEONHPJ_03295	1	3432891	3434420	-	1530	214.031	0.430912	0.251953	0.778952	542	344	555	58	56	252	254.89	250.525	263.209	155.868	142.803	216.892	7.86838	7.85397	7.89415	7.50792	7.44959	7.74125
NDEONHPJ_03096	1	3218771	3219202	+	432	211.019	-0.371049	0.27829	0.779115	317	296	322	87	126	225	149.077	215.568	152.709	233.802	321.307	193.653	7.44305	7.71681	7.46018	7.77641	8.02914	7.63518
NDEONHPJ_02711	1	2806300	2806686	+	387	33.3268	-0.257329	0.328495	0.779277	62	36	52	17	20	27	29.1571	26.2177	24.661	45.6854	51.0012	23.2384	4.93233	4.872	4.83287	5.18988	5.26247	4.80823
NDEONHPJ_01085	1	1153521	1154450	+	930	1137.34	-0.443614	0.246083	0.779439	2312	1126	1795	465	656	1328	1087.28	820.033	851.28	1249.63	1672.84	1142.98	10.1001	9.88452	9.91205	10.2107	10.4526	10.1397
NDEONHPJ_02481	1	2569763	2570392	-	630	172.314	-0.286933	0.315105	0.779601	365	199	227	103	88	126	171.651	144.926	107.655	276.8	224.405	108.446	7.39055	7.26372	7.05234	7.76129	7.59257	7.06127
NDEONHPJ_01579	1	1667388	1667756	-	369	194.709	0.339066	0.29201	0.779762	506	320	464	33	70	244	237.96	233.047	220.052	88.6834	178.504	210.006	7.74561	7.72809	7.68326	7.08269	7.52389	7.6459
NDEONHPJ_03697	1	3870449	3871519	-	1071	602.931	0.546485	0.200276	0.779924	1660	971	1482	179	188	542	780.658	707.151	702.839	481.04	479.411	466.489	9.43409	9.35244	9.34768	9.05354	9.05086	9.02813
NDEONHPJ_03858	2	124070	124321	+	252	28.3265	-0.174378	0.364319	0.780085	39	36	44	24	13	8	18.3408	26.2177	20.867	64.497	33.1508	6.88545	4.45015	4.65601	4.52149	5.20931	4.77215	4.08958
NDEONHPJ_00330	1	351281	351763	+	483	53.3199	0.273272	0.320552	0.780246	83	102	156	21	13	50	39.0329	74.2836	73.9831	56.4349	33.1508	43.0341	5.51423	5.95623	5.95682	5.75164	5.46359	5.58019
NDEONHPJ_01293	1	1379456	1379926	+	471	20.506	-0.225817	0.341239	0.780407	34	19	40	13	9	19	15.9894	13.8371	18.97	34.9359	22.9505	16.3529	4.17426	4.11098	4.26547	4.57255	4.3525	4.19179
NDEONHPJ_03294	1	3432225	3432872	-	648	109.78	0.36084	0.281515	0.780567	284	190	251	21	41	124	133.558	138.371	119.037	56.4349	104.552	106.724	6.91681	6.94297	6.82833	6.36792	6.73339	6.74681
NDEONHPJ_02024	1	2126900	2127679	-	780	167.025	-0.309606	0.304076	0.780727	346	159	279	74	108	136	162.715	115.795	132.316	198.866	275.406	117.053	7.33414	7.08769	7.18048	7.4825	7.74322	7.09614
NDEONHPJ_03093	1	3216870	3217694	+	825	647.468	0.368373	0.277968	0.780887	1466	1111	1680	174	147	868	689.424	809.109	796.741	467.603	374.859	747.071	9.37076	9.50098	9.48854	9.07609	8.92165	9.43541
NDEONHPJ_02363	1	2438223	2438606	-	384	52.472	0.159297	0.36978	0.781047	312	28	49	13	26	27	146.726	20.3916	23.2383	34.9359	66.3015	23.2384	6.40312	4.99237	5.04587	5.30983	5.69858	5.06355
NDEONHPJ_01453	1	1553641	1553868	+	228	8.10441	-0.13029	0.382185	0.781207	5	14	8	6	6	1	2.35138	10.1958	3.794	16.1243	15.3004	0.860681	2.41253	2.86944	2.51729	2.98312	2.96592	2.35215
NDEONHPJ_00267	1	278346	280694	+	2349	2641.57	0.332388	0.293157	0.781366	8460	3460	5917	668	629	3655	3978.53	2519.82	2806.14	1795.17	1603.99	3145.79	11.6842	11.3055	11.3919	11.0471	10.9658	11.4855
NDEONHPJ_03815	2	85851	86354	+	504	210.713	0.404301	0.261514	0.781525	562	331	501	71	80	147	264.295	241.058	237.6	190.804	204.005	126.52	7.88568	7.8114	7.80051	7.63406	7.68239	7.34203
NDEONHPJ_01272	1	1362846	1363061	-	216	743.339	-0.373074	0.275136	0.781684	826	962	1562	349	343	950	388.448	700.596	740.779	937.894	874.67	817.647	9.04057	9.47258	9.51654	9.70588	9.64892	9.59545
NDEONHPJ_00528	1	537819	538313	-	495	81.3811	-0.383933	0.270305	0.781843	119	99	150	36	41	102	55.9628	72.0988	71.1376	96.7455	104.552	87.7895	6.07285	6.24497	6.23462	6.44603	6.50211	6.38478
NDEONHPJ_03873	2	135765	136169	-	405	96.9473	-0.323189	0.296949	0.782002	161	93	197	53	50	87	75.7144	67.7292	93.4274	142.431	127.503	74.8793	6.3958	6.32323	6.54551	6.84926	6.76635	6.39124
NDEONHPJ_02837	1	2945362	2945832	+	471	34.9274	-0.276097	0.317293	0.78216	45	46	66	18	16	40	21.1624	33.5005	31.3005	48.3728	40.8009	34.4272	4.80319	5.07167	5.02878	5.2821	5.18101	5.08853
NDEONHPJ_02053	1	2158591	2158911	-	321	40.6406	-0.241864	0.332213	0.782318	55	56	67	23	23	29	25.8652	40.7832	31.7748	61.8096	58.6513	24.9598	5.01586	5.29718	5.13759	5.54967	5.51651	5.00776
NDEONHPJ_00025	1	28646	29608	-	963	219.282	0.39674	0.264346	0.782476	533	364	564	62	52	271	250.657	265.091	267.477	166.617	132.603	233.245	7.86923	7.91324	7.92115	7.56915	7.41931	7.81203
NDEONHPJ_01374	1	1463874	1464452	-	579	45.9454	0.257897	0.32495	0.782633	152	64	85	16	19	30	71.4819	46.6093	40.3113	42.998	48.4511	25.8204	5.8208	5.51049	5.41459	5.46112	5.52987	5.16294
NDEONHPJ_03335	1	3476127	3476384	-	258	95.6113	0.307989	0.302865	0.782791	169	184	264	19	35	110	79.4766	134.002	125.202	51.0601	89.2521	94.6749	6.43084	6.82033	6.76888	6.19257	6.51631	6.55621
NDEONHPJ_01779	1	1872035	1872493	+	459	18.2043	-0.198551	0.35057	0.782948	25	21	33	13	8	13	11.7569	15.2937	15.6503	34.9359	20.4005	11.1889	3.89386	4.02313	4.03281	4.4327	4.15185	3.88737
NDEONHPJ_01891	1	1988075	1989325	-	1251	6.283	-0.139112	0.376213	0.783105	8	6	12	0	7	7	3.76221	4.36962	5.69101	0	17.8504	6.02477	2.38539	2.43123	2.50493	2.30021	2.87915	2.52195
NDEONHPJ_03071	1	3193353	3194660	-	1308	132.085	-0.330333	0.292608	0.783262	243	125	250	61	80	117	114.277	91.0338	118.563	163.93	204.005	100.7	6.9126	6.75453	6.93957	7.17647	7.34818	6.82454
NDEONHPJ_01778	1	1871591	1872025	+	435	20.8276	-0.206154	0.346704	0.783418	25	31	35	5	16	23	11.7569	22.5764	16.5988	13.4369	40.8009	19.7957	4.03479	4.36931	4.20033	4.15277	4.68066	4.2956
NDEONHPJ_01919	1	2017486	2017731	-	246	2.53882	-0.114662	0.386559	0.783575	7	1	2	0	2	6	3.29193	0.728271	0.948501	0	5.10012	5.16409	1.33452	1.15144	1.15565	1.17534	1.37533	1.43489
NDEONHPJ_02443	1	2529363	2530169	-	807	124.113	-0.226456	0.337341	0.783731	376	96	125	47	83	117	176.824	69.914	59.2813	126.307	211.655	100.7	7.18004	6.49957	6.39138	6.90795	7.3082	6.74629
NDEONHPJ_00845	1	889807	890670	-	864	179.424	-0.428533	0.249139	0.783887	353	180	298	64	92	269	166.007	131.089	141.327	171.992	234.605	231.523	7.41445	7.24639	7.29725	7.44189	7.67382	7.67029
NDEONHPJ_02447	1	2533775	2534092	-	318	93.7019	-0.33	0.292055	0.784043	161	107	159	55	44	85	75.7144	77.925	75.4058	147.806	112.203	73.1579	6.37163	6.39309	6.36882	6.85471	6.64829	6.35088
NDEONHPJ_02428	1	2510175	2510300	-	126	1.17331	0.100908	0.391887	0.784198	5	2	5	0	0	1	2.35138	1.45654	2.37125	0	0	0.860681	0.531339	0.469273	0.53256	0.41138	0.409545	0.431687
NDEONHPJ_03392	1	3542493	3542699	-	207	18.7218	-0.210028	0.344146	0.784353	28	16	42	8	12	18	13.1677	11.6523	19.9185	21.499	30.6007	15.4923	3.99557	3.95037	4.21176	4.22791	4.40976	4.08023
NDEONHPJ_01902	1	1998497	1999378	+	882	80.1533	-0.343164	0.286095	0.784508	142	75	157	45	35	87	66.7792	54.6203	74.4573	120.932	89.2521	74.8793	6.17366	6.04336	6.24993	6.59172	6.37316	6.2545
NDEONHPJ_01525	1	1617090	1617755	+	666	125.975	0.320198	0.295991	0.784663	265	179	404	36	29	161	124.623	130.36	191.597	96.7455	73.9517	138.57	6.95394	6.98728	7.28499	6.78659	6.62936	7.03283
NDEONHPJ_00731	1	756146	757180	+	1035	91.0566	-0.407561	0.257745	0.784818	159	93	167	40	46	116	74.7739	67.7292	79.1999	107.495	117.303	99.839	6.3535	6.28857	6.39376	6.60707	6.6709	6.56109
NDEONHPJ_01772	1	1864893	1865705	-	813	15.8888	-0.213371	0.342145	0.784972	34	15	25	8	7	20	15.9894	10.9241	11.8563	21.499	17.8504	17.2136	3.9609	3.787	3.81467	4.07829	3.99869	3.99644
NDEONHPJ_02054	1	2158908	2159414	-	507	21.6768	-0.210089	0.343449	0.785126	45	15	43	6	16	24	21.1624	10.9241	20.3928	16.1243	40.8009	20.6563	4.37565	4.06362	4.35446	4.26386	4.72507	4.36152
NDEONHPJ_00855	1	901280	901699	+	420	12.3717	-0.17334	0.359225	0.78528	13	19	19	7	7	10	6.11359	13.8371	9.01076	18.8116	17.8504	8.60681	3.26208	3.59702	3.40374	3.69496	3.67499	3.39603
NDEONHPJ_02375	1	2448651	2449589	-	939	431.498	0.105167	0.388714	0.785434	3265	179	352	67	203	68	1535.45	130.36	166.936	180.054	517.662	58.5263	9.6476	7.55966	7.72128	7.78809	8.60748	7.12627
NDEONHPJ_03046	1	3172143	3173318	-	1176	93.4965	0.379927	0.269226	0.785588	211	151	253	35	26	83	99.2282	109.969	119.985	94.0581	66.3015	71.4365	6.58327	6.65948	6.72797	6.54263	6.32309	6.35291
NDEONHPJ_01533	1	1620622	1620975	+	354	77.0318	0.302621	0.302696	0.785741	180	91	256	20	23	90	84.6497	66.2726	121.408	53.7475	58.6513	77.4613	6.32459	6.15092	6.60315	6.0395	6.08719	6.25943
NDEONHPJ_00001	1	1	1398	+	1398	1435.54	0.425318	0.249221	0.785894	2616	2601	4182	432	430	1450	1230.24	1894.23	1983.32	1160.95	1096.53	1247.99	10.3513	10.6994	10.7383	10.308	10.2651	10.3625
NDEONHPJ_02812	1	2918960	2919889	-	930	30.971	0.244495	0.32737	0.786047	77	48	79	15	4	31	36.2112	34.957	37.4658	40.3106	10.2002	26.6811	5.04363	5.01817	5.06626	5.08403	4.5432	4.85577
NDEONHPJ_03817	2	87854	88849	+	996	287.25	-0.305509	0.300779	0.7862	550	326	454	149	169	210	258.652	237.416	215.31	400.419	430.96	180.743	8.05639	7.99208	7.91925	8.39872	8.46001	7.7968
NDEONHPJ_01565	1	1653252	1656032	+	2781	63.8795	0.231947	0.332572	0.786352	114	124	175	24	7	86	53.6115	90.3056	82.9939	64.497	17.8504	74.0186	5.84984	6.22526	6.16374	5.97409	5.38787	6.07507
NDEONHPJ_01137	1	1217616	1219211	+	1596	53.974	-0.237266	0.330194	0.786505	110	60	90	12	18	125	51.7303	43.6962	42.6826	32.2485	45.9011	107.585	5.69143	5.58072	5.56318	5.44433	5.62205	6.23862
NDEONHPJ_03173	1	3307571	3308080	+	510	481.659	0.351088	0.28087	0.786657	1077	870	1187	106	132	657	506.487	633.596	562.935	284.862	336.608	565.468	8.93366	9.1157	9.0188	8.51437	8.62825	9.02199
NDEONHPJ_01803	1	1898305	1898766	-	462	19.8999	-0.19089	0.350135	0.786809	16	31	38	10	11	19	7.52441	22.5764	18.0215	26.8738	28.0506	16.3529	3.81006	4.32097	4.1957	4.38163	4.40688	4.14802
NDEONHPJ_00055	1	60803	62068	+	1266	502.857	0.458325	0.233627	0.786961	1268	842	1252	148	128	569	596.31	613.204	593.762	397.732	326.407	489.728	9.09891	9.12142	9.09542	8.78585	8.64552	8.94145
NDEONHPJ_00773	1	802315	803103	+	789	378.269	-0.472753	0.227102	0.787112	668	436	594	143	208	513	314.144	317.526	281.705	384.295	530.412	441.529	8.40691	8.41537	8.32602	8.56132	8.81869	8.6723
NDEONHPJ_02488	1	2575497	2575841	-	345	6.46867	-0.111373	0.381957	0.787264	3	10	8	6	4	0	1.41083	7.28271	3.794	16.1243	10.2002	0	2.04866	2.4473	2.23532	2.68047	2.50141	1.98739
NDEONHPJ_03135	1	3258125	3260431	-	2307	2803.2	0.424166	0.247411	0.787415	7217	4488	6981	712	752	3503	3393.98	3268.48	3310.74	1913.41	1917.64	3014.97	11.5941	11.5629	11.5735	11.1463	11.1479	11.4969
NDEONHPJ_03554	1	3712260	3713129	-	870	4571.18	0.298485	0.301224	0.787566	11714	6597	12020	1007	1033	7056	5508.81	4804.4	5700.49	2706.19	2634.21	6072.97	12.2836	12.1711	12.3122	11.7338	11.7147	12.3654
NDEONHPJ_01274	1	1364220	1365104	-	885	69.6916	0.343517	0.281825	0.787717	163	103	201	21	19	77	76.655	75.0119	95.3244	56.4349	48.4511	66.2725	6.1877	6.17113	6.35143	5.99144	5.90553	6.0842
NDEONHPJ_01997	1	2095649	2097490	-	1842	154.085	-0.27237	0.311993	0.787868	205	192	322	63	39	310	96.4066	139.828	152.709	169.305	99.4523	266.811	6.89938	7.16391	7.23008	7.30389	6.94103	7.67864
NDEONHPJ_01410	1	1505413	1506066	-	654	132.134	-0.356234	0.275842	0.788018	301	121	209	51	57	211	141.553	88.1208	99.1184	137.056	145.353	181.604	7.08211	6.74316	6.82096	7.05456	7.09722	7.27585
NDEONHPJ_02299	1	2382647	2383030	+	384	68.0409	0.305991	0.29727	0.788169	187	89	188	16	19	87	87.9416	64.8161	89.1591	42.998	48.4511	74.8793	6.27043	6.04785	6.28086	5.82158	5.88171	6.14906
NDEONHPJ_02867	1	2978368	2979435	+	1068	37.7697	0.282776	0.307136	0.788319	90	69	81	13	13	32	42.3248	50.2507	38.4143	34.9359	33.1508	27.5418	5.31059	5.4244	5.24634	5.19394	5.16677	5.05101
NDEONHPJ_01079	1	1148743	1149288	-	546	90.888	-0.33814	0.283408	0.788469	122	126	159	44	45	102	57.3737	91.7621	75.4058	118.245	114.753	87.7895	6.16944	6.49265	6.35224	6.66881	6.64778	6.46066
NDEONHPJ_01275	1	1365067	1365324	-	258	44.4429	-0.230246	0.32958	0.788618	81	63	53	18	31	35	38.0923	45.8811	25.1353	48.3728	79.0518	30.1238	5.32323	5.44601	5.0744	5.46861	5.80113	5.18614
NDEONHPJ_00625	1	643140	643799	+	660	109.503	0.397648	0.257791	0.788768	240	188	292	30	38	106	112.866	136.915	138.481	80.6213	96.9022	91.2322	6.7909	6.93607	6.94622	6.57197	6.68606	6.63908
NDEONHPJ_01934	1	2033021	2033806	-	786	15.6947	-0.209055	0.338435	0.788917	29	18	25	7	8	19	13.638	13.1089	11.8563	18.8116	20.4005	16.3529	3.8703	3.85482	3.80457	4.00792	4.04516	3.96027
NDEONHPJ_00376	1	396019	398088	-	2070	1415.31	0.367299	0.270578	0.789066	3550	2099	3793	338	370	1909	1669.48	1528.64	1798.83	908.333	943.522	1643.04	10.5834	10.5113	10.6453	10.1151	10.1422	10.5701
NDEONHPJ_02144	1	2226405	2226941	+	537	164.827	-0.378032	0.26594	0.789215	253	192	305	85	84	166	118.98	139.828	144.646	228.427	214.205	142.873	7.10745	7.22411	7.2483	7.59284	7.54291	7.24015
NDEONHPJ_02257	1	2345671	2346087	-	417	8.6652	0.139452	0.367946	0.789364	24	18	13	1	6	4	11.2866	13.1089	6.16526	2.68738	15.3004	3.44272	3.19186	3.25426	2.95075	2.88118	3.26012	2.82492
NDEONHPJ_01981	1	2077819	2078961	+	1143	656.63	-0.529343	0.201174	0.789512	1159	734	1018	283	334	889	545.05	534.551	482.787	760.527	851.72	765.146	9.20188	9.18743	9.11101	9.4626	9.55507	9.46897
NDEONHPJ_03307	1	3447337	3448011	-	675	254.886	0.447708	0.235954	0.78966	587	426	681	65	95	236	276.052	310.243	322.965	174.679	242.256	203.121	8.04597	8.13855	8.17176	7.71631	7.94541	7.81348
NDEONHPJ_02874	1	2983904	2984734	-	831	351.746	-0.479386	0.222399	0.789808	645	391	546	147	189	449	303.328	284.754	258.941	395.044	481.961	386.446	8.3318	8.28546	8.21641	8.5341	8.69134	8.51883
NDEONHPJ_03618	1	3781280	3781981	+	702	687.046	-0.239263	0.324937	0.789956	2068	538	750	234	445	742	972.531	391.81	355.688	628.846	1134.78	638.625	9.66598	8.95773	8.8901	9.30881	9.79479	9.32074
NDEONHPJ_03411	1	3564660	3565799	+	1140	1894.35	-0.419345	0.24793	0.790104	4204	1769	2883	814	1001	2316	1977.04	1288.31	1367.26	2187.52	2552.61	1993.34	10.9067	10.5771	10.6208	10.9883	11.1165	10.9132
NDEONHPJ_03126	1	3251096	3251407	-	312	231.583	0.420679	0.247265	0.790251	634	340	592	56	74	260	298.155	247.612	280.756	150.493	188.704	223.777	8.0458	7.89701	7.9971	7.54548	7.69696	7.81895
NDEONHPJ_02104	1	2191351	2192049	-	699	146.929	-0.351453	0.276779	0.790398	242	155	284	63	89	144	113.807	112.882	134.687	169.305	226.955	123.938	6.9903	6.98603	7.11286	7.28047	7.50949	7.05298
NDEONHPJ_02272	1	2358897	2359328	-	432	14.5082	0.188757	0.34621	0.790545	35	25	32	4	7	10	16.4597	18.2068	15.176	10.7495	17.8504	8.60681	3.91705	3.96682	3.87454	3.75636	3.93079	3.64196
NDEONHPJ_00087	1	96332	98170	-	1839	4460.82	0.332082	0.285008	0.790692	12595	6217	10980	1064	1090	6353	5923.12	4527.66	5207.27	2859.37	2779.56	5467.91	12.3352	12.1134	12.2275	11.7621	11.7417	12.268
NDEONHPJ_00465	1	476003	476917	+	915	143.569	-0.362069	0.272074	0.790839	236	172	247	54	90	155	110.985	125.263	117.14	145.118	229.505	133.406	6.9568	7.04477	6.9954	7.15214	7.50415	7.09104
NDEONHPJ_02672	1	2751899	2752258	+	360	60.9734	-0.25163	0.319111	0.790985	121	76	90	11	35	107	56.9034	55.3486	42.6826	29.5611	89.2521	92.0929	5.85095	5.8325	5.66061	5.52109	6.15377	6.20137
NDEONHPJ_01220	1	1310777	1311646	+	870	15.131	0.193635	0.343714	0.791131	41	25	37	5	2	20	19.2813	18.2068	17.5473	13.4369	5.10012	17.2136	4.06913	4.03361	4.01707	3.90248	3.67874	4.00321
NDEONHPJ_02267	1	2354113	2355300	+	1188	104.385	-0.324348	0.287973	0.791277	210	130	148	39	37	190	98.7579	94.6752	70.1891	104.808	94.3522	163.529	6.64723	6.6171	6.40911	6.68931	6.61857	7.03521
NDEONHPJ_01091	1	1161472	1163580	-	2109	228.411	-0.373026	0.266983	0.791423	432	227	405	118	119	220	203.159	165.317	192.071	317.11	303.457	189.35	7.72739	7.57736	7.6854	8.07093	8.036	7.67583
NDEONHPJ_03030	1	3152375	3153247	-	873	33.8717	-0.254198	0.317564	0.791569	58	39	62	21	8	48	27.276	28.4026	29.4035	56.4349	20.4005	41.3127	4.91947	4.94627	4.96474	5.35509	4.81854	5.18017
NDEONHPJ_01904	1	2000330	2000971	+	642	338.096	0.248968	0.319657	0.791714	1293	405	576	120	143	192	608.067	294.95	273.168	322.485	364.658	165.251	8.85181	8.25701	8.19865	8.32547	8.42023	7.84931
NDEONHPJ_01179	1	1268225	1268608	-	384	99.7265	0.32189	0.288546	0.791859	315	144	201	25	42	88	148.137	104.871	95.3244	67.1844	107.102	75.7399	6.93319	6.66365	6.59366	6.37872	6.6749	6.4346
NDEONHPJ_01065	1	1131322	1131807	-	486	106.312	-0.226199	0.329039	0.792004	245	117	132	57	66	62	115.218	85.2077	62.6011	153.18	168.304	53.3622	6.74261	6.52126	6.31134	6.9467	7.0226	6.22121
NDEONHPJ_01737	1	1831426	1832424	+	999	13.7339	-0.180137	0.348597	0.792149	22	16	24	3	11	15	10.3461	11.6523	11.382	8.06213	28.0506	12.9102	3.59293	3.64882	3.63537	3.56525	4.04386	3.69485
NDEONHPJ_00029	1	34208	35098	-	891	139.093	0.38844	0.259973	0.792294	355	216	362	39	36	165	166.948	157.306	171.679	104.808	91.8021	142.012	7.25241	7.2052	7.27443	6.92089	6.83736	7.1272
NDEONHPJ_01386	1	1477512	1478060	+	549	80.0566	-0.371089	0.267314	0.792438	128	101	139	29	39	120	60.1953	73.5553	65.9208	77.9339	99.4523	103.282	6.11349	6.25008	6.17382	6.29114	6.45611	6.49561
NDEONHPJ_02472	1	2560363	2562504	-	2142	43.7261	0.302954	0.296256	0.792582	99	78	105	12	16	42	46.5573	56.8051	49.7963	32.2485	40.8009	36.1486	5.49173	5.62813	5.53798	5.29201	5.41076	5.33089
NDEONHPJ_02050	1	2153037	2153816	-	780	45.4447	0.310704	0.292958	0.792726	102	76	119	14	14	46	47.9681	55.3486	56.4358	37.6233	35.7008	39.5913	5.54301	5.64043	5.65679	5.40456	5.37671	5.41906
NDEONHPJ_00652	1	674218	675861	+	1644	631.365	0.499864	0.21246	0.79287	1564	969	1752	205	177	597	735.512	705.694	830.887	550.912	451.36	513.827	9.41385	9.38009	9.51437	9.18662	9.04	9.13244
NDEONHPJ_03319	1	3461745	3462992	-	1248	39.2195	0.276407	0.307107	0.793014	100	60	104	9	11	50	47.0276	43.6962	49.3221	24.1864	28.0506	43.0341	5.41857	5.36668	5.45178	5.06866	5.12942	5.35592
NDEONHPJ_02932	1	3041611	3042561	+	951	1997.37	0.375966	0.264765	0.793157	4241	3460	5350	523	507	2596	1994.44	2519.82	2537.24	1405.5	1292.88	2234.33	10.946	11.137	11.1428	10.6781	10.6174	11.0377
NDEONHPJ_00104	1	113600	114796	+	1197	371.219	-0.344125	0.27795	0.7933	862	383	509	121	175	616	405.378	278.928	241.394	325.172	446.26	530.18	8.58679	8.3004	8.19542	8.41679	8.66083	8.80602
NDEONHPJ_00388	1	411857	412459	-	603	256.963	0.450935	0.232684	0.793443	702	424	591	81	69	266	330.134	308.787	280.282	217.677	175.954	228.941	8.19539	8.14058	8.06389	7.87444	7.72725	7.90816
NDEONHPJ_01978	1	2074880	2076436	+	1557	52.3506	-0.318777	0.288666	0.793586	78	61	104	20	28	68	36.6815	44.4245	49.3221	53.7475	71.4016	58.5263	5.46126	5.58451	5.6522	5.70647	5.89043	5.76872
NDEONHPJ_00161	1	176715	178871	-	2157	351.226	0.322255	0.287021	0.793729	535	658	1056	115	96	374	251.598	479.202	500.809	309.048	244.806	321.895	8.18452	8.6873	8.72488	8.33976	8.17292	8.36894
NDEONHPJ_00052	1	58604	58762	-	159	509.857	-0.115815	0.374319	0.793871	1192	566	360	315	372	140	560.569	412.201	170.73	846.523	948.622	120.495	8.9508	8.70313	8.08626	9.29784	9.39991	7.89352
NDEONHPJ_03498	1	3654272	3656182	-	1911	1.00641	0.0767083	0.390825	0.794014	2	7	0	0	0	0	0.940552	5.0979	0	0	0	0	0.0926923	0.35518	0.01476	0.065518	0.0629659	0.0285981
NDEONHPJ_03314	1	3456507	3457262	+	756	55.8308	0.309918	0.291603	0.794156	119	94	155	15	16	65	55.9628	68.4575	73.5088	40.3106	40.8009	55.9443	5.80235	5.94291	5.99683	5.62155	5.62597	5.80203
NDEONHPJ_02396	1	2470467	2471624	-	1158	190.143	-0.34496	0.276441	0.794298	456	188	255	77	98	246	214.446	136.915	120.934	206.928	249.906	211.728	7.64643	7.31186	7.224	7.6145	7.76047	7.63554
NDEONHPJ_00047	1	55133	55378	-	246	82.2207	0.24395	0.318979	0.794439	185	150	201	11	25	126	87.001	109.241	95.3244	29.5611	63.7515	108.446	6.3824	6.55306	6.45068	5.80977	6.17947	6.54621
NDEONHPJ_00228	1	248665	249027	+	363	74.7883	-0.288294	0.300126	0.794581	84	104	151	37	34	88	39.5032	75.7402	71.6118	99.4329	86.702	75.7399	5.78259	6.20941	6.16957	6.39305	6.29737	6.20918
NDEONHPJ_02795	1	2899816	2900262	-	447	29.0547	-0.203478	0.335868	0.794723	30	44	53	18	13	25	14.1083	32.0439	25.1353	48.3728	33.1508	21.517	4.41488	4.86638	4.71804	5.09215	4.86774	4.63579
NDEONHPJ_00197	1	220019	221101	+	1083	774.807	0.416708	0.245817	0.794864	2279	1170	1748	193	234	907	1071.76	852.077	828.99	518.664	596.714	780.638	9.84997	9.66038	9.63836	9.28469	9.38564	9.59029
NDEONHPJ_03731	2	2729	2917	+	189	103.109	0.321605	0.285839	0.795005	204	216	232	25	36	112	95.9363	157.306	110.026	67.1844	91.8021	96.3963	6.6234	7.00236	6.72467	6.40788	6.59761	6.62747
NDEONHPJ_02296	1	2379831	2380157	-	327	3.94668	0.114465	0.372989	0.795146	10	7	13	0	1	6	4.70276	5.0979	6.16526	0	2.55006	5.16409	2.12664	2.14569	2.20739	1.94946	2.04048	2.14742
NDEONHPJ_03738	2	6420	7487	-	1068	959.459	0.0931442	0.381585	0.795286	3728	1348	2344	41	43	1964	1753.19	981.709	1111.64	110.182	109.653	1690.38	10.2433	9.73095	9.83715	8.37143	8.36671	10.2089
NDEONHPJ_02298	1	2382035	2382490	-	456	19.4075	0.202084	0.335668	0.795427	38	35	49	9	5	15	17.8705	25.4895	23.2383	24.1864	12.7503	12.9102	4.2241	4.42364	4.3729	4.36488	4.11624	4.07728
NDEONHPJ_00588	1	599656	599922	+	267	129.65	-0.256767	0.312475	0.795567	144	192	245	74	64	107	67.7197	139.828	116.191	198.866	163.204	92.0929	6.53253	7.04011	6.90119	7.30428	7.1504	6.73847
NDEONHPJ_00756	1	782671	783687	+	1017	57.4134	-0.315663	0.287683	0.795707	95	64	107	33	22	67	44.6762	46.6093	50.7448	88.6834	56.1013	57.6656	5.65346	5.68343	5.73751	6.1108	5.8057	5.82474
NDEONHPJ_00139	1	152552	153463	-	912	301.739	-0.309532	0.290247	0.795847	698	287	452	144	173	268	328.253	209.014	214.361	386.982	441.16	230.663	8.27923	7.93857	7.95553	8.40664	8.51427	8.01008
NDEONHPJ_01416	1	1510859	1511674	-	816	19.8148	-0.197557	0.337309	0.795987	30	20	40	10	12	16	14.1083	14.5654	18.97	26.8738	30.6007	13.7709	4.07707	4.0987	4.2315	4.3897	4.46244	4.07644
NDEONHPJ_01792	1	1888022	1889041	+	1020	18.1282	-0.204933	0.333311	0.796127	27	19	38	8	10	20	12.6974	13.8371	18.0215	21.499	25.5006	17.2136	3.96522	4.01147	4.14193	4.21194	4.29585	4.11753
NDEONHPJ_01795	1	1890812	1891303	+	492	10.1174	-0.154058	0.354398	0.796266	25	6	17	5	5	12	11.7569	4.36962	8.06226	13.4369	12.7503	10.3282	3.35495	3.01706	3.19202	3.36952	3.35289	3.29232
NDEONHPJ_03291	1	3429950	3430357	+	408	81.8204	-0.279648	0.301359	0.796405	89	123	156	35	42	98	41.8546	89.5773	73.9831	94.0581	107.102	84.3468	5.88787	6.39533	6.25728	6.42138	6.51479	6.351
NDEONHPJ_00319	1	339113	339307	-	195	29.7141	-0.218748	0.326693	0.796544	38	39	56	17	15	25	17.8705	28.4026	26.558	45.6854	38.2509	21.517	4.55938	4.82054	4.77968	5.08574	4.9801	4.66624
NDEONHPJ_03304	1	3445176	3445853	+	678	365.335	-0.412604	0.245404	0.796683	605	416	646	170	202	379	284.517	302.961	306.366	456.854	515.112	326.198	8.30723	8.35452	8.36249	8.67288	8.77119	8.41045
NDEONHPJ_01439	1	1538492	1539046	+	555	5.4468	0.113869	0.370141	0.796822	11	11	13	4	0	3	5.17303	8.01098	6.16526	10.7495	0	2.58204	2.40421	2.54748	2.46041	2.58629	2.21795	2.26232
NDEONHPJ_01820	1	1915768	1916319	+	552	22.9619	-0.217058	0.32676	0.796961	35	26	44	10	14	22	16.4597	18.935	20.867	26.8738	35.7008	18.935	4.30023	4.3772	4.42781	4.55119	4.70783	4.37879
NDEONHPJ_02911	1	3022627	3023601	-	975	74.2934	0.342043	0.274261	0.797099	209	100	189	23	23	75	98.2877	72.8271	89.6334	61.8096	58.6513	64.5511	6.41934	6.19711	6.34913	6.09765	6.06605	6.11465
NDEONHPJ_00176	1	192938	193513	-	576	295.185	-0.441526	0.232777	0.797238	523	356	449	145	144	344	245.954	259.264	212.939	389.669	367.208	296.074	8.05257	8.09255	7.94678	8.40853	8.36118	8.19411
NDEONHPJ_02589	1	2671294	2671485	-	192	1.52274	0.0763564	0.384554	0.797376	1	3	8	1	0	0	0.470276	2.18481	3.794	2.68738	0	0	0.514747	0.647345	0.76542	0.647173	0.537588	0.494094
NDEONHPJ_01931	1	2029633	2030904	+	1272	96.4548	-0.340511	0.274441	0.797514	214	101	139	48	39	128	100.639	73.5553	65.9208	128.994	99.4523	110.167	6.60682	6.38509	6.30922	6.78045	6.59481	6.67326
NDEONHPJ_03855	2	122657	123172	-	516	56.5636	0.2973	0.292343	0.797651	123	97	152	15	15	70	57.8439	70.6423	72.0861	40.3106	38.2509	60.2477	5.83477	5.97599	5.99333	5.63128	5.60307	5.8622
NDEONHPJ_02014	1	2115990	2116376	+	387	659.646	0.324414	0.281051	0.797789	1354	1129	1800	174	154	912	636.754	822.218	853.651	467.603	392.709	784.941	9.31857	9.52475	9.55619	9.08824	8.9659	9.48643
NDEONHPJ_02740	1	2838628	2839179	+	552	69.7197	0.317854	0.283696	0.797926	149	113	198	21	18	81	70.0711	82.2946	93.9016	56.4349	45.9011	69.7152	6.12241	6.23798	6.33941	5.99088	5.8764	6.11869
NDEONHPJ_03144	1	3269905	3270726	+	822	135.376	-0.418295	0.241523	0.798064	246	143	236	68	55	183	115.688	104.143	111.923	182.742	140.253	157.505	6.95156	6.87817	6.92771	7.289	7.09213	7.18259
NDEONHPJ_03054	1	3177981	3178460	-	480	117.231	0.374218	0.259338	0.798201	330	187	259	29	42	121	155.191	136.187	122.831	77.9339	107.102	104.142	7.08237	6.97892	6.90107	6.60437	6.80379	6.78031
NDEONHPJ_03739	2	7484	7990	-	507	623.991	0.107681	0.369762	0.798338	2434	719	1309	80	65	1248	1144.65	523.627	620.794	214.99	165.754	1074.13	9.6998	9.03838	9.17447	8.43226	8.28646	9.64169
NDEONHPJ_02370	1	2445176	2445949	-	774	223.634	0.0804302	0.381012	0.798474	1680	68	141	41	113	43	790.064	49.5224	66.8693	110.182	288.157	37.0093	8.67109	6.44276	6.60814	6.95609	7.69753	6.30366
NDEONHPJ_02861	1	2970588	2971040	-	453	70.6759	-0.299302	0.290261	0.798611	93	78	161	35	30	89	43.7357	56.8051	76.3543	94.0581	76.5018	76.6006	5.80365	5.97399	6.17941	6.3146	6.17314	6.1802
NDEONHPJ_01112	1	1186249	1187268	+	1020	84.3145	-0.337194	0.274558	0.798747	124	109	150	39	44	93	58.3142	79.3815	71.1376	104.808	112.203	80.0434	6.12452	6.3363	6.25857	6.52744	6.57789	6.34231
NDEONHPJ_03856	2	123147	123413	-	267	12.5731	0.138558	0.356789	0.798883	18	19	45	8	1	9	8.46497	13.8371	21.3413	21.499	2.55006	7.74613	3.44099	3.65643	3.90135	3.82185	3.31198	3.4248
NDEONHPJ_00060	1	64979	65872	-	894	1885.66	0.36166	0.264382	0.799019	5225	2652	4723	489	481	2492	2457.19	1931.37	2239.89	1314.13	1226.58	2144.82	11.0814	10.8836	11.0043	10.5885	10.5384	10.9685
NDEONHPJ_01171	1	1256351	1257526	+	1176	527.281	-0.445879	0.229351	0.799155	964	609	816	221	294	623	453.346	443.517	386.988	593.91	749.717	536.204	8.91169	8.89529	8.79308	9.12219	9.31261	9.04216
NDEONHPJ_03652	1	3823457	3824536	-	1080	3115.31	0.363011	0.263578	0.799291	8938	4246	7679	822	803	4064	4203.33	3092.24	3641.77	2209.02	2047.7	3497.81	11.8353	11.5827	11.7155	11.3242	11.2686	11.6823
NDEONHPJ_02982	1	3093564	3095627	+	2064	640.395	0.47554	0.216994	0.799426	1536	1016	1757	187	179	683	722.344	739.923	833.258	502.539	456.46	587.845	9.40841	9.42773	9.5257	9.12846	9.05856	9.24509
NDEONHPJ_02725	1	2816395	2816736	-	342	37.7379	-0.187788	0.336017	0.799562	65	39	70	29	15	21	30.5679	28.4026	33.1975	77.9339	38.2509	18.0743	5.03529	4.99412	5.08716	5.63868	5.1687	4.76345
NDEONHPJ_02581	1	2665193	2665492	-	300	4.14999	-0.0896595	0.376431	0.799697	11	2	3	5	1	1	5.17303	1.45654	1.42275	13.4369	2.55006	0.860681	1.85979	1.59539	1.57607	2.0859	1.6981	1.55894
NDEONHPJ_02368	1	2442844	2444382	-	1539	582.285	0.0770165	0.381614	0.799832	4591	136	286	116	273	107	2159.04	99.0448	135.636	311.736	696.166	92.0929	10.0872	7.57072	7.7469	8.32809	8.99021	7.53565
NDEONHPJ_03034	1	3156520	3157887	-	1368	227.075	-0.289117	0.293896	0.799966	589	203	313	73	108	369	276.993	147.839	148.44	196.178	275.406	317.591	7.96084	7.48945	7.49036	7.69577	7.95025	8.07122
NDEONHPJ_02760	1	2857129	2857227	-	99	4.42412	-0.106275	0.369207	0.800101	8	8	3	1	2	9	3.76221	5.82617	1.42275	2.68738	5.10012	7.74613	2.06735	2.18601	1.90235	2.04356	2.13022	2.27704
NDEONHPJ_00526	1	536918	537355	+	438	105.036	-0.362898	0.263049	0.800235	203	112	176	57	38	139	95.466	81.5663	83.4681	153.18	96.9022	119.635	6.62883	6.5194	6.53345	6.97251	6.64306	6.79539
NDEONHPJ_03414	1	3568929	3569285	-	357	66.4925	-0.277165	0.298368	0.800369	103	76	129	28	42	60	48.4384	55.3486	61.1783	75.2465	107.102	51.6409	5.81144	5.9014	5.9684	6.10421	6.35755	5.85729
NDEONHPJ_03069	1	3190789	3191346	+	558	142.4	0.328534	0.277119	0.800503	278	272	365	34	44	173	130.737	198.09	173.101	91.3708	112.203	148.898	7.07809	7.39949	7.29298	6.85038	6.97821	7.17541
NDEONHPJ_02997	1	3108115	3108408	-	294	131.75	-0.31324	0.283312	0.800637	171	171	260	69	64	132	80.4172	124.534	123.305	185.429	163.204	113.61	6.671	6.97806	6.97053	7.27326	7.17568	6.91153
NDEONHPJ_00913	1	963265	964041	-	777	248.765	-0.353914	0.26649	0.800771	495	248	427	120	137	238	232.787	180.611	202.505	322.485	349.358	204.842	7.88928	7.70226	7.78444	8.14058	8.20568	7.79392
NDEONHPJ_02509	1	2588571	2588972	-	402	54.3175	-0.275291	0.298741	0.800905	68	82	98	24	22	78	31.9788	59.7182	46.4766	64.497	56.1013	67.1331	5.40695	5.80918	5.63832	5.84879	5.76129	5.89153
NDEONHPJ_01924	1	2022636	2023031	+	396	31.7909	0.209276	0.325863	0.801038	47	62	91	7	14	30	22.103	45.1528	43.1568	18.8116	35.7008	25.8204	4.76451	5.20137	5.17569	4.74914	5.03419	4.85546
NDEONHPJ_00722	1	747064	747555	+	492	211.407	0.381388	0.25492	0.801171	496	365	529	54	59	259	233.257	265.819	250.879	145.118	150.453	222.916	7.79029	7.89369	7.84802	7.45186	7.47475	7.75439
NDEONHPJ_01321	1	1406364	1407092	+	729	35.0183	-0.237571	0.314044	0.801304	50	35	82	20	12	44	23.5138	25.4895	38.8885	53.7475	30.6007	37.87	4.86269	4.9136	5.17136	5.35213	5.02892	5.15094
NDEONHPJ_01949	1	2049923	2050228	-	306	88.4824	-0.241934	0.312044	0.801437	100	131	167	49	45	73	47.0276	95.4035	79.1999	131.681	114.753	62.8297	6.00672	6.48622	6.35082	6.71403	6.61163	6.19535
NDEONHPJ_01086	1	1154508	1157126	-	2619	1267.12	-0.373571	0.2576	0.80157	2456	1289	2227	442	497	2321	1155	938.741	1056.16	1187.82	1267.38	1997.64	10.2179	10.0597	10.1486	10.2402	10.2911	10.6694
NDEONHPJ_01472	1	1574427	1574522	-	96	12.1936	0.143989	0.351993	0.801702	14	21	44	4	4	11	6.58386	15.2937	20.867	10.7495	10.2002	9.46749	3.34569	3.698	3.87892	3.54974	3.5339	3.48817
NDEONHPJ_00963	1	1026019	1026144	+	126	18.2282	-0.138906	0.354014	0.801834	18	12	55	10	12	10	8.46497	8.73925	26.0838	26.8738	30.6007	8.60681	3.71782	3.74691	4.29838	4.24504	4.32154	3.74947
NDEONHPJ_02367	1	2441623	2442831	-	1209	316.993	0.0776999	0.379148	0.801966	2318	113	177	66	160	70	1090.1	82.2946	83.9424	177.367	408.009	60.2477	9.16982	7.04357	7.04918	7.5621	8.22687	6.87617
NDEONHPJ_02992	1	3104765	3104992	-	228	1878	-0.223324	0.319091	0.802098	3823	2366	2600	921	1245	1004	1797.86	1723.09	1233.05	2475.07	3174.82	864.124	10.7956	10.7618	10.5061	11.0577	11.2728	10.2574
NDEONHPJ_01632	1	1722452	1722871	-	420	335.456	-0.220152	0.320289	0.80223	858	307	462	191	188	202	403.497	223.579	219.104	513.289	479.411	173.858	8.49296	8.03927	8.02365	8.68651	8.62961	7.8672
NDEONHPJ_00978	1	1036865	1037698	-	834	156.591	0.395202	0.248245	0.802362	406	255	369	59	41	145	190.932	185.709	174.998	158.555	104.552	124.799	7.43609	7.41327	7.36756	7.2905	7.01048	7.11655
NDEONHPJ_01977	1	2074612	2074887	+	276	7.48505	-0.127491	0.358064	0.802493	9	8	18	5	1	12	4.23248	5.82617	8.53651	13.4369	2.55006	10.3282	2.68005	2.77777	2.91184	3.02969	2.68834	2.98109
NDEONHPJ_02524	1	2607884	2608471	-	588	241.143	-0.366432	0.259733	0.802625	508	252	367	113	129	253	238.9	183.524	174.05	303.673	328.958	217.752	7.89	7.69329	7.65405	8.07391	8.13837	7.81951
NDEONHPJ_02374	1	2448328	2448618	-	291	305.12	0.0720546	0.380263	0.802756	2324	79	183	60	156	40	1092.92	57.5334	86.7879	161.243	397.809	34.4272	9.11766	6.73929	6.97109	7.40594	8.13346	6.50629
NDEONHPJ_01072	1	1140607	1141569	+	963	982.255	-0.433807	0.231747	0.802887	1491	1255	1675	359	457	1573	701.181	913.98	794.37	964.768	1165.38	1353.85	9.67238	9.87054	9.76343	9.91286	10.0631	10.1861
NDEONHPJ_01998	1	2097502	2098941	-	1440	55.7675	-0.146645	0.349278	0.803018	65	70	128	14	6	162	30.5679	50.979	60.7041	37.6233	15.3004	139.43	5.32487	5.65108	5.77584	5.48125	5.1276	6.43536
NDEONHPJ_03548	1	3707541	3708305	+	765	382.293	-0.399802	0.245655	0.803148	644	430	683	197	192	389	302.858	313.156	323.913	529.413	489.611	334.805	8.38539	8.41084	8.43581	8.82212	8.75847	8.46133
NDEONHPJ_01928	1	2026113	2026904	-	792	39.2034	0.243203	0.309708	0.803279	75	81	86	15	12	34	35.2707	58.9899	40.7856	40.3106	30.6007	29.2632	5.21444	5.56366	5.30881	5.29647	5.15386	5.10747
NDEONHPJ_02366	1	2440293	2441582	-	1290	507.942	0.0798795	0.376381	0.803409	3434	224	365	113	265	136	1614.93	163.133	173.101	303.673	675.766	117.053	9.81904	7.91113	7.94643	8.34703	8.9944	7.71493
NDEONHPJ_02008	1	2110368	2112233	-	1866	717.9	-0.481945	0.211868	0.803539	1356	710	1222	298	373	954	637.694	517.072	579.534	800.838	951.172	821.09	9.38283	9.22518	9.30976	9.56181	9.70219	9.58308
NDEONHPJ_00225	1	247001	247417	-	417	29.5954	-0.226313	0.316288	0.803669	47	34	55	17	14	27	22.103	24.7612	26.0838	45.6854	35.7008	23.2384	4.67909	4.74667	4.77479	5.09169	4.94682	4.71332
NDEONHPJ_02655	1	2732734	2733630	+	897	109.86	-0.339088	0.270081	0.803799	180	137	185	61	49	114	84.6497	99.7731	87.7364	163.93	124.953	98.1177	6.57296	6.6903	6.59798	7.05378	6.85025	6.67864
NDEONHPJ_00062	1	66901	67839	+	939	263.437	0.453579	0.223235	0.803929	675	398	703	77	78	272	317.436	289.852	333.398	206.928	198.905	234.105	8.18048	8.10751	8.22023	7.85814	7.83026	7.94322
NDEONHPJ_03898	3	9522	9665	-	144	148.942	-0.360464	0.261094	0.804058	213	188	280	80	60	181	100.169	136.915	132.79	214.99	153.004	155.783	6.92129	7.14003	7.11719	7.47484	7.22094	7.23619
NDEONHPJ_02402	1	2476069	2476671	-	603	37.8825	-0.227355	0.315366	0.804187	54	57	67	9	18	68	25.3949	41.5114	31.7748	24.1864	45.9011	58.5263	4.97738	5.28052	5.10963	5.00476	5.32891	5.51807
NDEONHPJ_00003	1	2659	3741	+	1083	551.64	0.468368	0.216895	0.804317	1344	907	1419	173	196	441	632.051	660.542	672.962	464.916	499.811	379.56	9.20611	9.24174	9.25727	8.96718	9.02139	8.81547
NDEONHPJ_03285	1	3424745	3426004	+	1260	324.118	-0.449826	0.224427	0.804446	553	329	608	160	152	394	260.063	239.601	288.344	429.98	387.609	339.108	8.15992	8.10063	8.23752	8.54934	8.46633	8.36292
NDEONHPJ_02798	1	2903258	2904478	-	1221	75.0712	0.279894	0.293569	0.804574	140	133	214	18	22	95	65.8386	96.86	101.49	48.3728	56.1013	81.7647	6.12853	6.40824	6.44647	5.96425	6.04323	6.28181
NDEONHPJ_03200	1	3333767	3334321	-	555	153.102	0.35374	0.263448	0.804703	364	262	379	37	44	192	171.18	190.807	179.741	99.4329	112.203	165.251	7.33485	7.41925	7.37302	6.96242	7.03698	7.30684
NDEONHPJ_01146	1	1226311	1228194	+	1884	54.2412	-0.305453	0.283076	0.804832	104	57	96	19	31	69	48.9087	41.5114	45.5281	51.0601	79.0518	59.387	5.67372	5.57006	5.62622	5.70648	5.98983	5.80599
NDEONHPJ_02434	1	2517932	2518585	-	654	2.5454	0.0837086	0.373304	0.80496	6	4	9	1	0	3	2.82166	2.91308	4.26826	2.68738	0	2.58204	1.45392	1.45895	1.5464	1.4461	1.34112	1.43897
NDEONHPJ_00302	1	318118	319176	+	1059	149.344	0.344228	0.266997	0.805088	292	253	423	56	39	144	137.321	184.253	200.608	150.493	99.4523	123.938	7.14842	7.37337	7.44261	7.21612	6.93934	7.07487
NDEONHPJ_02507	1	2587742	2587849	-	108	6.34372	-0.0983675	0.367096	0.805216	6	9	10	7	1	3	2.82166	6.55444	4.74251	18.8116	2.55006	2.58204	2.25625	2.49122	2.38715	2.83915	2.3225	2.26455
NDEONHPJ_00307	1	323337	323906	+	570	308.028	0.319707	0.276954	0.805344	753	518	736	73	78	433	354.118	377.244	349.048	196.178	198.905	372.675	8.36153	8.41215	8.34994	7.93019	7.93857	8.40199
NDEONHPJ_00171	1	188311	188613	+	303	179.039	0.379512	0.252567	0.805471	427	278	473	71	47	158	200.808	202.459	224.321	190.804	119.853	135.988	7.56274	7.56858	7.65063	7.51997	7.19942	7.27271
NDEONHPJ_01188	1	1279835	1280587	+	753	2833.29	0.250802	0.304925	0.805599	5832	4381	8175	750	524	4459	2742.65	3190.55	3877	2015.53	1336.23	3837.78	11.4107	11.5333	11.6964	11.1735	10.8837	11.6877
NDEONHPJ_00544	1	551933	552262	+	330	72.7784	-0.300165	0.28478	0.805726	115	91	128	42	31	74	54.0817	66.2726	60.7041	112.87	79.0518	63.6904	5.95831	6.0971	6.03576	6.4678	6.21504	6.07042
NDEONHPJ_03497	1	3653347	3654267	-	921	0.550643	0.0522973	0.385517	0.805853	4	0	3	0	0	0	1.8811	0	1.42275	0	0	0	-0.373416	-0.497237	-0.403231	-0.464311	-0.466235	-0.495028
NDEONHPJ_02518	1	2598671	2600029	+	1359	21.0513	0.202889	0.324119	0.80598	58	26	55	8	6	20	27.276	18.935	26.0838	21.499	15.3004	17.2136	4.55292	4.34201	4.52502	4.40763	4.27519	4.29603
NDEONHPJ_03400	1	3551395	3551925	-	531	95.9027	-0.288901	0.289047	0.806107	153	102	197	36	62	94	71.9522	74.2836	93.4274	96.7455	158.104	80.904	6.35475	6.37865	6.53966	6.56261	6.92656	6.43789
NDEONHPJ_03715	1	3889710	3890075	+	366	89.1755	0.311591	0.279667	0.806234	166	148	261	32	27	82	78.0658	107.784	123.779	85.996	68.8516	70.5759	6.37377	6.60955	6.71878	6.44443	6.30455	6.307
NDEONHPJ_02082	1	2177171	2177341	-	171	14.5126	0.17015	0.336994	0.80636	37	17	42	5	5	13	17.4002	12.3806	19.9185	13.4369	12.7503	11.1889	3.95777	3.79055	4.03359	3.83733	3.81947	3.7508
NDEONHPJ_03468	1	3622488	3623789	+	1302	1621.37	0.339537	0.268067	0.806487	4888	2268	3634	390	459	2133	2298.71	1651.72	1723.43	1048.08	1170.48	1835.83	10.9339	10.6606	10.6948	10.316	10.3961	10.7461
NDEONHPJ_00114	1	124269	125846	+	1578	1035.87	0.400125	0.243202	0.806613	2602	1636	2626	262	290	1291	1223.66	1191.45	1245.38	704.092	739.517	1111.14	10.1385	10.1165	10.153	9.71293	9.74816	10.0599
NDEONHPJ_02387	1	2464238	2464459	+	222	6.04802	0.107809	0.361442	0.806739	13	12	12	3	2	3	6.11359	8.73925	5.69101	8.06213	5.10012	2.58204	2.57331	2.6983	2.54984	2.63124	2.53437	2.38341
NDEONHPJ_03630	1	3795629	3798235	-	2607	961.43	0.181865	0.331367	0.806865	2786	1341	2195	147	164	1891	1310.19	976.611	1040.98	395.044	418.21	1627.55	10.1042	9.85971	9.91179	9.20943	9.24483	10.292
NDEONHPJ_03539	1	3697909	3699984	-	2076	430.067	0.466696	0.215955	0.806991	1027	695	1146	148	127	379	482.973	506.148	543.491	397.732	323.857	326.198	8.8309	8.86845	8.92696	8.67897	8.52811	8.52914
NDEONHPJ_02903	1	3014129	3014989	+	861	109.035	-0.266664	0.296946	0.807116	163	119	231	59	58	87	76.655	86.6642	109.552	158.555	147.903	74.8793	6.48893	6.57519	6.74366	7.01301	6.96043	6.47765
NDEONHPJ_02291	1	2374367	2374726	-	360	28.6994	0.22087	0.315475	0.807242	62	38	90	7	11	30	29.1571	27.6743	42.6826	18.8116	28.0506	25.8204	4.85232	4.82106	5.10399	4.66308	4.83135	4.78196
NDEONHPJ_03491	1	3647242	3648729	+	1488	0.509382	-0.0502129	0.38451	0.807367	0	0	1	0	0	3	0	0	0.474251	0	0	2.58204	-0.736242	-0.731382	-0.699554	-0.696541	-0.698383	-0.569239
NDEONHPJ_01893	1	1991066	1992052	-	987	92.6972	-0.219852	0.315828	0.807492	208	80	161	44	60	61	97.8174	58.2617	76.3543	118.245	153.004	52.5016	6.53256	6.17432	6.35241	6.66072	6.8601	6.11259
NDEONHPJ_02245	1	2330093	2330887	-	795	94.2255	0.317895	0.276005	0.807617	230	144	252	21	29	119	108.163	104.871	119.511	56.4349	73.9517	102.421	6.65413	6.62986	6.73077	6.24251	6.39518	6.6119
NDEONHPJ_03280	1	3417604	3418704	+	1101	199.588	0.314242	0.27747	0.807742	574	294	456	53	48	270	269.938	214.112	216.258	142.431	122.403	232.384	7.86687	7.68101	7.68917	7.39129	7.29332	7.74492
NDEONHPJ_01180	1	1268712	1271177	-	2466	417.25	-0.353366	0.261611	0.807866	940	401	648	152	238	519	442.059	292.037	307.314	408.481	606.914	446.694	8.73393	8.42407	8.45911	8.67181	8.98393	8.74191
NDEONHPJ_02358	1	2433787	2434389	-	603	14.433	-0.14763	0.344824	0.807991	18	16	31	11	5	11	8.46497	11.6523	14.7018	29.5611	12.7503	9.46749	3.53406	3.67318	3.78409	4.09638	3.71879	3.59212
NDEONHPJ_03246	1	3384955	3387135	+	2181	146.645	0.345144	0.26488	0.808115	310	278	347	56	37	142	145.786	202.459	164.565	150.493	94.3522	122.217	7.1808	7.43697	7.2737	7.20304	6.89286	7.05195
NDEONHPJ_02645	1	2720244	2721494	+	1251	16.4883	0.16602	0.337188	0.808239	29	29	44	5	8	11	13.638	21.1199	20.867	13.4369	20.4005	9.46749	3.9313	4.15951	4.15807	3.95251	4.113	3.792
NDEONHPJ_02241	1	2326066	2327535	+	1470	27.4492	-0.202433	0.322381	0.808363	29	40	58	10	14	37	13.638	29.1308	27.5065	26.8738	35.7008	31.8452	4.37901	4.7853	4.75138	4.73539	4.88475	4.83903
NDEONHPJ_01985	1	2082173	2083228	-	1056	89.2724	-0.278089	0.29172	0.808487	222	70	150	37	37	134	104.401	50.979	71.1376	99.4329	94.3522	115.331	6.57794	6.08837	6.29953	6.53237	6.49662	6.65165
NDEONHPJ_02376	1	2449855	2451957	+	2103	1017.8	0.0704525	0.375599	0.808611	6930	403	699	198	582	240	3259.01	293.493	331.501	532.1	1484.13	206.563	10.8156	8.8009	8.8783	9.21632	10.0625	8.59232
NDEONHPJ_01381	1	1469529	1471562	+	2034	33.9956	-0.241128	0.306562	0.808734	58	33	77	12	14	56	27.276	24.0329	36.5173	32.2485	35.7008	48.1981	4.93778	4.87143	5.11962	5.04412	5.09735	5.30237
NDEONHPJ_01124	1	1201273	1201404	+	132	0.902791	0.0535567	0.38232	0.808858	0	3	5	0	0	1	0	2.18481	2.37125	0	0	0.860681	-0.00952689	0.145539	0.165276	0.0369887	0.0345473	0.059854
NDEONHPJ_00916	1	965495	966058	-	564	585.361	-0.25575	0.300618	0.808981	1443	559	853	172	211	1187	678.608	407.103	404.536	462.229	538.062	1021.63	9.28217	8.88623	8.88099	8.98289	9.0971	9.62853
NDEONHPJ_01780	1	1872593	1873678	-	1086	54.4506	-0.304827	0.280712	0.809104	107	60	91	19	30	72	50.3195	43.6962	43.1568	51.0601	76.5018	61.969	5.69741	5.60685	5.59612	5.71155	5.97141	5.84023
NDEONHPJ_02642	1	2715529	2716980	+	1452	129.669	0.301557	0.282001	0.809227	440	170	254	42	38	136	206.921	123.806	120.46	112.87	96.9022	117.053	7.37592	6.97103	6.95056	6.9094	6.8095	6.93028
NDEONHPJ_00088	1	98183	99547	-	1365	1604.99	0.346272	0.263603	0.809349	4619	2327	3699	370	473	2101	2172.2	1694.69	1754.25	994.329	1206.18	1808.29	10.8809	10.6758	10.7038	10.2724	10.4123	10.7284
NDEONHPJ_02661	1	2738175	2739638	-	1464	347.968	-0.385275	0.24784	0.809472	633	391	584	172	183	348	297.685	284.754	276.962	462.229	466.661	299.517	8.30757	8.27469	8.2535	8.65124	8.65936	8.31275
NDEONHPJ_02051	1	2153819	2155675	-	1857	67.737	0.291161	0.285714	0.809594	191	90	174	20	17	83	89.8227	65.5444	82.5196	53.7475	43.351	71.4365	6.28519	6.05416	6.22103	5.9387	5.82183	6.11422
NDEONHPJ_02622	1	2692546	2693508	-	963	17.156	-0.164191	0.336768	0.809716	25	28	29	4	6	36	11.7569	20.3916	13.7533	10.7495	15.3004	30.9845	3.89702	4.17392	3.96962	3.92626	4.03576	4.42354
NDEONHPJ_01133	1	1213625	1214494	+	870	55.1216	-0.0788159	0.371026	0.809839	182	27	45	52	5	60	85.5902	19.6633	21.3413	139.744	12.7503	51.6409	5.96974	5.01264	5.03734	6.31922	4.97091	5.58007
NDEONHPJ_00185	1	204763	205095	+	333	219.738	-0.264843	0.29608	0.809961	485	230	334	113	125	165	228.084	167.502	158.4	303.673	318.757	142.012	7.78026	7.54839	7.50707	8.00124	8.04129	7.43311
NDEONHPJ_00692	1	717723	718631	-	909	115.864	-0.286959	0.287125	0.810082	165	145	228	41	75	119	77.5955	105.599	108.129	110.182	191.254	102.421	6.54755	6.76405	6.78101	6.79579	7.20918	6.74235
NDEONHPJ_00345	1	364222	364590	+	369	566.462	-0.29424	0.284067	0.810204	1113	682	860	272	335	448	523.417	496.681	407.856	730.966	854.27	385.585	9.06051	9.02005	8.87151	9.32652	9.45707	8.83158
NDEONHPJ_03890	3	2594	3307	+	714	648.519	-0.313002	0.276419	0.810325	1064	802	1151	341	349	528	500.374	584.073	545.862	916.395	889.97	454.44	9.12022	9.23827	9.18606	9.60042	9.57613	9.04979
NDEONHPJ_01853	1	1948321	1948611	+	291	2.29741	0.0616381	0.377502	0.810447	2	7	5	2	0	0	0.940552	5.0979	2.37125	5.37475	0	0	0.98587	1.27331	1.10184	1.20721	0.993612	0.93173
NDEONHPJ_00369	1	390418	390849	-	432	550.087	-0.296811	0.28288	0.810568	1321	521	819	175	338	673	621.234	379.429	388.411	470.291	861.92	579.238	9.17866	8.79961	8.81597	8.96101	9.44783	9.12206
NDEONHPJ_01366	1	1454877	1455779	-	903	56.6543	-0.204591	0.319619	0.810689	85	74	101	41	21	40	39.9735	53.892	47.8993	110.182	53.5512	34.4272	5.54224	5.74007	5.65985	6.23859	5.73502	5.46077
NDEONHPJ_03309	1	3449663	3452995	+	3333	4443.05	0.366376	0.254581	0.81081	11939	6551	10949	1337	1045	5603	5614.62	4770.9	5192.57	3593.02	2664.81	4822.4	12.2941	12.1599	12.2292	11.9365	11.7163	12.1686
NDEONHPJ_02148	1	2230776	2231150	+	375	122.796	-0.27147	0.29225	0.810931	279	139	166	36	78	151	131.207	101.23	78.7256	96.7455	198.905	129.963	6.96543	6.77455	6.5999	6.75332	7.27907	6.95727
NDEONHPJ_02738	1	2835855	2836373	-	519	91.7239	-0.340894	0.264199	0.811051	136	121	162	42	45	109	63.9575	88.1208	76.8286	112.87	114.753	93.8143	6.25255	6.47504	6.37721	6.64688	6.65967	6.52017
NDEONHPJ_02152	1	2234495	2238247	+	3753	683.403	-0.260259	0.296503	0.811172	1877	607	875	216	313	1141	882.708	442.06	414.969	580.473	798.168	982.037	9.59781	9.05949	9.01372	9.26297	9.5126	9.68706
NDEONHPJ_02521	1	2602638	2606495	-	3858	795.268	0.359554	0.256703	0.811292	1819	1264	2145	234	189	1008	855.432	920.534	1017.27	628.846	481.961	867.567	9.6794	9.73872	9.82127	9.4418	9.25127	9.69058
NDEONHPJ_02411	1	2488813	2490225	-	1413	33.4646	-0.232599	0.307535	0.811412	55	51	48	17	12	45	25.8652	37.1418	22.764	45.6854	30.6007	38.7307	4.88508	5.10821	4.81299	5.21517	4.99339	5.1342
NDEONHPJ_00615	1	630909	632711	-	1803	1903.07	0.272159	0.291677	0.811532	5267	2435	4932	415	483	2884	2476.94	1773.34	2339	1115.26	1231.68	2482.2	11.0858	10.8131	11.0378	10.4683	10.5386	11.0874
NDEONHPJ_01461	1	1560934	1561584	-	651	84.8707	-0.323049	0.271217	0.811652	129	99	167	34	48	97	60.6656	72.0988	79.1999	91.3708	122.403	83.4861	6.15661	6.27516	6.34014	6.43784	6.64858	6.37802
NDEONHPJ_00209	1	233128	234000	+	873	83.9511	0.301978	0.279658	0.811772	156	154	227	22	29	90	73.363	112.154	107.655	59.1223	73.9517	77.4613	6.28763	6.59975	6.57017	6.16947	6.3014	6.32692
NDEONHPJ_01692	1	1781757	1782482	+	726	46.9926	-0.130564	0.348332	0.811891	144	24	65	31	27	16	67.7197	17.4785	30.8263	83.3086	68.8516	13.7709	5.71199	4.87532	5.16487	5.81711	5.67916	4.787
NDEONHPJ_02393	1	2467599	2468051	-	453	38.9038	-0.241936	0.30369	0.812011	59	49	71	18	22	37	27.7463	35.6853	33.6718	48.3728	56.1013	31.8452	5.04592	5.19858	5.16121	5.37523	5.46994	5.13102
NDEONHPJ_02373	1	2447560	2448315	-	756	543.557	0.0622176	0.375441	0.81213	3694	202	388	134	303	70	1737.2	147.111	184.009	360.108	772.668	60.2477	9.88873	7.84074	7.98119	8.47062	9.11002	7.3852
NDEONHPJ_02586	1	2669708	2670184	-	477	10.2971	0.125756	0.349635	0.812249	29	11	26	4	5	5	13.638	8.01098	12.3305	10.7495	12.7503	4.30341	3.46934	3.23895	3.41923	3.34444	3.40058	3.07059
NDEONHPJ_03454	1	3607895	3608476	-	582	40.7474	0.232744	0.306767	0.812368	76	64	125	15	9	46	35.741	46.6093	59.2813	40.3106	22.9505	39.5913	5.25776	5.43119	5.60496	5.33566	5.06982	5.324
NDEONHPJ_03360	1	3509808	3511427	+	1620	846.45	0.299104	0.280194	0.812487	2616	1125	1880	198	233	1175	1230.24	819.305	891.591	532.1	594.164	1011.3	10.0137	9.67961	9.74699	9.35993	9.438	9.8492
NDEONHPJ_01905	1	2001088	2002497	+	1410	314.02	-0.1526	0.338681	0.812606	927	223	416	174	205	114	435.946	162.404	197.288	467.603	522.762	98.1177	8.47866	7.72203	7.85551	8.52887	8.6252	7.41278
NDEONHPJ_03278	1	3415651	3416283	+	633	171.065	-0.435418	0.225507	0.812724	288	198	293	76	84	220	135.439	144.198	138.955	204.241	214.205	189.35	7.23365	7.27993	7.25216	7.5379	7.575	7.48441
NDEONHPJ_03475	1	3631216	3632763	-	1548	1588.1	0.370854	0.25127	0.812843	4745	2195	3681	439	430	1948	2231.46	1598.55	1745.72	1179.76	1096.53	1676.61	10.8991	10.6241	10.6951	10.3907	10.3369	10.6623
NDEONHPJ_03022	1	3138950	3145327	-	6378	643.329	-0.445657	0.221333	0.812961	1183	723	1043	242	288	1043	556.336	526.54	494.643	650.345	734.417	897.691	9.20448	9.16284	9.1156	9.32588	9.42226	9.58934
NDEONHPJ_02944	1	3050912	3051898	-	987	753.109	0.349675	0.259627	0.813079	1922	1147	1902	199	189	1000	903.87	835.327	902.025	534.788	481.961	860.681	9.68956	9.62508	9.68788	9.28465	9.21063	9.64924
NDEONHPJ_01544	1	1631683	1632045	+	363	30.092	0.201487	0.318722	0.813197	57	41	101	6	12	34	26.8057	29.8591	47.8993	16.1243	30.6007	29.2632	4.83515	4.90072	5.21854	4.65061	4.91314	4.88881
NDEONHPJ_00541	1	549852	549998	+	147	9.63108	0.114211	0.353395	0.813315	21	14	34	1	1	19	9.87579	10.1958	16.1245	2.68738	2.55006	16.3529	3.32012	3.33322	3.55456	3.10832	3.09829	3.54633
NDEONHPJ_01339	1	1424605	1426485	+	1881	589.396	0.454367	0.217666	0.813432	1491	946	1501	169	164	653	701.181	688.944	711.85	454.166	418.21	562.025	9.33255	9.31795	9.34491	8.99669	8.93707	9.1557
NDEONHPJ_01512	1	1607492	1607710	+	219	17.4338	0.146126	0.34052	0.81355	20	34	53	7	6	13	9.40552	24.7612	25.1353	18.8116	15.3004	11.1889	3.80687	4.29085	4.30795	4.11982	4.0397	3.89363
NDEONHPJ_02748	1	2844136	2844438	-	303	9.25381	0.128136	0.347654	0.813667	16	15	29	2	4	9	7.52441	10.9241	13.7533	5.37475	10.2002	7.74613	3.13886	3.28679	3.40097	3.1049	3.2477	3.15639
NDEONHPJ_02658	1	2736480	2736764	-	285	11.5988	-0.118612	0.351286	0.813784	6	21	24	6	4	16	2.82166	15.2937	11.382	16.1243	10.2002	13.7709	3.02711	3.60165	3.46133	3.57801	3.42082	3.54598
NDEONHPJ_03781	2	45119	45910	+	792	536.328	-0.170623	0.330475	0.813901	527	834	1080	365	257	249	247.835	607.378	512.191	980.892	655.365	214.31	8.43178	9.1002	8.96268	9.50497	9.15993	8.34125
NDEONHPJ_01745	1	1840336	1840752	-	417	28.4852	-0.230033	0.306733	0.814018	53	36	44	12	15	33	24.9246	26.2177	20.867	32.2485	38.2509	28.4025	4.72973	4.7608	4.62938	4.86965	4.9659	4.80773
NDEONHPJ_03779	2	43820	44389	+	570	168.891	-0.415055	0.23293	0.814135	270	193	311	82	77	211	126.974	140.556	147.492	220.365	196.355	181.604	7.17756	7.25157	7.286	7.58703	7.49876	7.44286
NDEONHPJ_02344	1	2422415	2422597	-	183	2.15381	0.0553184	0.376094	0.814252	1	6	6	1	1	0	0.470276	4.36962	2.8455	2.68738	2.55006	0	0.868834	1.15291	1.06151	1.02428	1.01956	0.854439
NDEONHPJ_02137	1	2220233	2220616	+	384	142.268	-0.344117	0.260985	0.814368	242	144	291	75	49	198	113.807	104.871	138.007	201.553	124.953	170.415	6.97289	6.91706	7.11424	7.39739	7.0456	7.27513
NDEONHPJ_00379	1	400793	402055	+	1263	1690.07	0.303725	0.276978	0.814485	5866	2186	3184	435	691	1567	2758.64	1592	1510.01	1169.01	1762.09	1348.69	11.1122	10.655	10.6134	10.4211	10.7357	10.5264
NDEONHPJ_01584	1	1671723	1672214	+	492	35.4088	-0.192187	0.321301	0.814601	68	38	59	22	18	23	31.9788	27.6743	27.9808	59.1223	45.9011	19.7957	5.03165	4.9463	4.94949	5.40366	5.24069	4.7722
NDEONHPJ_03645	1	3815989	3816816	-	828	1499.32	-0.387249	0.243458	0.814717	2959	1691	2315	753	761	1523	1391.55	1231.51	1097.89	2023.59	1940.59	1310.82	10.4769	10.3824	10.2955	10.7808	10.7458	10.4304
NDEONHPJ_00754	1	780636	781520	-	885	101.497	-0.338001	0.262982	0.814833	147	124	198	49	48	118	69.1306	90.3056	93.9016	131.681	122.403	101.56	6.38049	6.56571	6.59309	6.83402	6.78102	6.65025
NDEONHPJ_03225	1	3359632	3360252	-	621	683.947	0.283619	0.284555	0.814949	1461	1175	1749	175	154	1009	687.073	855.718	829.464	470.291	392.709	868.427	9.40058	9.57851	9.55304	9.1165	8.99112	9.59058
NDEONHPJ_01802	1	1898023	1898145	+	123	2.46862	0.0633118	0.372012	0.815064	7	4	5	2	0	1	3.29193	2.91308	2.37125	5.37475	0	0.860681	1.33564	1.30596	1.27024	1.38374	1.17544	1.17084
NDEONHPJ_00010	1	12384	13388	+	1005	167.94	0.362326	0.252945	0.81518	412	259	423	62	59	125	193.754	188.622	200.608	166.617	150.453	107.585	7.49306	7.4714	7.52051	7.37605	7.30353	7.06582
NDEONHPJ_00776	1	806011	806484	+	474	120.511	0.350995	0.257371	0.815295	263	227	283	38	34	129	123.683	165.317	134.213	102.12	86.702	111.028	6.92562	7.14953	6.98765	6.79411	6.68961	6.84632
NDEONHPJ_02810	1	2916453	2917676	-	1224	25.9781	0.20481	0.315315	0.815411	55	42	65	9	11	19	25.8652	30.5874	30.8263	24.1864	28.0506	16.3529	4.68873	4.78955	4.79762	4.65742	4.72744	4.45368
NDEONHPJ_01623	1	1710470	1712563	-	2094	307.154	-0.434721	0.22398	0.815526	561	342	509	114	164	423	263.825	249.069	241.394	306.361	418.21	364.068	8.1343	8.09187	8.06809	8.24849	8.49343	8.38512
NDEONHPJ_02842	1	2950918	2951091	-	174	3.26382	0.0729884	0.367289	0.815641	11	3	9	2	0	3	5.17303	2.18481	4.26826	5.37475	0	2.58204	1.8531	1.66731	1.79851	1.8115	1.60985	1.69468
NDEONHPJ_01830	1	1923223	1924077	-	855	13.9454	0.159218	0.333085	0.815755	29	27	33	4	4	16	13.638	19.6633	15.6503	10.7495	10.2002	13.7709	3.80551	3.99232	3.87454	3.7383	3.72197	3.81121
NDEONHPJ_00718	1	743183	744661	-	1479	1073.42	0.280039	0.285003	0.81587	3120	1485	2463	262	256	1588	1467.26	1081.48	1168.08	704.092	652.815	1366.76	10.303	10.0521	10.1141	9.72849	9.67488	10.2431
NDEONHPJ_03300	1	3437188	3439482	+	2295	1540.97	0.293046	0.279617	0.815985	4220	2307	3534	329	430	2236	1984.56	1680.12	1676	884.147	1096.53	1924.48	10.7767	10.6392	10.6372	10.1558	10.3091	10.7508
NDEONHPJ_01044	1	1105925	1106740	+	816	77.3197	-0.319051	0.269217	0.816099	134	106	116	30	40	100	63.017	77.1967	55.0131	80.6213	102.002	86.0681	6.11477	6.25692	6.02436	6.28408	6.44753	6.33505
NDEONHPJ_01309	1	1394549	1394785	-	237	13.7287	-0.162023	0.331224	0.816213	27	14	27	4	7	21	12.6974	10.1958	12.8048	10.7495	17.8504	18.0743	3.72698	3.63663	3.73099	3.68639	3.86294	3.89906
NDEONHPJ_03120	1	3244671	3245099	-	429	120.934	-0.230464	0.304152	0.816328	321	113	156	48	75	114	150.959	82.2946	73.9831	128.994	191.254	98.1177	7.05686	6.61233	6.53859	6.92854	7.22969	6.73375
NDEONHPJ_03145	1	3270780	3272234	-	1455	114.545	0.252127	0.295477	0.816442	300	173	281	27	25	175	141.083	125.991	133.264	72.5591	63.7515	150.619	6.98363	6.89527	6.93919	6.53382	6.45969	7.03269
NDEONHPJ_01888	1	1985436	1985966	-	531	4.14926	0.0772326	0.364548	0.816556	11	4	13	3	0	3	5.17303	2.91308	6.16526	8.06213	0	2.58204	2.10709	1.9728	2.16264	2.1766	1.88881	1.9565
NDEONHPJ_01711	1	1801886	1802995	+	1110	5.50066	0.0804175	0.363234	0.816669	13	3	21	2	3	2	6.11359	2.18481	9.95926	5.37475	7.65018	1.72136	2.43989	2.20953	2.63407	2.39436	2.47191	2.18911
NDEONHPJ_00210	1	234401	235738	+	1338	1043.71	0.231583	0.303457	0.816783	3246	1436	2153	202	265	1685	1526.52	1045.8	1021.06	542.85	675.766	1450.25	10.3106	9.99697	9.97791	9.5164	9.66725	10.2665
NDEONHPJ_03215	1	3346132	3346683	-	552	137.154	0.289202	0.280558	0.816896	455	199	246	36	49	146	213.976	144.926	116.666	96.7455	124.953	125.659	7.43887	7.12751	6.96641	6.85322	7.02006	7.02136
NDEONHPJ_02263	1	2349656	2350540	-	885	7.66204	-0.105528	0.352904	0.81701	15	8	14	6	0	12	7.05414	5.82617	6.63951	16.1243	0	10.3282	2.86246	2.80285	2.84086	3.12958	2.62371	3.00599
NDEONHPJ_01310	1	1395208	1396695	-	1488	282.027	-0.401518	0.236079	0.817123	544	291	480	146	128	323	255.83	211.927	227.64	392.357	326.407	278	8.05141	7.91226	7.96377	8.38514	8.23833	8.11525
NDEONHPJ_02909	1	3019953	3021404	-	1452	147.536	0.309229	0.272414	0.817236	456	198	330	44	38	180	214.446	144.198	156.503	118.245	96.9022	154.923	7.48924	7.17664	7.23887	7.04133	6.91382	7.23057
NDEONHPJ_03571	1	3728113	3728520	-	408	317.452	0.304823	0.273676	0.817349	1033	428	647	84	90	401	485.795	311.7	306.84	225.74	229.505	345.133	8.64156	8.28027	8.26808	8.04736	8.05825	8.36004
NDEONHPJ_02557	1	2645454	2645966	+	513	221.467	-0.255862	0.29295	0.817462	357	302	367	119	121	161	167.888	219.938	174.05	319.798	308.557	138.57	7.55515	7.75759	7.58142	8.04891	8.02038	7.42285
NDEONHPJ_02683	1	2764047	2764337	-	291	14.1443	-0.126574	0.343793	0.817574	20	17	26	10	7	7	9.40552	12.3806	12.3305	26.8738	17.8504	6.02477	3.54197	3.6662	3.66331	4.0072	3.80987	3.41065
NDEONHPJ_02752	1	2846679	2848283	-	1605	2878.9	0.342052	0.258844	0.817687	9131	3997	5956	770	831	3550	4294.09	2910.9	2824.64	2069.28	2119.1	3055.42	11.8076	11.4844	11.4603	11.2214	11.239	11.5234
NDEONHPJ_02205	1	2287183	2287842	+	660	12.635	-0.141491	0.337729	0.817799	27	16	21	3	4	27	12.6974	11.6523	9.95926	8.06213	10.2002	23.2384	3.65754	3.6194	3.54902	3.53213	3.58933	3.97151
NDEONHPJ_02471	1	2559176	2560366	-	1191	35.0324	-0.233988	0.30126	0.817912	61	36	76	16	11	56	28.6868	26.2177	36.043	42.998	28.0506	48.1981	4.992	4.94417	5.13461	5.22804	5.00326	5.32577
NDEONHPJ_01545	1	1632038	1635484	+	3447	192.924	0.239617	0.298799	0.818024	416	270	583	45	43	300	195.635	196.633	276.488	120.932	109.653	258.204	7.57964	7.58335	7.85691	7.24965	7.18821	7.79878
NDEONHPJ_01808	1	1903211	1903339	+	129	0.546388	-0.0288342	0.381516	0.818136	0	1	0	0	1	0	0	0.728271	0	0	2.55006	0	-1.41222	-1.33534	-1.41211	-1.35892	-1.28781	-1.4005
NDEONHPJ_02847	1	2955360	2956706	+	1347	16.1721	0.146617	0.335079	0.818248	30	34	40	5	2	24	14.1083	24.7612	18.97	13.4369	5.10012	20.6563	3.9561	4.25925	4.11049	3.96194	3.73983	4.15144
NDEONHPJ_00955	1	1016200	1016595	+	396	26.0589	0.193131	0.316814	0.818359	47	47	74	6	8	33	22.103	34.2287	35.0945	16.1243	20.4005	28.4025	4.61134	4.87421	4.89534	4.51596	4.6002	4.75699
NDEONHPJ_01019	1	1076293	1077501	-	1209	204.916	-0.388233	0.240144	0.818471	358	240	353	69	111	291	168.359	174.785	167.41	185.429	283.057	250.458	7.51839	7.54666	7.51426	7.59307	7.91463	7.82284
NDEONHPJ_01465	1	1564263	1565831	-	1569	483.212	0.278159	0.283105	0.818582	1095	649	1447	111	129	695	514.952	472.648	686.241	298.299	328.958	598.173	8.9471	8.87912	9.18324	8.54554	8.61234	9.06814
NDEONHPJ_02385	1	2462036	2462968	-	933	18.8987	0.180061	0.321535	0.818694	42	33	48	5	5	24	19.7516	24.0329	22.764	13.4369	12.7503	20.6563	4.27918	4.38755	4.35995	4.13669	4.11818	4.30194
NDEONHPJ_00547	1	554020	554901	-	882	168.122	-0.310728	0.27029	0.818805	282	201	303	64	106	167	132.618	146.382	143.698	171.992	270.306	143.734	7.19769	7.27036	7.25613	7.38926	7.74167	7.25736
NDEONHPJ_00395	1	419872	420552	+	681	1149.63	0.407797	0.232188	0.818916	3056	1788	2783	304	326	1383	1437.16	1302.15	1319.84	816.962	831.319	1190.32	10.3369	10.2556	10.2667	9.89614	9.90868	10.1831
NDEONHPJ_03495	1	3650779	3652209	-	1431	0.143447	-0.0225391	0.383179	0.819027	0	0	0	0	0	1	0	0	0	0	0	0.860681	-1.95055	-1.94539	-1.95053	-1.92657	-1.92732	-1.91415
NDEONHPJ_03759	2	23960	25756	+	1797	0.143447	-0.0225391	0.383179	0.819138	0	0	0	0	0	1	0	0	0	0	0	0.860681	-1.95055	-1.94539	-1.95053	-1.92657	-1.92732	-1.91415
NDEONHPJ_01972	1	2067458	2069215	-	1758	80.0129	-0.310431	0.270313	0.819248	159	95	120	33	44	91	74.7739	69.1857	56.9101	88.6834	112.203	78.322	6.25731	6.20424	6.07353	6.37241	6.53844	6.29036
NDEONHPJ_02349	1	2428516	2428833	+	318	22.7657	-0.182281	0.320539	0.819359	37	25	45	15	8	22	17.4002	18.2068	21.3413	40.3106	20.4005	18.935	4.31909	4.34704	4.43104	4.76769	4.41412	4.36875
NDEONHPJ_03166	1	3297073	3297636	-	564	29.3758	-0.160401	0.329072	0.819469	27	48	56	17	14	24	12.6974	34.957	26.558	45.6854	35.7008	20.6563	4.37445	4.92878	4.75735	5.06218	4.91603	4.62113
NDEONHPJ_03605	1	3766998	3767879	+	882	177.593	0.385298	0.240865	0.819579	477	250	460	59	49	183	224.322	182.068	218.155	158.555	124.953	157.505	7.64808	7.48389	7.62574	7.38382	7.22308	7.3755
NDEONHPJ_02431	1	2513302	2513655	-	354	5.81515	-0.0919341	0.355504	0.81969	10	6	11	1	5	6	4.70276	4.36962	5.21676	2.68738	12.7503	5.16409	2.40616	2.39108	2.43706	2.35514	2.68664	2.436
NDEONHPJ_02120	1	2203301	2203642	-	342	74.5936	-0.231359	0.300832	0.8198	96	112	140	18	42	115	45.1465	81.5663	66.3951	48.3728	107.102	98.9783	5.85872	6.25928	6.11242	5.93838	6.44496	6.40311
NDEONHPJ_01657	1	1743200	1746139	+	2940	994.982	0.330434	0.261898	0.819909	2032	1599	2836	289	245	1282	955.601	1164.5	1344.97	776.652	624.764	1103.39	9.9112	10.0702	10.1901	9.75328	9.59581	10.0262
NDEONHPJ_03205	1	3336439	3337848	-	1410	800.14	0.406081	0.232253	0.820019	1612	1328	2308	263	228	805	758.085	967.144	1094.57	706.78	581.413	692.848	9.59017	9.78571	9.8889	9.53676	9.39151	9.52054
NDEONHPJ_01454	1	1554047	1554220	+	174	3.26299	-0.0644359	0.365846	0.820129	5	3	6	2	2	2	2.35138	2.18481	2.8455	5.37475	5.10012	1.72136	1.50305	1.49577	1.54027	1.63784	1.63014	1.46722
NDEONHPJ_01883	1	1979921	1981336	+	1416	12.8134	0.129557	0.339907	0.820238	21	23	39	1	6	16	9.87579	16.7502	18.4958	2.68738	15.3004	13.7709	3.57081	3.81685	3.87753	3.40465	3.75055	3.71915
NDEONHPJ_02399	1	2473434	2474102	-	669	9.53643	-0.118899	0.343896	0.820348	17	9	19	3	7	9	7.99469	6.55444	9.01076	8.06213	17.8504	7.74613	3.1242	3.06013	3.17232	3.1443	3.4167	3.11791
NDEONHPJ_03499	1	3656582	3657556	+	975	0.235138	0.0183771	0.382625	0.820457	3	0	0	0	0	0	1.41083	0	0	0	0	0	-1.26573	-1.34489	-1.34676	-1.31853	-1.31964	-1.34267
NDEONHPJ_03363	1	3513802	3515304	+	1503	441.555	0.392436	0.236762	0.820566	1054	729	1119	118	124	533	495.671	530.909	530.686	317.11	316.207	458.743	8.86803	8.92332	8.92333	8.53195	8.52955	8.80605
NDEONHPJ_03753	2	18536	18853	-	318	72.6758	-0.231287	0.299528	0.820675	107	99	129	39	39	56	50.3195	72.0988	61.1783	104.808	99.4523	48.1981	5.90047	6.14575	6.03059	6.40224	6.36513	5.87981
NDEONHPJ_01192	1	1283168	1283884	+	717	26.2849	-0.190023	0.315501	0.820784	42	37	41	15	12	24	19.7516	26.946	19.4443	40.3106	30.6007	20.6563	4.51626	4.69299	4.50806	4.90224	4.74996	4.54642
NDEONHPJ_01127	1	1203289	1204059	+	771	16.7292	-0.158498	0.327673	0.820893	21	20	41	7	6	26	9.87579	14.5654	19.4443	18.8116	15.3004	22.3777	3.79788	3.97558	4.12665	4.08748	4.00723	4.19906
NDEONHPJ_01496	1	1596924	1597814	-	891	295.433	-0.398697	0.234127	0.821001	529	307	544	123	164	341	248.776	223.579	257.992	330.547	418.21	293.492	8.06243	7.9844	8.0898	8.27934	8.46775	8.1886
NDEONHPJ_02819	1	2923821	2924402	-	582	26.8625	-0.170327	0.322931	0.82111	31	36	58	18	8	28	14.5786	26.2177	27.5065	48.3728	20.4005	24.0991	4.38153	4.68795	4.71772	5.02561	4.57455	4.64018
NDEONHPJ_02559	1	2647146	2647688	-	543	26.9434	0.195025	0.313241	0.821218	49	41	81	9	10	24	23.0435	29.8591	38.4143	24.1864	25.5006	20.6563	4.65468	4.80811	4.97587	4.69626	4.71978	4.60192
NDEONHPJ_00842	1	884850	887945	+	3096	375.405	-0.433231	0.220498	0.821326	611	451	644	164	198	448	287.339	328.45	305.417	440.73	504.912	385.585	8.33716	8.43759	8.38246	8.66514	8.77509	8.56134
NDEONHPJ_03463	1	3617832	3618083	-	252	316.579	0.327195	0.261689	0.821434	545	563	914	112	96	295	256.3	410.016	433.465	300.986	244.806	253.901	8.13184	8.49968	8.54631	8.25439	8.10393	8.12582
NDEONHPJ_03837	2	105541	105732	+	192	79.7365	-0.329465	0.260774	0.821542	152	80	147	37	38	96	71.4819	58.2617	69.7148	99.4329	96.9022	82.6254	6.22563	6.08963	6.20814	6.45246	6.43506	6.32871
NDEONHPJ_01305	1	1389635	1390153	+	519	2.5494	-0.052877	0.368268	0.82165	2	5	4	2	0	4	0.940552	3.64135	1.897	5.37475	0	3.44272	1.15481	1.3513	1.23225	1.38297	1.17249	1.33578
NDEONHPJ_00870	1	915096	915887	+	792	125.242	-0.286015	0.277563	0.821758	275	124	211	35	71	182	129.326	90.3056	100.067	94.0581	181.054	156.644	6.97418	6.71666	6.78604	6.75814	7.22355	7.12056
NDEONHPJ_00318	1	338404	338868	-	465	923.097	-0.355006	0.250718	0.821866	2181	812	1472	407	419	1233	1025.67	591.356	698.097	1093.76	1068.47	1061.22	9.92093	9.49989	9.62083	9.97199	9.95305	9.94845
NDEONHPJ_03790	2	53813	53932	-	120	7.75531	-0.0826689	0.356484	0.821973	19	2	17	6	3	5	8.93524	1.45654	8.06226	16.1243	7.65018	4.30341	2.89944	2.48307	2.85622	3.06952	2.82155	2.66365
NDEONHPJ_00190	1	211766	213472	+	1707	285.958	-0.313924	0.266498	0.82208	431	340	570	145	149	262	202.689	247.612	270.323	389.669	379.959	225.498	7.88378	8.03157	8.09807	8.38383	8.36375	7.9625
NDEONHPJ_03764	2	29588	31018	-	1431	0.158084	0.015096	0.382451	0.822188	0	0	2	0	0	0	0	0	0.948501	0	0	0	-1.61812	-1.6156	-1.57137	-1.59524	-1.59605	-1.613
NDEONHPJ_01510	1	1605293	1606093	+	801	459.845	0.323867	0.262548	0.822295	777	799	1364	158	158	392	365.404	581.888	646.878	424.605	402.909	337.387	8.65373	9.01971	9.10833	8.769	8.72948	8.59567
NDEONHPJ_02970	1	3078941	3079885	+	945	87.9498	0.281996	0.278793	0.822402	170	154	231	37	24	76	79.9469	112.154	109.552	99.4329	61.2014	65.4118	6.3786	6.62852	6.61226	6.52956	6.22214	6.24425
NDEONHPJ_01350	1	1435871	1436749	-	879	1186.1	-0.461119	0.209125	0.822508	1942	1202	2330	512	597	1539	913.276	875.381	1105	1375.94	1522.38	1324.59	9.99853	9.96711	10.1449	10.3197	10.4029	10.2895
NDEONHPJ_00490	1	500622	501185	+	564	216.153	-0.31049	0.267511	0.822615	527	218	295	96	104	264	247.835	158.763	139.904	257.988	265.206	227.22	7.84672	7.51124	7.42101	7.87291	7.89481	7.77785
NDEONHPJ_02269	1	2355945	2356580	-	636	10.1751	0.106568	0.346424	0.822722	24	11	34	0	6	12	11.2866	8.01098	16.1245	0	15.3004	10.3282	3.39847	3.2624	3.5766	3.04116	3.49176	3.3586
NDEONHPJ_02369	1	2444385	2445176	-	792	217.297	0.0428868	0.371065	0.822828	1370	94	121	52	143	34	644.278	68.4575	57.3843	139.744	364.658	29.2632	8.48698	6.66101	6.54929	7.14804	7.92806	6.24061
NDEONHPJ_01107	1	1180591	1181514	+	924	59.2447	-0.281435	0.278477	0.822934	110	70	98	24	34	64	51.7303	50.979	46.4766	64.497	86.702	55.0836	5.77682	5.76859	5.706	5.92094	6.12314	5.8204
NDEONHPJ_02343	1	2421774	2422394	-	621	4.01769	-0.0704284	0.36012	0.823041	6	6	8	2	0	9	2.82166	4.36962	3.794	5.37475	0	7.74613	1.93878	2.0373	2.00289	2.06527	1.86559	2.20598
NDEONHPJ_00506	1	516528	517367	+	840	481.52	0.467876	0.206143	0.823147	1112	811	1268	153	147	451	522.947	590.628	601.35	411.168	374.859	388.167	8.96783	9.06517	9.08003	8.78355	8.71658	8.73884
NDEONHPJ_01314	1	1399952	1400506	+	555	7.66642	-0.0775926	0.357195	0.823253	15	2	21	2	7	5	7.05414	1.45654	9.95926	5.37475	17.8504	4.30341	2.78907	2.46693	2.93301	2.72998	3.10596	2.64783
NDEONHPJ_03766	2	32156	33076	-	921	0.121378	0.0125219	0.382359	0.823358	0	1	0	0	0	0	0	0.728271	0	0	0	0	-1.9466	-1.91708	-1.94659	-1.92579	-1.92645	-1.94007
NDEONHPJ_00792	1	820974	821339	+	366	1037.38	0.343244	0.25428	0.823464	2669	1589	2543	262	280	1380	1255.17	1157.22	1206.02	704.092	714.016	1187.74	10.1594	10.0927	10.1265	9.71284	9.72269	10.1138
NDEONHPJ_00935	1	989505	992741	+	3237	71.5493	0.262122	0.285644	0.82357	147	132	179	16	22	93	69.1306	96.1317	84.8909	42.998	56.1013	80.0434	6.12963	6.37095	6.27907	5.86551	6.0057	6.23373
NDEONHPJ_02554	1	2642696	2643208	-	513	240.235	-0.252158	0.289497	0.823675	370	324	427	111	147	181	174.002	235.96	202.505	298.299	374.859	155.783	7.64012	7.86761	7.75136	8.04721	8.23358	7.56459
NDEONHPJ_01303	1	1388470	1389006	+	537	8.44452	-0.0943421	0.350461	0.82378	16	5	19	5	5	5	7.52441	3.64135	9.01076	13.4369	12.7503	4.30341	2.93546	2.7329	3.00866	3.11355	3.09758	2.77724
NDEONHPJ_02450	1	2536662	2537090	+	429	14.0686	-0.129399	0.33687	0.823886	29	18	18	4	11	12	13.638	13.1089	8.53651	10.7495	28.0506	10.3282	3.73662	3.71712	3.52914	3.65616	4.06068	3.61635
NDEONHPJ_01898	1	1996332	1996586	+	255	7.69853	-0.100231	0.347888	0.823991	15	10	10	5	3	7	7.05414	7.28271	4.74251	13.4369	7.65018	6.02477	2.84267	2.85429	2.71409	3.03593	2.86503	2.79423
NDEONHPJ_02427	1	2509736	2510170	-	435	1.76935	0.0397086	0.371226	0.824096	2	4	7	0	0	4	0.940552	2.91308	3.31975	0	0	3.44272	0.914761	1.04815	1.07966	0.914932	0.912577	1.07582
NDEONHPJ_00631	1	648866	649669	+	804	1942.35	0.233253	0.296387	0.8242	5305	2813	4462	439	422	3182	2494.81	2048.63	2116.11	1179.76	1076.12	2738.69	11.1003	10.9376	10.964	10.5182	10.4537	11.1791
NDEONHPJ_03765	2	31011	32126	-	1116	0.0790418	0.0105887	0.382301	0.824305	0	0	1	0	0	0	0	0	0.474251	0	0	0	-1.98049	-1.97729	-1.96429	-1.96601	-1.96646	-1.97585
NDEONHPJ_03767	2	33081	34991	-	1911	0.0790418	0.0105887	0.382301	0.82441	0	0	1	0	0	0	0	0	0.474251	0	0	0	-1.98049	-1.97729	-1.96429	-1.96601	-1.96646	-1.97585
NDEONHPJ_03769	2	36356	36808	-	453	0.0790418	0.0105887	0.382301	0.824514	0	0	1	0	0	0	0	0	0.474251	0	0	0	-1.98049	-1.97729	-1.96429	-1.96601	-1.96646	-1.97585
NDEONHPJ_03761	2	27551	28402	+	852	0.0783793	0.0105522	0.3823	0.824618	1	0	0	0	0	0	0.470276	0	0	0	0	0	-1.96782	-1.9806	-1.98376	-1.9694	-1.96985	-1.97917
NDEONHPJ_03526	1	3685915	3686400	+	486	26.3964	0.158533	0.325055	0.824723	51	38	74	13	10	13	23.9841	27.6743	35.0945	34.9359	25.5006	11.1889	4.63431	4.71907	4.87438	4.83186	4.67045	4.28681
NDEONHPJ_01070	1	1138147	1139544	+	1398	108.393	0.29139	0.273569	0.824827	224	148	343	34	31	121	105.342	107.784	162.668	91.3708	79.0518	104.142	6.72991	6.74678	7.06702	6.63704	6.54585	6.72179
NDEONHPJ_00287	1	301703	303121	-	1419	1121.33	0.300399	0.270072	0.824931	1949	1994	3167	466	329	890	916.568	1452.17	1501.95	1252.32	838.969	766.006	9.95578	10.3242	10.3527	10.2012	9.891	9.82219
NDEONHPJ_02692	1	2781863	2783206	+	1344	774.768	0.310563	0.266093	0.825034	2264	1077	1770	197	207	1049	1064.7	784.348	839.424	529.413	527.862	902.855	9.84197	9.59144	9.64585	9.29631	9.29394	9.70475
NDEONHPJ_01064	1	1129820	1131250	+	1431	990.182	0.0506712	0.36605	0.825138	5732	562	690	237	617	347	2695.62	409.288	327.233	636.908	1573.39	298.656	10.6739	9.09401	8.94445	9.416	10.1669	8.88956
NDEONHPJ_02175	1	2257086	2257826	+	741	27.1929	-0.159362	0.324009	0.825242	53	27	49	12	19	17	24.9246	19.6633	23.2383	32.2485	48.4511	14.6316	4.65813	4.53088	4.61736	4.78841	5.03067	4.40039
NDEONHPJ_02342	1	2421394	2421777	-	384	1.78476	0.0404956	0.369792	0.825345	4	3	5	0	1	2	1.8811	2.18481	2.37125	0	2.55006	1.72136	0.906804	0.926715	0.942024	0.832796	0.932859	0.896579
NDEONHPJ_01921	1	2019514	2020257	-	744	8.95825	-0.108729	0.343401	0.825449	15	15	11	5	3	11	7.05414	10.9241	5.21676	13.4369	7.65018	9.46749	3.02514	3.19869	2.92698	3.23799	3.0712	3.13723
NDEONHPJ_02310	1	2391655	2391879	+	225	3.94627	-0.0394753	0.369808	0.825552	5	9	1	5	0	1	2.35138	6.55444	0.474251	13.4369	0	0.860681	1.58661	1.86257	1.42122	2.01483	1.51716	1.48894
NDEONHPJ_00586	1	596948	598249	+	1302	501.149	0.233585	0.294945	0.825655	714	932	1470	208	177	331	335.777	678.748	697.148	558.974	451.36	284.885	8.63826	9.18857	9.21155	9.02686	8.86056	8.52435
NDEONHPJ_00023	1	27158	27301	+	144	322.025	-0.243201	0.291232	0.825758	726	348	484	130	211	256	341.42	253.438	229.537	349.359	538.062	220.334	8.34923	8.12072	8.04744	8.36484	8.71821	8.01972
NDEONHPJ_03500	1	3657547	3657999	-	453	0.667767	-0.0133317	0.379653	0.825861	0	2	0	0	1	0	0	1.45654	0	0	2.55006	0	-0.992368	-0.855812	-0.992234	-0.939157	-0.860205	-0.98175
NDEONHPJ_01759	1	1854908	1855810	+	903	23.5744	-0.161335	0.32231	0.825964	34	28	48	16	9	19	15.9894	20.3916	22.764	42.998	22.9505	16.3529	4.29612	4.42737	4.48872	4.83112	4.48929	4.31806
NDEONHPJ_01304	1	1389081	1389629	+	549	2.75477	-0.0361044	0.370378	0.826066	2	2	8	1	3	0	0.940552	1.45654	3.794	2.68738	7.65018	0	1.07034	1.12436	1.30283	1.20258	1.39877	1.01653
NDEONHPJ_00377	1	398088	399065	-	978	584.427	0.373121	0.240735	0.826169	1449	908	1490	176	146	711	681.43	661.27	706.633	472.978	372.309	611.944	9.30287	9.27829	9.33255	9.01926	8.84821	9.21606
NDEONHPJ_00163	1	179989	180354	+	366	197.791	0.372491	0.240684	0.826271	481	317	502	47	69	220	226.203	230.862	238.074	126.307	175.954	189.35	7.72444	7.73995	7.76508	7.3141	7.5351	7.58682
NDEONHPJ_01467	1	1567533	1568387	+	855	157.662	0.342693	0.252083	0.826374	422	214	415	39	54	177	198.456	155.85	196.814	104.808	137.703	152.341	7.4723	7.2842	7.46565	7.01977	7.19728	7.26719
NDEONHPJ_03008	1	3120677	3121186	-	510	812.335	0.193044	0.309403	0.826476	2446	1025	1848	146	188	1428	1150.29	746.478	876.415	392.357	479.411	1229.05	9.91389	9.55914	9.68738	9.0999	9.23378	9.97011
NDEONHPJ_00833	1	874153	875670	+	1518	236.293	-0.331643	0.25609	0.826578	476	276	361	81	140	287	223.851	201.003	171.204	217.677	357.008	247.016	7.82734	7.74659	7.6288	7.80789	8.19315	7.90314
NDEONHPJ_03147	1	3272573	3273700	-	1128	82.7998	0.250578	0.287125	0.82668	253	119	169	31	17	98	118.98	86.6642	80.1484	83.3086	43.351	84.3468	6.63553	6.39269	6.33639	6.36278	5.9887	6.37292
NDEONHPJ_00299	1	314223	314555	+	333	46.9665	0.171832	0.317277	0.826782	52	85	156	14	16	50	24.4543	61.903	73.9831	37.6233	40.8009	43.0341	5.13096	5.71972	5.85787	5.40268	5.44472	5.46986
NDEONHPJ_02371	1	2445958	2447019	-	1062	392.674	0.0302482	0.371472	0.826884	2471	132	197	87	286	48	1162.05	96.1317	93.4274	233.802	729.317	41.3127	9.31772	7.28166	7.25907	7.88997	8.85459	6.87052
NDEONHPJ_01849	1	1944693	1944995	-	303	0.661473	-0.0114573	0.378578	0.826985	1	0	2	0	1	0	0.470276	0	0.948501	0	2.55006	0	-0.83372	-0.873592	-0.788073	-0.829897	-0.751315	-0.87057
NDEONHPJ_00527	1	537357	537779	+	423	253.8	0.246443	0.288376	0.827087	736	370	548	60	60	387	346.123	269.46	259.889	161.243	153.004	333.084	8.21641	8.01381	7.98573	7.64881	7.61409	8.18345
NDEONHPJ_01987	1	2083736	2084362	-	627	33.0567	0.128269	0.33354	0.827188	116	39	55	18	12	12	54.552	28.4026	26.0838	48.3728	30.6007	10.3282	5.3399	4.89413	4.84137	5.20103	4.9395	4.43413
NDEONHPJ_01786	1	1880874	1881809	+	936	33.5361	-0.197209	0.307093	0.82729	56	52	46	19	13	36	26.3355	37.8701	21.8155	51.0601	33.1508	30.9845	4.88869	5.11445	4.78258	5.27841	5.02681	4.98825
NDEONHPJ_02397	1	2471758	2472936	-	1179	60.5866	-0.285132	0.273256	0.827391	112	80	92	30	24	78	52.6709	58.2617	43.6311	80.6213	61.2014	67.1331	5.81022	5.87945	5.68735	6.09197	5.91122	5.97773
NDEONHPJ_00046	1	54542	55102	-	561	174.547	0.37858	0.237503	0.827492	456	301	375	59	51	171	214.446	219.209	177.844	158.555	130.053	147.176	7.60016	7.61651	7.45478	7.37187	7.23822	7.31504
NDEONHPJ_00406	1	431228	432100	+	873	601.097	0.416853	0.222782	0.827593	1544	888	1583	168	174	683	726.106	646.704	750.739	451.479	443.71	587.845	9.37378	9.27976	9.40122	9.00674	8.99395	9.20415
NDEONHPJ_02788	1	2889861	2890835	-	975	6.13527	-0.0844571	0.349597	0.827694	9	10	11	3	1	11	4.23248	7.28271	5.21676	8.06213	2.55006	9.46749	2.4971	2.66259	2.55528	2.66667	2.48108	2.75715
NDEONHPJ_02858	1	2967364	2968461	+	1098	318.085	0.221515	0.297159	0.827794	773	461	829	65	74	526	363.523	335.733	393.154	174.679	188.704	452.718	8.39313	8.32928	8.45678	7.86761	7.91615	8.57255
NDEONHPJ_00803	1	835961	837463	+	1503	957.1	-0.46072	0.205809	0.827895	1795	925	1730	407	468	1298	844.145	673.65	820.454	1093.76	1193.43	1117.16	9.79337	9.6237	9.77142	9.99811	10.0694	10.0163
NDEONHPJ_02208	1	2289702	2290394	+	693	31.5174	-0.180062	0.31282	0.827995	42	39	67	13	20	27	19.7516	28.4026	31.7748	34.9359	51.0012	23.2384	4.66789	4.87571	4.94478	4.98788	5.21792	4.76421
NDEONHPJ_00846	1	891174	892079	+	906	367.404	0.396828	0.230117	0.828096	833	594	973	118	137	293	391.74	432.593	461.446	317.11	349.358	252.18	8.56238	8.6415	8.69446	8.40142	8.47335	8.23142
NDEONHPJ_02234	1	2319775	2320104	-	330	4.94077	-0.0685611	0.355334	0.828196	9	6	9	4	0	7	4.23248	4.36962	4.26826	10.7495	0	6.02477	2.21736	2.22777	2.21962	2.44362	2.07244	2.31495
NDEONHPJ_02565	1	2653730	2654587	-	858	22.7605	0.17083	0.316186	0.828296	54	30	61	5	12	19	25.3949	21.8481	28.9293	13.4369	30.6007	16.3529	4.56576	4.47781	4.64674	4.30476	4.64527	4.33264
NDEONHPJ_03055	1	3178472	3178792	-	321	93.5657	-0.343586	0.250256	0.828396	166	109	162	46	42	112	78.0658	79.3815	76.8286	123.619	107.102	96.3963	6.40548	6.4185	6.39438	6.73061	6.6275	6.55664
NDEONHPJ_02632	1	2703965	2704858	+	894	13.8094	0.127865	0.332476	0.828496	25	19	42	5	6	10	11.7569	13.8371	19.9185	13.4369	15.3004	8.60681	3.69699	3.77398	3.97084	3.76185	3.80849	3.58413
NDEONHPJ_01856	1	1950515	1953073	+	2559	96.1713	0.240113	0.289596	0.828596	141	184	271	30	35	91	66.3089	134.002	128.522	80.6213	89.2521	78.322	6.31148	6.82395	6.79311	6.45549	6.52048	6.42703
NDEONHPJ_03639	1	3808988	3810358	+	1371	1092.86	0.495596	0.192191	0.828696	2979	1712	2662	337	345	1001	1400.95	1246.8	1262.46	905.646	879.77	861.542	10.2864	10.1902	10.2005	9.93913	9.91723	9.90017
NDEONHPJ_02038	1	2142621	2142713	+	93	0.726695	-0.00828959	0.377807	0.828795	1	1	1	1	0	0	0.470276	0.728271	0.474251	2.68738	0	0	-0.740092	-0.716231	-0.739669	-0.650856	-0.737547	-0.776716
NDEONHPJ_01102	1	1175613	1176632	+	1020	15.2144	0.136185	0.329077	0.828895	27	22	50	3	6	18	12.6974	16.022	23.7125	8.06213	15.3004	15.4923	3.8455	3.95901	4.18276	3.75451	3.93643	3.94228
NDEONHPJ_02391	1	2466704	2466802	-	99	4.43777	-0.0508087	0.361292	0.828994	1	6	15	1	2	8	0.470276	4.36962	7.11376	2.68738	5.10012	6.88545	1.8231	2.10385	2.2624	2.04152	2.12833	2.23429
NDEONHPJ_00108	1	118068	118901	+	834	410.382	0.368111	0.240448	0.829093	839	712	1102	137	108	445	394.561	518.529	522.624	368.17	275.406	383.003	8.63953	8.85782	8.86475	8.58787	8.3795	8.61665
NDEONHPJ_01974	1	2070349	2070996	+	648	127.421	-0.179887	0.312009	0.829192	218	217	144	65	74	84	102.52	158.035	68.2921	174.679	188.704	72.2972	6.78748	7.11423	6.51246	7.1801	7.2422	6.55557
NDEONHPJ_01713	1	1804209	1804568	+	360	0.757832	0.00951178	0.376814	0.829291	5	0	1	0	0	2	2.35138	0	0.474251	0	0	1.72136	-0.032357	-0.195104	-0.165305	-0.158968	-0.161228	-0.0824881
NDEONHPJ_02110	1	2196049	2196525	-	477	232.022	0.416175	0.222091	0.82939	583	402	531	66	78	229	274.171	292.765	251.827	177.367	198.905	197.096	7.98167	8.03302	7.91474	7.66112	7.73946	7.7292
NDEONHPJ_00682	1	705465	706583	-	1119	197.874	-0.406203	0.225583	0.829489	363	226	325	86	101	243	170.71	164.589	154.131	231.114	257.556	209.146	7.50631	7.48043	7.43258	7.73255	7.81608	7.65947
NDEONHPJ_03657	1	3828855	3829283	+	429	508.921	0.425534	0.218158	0.829588	1343	751	1294	165	180	417	631.581	546.931	613.68	443.417	459.011	358.904	9.15592	9.03909	9.13234	8.87716	8.903	8.71864
NDEONHPJ_03187	1	3320061	3321287	-	1227	290.454	0.167952	0.315953	0.829686	766	447	644	57	48	553	360.231	325.537	305.417	153.18	122.403	475.957	8.31064	8.22772	8.17716	7.69189	7.55684	8.54367
NDEONHPJ_03353	1	3497648	3501346	-	3699	925.864	0.385055	0.233511	0.829785	2104	1546	2388	283	238	1092	989.46	1125.91	1132.51	760.527	606.914	939.864	9.89669	10.0018	10.0068	9.69233	9.52761	9.85548
NDEONHPJ_03318	1	3460462	3461712	-	1251	46.9754	0.17899	0.311751	0.829883	115	54	140	6	25	49	54.0817	39.3266	66.3951	16.1243	63.7515	42.1734	5.63075	5.41774	5.78049	5.07274	5.72172	5.46257
NDEONHPJ_03346	1	3488106	3489062	+	957	628.653	-0.334257	0.25274	0.829981	1515	575	965	257	297	854	712.468	418.756	457.652	690.656	757.367	735.022	9.3824	8.9755	9.03947	9.35593	9.43019	9.40741
NDEONHPJ_01707	1	1797373	1798116	+	744	52.4717	-0.189769	0.307388	0.830079	145	57	56	26	19	70	68.19	41.5114	26.558	69.8718	48.4511	60.2477	5.87248	5.53008	5.26321	5.86287	5.63304	5.77839
NDEONHPJ_01922	1	2020499	2021848	+	1350	94.673	-0.249541	0.284708	0.830177	219	109	135	27	43	162	102.99	79.3815	64.0238	72.5591	109.653	139.43	6.60965	6.42164	6.27424	6.37571	6.64748	6.84183
NDEONHPJ_01970	1	2065200	2066318	-	1119	45.5862	-0.258307	0.2813	0.830275	91	46	88	19	18	68	42.7951	33.5005	41.7341	51.0601	45.9011	58.5263	5.45785	5.30768	5.44136	5.56515	5.50263	5.67025
NDEONHPJ_01278	1	1367983	1368786	+	804	74.9862	-0.308713	0.261985	0.830373	155	79	129	28	35	109	72.8928	57.5334	61.1783	75.2465	89.2521	93.8143	6.19767	6.03755	6.07592	6.21906	6.33368	6.38085
NDEONHPJ_02333	1	2409461	2409679	-	219	24.7861	-0.151684	0.321483	0.830471	64	23	34	16	9	23	30.0977	16.7502	16.1245	42.998	22.9505	19.7957	4.70648	4.37467	4.34788	4.88059	4.54215	4.46083
NDEONHPJ_00904	1	953335	953964	-	630	448.421	0.397717	0.228237	0.830568	925	772	1211	146	155	385	435.005	562.225	574.317	392.357	395.259	331.362	8.77538	8.97914	8.99673	8.69829	8.70361	8.57287
NDEONHPJ_00313	1	333528	334118	+	591	583.206	-0.379401	0.234994	0.830666	1059	706	946	191	296	895	498.022	514.159	448.641	513.289	754.817	770.31	9.05299	9.0776	8.97425	9.07766	9.3819	9.40107
NDEONHPJ_03538	1	3697649	3697855	-	207	387.995	0.303233	0.263751	0.830763	916	610	969	174	110	285	430.773	444.245	459.549	467.603	280.506	245.294	8.66791	8.69236	8.72011	8.73072	8.34606	8.24553
NDEONHPJ_02588	1	2670853	2671281	-	429	3.06201	0.0230423	0.3694	0.83086	9	0	11	3	0	1	4.23248	0	5.21676	8.06213	0	0.860681	1.59342	1.29109	1.65615	1.68586	1.38045	1.36476
NDEONHPJ_02164	1	2247925	2248485	-	561	388.783	-0.204298	0.30081	0.830958	562	529	768	88	144	831	264.295	385.255	364.224	236.489	367.208	715.226	8.27665	8.5613	8.51742	8.20921	8.52387	9.0777
NDEONHPJ_01577	1	1666691	1666975	-	285	21.3888	0.14759	0.322225	0.831055	38	44	49	10	3	24	17.8705	32.0439	23.2383	26.8738	7.65018	20.6563	4.3099	4.65139	4.45687	4.51285	4.09191	4.38967
NDEONHPJ_03110	1	3236507	3236803	-	297	1816.56	0.332672	0.251899	0.831152	5261	2930	3580	456	555	2269	2474.12	2133.83	1697.82	1225.44	1415.28	1952.89	11.067	10.9435	10.7594	10.5138	10.62	10.8711
NDEONHPJ_00436	1	449976	451328	+	1353	16082	0.303541	0.262857	0.831248	33674	26102	43549	4589	3858	21870	15836.1	19009.3	20653.1	12332.4	9838.13	18823.1	13.9443	14.093	14.1622	13.7496	13.5829	14.0848
NDEONHPJ_01845	1	1940619	1941842	-	1224	15.5559	-0.102063	0.338825	0.831345	18	19	35	12	6	8	8.46497	13.8371	16.5988	32.2485	15.3004	6.88545	3.58902	3.80778	3.90316	4.20852	3.84694	3.54325
NDEONHPJ_02166	1	2249780	2250325	-	546	81.1601	-0.277637	0.272566	0.831442	157	90	139	33	48	82	73.8333	65.5444	65.9208	88.6834	122.403	70.5759	6.25606	6.17518	6.17718	6.38115	6.61444	6.22604
NDEONHPJ_02882	1	2991913	2992839	+	927	286.629	-0.310579	0.260119	0.831538	624	307	441	119	165	294	293.452	223.579	209.145	319.798	420.76	253.04	8.16511	7.95934	7.90991	8.22991	8.45039	8.05144
NDEONHPJ_00998	1	1054800	1055558	+	759	199.274	-0.408131	0.223199	0.831635	372	231	318	94	88	261	174.943	168.231	150.812	252.613	224.405	224.638	7.52951	7.50124	7.42105	7.80741	7.71637	7.7205
NDEONHPJ_02233	1	2318636	2319670	-	1035	28.3437	-0.197687	0.302411	0.831731	41	41	54	10	13	41	19.2813	29.8591	25.6095	26.8738	33.1508	35.2879	4.59078	4.84156	4.74921	4.78271	4.88909	4.94488
NDEONHPJ_02185	1	2267863	2267961	-	99	4.87235	-0.0502642	0.35778	0.831827	5	6	11	2	4	2	2.35138	4.36962	5.21676	5.37475	10.2002	1.72136	1.97826	2.11897	2.1727	2.15408	2.32158	1.95698
NDEONHPJ_02544	1	2630053	2630760	+	708	918.588	-0.327068	0.253498	0.831923	2088	971	1342	388	505	994	981.936	707.151	636.444	1042.7	1287.78	855.517	9.88177	9.62648	9.54812	9.92927	10.1036	9.77236
NDEONHPJ_03511	1	3666790	3668469	-	1680	2447.94	0.362833	0.239918	0.832019	7829	3200	5318	701	819	2534	3681.79	2330.47	2522.06	1883.85	2088.5	2180.97	11.5834	11.2055	11.2685	11.0419	11.1202	11.1535
NDEONHPJ_00293	1	307032	307955	+	924	437.91	0.406883	0.223268	0.832115	959	760	1131	147	121	445	450.995	553.486	536.377	395.044	308.557	383.003	8.78852	8.95333	8.92799	8.68694	8.50767	8.66202
NDEONHPJ_00892	1	939892	941379	-	1488	315.622	-0.374726	0.235351	0.832211	483	386	590	138	168	356	227.143	281.113	279.808	370.858	428.41	306.403	8.04569	8.2012	8.1974	8.4133	8.52728	8.26677
NDEONHPJ_00988	1	1046631	1047179	+	549	75.5721	-0.295462	0.26507	0.832306	120	88	150	30	41	89	56.4331	64.0878	71.1376	80.6213	104.552	76.6006	6.02362	6.11084	6.18211	6.26607	6.4484	6.23457
NDEONHPJ_02157	1	2241463	2242053	+	591	163.601	-0.337266	0.249201	0.832402	334	193	240	77	80	185	157.072	140.556	113.82	206.928	204.005	159.226	7.30977	7.22781	7.07651	7.51533	7.50488	7.32012
NDEONHPJ_00798	1	830163	831329	+	1167	3179.1	-0.250485	0.281752	0.832497	6077	3476	5929	911	1102	6524	2857.87	2531.47	2811.83	2448.2	2810.16	5615.08	11.5256	11.4316	11.5129	11.4068	11.5126	12.0908
NDEONHPJ_01216	1	1306823	1307152	-	330	73.5987	-0.251324	0.281368	0.832593	139	79	134	33	43	66	65.3684	57.5334	63.5496	88.6834	109.653	56.805	6.09517	6.01041	6.07562	6.3015	6.45603	6.00337
NDEONHPJ_00877	1	923089	923313	+	225	25.7245	-0.127993	0.327692	0.832688	37	33	50	11	19	13	17.4002	24.0329	23.7125	29.5611	48.4511	11.1889	4.39464	4.57495	4.56723	4.67451	4.97386	4.21673
NDEONHPJ_01458	1	1558272	1558991	+	720	74.7966	0.26829	0.274922	0.832783	146	117	214	29	22	69	68.6603	85.2077	101.49	77.9339	56.1013	59.387	6.15662	6.31129	6.44538	6.24315	6.04196	6.0608
NDEONHPJ_02580	1	2664943	2665140	-	198	1.6128	-0.00184177	0.37493	0.832878	0	2	6	2	0	0	0	1.45654	2.8455	5.37475	0	0	0.313179	0.449874	0.566341	0.605481	0.381843	0.336312
NDEONHPJ_01689	1	1779134	1779919	+	786	57.7203	-0.0965889	0.339258	0.832973	197	32	71	32	37	19	92.6444	23.3047	33.6718	85.996	94.3522	16.3529	6.10135	5.1859	5.37896	5.99792	6.0708	5.03663
NDEONHPJ_01106	1	1179422	1180342	+	921	60.8197	-0.259313	0.278126	0.833068	122	80	84	28	29	70	57.3737	58.2617	39.8371	75.2465	73.9517	60.2477	5.86895	5.87983	5.63111	6.04517	6.03447	5.90277
NDEONHPJ_03504	1	3661160	3662038	+	879	159.898	0.250164	0.28154	0.833163	305	310	369	43	77	120	143.434	225.764	174.998	115.557	196.355	103.282	7.22095	7.57438	7.37221	7.08004	7.45478	6.99167
NDEONHPJ_00331	1	351760	352185	+	426	27.141	0.161837	0.314703	0.833257	41	48	78	12	7	25	19.2813	34.957	36.9915	32.2485	17.8504	21.517	4.55379	4.90522	4.94783	4.83282	4.56847	4.61976
NDEONHPJ_02173	1	2255683	2256033	-	351	6.21433	-0.0434959	0.35911	0.833352	5	13	8	3	5	1	2.35138	9.46752	3.794	8.06213	12.7503	0.860681	2.19475	2.61011	2.29856	2.48918	2.64372	2.12394
NDEONHPJ_02117	1	2201300	2201854	-	555	84.5871	-0.207393	0.297576	0.833446	136	102	167	27	61	72	63.9575	74.2836	79.1999	72.5591	155.554	61.969	6.17184	6.27624	6.32118	6.26699	6.81862	6.15482
NDEONHPJ_00117	1	129872	132310	+	2439	548.994	-0.353346	0.242228	0.83354	875	681	996	290	255	563	411.491	495.952	472.354	779.339	650.265	484.564	8.86658	9.00792	8.97033	9.3695	9.22094	8.99016
NDEONHPJ_02958	1	3062831	3064261	+	1431	203.116	-0.161075	0.314181	0.833635	621	159	256	82	134	148	292.041	115.795	121.408	220.365	341.708	127.381	7.90817	7.20897	7.23813	7.67326	8.02747	7.27437
NDEONHPJ_01035	1	1096076	1098313	+	2238	4769.52	0.206508	0.297162	0.833729	13510	6490	10840	993	1092	8067	6353.43	4726.48	5140.88	2668.56	2784.66	6943.12	12.4244	12.18	12.2481	11.7496	11.7795	12.5001
NDEONHPJ_01053	1	1115817	1116455	+	639	128.833	0.223171	0.29082	0.833823	179	270	337	38	40	149	84.1794	196.633	159.822	102.12	102.002	128.242	6.68683	7.32197	7.15649	6.83176	6.83034	6.98629
NDEONHPJ_02311	1	2392422	2392643	+	222	1135.49	-0.0277352	0.363784	0.833916	5405	379	520	458	776	626	2541.84	276.015	246.61	1230.82	1978.85	538.786	10.6885	8.96097	8.8949	10.0352	10.4524	9.39199
NDEONHPJ_01708	1	1798153	1799409	-	1257	11.6492	0.103216	0.335479	0.83401	27	17	26	7	3	7	12.6974	12.3806	12.3305	18.8116	7.65018	6.02477	3.5553	3.5409	3.54114	3.69003	3.39667	3.28395
NDEONHPJ_00378	1	399435	400619	+	1185	214.049	0.268627	0.273574	0.834104	400	388	548	95	61	166	188.11	282.569	259.889	255.301	155.554	142.873	7.62712	7.9452	7.8783	7.85809	7.49918	7.43119
NDEONHPJ_03010	1	3123071	3123748	-	678	1037.47	0.211833	0.294776	0.834197	3156	1289	2335	216	262	1680	1484.19	938.741	1107.38	580.473	668.115	1445.94	10.2853	9.91023	10.0417	9.55997	9.65763	10.2627
NDEONHPJ_02273	1	2359439	2360344	+	906	45.9822	-0.211373	0.29483	0.834291	78	68	67	26	19	46	36.6815	49.5224	31.7748	69.8718	48.4511	39.5913	5.34849	5.54583	5.2606	5.75901	5.52371	5.39978
NDEONHPJ_00752	1	778295	778894	-	600	52.7195	-0.254769	0.278519	0.834384	107	65	79	27	21	64	50.3195	47.3376	37.4658	72.5591	53.5512	55.0836	5.67231	5.63231	5.48117	5.90676	5.71174	5.73351
NDEONHPJ_01620	1	1707420	1708049	-	630	22.7317	-0.132418	0.324065	0.834478	42	22	45	13	13	13	19.7516	16.022	21.3413	34.9359	33.1508	11.1889	4.36659	4.26162	4.41057	4.65976	4.63253	4.11238
NDEONHPJ_01703	1	1793268	1794188	-	921	17.1361	-0.13225	0.324005	0.834571	35	20	26	11	7	14	16.4597	14.5654	12.3305	29.5611	17.8504	12.0495	4.02784	3.96723	3.88445	4.29907	4.05811	3.88488
NDEONHPJ_03116	1	3242288	3242476	-	189	2.53859	0.0104556	0.36942	0.834664	3	4	6	3	0	0	1.41083	2.91308	2.8455	8.06213	0	0	1.0773	1.1926	1.19279	1.36483	1.0495	0.982375
NDEONHPJ_03183	1	3318124	3318381	+	258	427.646	0.217398	0.292148	0.834757	907	669	1152	100	93	697	426.54	487.213	546.337	268.738	237.155	599.895	8.71262	8.81863	8.91278	8.37691	8.29326	8.98994
NDEONHPJ_03670	1	3843454	3844101	+	648	708.163	-0.237727	0.284521	0.83485	1419	858	1132	382	379	496	667.322	624.856	536.852	1026.58	966.472	426.898	9.39588	9.34472	9.22904	9.74537	9.69481	9.06369
NDEONHPJ_02625	1	2695955	2696914	+	960	25.1036	-0.179789	0.306057	0.834942	37	33	49	11	13	27	17.4002	24.0329	23.2383	29.5611	33.1508	23.2384	4.42139	4.5995	4.57953	4.70107	4.76396	4.58098
NDEONHPJ_01066	1	1131942	1133663	+	1722	605.179	0.0159822	0.36705	0.835035	3356	221	392	183	438	113	1578.25	160.948	185.906	491.79	1116.93	97.257	9.87322	8.0391	8.12467	8.82958	9.5396	7.7709
NDEONHPJ_01774	1	1867114	1867845	+	732	76.0024	-0.267239	0.273323	0.835127	106	99	152	38	34	85	49.8492	72.0988	72.0861	102.12	86.702	73.1579	5.94505	6.1935	6.19309	6.43172	6.3173	6.20382
NDEONHPJ_00381	1	402988	404088	+	1101	587.217	0.416617	0.217583	0.83522	1292	944	1621	196	196	503	607.596	687.488	768.76	526.726	499.811	432.923	9.21552	9.31412	9.40481	9.10541	9.06619	8.95933
NDEONHPJ_03038	1	3162217	3163011	+	795	9.8127	0.0886806	0.339846	0.835312	16	16	28	6	1	9	7.52441	11.6523	13.279	16.1243	2.55006	7.74613	3.17304	3.35086	3.41886	3.44493	3.04931	3.19205
NDEONHPJ_03700	1	3872852	3873718	-	867	569.268	0.320747	0.253245	0.835404	1210	913	1537	223	199	402	569.034	664.911	728.923	599.285	507.462	345.994	9.13957	9.26428	9.34007	9.17978	9.0515	8.76974
NDEONHPJ_03195	1	3328452	3328880	-	429	84.1789	0.22182	0.290034	0.835497	193	146	199	23	17	126	90.7632	106.328	94.3759	61.8096	43.351	108.446	6.43886	6.55669	6.46795	6.19211	6.00293	6.57077
NDEONHPJ_00066	1	71496	72275	-	780	342.109	0.356153	0.239848	0.835589	704	590	915	95	102	398	331.074	429.68	433.939	255.301	260.106	342.551	8.3832	8.59056	8.59916	8.19467	8.20736	8.40967
NDEONHPJ_01159	1	1246476	1248017	-	1542	163.513	-0.38153	0.230384	0.835681	297	203	257	67	80	218	139.672	147.839	121.882	180.054	204.005	187.629	7.22532	7.26767	7.12749	7.4128	7.50768	7.44832
NDEONHPJ_02497	1	2581398	2581523	-	126	27.3918	0.132265	0.323202	0.835772	42	60	56	14	9	16	19.7516	43.6962	26.558	37.6233	22.9505	13.7709	4.54723	5.04073	4.71726	4.89895	4.64793	4.39117
NDEONHPJ_02106	1	2192605	2192907	-	303	564.776	-0.409168	0.220036	0.835864	1137	606	904	213	270	840	534.704	441.332	428.723	572.411	688.516	722.972	9.08802	8.94189	8.91989	9.14117	9.28811	9.33021
NDEONHPJ_01152	1	1235263	1235958	-	696	205.888	0.302507	0.259722	0.835956	563	296	494	57	53	270	264.765	215.568	234.28	153.18	135.153	232.384	7.87419	7.71063	7.77614	7.46715	7.38435	7.76894
NDEONHPJ_03237	1	3377117	3378814	+	1698	2850.46	0.308695	0.257394	0.836047	7083	4411	6928	827	673	3875	3330.96	3212.4	3285.61	2222.46	1716.19	3335.14	11.5887	11.5589	11.5774	11.269	11.0799	11.5897
NDEONHPJ_01937	1	2036784	2037803	-	1020	33.3106	-0.156105	0.314189	0.836139	100	29	40	13	16	43	47.0276	21.1199	18.97	34.9359	40.8009	37.0093	5.25963	4.7651	4.70076	5.04517	5.13327	5.09034
NDEONHPJ_02644	1	2719023	2720162	+	1140	11.5501	0.101913	0.334303	0.83623	26	20	22	4	6	7	12.2272	14.5654	10.4335	10.7495	15.3004	6.02477	3.53237	3.6133	3.45997	3.48028	3.60119	3.2791
NDEONHPJ_02688	1	2778150	2778761	-	612	17.8716	0.0813412	0.341889	0.836321	16	34	54	12	4	8	7.52441	24.7612	25.6095	32.2485	10.2002	6.88545	3.68686	4.2632	4.29335	4.35598	3.87437	3.69126
NDEONHPJ_03385	1	3535928	3536677	-	750	266.451	0.313168	0.255608	0.836412	559	462	687	75	70	341	262.884	336.461	325.81	201.553	178.504	293.492	8.03633	8.23174	8.2063	7.84538	7.76257	8.12209
NDEONHPJ_02773	1	2870337	2872796	-	2460	289.547	-0.381288	0.230201	0.836503	583	318	465	105	140	432	274.171	231.59	220.527	282.174	357.008	371.814	8.12489	7.99953	7.96361	8.14725	8.32786	8.36395
NDEONHPJ_00879	1	924592	925437	+	846	453.108	0.351168	0.241299	0.836594	1272	680	1024	142	116	537	598.191	495.224	485.633	381.607	295.807	462.186	9.03783	8.88353	8.86809	8.68353	8.50206	8.82871
NDEONHPJ_02365	1	2439274	2440239	-	966	251.277	0.0339379	0.3592	0.836685	1332	136	198	69	154	128	626.408	99.0448	93.9016	185.429	392.709	110.167	8.62796	7.15856	7.12063	7.59354	8.19061	7.22807
NDEONHPJ_00180	1	196957	198069	-	1113	121.006	0.282474	0.266709	0.836776	236	224	293	49	37	101	110.985	163.133	138.955	131.681	94.3522	86.9288	6.84405	7.13784	7.01325	6.96686	6.74109	6.67488
NDEONHPJ_01819	1	1914734	1915042	+	309	24.2516	0.159227	0.312467	0.836866	50	31	73	6	12	21	23.5138	22.5764	34.6203	16.1243	30.6007	18.0743	4.57286	4.55056	4.81605	4.42754	4.70492	4.43682
NDEONHPJ_01988	1	2084467	2086614	-	2148	194.96	-0.179743	0.304785	0.836957	560	161	268	80	123	155	263.355	117.252	127.099	214.99	313.657	133.406	7.80752	7.19967	7.25236	7.6382	7.94056	7.28886
NDEONHPJ_00821	1	864275	865126	+	852	101.508	0.33063	0.248691	0.837047	246	147	273	30	34	104	115.688	107.056	129.47	80.6213	86.702	89.5108	6.76004	6.70112	6.84694	6.51287	6.55779	6.5724
NDEONHPJ_02199	1	2280569	2281780	+	1212	21.9034	0.143974	0.317927	0.837138	69	29	39	10	7	17	32.449	21.1199	18.4958	26.8738	17.8504	14.6316	4.6818	4.41658	4.34303	4.52972	4.35001	4.2375
NDEONHPJ_02590	1	2671563	2671775	-	213	44.8015	-0.142485	0.318245	0.837228	61	63	86	20	31	24	28.6868	45.8811	40.7856	53.7475	79.0518	20.6563	5.14642	5.4439	5.36574	5.53127	5.79932	4.98865
NDEONHPJ_03628	1	3791890	3792465	-	576	224.25	0.3572	0.238466	0.837318	533	390	525	73	58	253	250.657	284.026	248.982	196.178	147.903	217.752	7.88784	7.98707	7.88253	7.70356	7.51102	7.77844
NDEONHPJ_01693	1	1782497	1783126	+	630	84.4627	-0.113995	0.328679	0.837408	258	74	96	62	34	38	121.331	53.892	45.5281	166.617	86.702	32.7059	6.59755	6.00425	5.89324	6.82402	6.325	5.71962
NDEONHPJ_01123	1	1200985	1201092	+	108	5.90288	0.049057	0.352734	0.837498	9	8	17	2	4	2	4.23248	5.82617	8.06226	5.37475	10.2002	1.72136	2.39418	2.48827	2.60908	2.46781	2.62707	2.25706
NDEONHPJ_03095	1	3218246	3218683	+	438	161.582	-0.238132	0.28257	0.837588	191	218	354	72	88	157	89.8227	158.763	167.885	193.491	224.405	135.127	6.89803	7.30005	7.34289	7.44597	7.562	7.18117
NDEONHPJ_00226	1	247529	247843	+	315	122.055	-0.18664	0.301551	0.837677	134	187	248	66	62	93	63.017	136.187	117.614	177.367	158.104	80.0434	6.43934	6.97823	6.86758	7.17173	7.08334	6.59876
NDEONHPJ_02319	1	2396577	2397815	+	1239	52.8778	-0.269937	0.270539	0.837767	100	58	96	24	25	63	47.0276	42.2397	45.5281	64.497	63.7515	54.2229	5.63219	5.56556	5.61092	5.833	5.82648	5.72793
NDEONHPJ_00467	1	478473	479066	+	594	143.808	0.342168	0.243769	0.837857	332	251	344	46	39	160	156.132	182.796	163.142	123.619	99.4523	137.709	7.22469	7.34701	7.25866	7.05708	6.91548	7.12977
NDEONHPJ_02880	1	2990906	2990998	+	93	2.41794	0.012474	0.365738	0.837946	6	5	2	2	0	2	2.82166	3.64135	0.948501	5.37475	0	1.72136	1.24305	1.29197	1.09748	1.32071	1.11016	1.16666
NDEONHPJ_01273	1	1363207	1364217	+	1011	83.7287	0.289533	0.263083	0.838035	180	150	204	24	25	97	84.6497	109.241	96.7471	64.497	63.7515	83.4861	6.39192	6.57975	6.49028	6.22294	6.21512	6.38187
NDEONHPJ_02473	1	2562501	2563967	-	1467	91.3397	0.237206	0.282397	0.838125	148	162	265	24	31	106	69.6008	117.98	125.676	64.497	79.0518	91.2322	6.31001	6.69348	6.74502	6.28477	6.40661	6.50074
NDEONHPJ_02626	1	2696977	2697810	+	834	14.3193	-0.125138	0.323809	0.838214	27	15	32	7	3	24	12.6974	10.9241	15.176	18.8116	7.65018	20.6563	3.77018	3.70855	3.85809	3.93243	3.65018	4.01636
NDEONHPJ_03583	1	3738221	3738613	-	393	179.635	0.308373	0.255962	0.838303	390	280	499	50	49	226	183.408	203.916	236.651	134.369	124.953	194.514	7.49595	7.57773	7.69724	7.27836	7.23022	7.54079
NDEONHPJ_02560	1	2647731	2648120	-	390	18.4641	-0.130308	0.321508	0.838392	25	20	44	10	9	16	11.7569	14.5654	20.867	26.8738	22.9505	13.7709	3.93698	4.0422	4.23181	4.32814	4.25192	4.01903
NDEONHPJ_01784	1	1877712	1879499	-	1788	23.5302	0.158005	0.311208	0.838481	58	46	42	5	9	28	27.276	33.5005	19.9185	13.4369	22.9505	24.0991	4.64653	4.77242	4.46371	4.35067	4.54664	4.57102
NDEONHPJ_02230	1	2316459	2316980	-	522	19.7949	-0.13542	0.319475	0.83857	42	29	24	12	5	25	19.7516	21.1199	11.382	32.2485	12.7503	21.517	4.27199	4.30804	3.99875	4.50765	4.10721	4.31722
NDEONHPJ_02383	1	2460705	2460935	-	231	4.58894	0.0261186	0.359841	0.838658	17	3	13	0	0	13	7.99469	2.18481	6.16526	0	0	11.1889	2.46097	2.14512	2.36842	2.12731	2.12225	2.57833
NDEONHPJ_00247	1	263143	263781	+	639	69.3284	0.209722	0.291949	0.838747	147	112	170	35	20	46	69.1306	81.5663	80.6226	94.0581	51.0012	39.5913	6.09413	6.21322	6.20631	6.30037	5.91083	5.73982
NDEONHPJ_01050	1	1112966	1113577	+	612	111.189	-0.232501	0.283387	0.838835	229	115	198	43	72	96	107.693	83.7511	93.9016	115.557	183.604	82.6254	6.7482	6.57003	6.64843	6.79675	7.14748	6.56193
NDEONHPJ_02868	1	2979463	2980581	+	1119	57.5637	-0.235612	0.282221	0.838924	113	64	105	15	35	77	53.1412	46.6093	49.7963	40.3106	89.2521	66.2725	5.77319	5.68802	5.7293	5.62738	6.12183	5.92618
NDEONHPJ_00399	1	422760	423341	+	582	287.494	-0.407879	0.218536	0.839012	572	293	489	131	128	386	268.998	213.383	231.909	352.046	326.407	332.223	8.10594	7.93428	7.99421	8.31347	8.25429	8.27087
NDEONHPJ_03588	1	3740213	3742078	-	1866	207.038	0.302632	0.257371	0.8391	469	347	516	46	68	264	220.559	252.71	244.713	123.619	173.404	227.22	7.73256	7.83952	7.81454	7.33402	7.55572	7.75521
NDEONHPJ_03070	1	3191402	3193333	-	1932	573.029	-0.416345	0.215358	0.839188	881	665	1098	262	281	695	414.313	484.3	520.727	704.092	716.566	598.173	8.90482	9.02169	9.07706	9.31531	9.32977	9.18576
NDEONHPJ_03113	1	3240353	3241354	+	1002	468.144	-0.417792	0.214801	0.839276	841	529	796	204	247	549	395.502	385.255	377.503	548.225	629.864	472.514	8.72971	8.71026	8.6946	8.98375	9.09669	8.86723
NDEONHPJ_02478	1	2566650	2567627	-	978	217.447	0.275589	0.267265	0.839364	466	352	580	63	51	296	219.149	256.351	275.065	169.305	130.053	254.762	7.75791	7.88052	7.93787	7.57319	7.39997	7.87525
NDEONHPJ_00933	1	986192	986983	+	792	20.0461	0.124746	0.322746	0.839452	43	33	55	2	6	34	20.2219	24.0329	26.0838	5.37475	15.3004	29.2632	4.33941	4.43594	4.48919	3.99357	4.23254	4.55173
NDEONHPJ_00742	1	767689	768057	+	369	83.2266	-0.229534	0.2841	0.83954	178	96	125	44	42	71	83.7091	69.914	59.2813	118.245	107.102	61.1084	6.35896	6.23198	6.11885	6.59985	6.52799	6.14337
NDEONHPJ_02875	1	2984861	2985643	-	783	26.2775	-0.15465	0.311292	0.839627	33	34	58	15	11	25	15.5191	24.7612	27.5065	40.3106	28.0506	21.517	4.39203	4.64441	4.70799	4.90555	4.70652	4.56768
NDEONHPJ_01464	1	1563761	1564195	+	435	41.7348	0.169545	0.305646	0.839715	106	57	96	14	22	23	49.8492	41.5114	45.5281	37.6233	56.1013	19.7957	5.48192	5.35597	5.41878	5.30028	5.53655	4.94687
NDEONHPJ_02194	1	2275631	2276374	-	744	96.2581	-0.25026	0.27588	0.839802	238	106	128	36	44	138	111.926	77.1967	60.7041	96.7455	112.203	118.774	6.6865	6.41723	6.25494	6.57525	6.6787	6.72979
NDEONHPJ_01342	1	1429679	1430275	+	597	61.202	-0.205647	0.292209	0.83989	145	75	75	24	35	64	68.19	54.6203	35.5688	64.497	89.2521	55.0836	5.98813	5.83258	5.55918	5.94051	6.16266	5.83868
NDEONHPJ_01111	1	1185044	1186084	-	1041	14.8879	0.121892	0.322729	0.839977	31	25	33	6	6	11	14.5786	18.2068	15.6503	16.1243	15.3004	9.46749	3.87475	3.98777	3.91101	3.91301	3.89377	3.69712
NDEONHPJ_03359	1	3509127	3509795	+	669	514.637	0.440761	0.205468	0.840064	1334	792	1302	142	167	533	627.348	576.79	617.474	381.607	425.86	458.743	9.1583	9.08981	9.14532	8.77638	8.85583	8.91002
NDEONHPJ_02921	1	3031571	3032308	-	738	147.382	0.283155	0.263283	0.840151	332	228	393	30	57	174	156.132	166.046	186.38	80.6213	145.353	149.759	7.23726	7.28414	7.37587	6.80785	7.18279	7.20518
NDEONHPJ_02283	1	2367326	2367856	+	531	7.4633	0.0579867	0.34592	0.840238	20	15	13	2	0	15	9.40552	10.9241	6.16526	5.37475	0	12.9102	3.0316	3.08874	2.87608	2.88218	2.69614	3.15872
NDEONHPJ_00886	1	934120	934500	-	381	7.03632	0.0703413	0.341183	0.840325	14	12	18	3	1	9	6.58386	8.73925	8.53651	8.06213	2.55006	7.74613	2.81611	2.91684	2.912	2.87374	2.69295	2.87175
NDEONHPJ_02647	1	2722128	2722517	+	390	5.22656	0.0454451	0.350122	0.840412	8	10	14	0	3	7	3.76221	7.28271	6.63951	0	7.65018	6.02477	2.32102	2.51192	2.48573	2.22678	2.49166	2.44878
NDEONHPJ_01782	1	1875419	1876039	+	621	104.528	-0.307462	0.253991	0.840499	228	117	157	44	48	139	107.223	85.2077	74.4573	118.245	122.403	119.635	6.71533	6.5507	6.45653	6.78137	6.80667	6.79652
NDEONHPJ_01630	1	1721449	1721913	+	465	72.4533	-0.15066	0.311463	0.840586	69	92	189	39	37	54	32.449	67.0009	89.6334	104.808	94.3522	46.4768	5.6186	6.0766	6.29125	6.38491	6.30931	5.83828
NDEONHPJ_03559	1	3716186	3717061	-	876	4892.97	0.365374	0.232414	0.840672	10067	8692	12595	1285	1526	5781	4734.27	6330.13	5973.19	3453.28	3891.39	4975.6	12.2187	12.4561	12.4077	11.9769	12.0664	12.2584
NDEONHPJ_01067	1	1133804	1135183	+	1380	385.597	0.00725404	0.363453	0.840759	1951	176	284	149	258	87	917.508	128.176	134.687	400.419	657.915	74.8793	9.17242	7.59972	7.62708	8.42642	8.854	7.30313
NDEONHPJ_02329	1	2405505	2406308	+	804	274.617	0.240703	0.277982	0.840845	951	369	466	74	88	334	447.232	268.732	221.001	198.866	224.405	287.468	8.48176	8.06598	7.9178	7.85013	7.93402	8.11828
NDEONHPJ_02487	1	2574293	2575399	-	1107	40.7573	-0.190502	0.296277	0.840931	96	35	72	18	22	41	45.1465	25.4895	34.146	48.3728	56.1013	35.2879	5.39289	5.04451	5.20947	5.41953	5.51444	5.23285
NDEONHPJ_02183	1	2266405	2266842	-	438	33.3805	-0.172717	0.302785	0.841017	39	52	67	16	13	42	18.3408	37.8701	31.7748	42.998	33.1508	36.1486	4.6956	5.11712	5.00576	5.17444	5.02998	5.08608
NDEONHPJ_02682	1	2763260	2763619	+	360	54.6332	0.209291	0.289319	0.841104	157	74	127	10	20	72	73.8333	53.892	60.2298	26.8738	51.0012	61.969	5.98332	5.7566	5.83431	5.4129	5.72446	5.85235
NDEONHPJ_03845	2	112088	112846	+	759	213.753	0.22666	0.282947	0.84119	423	363	565	59	46	320	198.927	264.362	267.952	158.555	117.303	275.418	7.66633	7.88849	7.90021	7.50942	7.31628	7.92113
NDEONHPJ_03461	1	3615104	3616300	-	1197	1147.14	0.259668	0.270865	0.841275	3354	1568	2536	270	319	1652	1577.31	1141.93	1202.7	725.591	813.469	1421.85	10.4073	10.1419	10.1834	9.80215	9.88397	10.3201
NDEONHPJ_01382	1	1471576	1472181	+	606	14.6392	0.12723	0.319293	0.841361	32	22	39	5	4	17	15.0488	16.022	18.4958	13.4369	10.2002	14.6316	3.89954	3.93002	4.00913	3.85877	3.77499	3.88593
NDEONHPJ_03136	1	3260462	3261853	-	1392	739.484	0.321048	0.248293	0.841447	1301	1321	2073	212	235	826	611.829	962.046	983.122	569.724	599.264	710.923	9.37066	9.73156	9.74994	9.31985	9.35706	9.4868
NDEONHPJ_02694	1	2784677	2785711	+	1035	402.282	0.313735	0.250955	0.841533	1264	551	828	134	111	444	594.429	401.277	392.68	360.108	283.057	382.142	8.95885	8.63825	8.62134	8.55622	8.38236	8.60028
NDEONHPJ_00373	1	393383	394498	-	1116	73.169	-0.230226	0.281301	0.841618	109	101	134	43	28	74	51.2601	73.5553	63.5496	115.557	71.4016	63.6904	5.92726	6.17388	6.07099	6.48938	6.1524	6.07425
NDEONHPJ_01771	1	1863543	1864883	-	1341	68.5431	-0.258644	0.270793	0.841704	119	84	121	35	33	68	55.9628	61.1747	57.3843	94.0581	84.1519	58.5263	5.94055	6.00221	5.95749	6.29303	6.2157	5.97315
NDEONHPJ_03690	1	3862960	3863502	+	543	637.115	-0.291709	0.258714	0.841789	1271	750	1026	303	351	561	597.721	546.203	486.581	814.275	895.071	482.842	9.24891	9.17937	9.09179	9.49549	9.57421	9.08668
NDEONHPJ_02902	1	3013506	3013958	+	453	2193.24	0.319449	0.248302	0.841874	4911	4061	4887	580	615	2844	2309.52	2957.51	2317.66	1558.68	1568.29	2447.78	11.127	11.3311	11.1298	10.8238	10.8282	11.1741
NDEONHPJ_02424	1	2505960	2506841	+	882	9.03787	-0.0694027	0.339187	0.84196	19	16	10	5	1	15	8.93524	11.6523	4.74251	13.4369	2.55006	12.9102	3.14629	3.25694	2.93203	3.27089	2.94003	3.3002
NDEONHPJ_01724	1	1816239	1818701	-	2463	29.0187	0.176013	0.300255	0.842045	57	43	81	12	9	26	26.8057	31.3156	38.4143	32.2485	22.9505	22.3777	4.80603	4.90043	5.03621	4.90671	4.74549	4.70953
NDEONHPJ_00084	1	92738	93361	-	624	251.904	-0.26242	0.268757	0.84213	466	280	472	114	148	210	219.149	203.916	223.846	306.361	377.409	180.743	7.85085	7.79783	7.86686	8.10702	8.27601	7.71122
NDEONHPJ_00322	1	342335	342613	-	279	971.646	0.408733	0.215391	0.842215	2719	1543	2128	326	274	980	1278.68	1123.72	1009.21	876.084	698.716	843.468	10.1387	10.0318	9.945	9.83422	9.66505	9.80431
NDEONHPJ_00887	1	934500	935480	-	981	21.6246	0.137861	0.314021	0.842299	34	42	54	9	6	21	15.9894	30.5874	25.6095	24.1864	15.3004	18.0743	4.26335	4.63163	4.5256	4.47401	4.28887	4.33201
NDEONHPJ_02176	1	2257878	2260415	+	2538	82.5644	-0.248208	0.273724	0.842384	122	108	160	46	34	85	57.3737	78.6532	75.8801	123.619	86.702	73.1579	6.0966	6.31323	6.28738	6.63243	6.37895	6.2629
NDEONHPJ_02435	1	2518601	2519341	-	741	4.02823	-0.0296994	0.35326	0.842469	7	7	8	0	2	8	3.29193	5.0979	3.794	0	5.10012	6.88545	1.99626	2.10294	2.02849	1.89898	2.08421	2.1899
NDEONHPJ_02154	1	2238930	2240015	+	1086	123.177	-0.330463	0.243553	0.842553	234	127	228	57	60	142	110.045	92.4904	108.129	153.18	153.004	122.217	6.84942	6.72793	6.83668	7.08948	7.08925	6.92676
NDEONHPJ_01298	1	1383975	1385210	+	1236	859.524	-0.364665	0.231086	0.842638	1491	1028	1519	319	340	1467	701.181	748.662	720.387	857.273	867.02	1262.62	9.57794	9.62819	9.59852	9.73383	9.74272	10.0522
NDEONHPJ_01760	1	1856575	1857153	+	579	9.95347	-0.0606093	0.341657	0.842722	10	17	19	3	8	6	4.70276	12.3806	9.01076	8.06213	20.4005	5.16409	2.95473	3.31825	3.17996	3.15291	3.4909	3.00363
NDEONHPJ_03080	1	3203797	3204480	-	684	409.855	0.403795	0.216768	0.842807	931	671	1069	138	140	346	437.827	488.67	506.974	370.858	357.008	297.796	8.72298	8.81096	8.8413	8.59499	8.56657	8.43047
NDEONHPJ_00236	1	254024	254365	+	342	83.4727	-0.179835	0.298	0.842891	98	125	169	42	45	65	46.087	91.0338	80.1484	112.87	114.753	55.9443	5.95106	6.41258	6.31993	6.55779	6.57133	6.07873
NDEONHPJ_00974	1	1033096	1033824	+	729	3126.27	-0.291372	0.257371	0.842975	6471	3692	4842	947	1877	3948	3043.16	2688.78	2296.32	2544.94	4786.46	3397.97	11.5727	11.4754	11.3551	11.4335	11.948	11.6614
NDEONHPJ_02356	1	2432689	2432841	-	153	6.79388	-0.0442547	0.346949	0.843059	15	7	11	3	5	3	7.05414	5.0979	5.21676	8.06213	12.7503	2.58204	2.68073	2.57542	2.57748	2.69468	2.84209	2.43721
NDEONHPJ_03024	1	3145962	3146240	+	279	7.52613	0.0501813	0.344375	0.843143	11	13	18	5	2	4	5.17303	9.46752	8.53651	13.4369	5.10012	3.44272	2.72926	2.9432	2.90635	3.02373	2.76951	2.6498
NDEONHPJ_01903	1	1999624	2000328	+	705	229.717	-0.12789	0.316092	0.843227	640	228	299	136	124	102	300.977	166.046	141.801	365.483	316.207	87.7895	8.00111	7.53866	7.42529	8.15208	8.03233	7.12354
NDEONHPJ_01164	1	1253357	1253557	+	201	9.74445	-0.0632524	0.339444	0.843311	7	18	21	4	5	10	3.29193	13.1089	9.95926	10.7495	12.7503	8.60681	2.88292	3.35513	3.2336	3.24376	3.30165	3.17441
NDEONHPJ_00723	1	747543	748103	+	561	220.955	0.333438	0.241523	0.843395	550	326	575	61	63	270	258.652	237.416	272.694	163.93	160.654	232.384	7.90342	7.83542	7.94579	7.56883	7.55462	7.81865
NDEONHPJ_00482	1	492401	493234	+	834	744.662	0.380838	0.2241	0.843478	1809	1165	1908	215	206	884	850.729	848.435	904.87	577.786	525.312	760.842	9.63785	9.6355	9.68831	9.3384	9.26908	9.54798
NDEONHPJ_02030	1	2131386	2131754	+	369	149.187	-0.189789	0.293247	0.843562	253	193	272	73	90	94	118.98	140.556	128.996	196.178	229.505	80.904	7.02094	7.14375	7.07983	7.39197	7.51774	6.76472
NDEONHPJ_00997	1	1053862	1054506	+	645	164.967	0.354003	0.233796	0.843645	401	287	370	57	48	164	188.581	209.014	175.473	153.18	122.403	141.152	7.46352	7.54408	7.40747	7.30713	7.15485	7.24511
NDEONHPJ_01100	1	1173594	1174460	+	867	48.1362	-0.243611	0.273617	0.843729	82	54	98	23	20	60	38.5626	39.3266	46.4766	61.8096	51.0012	51.6409	5.43083	5.44603	5.55259	5.7287	5.60904	5.62297
NDEONHPJ_02312	1	2392749	2393066	+	318	55.0168	0.0902092	0.328906	0.843812	238	58	53	19	30	27	111.926	42.2397	25.1353	51.0601	76.5018	23.2384	6.25162	5.52012	5.2089	5.6422	5.90905	5.18817
NDEONHPJ_03587	1	3739456	3740220	-	765	136.742	0.323695	0.24449	0.843895	321	218	338	54	39	123	150.959	158.763	160.297	145.118	99.4523	105.864	7.16381	7.20203	7.21037	7.13031	6.87484	6.90447
NDEONHPJ_01886	1	1983320	1984378	+	1059	92.1171	0.151615	0.306643	0.843978	153	166	234	45	36	42	71.9522	120.893	110.975	120.932	91.8021	36.1486	6.31186	6.69415	6.6295	6.6781	6.48297	5.90553
NDEONHPJ_02364	1	2438682	2439287	-	606	136.635	0.0937616	0.327474	0.844061	648	108	141	27	79	111	304.739	78.6532	66.8693	72.5591	201.455	95.5356	7.6765	6.60797	6.49897	6.58568	7.29712	6.74057
NDEONHPJ_00283	1	299344	300291	+	948	376.166	0.433726	0.204549	0.844144	931	586	977	113	118	377	437.827	426.767	463.343	303.673	300.907	324.477	8.66878	8.64787	8.7148	8.38912	8.38226	8.43483
NDEONHPJ_02020	1	2121155	2121589	-	435	140.897	-0.278512	0.260572	0.844227	237	177	267	42	62	241	111.455	128.904	126.625	112.87	158.104	207.424	6.95359	7.05953	7.04595	6.97335	7.20833	7.42817
NDEONHPJ_00153	1	166926	168101	+	1176	4196.6	0.266237	0.264991	0.84431	11693	5838	9649	943	1255	5947	5498.94	4251.64	4576.04	2534.2	3200.32	5118.47	12.2401	12.0283	12.0878	11.6364	11.8073	12.18
NDEONHPJ_00592	1	605445	606335	+	891	204.738	-0.209876	0.285313	0.844393	247	299	421	113	94	176	116.158	217.753	199.66	303.673	239.706	151.48	7.24356	7.69919	7.63228	7.95769	7.76986	7.42902
NDEONHPJ_01405	1	1500434	1500889	+	456	38.7618	-0.196603	0.290047	0.844475	53	57	74	16	19	46	24.9246	41.5114	35.0945	42.998	48.4511	39.5913	4.98987	5.30228	5.19383	5.3135	5.38573	5.27102
NDEONHPJ_03810	2	80384	80743	-	360	614.083	-0.224016	0.280139	0.844558	1179	823	940	279	371	452	554.455	599.367	445.796	749.778	946.072	389.028	9.15889	9.21934	8.99707	9.39579	9.58329	8.90397
NDEONHPJ_00545	1	552354	552650	+	297	3.97151	-0.0166931	0.35493	0.84464	5	6	10	3	0	5	2.35138	4.36962	4.74251	8.06213	0	4.30341	1.84842	1.98135	2.00703	2.09652	1.80292	1.97649
NDEONHPJ_03347	1	3489074	3489403	+	330	185.001	0.318047	0.246149	0.844722	540	268	404	52	57	214	253.949	195.177	191.597	139.744	145.353	184.186	7.77484	7.56487	7.55085	7.32833	7.35403	7.52053
NDEONHPJ_00644	1	662917	663777	-	861	253.351	0.313802	0.247675	0.844805	539	402	698	70	72	315	253.479	292.765	331.027	188.116	183.604	271.115	7.97614	8.08904	8.18888	7.76261	7.74551	8.02824
NDEONHPJ_01530	1	1619277	1619675	+	399	36.5272	0.118569	0.318136	0.844887	101	25	120	6	15	49	47.4979	18.2068	56.9101	16.1243	38.2509	42.1734	5.34365	4.78111	5.47499	4.81807	5.18644	5.25683
NDEONHPJ_03220	1	3352762	3354075	-	1314	490.672	-0.211036	0.28473	0.844969	1282	451	739	199	298	427	602.894	328.45	350.471	534.788	759.917	367.511	9.07689	8.61622	8.66053	8.97876	9.25956	8.6951
NDEONHPJ_00834	1	875712	877544	-	1833	2614.03	0.328092	0.242428	0.845051	6446	3755	6885	713	711	3397	3031.4	2734.66	3265.22	1916.1	1813.09	2923.73	11.4599	11.376	11.5214	11.1007	11.0599	11.4302
NDEONHPJ_00647	1	666368	667573	-	1206	134.71	-0.23686	0.275286	0.845133	345	142	183	47	58	211	162.245	103.414	86.7879	126.307	147.903	181.604	7.20035	6.86562	6.74365	7.01068	7.12305	7.2878
NDEONHPJ_01617	1	1702517	1703263	+	747	34.6439	-0.194762	0.290392	0.845215	56	45	67	19	11	44	26.3355	32.7722	31.7748	51.0601	28.0506	37.87	4.92855	5.06162	5.04167	5.31975	4.98846	5.15199
NDEONHPJ_00022	1	25667	27145	+	1479	1882.6	-0.324352	0.243645	0.845296	4477	1802	2909	755	949	2381	2105.43	1312.34	1379.6	2028.97	2420.01	2049.28	10.956	10.5888	10.6257	10.9256	11.0702	10.934
NDEONHPJ_02490	1	2577080	2577199	+	120	8.03313	-0.0170963	0.354401	0.845378	4	21	11	2	7	3	1.8811	15.2937	5.21676	5.37475	17.8504	2.58204	2.45526	3.13701	2.68106	2.72605	3.10667	2.54296
NDEONHPJ_02730	1	2827640	2828119	+	480	39.1026	0.184325	0.293998	0.845459	88	46	120	15	10	43	41.3843	33.5005	56.9101	40.3106	25.5006	37.0093	5.32168	5.18793	5.54515	5.30009	5.07537	5.24958
NDEONHPJ_03861	2	126682	127107	-	426	106.701	-0.220036	0.281119	0.845541	128	173	194	52	47	119	60.1953	125.991	92.0046	139.744	119.853	102.421	6.32304	6.84116	6.60809	6.90845	6.79635	6.68606
NDEONHPJ_00920	1	969319	970017	-	699	309.16	-0.292724	0.254811	0.845622	636	329	530	162	149	290	299.095	239.601	251.353	435.355	379.959	249.598	8.23107	8.06426	8.09893	8.52676	8.41689	8.09465
NDEONHPJ_02800	1	2905340	2906662	-	1323	668.318	0.248867	0.270575	0.845704	1266	1179	1740	180	166	957	595.369	858.631	825.196	483.728	423.31	823.672	9.27615	9.57001	9.53739	9.12344	9.02875	9.53545
NDEONHPJ_02378	1	2453830	2455401	+	1572	113.167	0.26579	0.264447	0.845785	210	220	269	41	33	114	98.7579	160.22	127.573	110.182	84.1519	98.1177	6.71362	7.0809	6.90373	6.79418	6.6186	6.71044
NDEONHPJ_03848	2	117218	117628	+	411	118.089	-0.264142	0.265011	0.845866	262	106	217	62	48	135	123.212	77.1967	102.912	166.617	122.403	116.192	6.89973	6.57078	6.76666	7.11968	6.8918	6.85563
NDEONHPJ_03795	2	63862	64512	+	651	443.938	-0.233501	0.275968	0.845947	658	571	902	240	223	345	309.442	415.843	427.774	644.97	568.663	296.935	8.49867	8.72098	8.74298	9.07251	8.9686	8.47036
NDEONHPJ_03213	1	3345287	3345718	-	432	3482.29	0.330758	0.240896	0.846028	10117	5545	6822	965	1028	4238	4757.78	4038.26	3235.34	2593.32	2621.46	3647.57	12.0072	11.873	11.6955	11.5285	11.5363	11.7907
NDEONHPJ_00730	1	755284	755982	-	699	65.8248	-0.228295	0.277594	0.846109	110	66	147	27	37	68	51.7303	48.0659	69.7148	72.5591	94.3522	58.5263	5.85615	5.81191	6.06255	6.08173	6.26455	5.94088
NDEONHPJ_02757	1	2853983	2854531	+	549	133.623	-0.2205	0.280355	0.84619	228	175	234	76	64	103	107.223	127.447	110.975	204.241	163.204	88.6502	6.8756	7.00202	6.90031	7.35651	7.1826	6.74766
NDEONHPJ_03702	1	3874883	3875437	+	555	1685.06	0.257028	0.267179	0.84627	3760	2720	4208	406	442	2495	1768.24	1980.9	1995.65	1091.07	1127.13	2147.4	10.7398	10.8323	10.8385	10.3723	10.3956	10.8992
NDEONHPJ_01821	1	1916535	1917155	+	621	472.187	-0.23598	0.274615	0.846351	892	619	751	201	292	374	419.486	450.8	356.162	540.163	744.617	321.895	8.76908	8.82496	8.64548	8.96658	9.23192	8.57275
NDEONHPJ_01789	1	1884402	1885274	+	873	20.054	-0.117792	0.31693	0.846432	50	13	41	10	9	21	23.5138	9.46752	19.4443	26.8738	22.9505	18.0743	4.38436	3.95312	4.27382	4.42148	4.34614	4.23581
NDEONHPJ_01536	1	1623193	1623708	+	516	64.5965	0.141632	0.308185	0.846512	105	95	213	14	14	110	49.379	69.1857	101.015	37.6233	35.7008	94.6749	5.80819	6.03585	6.31569	5.69479	5.66867	6.26229
NDEONHPJ_00851	1	894999	895427	-	429	60.2919	-0.164607	0.299934	0.846592	81	91	111	33	31	43	38.0923	66.2726	52.6418	88.6834	79.0518	37.0093	5.57459	5.94331	5.78295	6.13256	6.0523	5.56686
NDEONHPJ_01318	1	1403250	1404950	+	1701	200.727	-0.240799	0.272492	0.846673	515	182	316	78	74	327	242.192	132.545	149.863	209.615	188.704	281.443	7.77942	7.33018	7.41455	7.66298	7.58581	7.89984
NDEONHPJ_01768	1	1861876	1862016	+	141	6.41166	-0.0430878	0.343309	0.846753	10	11	10	4	2	6	4.70276	8.01098	4.74251	10.7495	5.10012	5.16409	2.52792	2.70239	2.53041	2.75457	2.5745	2.5613
NDEONHPJ_00818	1	860940	861263	-	324	90.231	0.208067	0.284101	0.846833	139	187	215	30	35	79	65.3684	136.187	101.964	80.6213	89.2521	67.9938	6.25348	6.79386	6.57038	6.40443	6.47064	6.28381
NDEONHPJ_03597	1	3757594	3758145	+	552	47.1695	0.207565	0.284192	0.846913	118	77	95	20	16	37	55.4926	56.0768	45.0538	53.7475	40.8009	31.8452	5.66404	5.66919	5.52034	5.62765	5.46889	5.31151
NDEONHPJ_01427	1	1524561	1524818	-	258	51.978	-0.158854	0.301624	0.846993	141	48	72	25	28	44	66.3089	34.957	34.146	67.1844	71.4016	37.87	5.83962	5.41207	5.39251	5.82285	5.86592	5.46193
NDEONHPJ_03204	1	3335628	3336242	-	615	110.848	-0.297712	0.251775	0.847073	178	160	181	43	51	155	83.7091	116.523	85.8394	115.557	130.053	133.406	6.58045	6.81856	6.59785	6.80957	6.89423	6.92065
NDEONHPJ_03881	2	143920	144822	+	903	119.787	0.27453	0.259899	0.847153	292	176	300	52	29	113	137.321	128.176	142.275	139.744	73.9517	97.257	6.99841	6.9451	7.02588	7.00369	6.58685	6.74522
NDEONHPJ_03244	1	3383577	3384014	+	438	43.1063	0.150154	0.304427	0.847233	85	71	102	20	18	22	39.9735	51.7072	48.3736	53.7475	45.9011	18.935	5.35282	5.52582	5.48178	5.53098	5.43576	4.95089
NDEONHPJ_02792	1	2896618	2897946	-	1329	26.9265	0.159763	0.300946	0.847312	48	44	75	10	8	28	22.5732	32.0439	35.5688	26.8738	20.4005	24.0991	4.64658	4.85536	4.92704	4.74849	4.62737	4.68716
NDEONHPJ_00304	1	319814	320554	+	741	73.05	0.278154	0.258517	0.847392	176	123	161	26	24	68	82.7686	89.5773	76.3543	69.8718	61.2014	58.5263	6.27848	6.33521	6.21968	6.15957	6.07864	6.03894
NDEONHPJ_00594	1	606841	608109	+	1269	784.516	-0.341594	0.235761	0.847471	1605	887	1244	273	440	1000	754.793	645.976	589.968	733.654	1122.03	860.681	9.57314	9.45296	9.38451	9.55137	9.89469	9.67762
NDEONHPJ_01875	1	1972439	1974220	+	1782	43.1791	0.216878	0.280366	0.847551	88	69	113	15	15	41	41.3843	50.2507	53.5903	40.3106	38.2509	35.2879	5.40275	5.53228	5.5797	5.39289	5.36434	5.3057
NDEONHPJ_03522	1	3680615	3681115	-	501	270.409	-0.25094	0.268123	0.84763	548	304	463	117	162	228	257.711	221.394	219.578	314.423	413.109	196.235	8.02242	7.90807	7.90134	8.17465	8.3957	7.82085
NDEONHPJ_02747	1	2843803	2844123	-	321	13.7568	0.0982903	0.322731	0.847709	27	19	43	4	3	20	12.6974	13.8371	20.3928	10.7495	7.65018	17.2136	3.76042	3.80181	4.00932	3.72539	3.63919	3.90719
NDEONHPJ_01441	1	1541831	1543066	+	1236	332.98	-0.317958	0.243867	0.847788	693	369	533	143	183	348	325.901	268.732	252.776	384.295	466.661	299.517	8.34946	8.20322	8.15743	8.47669	8.63343	8.28476
NDEONHPJ_03274	1	3411782	3412159	-	378	39.5366	0.130995	0.310676	0.847868	61	81	87	13	21	23	28.6868	58.9899	41.2598	34.9359	53.5512	19.7957	5.06939	5.54778	5.29926	5.19978	5.44881	4.88617
NDEONHPJ_03245	1	3384011	3384781	+	771	51.6143	-0.123888	0.313091	0.847947	85	61	107	25	34	24	39.9735	44.4245	50.7448	67.1844	86.702	20.6563	5.46413	5.53429	5.62362	5.79683	5.98096	5.11444
NDEONHPJ_02822	1	2926042	2927301	-	1260	363.566	0.284645	0.255599	0.848026	876	579	878	102	90	497	411.962	421.669	416.392	274.112	229.505	427.759	8.59327	8.61167	8.60187	8.2863	8.16378	8.62304
NDEONHPJ_03812	2	82866	83207	+	342	167.211	-0.372316	0.224274	0.848104	294	187	308	67	84	219	138.261	136.187	146.069	180.054	214.205	188.489	7.23528	7.22551	7.27511	7.4293	7.56011	7.46727
NDEONHPJ_02542	1	2628673	2629098	-	426	78.9832	-0.226146	0.2765	0.848183	147	95	137	34	47	69	69.1306	69.1857	64.9723	91.3708	119.853	59.387	6.18687	6.18847	6.14395	6.37741	6.57573	6.08734
NDEONHPJ_00831	1	870784	872103	-	1320	798.927	-0.349886	0.232175	0.848262	1710	812	1331	287	362	1246	804.172	591.356	631.228	771.277	923.121	1072.41	9.63615	9.40316	9.45041	9.60344	9.74529	9.86796
NDEONHPJ_02954	1	3058371	3059528	-	1158	240.04	0.275922	0.258481	0.84834	597	359	598	60	66	331	280.755	261.449	283.602	161.243	168.304	284.885	8.01946	7.96254	8.02754	7.61691	7.64448	8.03026
NDEONHPJ_00753	1	779146	780333	-	1188	51.9795	0.203362	0.284255	0.848419	96	87	139	13	24	48	45.1465	63.3596	65.9208	34.9359	61.2014	41.3127	5.59622	5.82863	5.86	5.47778	5.79102	5.54348
NDEONHPJ_02744	1	2841090	2841572	-	483	45.5758	-0.130539	0.310161	0.848497	135	38	70	14	13	91	63.4872	27.6743	33.1975	37.6233	33.1508	78.322	5.71548	5.17583	5.27472	5.3696	5.3046	5.86751
NDEONHPJ_02036	1	2138453	2140273	-	1821	93.8354	-0.25011	0.267455	0.848576	215	85	174	35	38	147	101.109	61.903	82.5196	94.0581	96.9022	126.52	6.59521	6.25578	6.44709	6.54032	6.56059	6.76441
NDEONHPJ_03459	1	3613532	3614068	+	537	918.955	0.429142	0.203459	0.848654	2566	1315	2258	275	306	882	1206.73	957.676	1070.86	739.028	780.318	759.121	10.0572	9.86801	9.95841	9.66825	9.70898	9.68693
NDEONHPJ_03862	2	127187	127681	-	495	48.7671	-0.194777	0.286944	0.848732	66	64	104	20	27	50	31.0382	46.6093	49.3221	53.7475	68.8516	43.0341	5.29924	5.55526	5.59352	5.64103	5.80329	5.50398
NDEONHPJ_02925	1	3036621	3037904	-	1284	510.083	0.301692	0.248768	0.84881	878	912	1420	178	155	507	412.902	664.183	673.436	478.353	395.259	436.365	8.81979	9.19591	9.20781	8.93304	8.79099	8.86203
NDEONHPJ_03601	1	3761543	3762670	-	1128	217.281	0.239198	0.271027	0.848888	735	283	394	72	61	251	345.653	206.101	186.855	193.491	155.554	216.031	8.12424	7.70776	7.63375	7.6631	7.51186	7.74362
NDEONHPJ_01357	1	1444431	1445267	+	837	264.064	-0.310981	0.245222	0.848966	541	285	459	86	117	436	254.419	207.557	217.681	231.114	298.357	375.257	8.00441	7.85224	7.88652	7.9347	8.12591	8.31472
NDEONHPJ_02816	1	2922069	2922374	-	306	19.728	-0.0339969	0.343639	0.849044	20	31	46	12	12	2	9.40552	22.5764	21.8155	32.2485	30.6007	1.72136	3.81198	4.25226	4.23732	4.40633	4.37996	3.49207
NDEONHPJ_02453	1	2539449	2540147	+	699	14.7626	-0.0896827	0.323822	0.849122	27	14	32	8	8	10	12.6974	10.1958	15.176	21.499	20.4005	8.60681	3.75461	3.66364	3.84383	3.97677	3.95513	3.60566
NDEONHPJ_00689	1	715719	716183	+	465	96.9625	-0.309453	0.245589	0.8492	191	104	174	37	49	127	89.8227	75.7402	82.5196	99.4329	124.953	109.307	6.53377	6.41691	6.47372	6.60542	6.76691	6.67708
NDEONHPJ_02426	1	2507912	2509723	-	1812	29.2357	-0.159335	0.298927	0.849278	38	44	59	14	11	37	17.8705	32.0439	27.9808	37.6233	28.0506	31.8452	4.57252	4.90563	4.82269	4.98057	4.82634	4.90079
NDEONHPJ_02418	1	2496115	2496798	-	684	16.8657	-0.124054	0.311457	0.849355	29	18	38	7	8	20	13.638	13.1089	18.0215	18.8116	20.4005	17.2136	3.94947	3.93632	4.09286	4.09751	4.13352	4.06658
NDEONHPJ_02279	1	2364044	2364553	+	510	7.19997	0.0376084	0.342166	0.849433	8	12	21	2	4	6	3.76221	8.73925	9.95926	5.37475	10.2002	5.16409	2.6224	2.88672	2.94829	2.75397	2.90612	2.71727
NDEONHPJ_01700	1	1791036	1791449	+	414	5.78557	-0.0283811	0.345392	0.84951	11	10	8	4	1	6	5.17303	7.28271	3.794	10.7495	2.55006	5.16409	2.44998	2.55999	2.36557	2.63756	2.36512	2.45198
NDEONHPJ_01927	1	2024999	2026003	-	1005	32.9387	-0.159419	0.298757	0.849587	47	39	74	15	18	30	22.103	28.4026	35.0945	40.3106	45.9011	25.8204	4.77602	4.92257	5.05379	5.11905	5.19889	4.86974
NDEONHPJ_03092	1	3216283	3216843	+	561	720.119	0.288306	0.252905	0.849665	1251	1249	2044	228	201	846	588.315	909.61	969.368	612.722	512.562	728.136	9.32345	9.66634	9.71834	9.35564	9.22693	9.48763
NDEONHPJ_01959	1	2057679	2058446	-	768	18.0705	-0.104256	0.31828	0.849742	36	15	40	8	11	14	16.9299	10.9241	18.97	21.499	28.0506	12.0495	4.09485	3.8957	4.15724	4.19687	4.33147	3.94037
NDEONHPJ_00775	1	804561	805934	+	1374	891.008	0.367192	0.22477	0.849819	2226	1386	2209	237	265	1080	1046.83	1009.38	1047.62	636.908	675.766	929.536	9.91971	9.88985	9.92032	9.5364	9.57938	9.82341
NDEONHPJ_01286	1	1373594	1374991	+	1398	35.2477	0.156658	0.299479	0.849896	84	63	70	5	18	39	39.5032	45.8811	33.1975	13.4369	45.9011	33.5666	5.20394	5.30254	5.0909	4.74988	5.27843	5.09878
NDEONHPJ_03226	1	3360273	3362126	-	1854	1706.38	0.176791	0.292244	0.849973	3899	2560	4264	333	412	2989	1833.61	1864.37	2022.2	894.896	1050.62	2572.58	10.7632	10.7767	10.8436	10.2268	10.3382	11.0471
NDEONHPJ_00757	1	783825	784409	+	585	34.6177	-0.112268	0.315121	0.85005	63	50	52	15	24	18	29.6274	36.4135	24.661	40.3106	61.2014	15.4923	4.95735	5.08754	4.84808	5.13214	5.40358	4.63153
NDEONHPJ_03683	1	3855274	3855894	+	621	529.162	0.352162	0.229932	0.850127	1215	836	1389	135	168	633	571.385	608.834	658.734	362.796	428.41	544.811	9.09939	9.1503	9.21488	8.75981	8.87876	9.06133
NDEONHPJ_03892	3	4332	4850	+	519	355.821	-0.246235	0.2675	0.850203	458	493	737	176	176	336	215.386	359.037	349.523	472.978	448.81	289.189	8.08547	8.4637	8.44274	8.68116	8.63887	8.29859
NDEONHPJ_01120	1	1195574	1196434	-	861	53.9016	-0.207183	0.28122	0.85028	128	56	82	26	25	58	60.1953	40.7832	38.8885	69.8718	63.7515	49.9195	5.81118	5.55207	5.51864	5.89603	5.83649	5.68181
NDEONHPJ_02515	1	2595128	2596144	+	1017	20.7868	0.107421	0.316575	0.850357	51	25	49	10	9	11	23.9841	18.2068	23.2383	26.8738	22.9505	9.46749	4.43266	4.2772	4.41362	4.4633	4.38838	4.0029
NDEONHPJ_02290	1	2373712	2374377	-	666	29.3473	-0.158873	0.298322	0.850433	63	36	52	11	8	53	29.6274	26.2177	24.661	29.5611	20.4005	45.6161	4.87195	4.79964	4.76188	4.86822	4.70281	5.15092
NDEONHPJ_02422	1	2504519	2504920	+	402	24.711	-0.115192	0.313801	0.850509	35	41	41	17	6	25	16.4597	29.8591	19.4443	45.6854	15.3004	21.517	4.35672	4.69539	4.44423	4.91812	4.38103	4.5033
NDEONHPJ_03599	1	3759710	3760735	-	1026	223.789	0.245845	0.267348	0.850586	748	301	401	62	77	254	351.766	219.209	190.174	166.617	196.355	218.613	8.1581	7.77598	7.66855	7.58216	7.69594	7.7739
NDEONHPJ_01714	1	1804579	1805106	+	528	5.55615	0.0233304	0.34619	0.850662	9	10	11	3	2	4	4.23248	7.28271	5.21676	8.06213	5.10012	3.44272	2.35336	2.51947	2.4128	2.50986	2.41199	2.31758
NDEONHPJ_03448	1	3601581	3602720	-	1140	210.154	-0.318229	0.241636	0.850738	309	278	396	95	104	238	145.315	202.459	187.803	255.301	265.206	204.842	7.43169	7.67487	7.61793	7.85023	7.88041	7.68379
NDEONHPJ_00203	1	225224	226666	+	1443	535.342	0.126085	0.309723	0.850814	2073	559	817	165	298	278	974.882	407.103	387.463	443.417	759.917	239.269	9.5152	8.79748	8.76011	8.86373	9.29447	8.42724
NDEONHPJ_03615	1	3778517	3778891	-	375	720.678	-0.177974	0.29118	0.85089	1959	682	1029	276	464	573	921.27	496.681	488.004	741.716	1183.23	493.17	9.66105	9.17605	9.16265	9.48273	9.87058	9.17114
NDEONHPJ_02277	1	2362494	2362943	-	450	16.0865	-0.0945281	0.32072	0.850966	37	22	19	9	7	14	17.4002	16.022	9.01076	24.1864	17.8504	12.0495	4.00473	3.95917	3.69667	4.13321	3.99678	3.8285
NDEONHPJ_03334	1	3475603	3475983	-	381	83.387	-0.154289	0.29944	0.851042	113	120	166	37	53	54	53.1412	87.3925	78.7256	99.4329	135.153	46.4768	6.03326	6.37674	6.30116	6.45997	6.69086	5.95936
NDEONHPJ_02302	1	2384222	2384458	+	237	747.461	-0.104484	0.317058	0.851118	1955	785	1110	368	495	251	919.389	571.693	526.418	988.954	1262.28	216.031	9.64835	9.26808	9.20559	9.70656	9.91702	8.62002
NDEONHPJ_01775	1	1867939	1868817	-	879	79.0036	-0.23976	0.269107	0.851194	126	86	172	39	38	80	59.2548	62.6313	81.5711	104.808	96.9022	68.8545	6.08681	6.12623	6.31001	6.47961	6.42441	6.1908
NDEONHPJ_00582	1	593651	594220	-	570	122.445	-0.291499	0.250589	0.851269	210	139	248	39	59	188	98.7579	101.23	117.614	104.808	150.453	161.808	6.76873	6.78756	6.89533	6.81916	7.07364	7.13859
NDEONHPJ_03903	4	944	1519	+	576	296.988	0.398176	0.212794	0.851345	751	470	719	103	93	269	353.177	342.287	340.986	276.8	237.155	231.523	8.34494	8.31934	8.31669	8.15486	8.04282	8.02074
NDEONHPJ_00174	1	191158	191865	+	708	270.707	0.387932	0.216379	0.85142	695	445	615	86	95	242	326.842	324.08	291.664	231.114	242.256	208.285	8.22333	8.21595	8.13245	7.95807	7.99182	7.87846
NDEONHPJ_03202	1	3334578	3334838	-	261	51.3508	-0.211547	0.278538	0.851496	94	66	85	24	27	49	44.2059	48.0659	40.3113	64.497	68.8516	42.1734	5.56152	5.61777	5.50196	5.80209	5.84714	5.53452
NDEONHPJ_03506	1	3662959	3663129	-	171	4.38674	0.00696144	0.350496	0.851571	7	8	11	0	2	8	3.29193	5.82617	5.21676	0	5.10012	6.88545	2.10875	2.25438	2.22551	2.0234	2.20599	2.30319
NDEONHPJ_01906	1	2002563	2003735	+	1173	446.654	-0.16302	0.295369	0.851647	1283	396	620	202	262	329	603.364	288.395	294.035	542.85	668.115	283.164	9.01233	8.43785	8.45072	8.92075	9.09312	8.42542
NDEONHPJ_03542	1	3701175	3702329	+	1155	240.294	0.359353	0.226068	0.851722	556	364	647	85	69	237	261.473	265.091	306.84	228.427	175.954	203.981	7.96775	7.97822	8.09579	7.8642	7.67989	7.77858
NDEONHPJ_02782	1	2881192	2882868	+	1677	59.9864	0.215976	0.276633	0.851797	108	112	146	22	20	56	50.7898	81.5663	69.2406	59.1223	51.0012	48.1981	5.78577	6.12085	6.00186	5.88966	5.80217	5.7553
NDEONHPJ_01061	1	1125466	1126167	-	702	432.272	-0.218659	0.275151	0.851872	1192	322	714	177	199	554	560.569	234.503	338.615	475.665	507.462	476.817	8.94563	8.28856	8.54805	8.80944	8.86104	8.81307
NDEONHPJ_00950	1	1012084	1013349	-	1266	359.691	-0.303282	0.245326	0.851947	540	442	729	195	138	419	253.949	321.896	345.729	524.038	351.908	360.625	8.21535	8.39173	8.44651	8.77722	8.46033	8.47933
NDEONHPJ_02809	1	2915908	2916429	-	522	21.9577	0.130819	0.306049	0.852022	65	27	46	6	10	21	30.5679	19.6633	21.8155	16.1243	25.5006	18.0743	4.65598	4.39352	4.4494	4.33193	4.52175	4.35219
NDEONHPJ_01920	1	2017752	2019485	-	1734	28.557	-0.115247	0.311299	0.852097	41	34	71	4	19	40	19.2813	24.7612	33.6718	10.7495	48.4511	34.4272	4.57775	4.71927	4.90878	4.44836	5.10378	4.91767
NDEONHPJ_02306	1	2387434	2387673	+	240	6.78362	0.0192528	0.345029	0.852171	11	13	11	3	4	3	5.17303	9.46752	5.21676	8.06213	10.2002	2.58204	2.59587	2.81059	2.59852	2.71731	2.78642	2.46032
NDEONHPJ_02759	1	2856228	2857136	-	909	737.349	0.33878	0.232601	0.852246	1885	1106	1815	198	213	925	886.47	805.467	860.765	532.1	543.162	796.13	9.66494	9.58686	9.64085	9.27108	9.28572	9.57743
NDEONHPJ_00964	1	1026213	1026530	+	318	135.892	-0.273657	0.255486	0.852321	206	195	236	53	74	155	96.8768	142.013	111.923	142.431	188.704	133.406	6.83116	7.10536	6.93055	7.10481	7.31375	7.05857
NDEONHPJ_01037	1	1099420	1100676	+	1257	1764.39	-0.210804	0.277546	0.852395	4968	1735	2197	590	927	2318	2336.33	1263.55	1041.93	1585.55	2363.9	1995.06	10.9928	10.5042	10.3639	10.6777	11.0016	10.8614
NDEONHPJ_03778	2	43426	43767	+	342	162.056	-0.308187	0.243281	0.85247	324	169	289	77	80	173	152.369	123.078	137.058	206.928	204.005	148.898	7.28157	7.12897	7.20372	7.50848	7.4982	7.26495
NDEONHPJ_03020	1	3137818	3138417	-	600	20.7122	-0.122197	0.30856	0.852544	31	33	39	10	5	32	14.5786	24.0329	18.4958	26.8738	12.7503	27.5418	4.17193	4.43988	4.2936	4.47417	4.17655	4.5189
NDEONHPJ_03015	1	3128306	3129022	-	717	1446.6	0.163634	0.29378	0.852619	3922	2133	3060	269	357	2553	1844.42	1553.4	1451.21	722.904	910.371	2197.32	10.6639	10.5219	10.467	9.95444	10.1136	10.8128
NDEONHPJ_01257	1	1348147	1349298	+	1152	531.076	0.313029	0.2413	0.852693	1100	904	1376	180	133	622	517.303	658.357	652.569	483.728	339.158	535.344	9.02157	9.21502	9.20809	8.9705	8.71378	9.04849
NDEONHPJ_00639	1	658521	658964	+	444	651.714	-0.188427	0.285042	0.852767	1711	677	908	167	276	1196	804.642	493.039	430.62	448.792	703.816	1029.37	9.49185	9.10593	9.00606	9.04103	9.38113	9.69941
NDEONHPJ_01889	1	1985995	1987233	-	1239	7.86227	-0.0232143	0.343038	0.852841	12	8	20	5	4	3	5.64331	5.82617	9.48501	13.4369	10.2002	2.58204	2.76228	2.77823	2.95992	3.03364	2.9418	2.606
NDEONHPJ_00475	1	485824	487809	+	1986	1062.76	0.397393	0.211481	0.852915	2877	1684	2403	289	340	1178	1352.98	1226.41	1139.62	776.652	867.02	1013.88	10.2412	10.1601	10.1006	9.80658	9.888	10.0076
NDEONHPJ_02179	1	2262227	2263078	-	852	49.7339	-0.234696	0.268573	0.852989	86	68	86	21	21	67	40.4437	49.5224	40.7856	56.4349	53.5512	57.6656	5.48987	5.62341	5.49528	5.70133	5.66962	5.72686
NDEONHPJ_02968	1	3076497	3077906	-	1410	811.641	0.276541	0.25387	0.853063	2401	1037	1873	216	235	1066	1129.13	755.217	888.271	580.473	599.264	917.486	9.92175	9.59453	9.72346	9.39841	9.42131	9.74947
NDEONHPJ_02425	1	2506893	2507915	-	1023	17.8166	-0.0950785	0.317509	0.853137	31	18	48	6	4	35	14.5786	13.1089	22.764	16.1243	10.2002	30.1238	4.04257	3.99898	4.28551	4.10664	3.96183	4.44761
NDEONHPJ_02646	1	2721551	2722087	+	537	9.41026	0.0341286	0.33888	0.853211	13	21	15	5	4	5	6.11359	15.2937	7.11376	13.4369	10.2002	4.30341	3.00153	3.38925	3.05411	3.26833	3.17845	2.92586
NDEONHPJ_02339	1	2417379	2418278	-	900	8.98934	-0.0238657	0.342266	0.853284	18	16	17	0	2	24	8.46497	11.6523	8.06226	0	5.10012	20.6563	3.16023	3.29134	3.14152	2.90277	3.06689	3.57949
NDEONHPJ_01753	1	1847516	1848271	+	756	52.2096	-0.225464	0.271423	0.853358	107	53	104	18	23	79	50.3195	38.5983	49.3221	48.3728	58.6513	67.9938	5.67224	5.50554	5.65872	5.65206	5.76746	5.88015
NDEONHPJ_03786	2	49932	50231	+	300	24.8286	0.115134	0.310009	0.853431	35	42	70	10	10	19	16.4597	30.5874	33.1975	26.8738	25.5006	16.3529	4.38748	4.73833	4.79618	4.64694	4.62224	4.39745
NDEONHPJ_03072	1	3194654	3196318	-	1665	105.728	0.274801	0.254038	0.853505	230	161	291	32	30	126	108.163	117.252	138.007	85.996	76.5018	108.446	6.73663	6.79625	6.92145	6.58499	6.51328	6.73822
NDEONHPJ_01368	1	1456929	1458017	+	1089	159.533	0.249484	0.26283	0.853578	312	260	442	40	48	211	146.726	189.35	209.619	107.495	122.403	181.604	7.24468	7.43964	7.5217	7.04206	7.12432	7.40661
[truncated: 1,856 more rows]

## Sheet: Raw GPS vs GP Cip Mid Exp
Locus	Chr	Start	End	Strand	Length	baseMean	log2FoldChange	lfcSE	svalue	GPS1_CipTx_MidExp	GPS2_CipTx_MidExp	GPS3_CipTx_MidExp	GP1_CipTx_MidExp	GP2_CipTx_MidExp	GP3_CipTx_MidExp	normalized_counts_GPS1_CipTx_MidExp	normalized_counts_GPS2_CipTx_MidExp	normalized_counts_GPS3_CipTx_MidExp	normalized_counts_GP1_CipTx_MidExp	normalized_counts_GP2_CipTx_MidExp	normalized_counts_GP3_CipTx_MidExp	rlog_GPS1_CipTx_MidExp	rlog_GPS2_CipTx_MidExp	rlog_GPS3_CipTx_MidExp	rlog_GP1_CipTx_MidExp	rlog_GP2_CipTx_MidExp	rlog_GP3_CipTx_MidExp
[truncated: 3,823 more rows]

[truncated: 4 more sheets: Raw GPN vs GP Cip Mid Exp, Raw GPLvGP Cip Early Post Exp, Raw GPSvGP Cip Early Post Exp, Raw GPNvGP Cip Early Post Exp]
