# Supplementary material for: Identification of determinants that allow maintenance of high-level fluoroquinolone resistance in Acinetobacter baumannii
Source: mBio. 2024 Nov 26;16(1):e03221-24. doi: 10.1128/mbio.03221-24 (PMC11708032; doi:10.1128/mbio.03221-24)
Supplement: Data Set S4 — RNAseq data with comparisons made for transcriptomes between the FQR and GP parent strains in the absence of drug treatment. [file mbio.03221-24-s0004.xlsx]

## Sheet: Note
Analyses performed
DESeq2 (R) was used to contrast transcriptomic data between the high-level FQR pump overproducing strains and the GP parent
Strains
WT= ATCC 17978UN
GP= gyrA(S81L)parC(S84L)
GPS= gyrA(S81L)parC(S84L)adeS(R152S)
GPN= gyrA(S81L)parC(S84L)adeN::ISAba1
GPL= gyrA(S81L)parC(S84L)adeL(∆I335A336)

## Sheet: Details on Samples Harvested
GROWN TO MID EXPONENTIAL PHASE
Date	2021-07-19		2021-07-21		2021-07-23			2021-07-19		2021-07-21		2021-07-27			2021-07-21		2021-08-05		2021-08-05			2021-07-19		2021-07-21		2021-07-27			2021-07-27		2021-07-28		2021-07-29
Drug	Cipro		Cipro		Cipro			Cipro		Cipro		Cipro			Cipro		Cipro		Cipro			Cipro		Cipro		Cipro			Cipro		Cipro		Cipro
Strain	GPS		GPS		GPS			GPN		GPN		GPN			GPL		GPL		GPL			GP		GP		GP			WT		WT		WT
Overnight A600 (1/10)	0.381		0.39		0.436			0.433		0.44		0.434			0.327		0.31		0.309			0.46		0.473		0.47			0.45		0.483		0.478
Vol (µl) for A600 0.1 in 10mL	262.5		256.4		229.4			230.9		227.3		230			305.8		323		324			217.4		211.4		213			222		207		209
A600 (1/5) after 1.5hrs incubation	0.082	0.41	0.099	0.495	0.09	0.45		0.072	0.36	0.095	0.475	0.107	0.535		0.078	0.39	0.093	0.465	0.088	0.44		0.089	0.445	0.112	0.56	0.116	0.58		0.116	0.58	0.105	0.525	0.088	0.44
Vol (µl) for A600 0.003 in 10mL	73.2		60.6		66.7			83.3		63.2		56.1			76.9		64.5		68.2			67.4		53.6		51.7			51.7		57.1		68.2
[Drug] µg/ml	0	60	0	50	0	50		0	50	0	50	0	50		0	50	0	80	0	80		0	16	0	15	0	15		0	0.11	0	0.1	0	0.13
OD at t1	0.003	0.003	0.003	0.003	0.003	0.003		0.003	0.003	0.003	0.003	0.003	0.003		0.003	0.003	0.003	0.003	0.003	0.003		0.003	0.003	0.003	0.003	0.003	0.003		0.003	0.003	0.003	0.003	0.003	0.003
OD at t2	0.52	0.535	0.56	0.66	0.61	0.605		0.45	0.525	0.445	0.555	0.64	0.54		0.445	0.53	0.605	0.39	0.555	0.39		0.49	0.465	0.525	0.605	0.65	0.555		0.68	0.495	0.66	0.48	0.675	0.59
Time at t2 (min)	150	210	150	210	150	210		150	210	150	210	150	195		165	225	165	210	165	210		150	210	150	210	150	195		150	195	157	195	150	195
Doubling Time based on OD (min)	20.1683	28.0808	19.8825	26.9876	19.5626	27.4301		20.7503	28.1833	20.7967	27.8833	19.3874	26.0283		22.8763	30.1411	21.5522	29.9044	21.9083	29.9044		20.4035	28.8615	20.131	27.4301	19.3316	25.8917		19.1707	26.4718	20.1764	26.6323	19.1969	25.5919
Relative Doubling Time based on OD	1	0.718226	1	0.736728	1	0.71318		1	0.73626	1	0.745845	1	0.744861		1	0.758974	1	0.720702	1	0.732611		1	0.706945	1	0.733901	1	0.746632		1	0.724194	1	0.757591	1	0.750115
		28.1774		26.3272		28.682			26.374		25.4155		25.5139			24.1026		27.9298		26.7389			29.3055		26.6099		25.3368			27.5806		24.2409		24.9885
OD expansion value	173.333	178.333	186.667	220	203.333	201.667		150	175	148.333	185	213.333	180		148.333	176.667	201.667	130	185	130		163.333	155	175	201.667	216.667	185		226.667	165	220	160	225	196.667
1/5 dilution in PBS A600 read	0.104	0.107	0.112	0.132	0.122	0.121		0.09	0.105	0.089	0.111	0.128	0.108		0.089	0.106	0.121	0.078	0.111	0.078		0.098	0.093	0.105	0.121	0.13	0.111		0.136	0.099	0.132	0.096	0.135	0.118
A600*5 (final A600)	0.52	0.535	0.56	0.66	0.61	0.605		0.45	0.525	0.445	0.555	0.64	0.54		0.445	0.53	0.605	0.39	0.555	0.39		0.49	0.465	0.525	0.605	0.65	0.555		0.68	0.495	0.66	0.48	0.675	0.59
GROWN TO EARLY POST EXPONENTIAL PHASE
Date	2021-07-28		2021-08-03		2021-08-04			2021-07-28		2021-08-03		2021-08-04			2021-07-28		2021-08-06		2021-08-06			2021-07-28		2021-08-03		2021-08-04			2021-07-28		2021-08-03		2021-08-04
Drug	Cipro		Cipro		Cipro			Cipro		Cipro		Cipro			Cipro		Cipro		Cipro			Cipro		Cipro		Cipro			Cipro		Cipro		Cipro
Strain	GPS		GPS		GPS			GPN		GPN		GPN			GPL		GPL		GPL			GP		GP		GP			WT		WT		WT
Overnight A600 (1/10)	0.413		0.413		0.384			0.438		0.411		0.43			0.32		0.306		0.305			0.477		0.457		0.468			0.483		0.479		0.437
Vol (µl) for A600 0.1 in 10mL	242		242		260			228		243		233			313	Plus15min	327		328			210		219		214			207		209		229
A600 (1/5) after 1.5hrs incubation	0.095	0.475	0.131	0.655	0.11	0.55		0.094	0.47	0.129	0.645	0.101	0.505		0.1	0.5	0.094	0.47	0.085	0.425		0.113	0.565	0.138	0.69	0.101	0.505		0.105	0.525	0.14	0.7	0.107	0.535
Vol (µl) for A600 0.003 in 10mL	63.2		45.8		54.5			63.8		46.5		59.4			60		63.8		70.6			53.1		43.5		59.4			57.1		42.9		56.1
[Drug] µg/ml	0	50	0	50	0	55		0	50	0	45	0	55		0	60	0	60	0	60		0	15	0	15	0	15		0	0.11	0	0.12	0	0.12
OD at t1	0.003	0.003	0.003	0.003	0.003	0.003		0.003	0.003	0.003	0.003	0.003	0.003		0.003	0.003	0.003	0.003	0.003	0.003		0.003	0.003	0.003	0.003	0.003	0.003		0.003	0.003	0.003	0.003	0.003	0.003
OD at t2	1.055	0.88	1.055	0.995	1.045	0.995		0.985	0.85	0.945	0.895	0.965	0.85		0.85	0.88	0.905	0.895	0.91	0.895		1.1	0.82	1.05	1.01	1.125	1.125		1.085	0.855	1.1	0.93	1.195	0.995
Time at t2 (min)	195	255	195	255	195	255		195	255	195	255	195	255		195	255	210	270	210	270		195	255	195	255	195	255		195	255	195	255	195	255
Doubling Time based on OD (min)	23.0549	31.1112	23.0549	30.4529	23.0924	30.4529		23.3281	31.3023	23.4962	31.0189	23.411	31.3023		23.9371	31.1112	25.4953	32.8436	25.4707	32.8436		22.8918	31.5028	23.0736	30.3746	22.805	29.822		22.9452	31.2699	22.8918	30.8115	22.5751	30.4529
Relative Doubling Time based on OD	1	0.741048	1	0.757068	1	0.7583		1	0.745251	1	0.757479	1	0.747899		1	0.769403	1	0.776264	1	0.775516		1	0.72666	1	0.759636	1	0.764706		1	0.733779	1	0.742963	1	0.741313
		25.8952		24.2932		24.17			25.4749		24.2521		25.2101			23.0597		22.3736		22.4484			27.334		24.0364		23.5294			26.6221		25.7037		25.8687
OD expansion value	351.667	293.333	351.667	331.667	348.333	331.667		328.333	283.333	315	298.333	321.667	283.333		283.333	293.333	301.667	298.333	303.333	298.333		366.667	273.333	350	336.667	375	375		361.667	285	366.667	310	398.333	331.667
1/5 dilution in PBS A600 read	0.211	0.176	0.211	0.199	0.209	0.199		0.197	0.17	0.189	0.179	0.193	0.17		0.17	0.176	0.181	0.179	0.182	0.179		0.22	0.164	0.21	0.202	0.225	0.225		0.217	0.171	0.22	0.186	0.239	0.199
A600*5 (final A600)	1.055	0.88	1.055	0.995	1.045	0.995		0.985	0.85	0.945	0.895	0.965	0.85		0.85	0.88	0.905	0.895	0.91	0.895		1.1	0.82	1.05	1.01	1.125	1.125		1.085	0.855	1.1	0.93	1.195	0.995

## Sheet: GPL vs GP Hits
ATCC Locus	ACX Locus (CP012004)	KZA locus (17978UN_CP079931)	Prophage?	Essential?	Contig	Gene	Description	Untx Early Post Exp L2FC	Untx Early Post Exp svalue	Untx Mid Exp L2FC	Untx Mid Exp svalue
NDEONHPJ_01210	ACX60_RS06020	KZA74_06050	No	no	1 (genome)	mdtE, adeF	Multidrug resistance protein MdtE, AdeF	6.86945	4.48268e-133	6.77564	2.73128e-49
NDEONHPJ_01208	ACX60_RS06010	KZA74_06040	No	no	1 (genome)	mepC, adeH	Multidrug/solvent efflux pump outer membrane, AdeH	7.54464	7.48844e-199	6.63595	1.81377e-77
NDEONHPJ_01209	ACX60_RS06015	KZA74_06045	No	no	1 (genome)	oqxB7, adeG	multidrug efflux RND transporter permease subunit, AdeG	7.84036	3.69255e-205	7.03816	2.52956e-85
NDEONHPJ_01212	ACX60_RS06030	KZA74_06060	No	no	1 (genome)	argT	Lysine/arginine/ornithine-binding periplasmic protein, ABC transporter substrate-binding protein	2.20612	5.89018e-09	1.78711	0.00137844
NDEONHPJ_01211	ACX60_RS06025	KZA74_06055	No	no	1 (genome)	dmlR_5, adeL	HTH-type transcriptional regulator DmlR, AdeL	1.85766	9.12713e-06	1.69589	0.00649027
NDEONHPJ_00205	ACX60_RS01045	KZA74_01025	No	no	1 (genome)	puuE, gabT	4-aminobutyrate aminotransferase PuuE, GabT	Not sig.	Not sig.	1.89543	0.0030806
NDEONHPJ_01687	ACX60_RS08380	KZA74_08445	No	no	1 (genome)	pcaF_1	Beta-ketoadipyl-CoA thiolase, 3-oxoadipyl-CoA thiolase	1.31151	0.0150589	Not sig.	Not sig.
NDEONHPJ_02372	ACX60_RS11460	KZA74_11745	No	no	1 (genome)	paaD/paaJ	Putative 1,2-phenylacetyl-CoA epoxidase subunit, phenylacetate-CoA oxygenase subunit PaaJ	3.71327	3.74175e-30	Not sig.	Not sig.
NDEONHPJ_02368	ACX60_RS11440	KZA74_11725	No	no	1 (genome)	paaH	3-hydroxyadipyl-CoA dehydrogenase	3.84957	3.20325e-27	Not sig.	Not sig.
NDEONHPJ_02367	ACX60_RS11435	KZA74_11720	No	no	1 (genome)	pcaF_3	Beta-ketoadipyl-CoA thiolase, 3-oxoadipyl-CoA thiolase	3.66633	5.94543e-26	Not sig.	Not sig.
NDEONHPJ_02370	ACX60_RS11450	KZA74_11735	No	no	1 (genome)	paaF_2	2,3-dehydroadipyl-CoA hydratase, enoyl-CoA hydratase/isomerase family protein	3.71644	1.54765e-22	Not sig.	Not sig.
NDEONHPJ_02375	ACX60_RS11475	KZA74_11760	No	no	1 (genome)	paaA	1,2-phenylacetyl-CoA epoxidase, subunit A	3.28771	6.79762e-22	Not sig.	Not sig.
NDEONHPJ_02373	ACX60_RS11465	KZA74_11750	No	no	1 (genome)	paaC	1,2-phenylacetyl-CoA epoxidase/oxygenase subunit C	3.44921	2.35235e-20	Not sig.	Not sig.
NDEONHPJ_02369	ACX60_RS11445	KZA74_11730	No	no	1 (genome)	paaG	1,2-epoxyphenylacetyl-CoA isomerase, 2-(1,2-epoxy-1,2-dihydrophenyl)acetyl-CoA isomerase	3.65615	6.61123e-20	Not sig.	Not sig.
NDEONHPJ_02371	ACX60_RS11455	KZA74_11740	No	no	1 (genome)	paaE/paaK	1,2-phenylacetyl-CoA epoxidase subunit E / phenylacetate-CoA oxygenase/reductase subunit PaaK	3.50065	5.47775e-19	Not sig.	Not sig.
NDEONHPJ_02366	ACX60_RS11430	KZA74_11715	No	no	1 (genome)	paaK/paaF	Phenylacetate-coenzyme A ligase	2.97721	2.87566e-17	Not sig.	Not sig.
NDEONHPJ_02374	ACX60_RS11470	KZA74_11755	No	no	1 (genome)	paaB	1,2-phenylacetyl-CoA epoxidase subunit B	3.15181	3.18544e-16	Not sig.	Not sig.
NDEONHPJ_02376	ACX60_RS11480	KZA74_11765	No	no	1 (genome)	paaZ	Bifunctional protein PaaZ, phenylacetic acid degradation bifunctional protein PaaZ	2.92918	7.68492e-16	Not sig.	Not sig.
NDEONHPJ_02365	ACX60_RS11425	KZA74_11710	No	no	1 (genome)	paaX	Transcriptional repressor PaaX, phenylacetic acid degradation operon negative regulatory protein PaaX	2.43975	2.45512e-11	Not sig.	Not sig.
NDEONHPJ_02162	ACX60_RS19695	KZA74_10780	No	no	1 (genome)	x	hypothetical protein	-2.5081	7.16404e-10	-1.71167	0.0080975
NDEONHPJ_01067	ACX60_RS05330	KZA74_05355	No	no	1 (genome)	aroP_3	Aromatic amino acid transport protein AroP, amino acid permease	2.09733	2.58602e-09	Not sig.	Not sig.
NDEONHPJ_01066	ACX60_RS05325	KZA74_05350	No	no	1 (genome)	ipdC	Indole-3-pyruvate decarboxylase, alpha-keto acid decarboxylase family protein	1.95948	1.46495e-07	Not sig.	Not sig.
NDEONHPJ_02377	ACX60_RS11485	KZA74_11770	No	no	1 (genome)	sdaA	L-serine dehydratase 1, L-serine ammonia-lyase	2.01018	1.52808e-06	Not sig.	Not sig.
NDEONHPJ_02363	ACX60_RS11415	KZA74_11700	No	no	1 (genome)	x	hypothetical protein, PaaI family thioesterase	1.96509	3.69741e-05	Not sig.	Not sig.
NDEONHPJ_02364	ACX60_RS11420	KZA74_11705	No	no	1 (genome)	yrdA_2	Protein YrdA, gamma carbonic anhydrase family protein	1.73429	9.81895e-05	Not sig.	Not sig.
NDEONHPJ_01213	ACX60_RS06035	KZA74_06065	No	no	1 (genome)	hisQ	Histidine (ABC) transport system permease protein HisQ	1.42734	0.00663599	Not sig.	Not sig.
NDEONHPJ_01064	ACX60_RS05315	KZA74_05340	No	no	1 (genome)	styD	Phenylacetaldehyde dehydrogenase, aldehyde dehydrogenase family protein	1.02337	0.0319946	Not sig.	Not sig.
NDEONHPJ_01689	ACX60_RS08390	KZA74_08455	No	no	1 (genome)	catD_1, pcaD	3-oxoadipate enol-lactonase 2	1.00524	0.0491718	Not sig.	Not sig.
NDEONHPJ_02348	ACX60_RS11360	KZA74_11645	No	no	1 (genome)	pobA	p-hydroxybenzoate hydroxylase, 4-hydroxybenzoate 3-monooxygenase	Not sig.	Not sig.	2.86958	4.57041e-12
NDEONHPJ_01419	ACX60_RS07055	KZA74_07085	No	no	1 (genome)	ald1	Long-chain-aldehyde dehydrogenase	Not sig.	Not sig.	2.45541	0.000812645
NDEONHPJ_02499	ACX60_RS12080	KZA74_12365	No	no	1 (genome)	x	hypothetical protein, transposase	Not sig.	Not sig.	1.80253	0.00229363
NDEONHPJ_01145	ACX60_RS05700	KZA74_05730	No	no	1 (genome)	x	hypothetical protein, DUF3015 domain-containing protein, pseudo gene	Not sig.	Not sig.	1.58692	0.00493092
NDEONHPJ_01422	ACX60_RS07070	KZA74_07100	No	no	1 (genome)	dhaT_2	1,3-propanediol dehydrogenase, iron-containing alcohol dehydrogenase	Not sig.	Not sig.	2.04566	0.00956107
NDEONHPJ_02326	ACX60_RS11270	KZA74_11555	No	no	1 (genome)	betI_2	HTH-type transcriptional regulator BetI, TetR/AcrR family transcriptional regulator	Not sig.	Not sig.	1.88441	0.0113578
NDEONHPJ_03635	ACX60_RS17715	KZA74_18065	No	no	1 (genome)	dld	Quinone-dependent D-lactate dehydrogenase	Not sig.	Not sig.	1.97308	0.0137696
NDEONHPJ_02323	ACX60_RS11260	KZA74_11545	No	no	1 (genome)	cmoA	tRNA (cmo5U34)-methyltransferase, class I SAM-dependent methyltransferase	Not sig.	Not sig.	1.76497	0.0163918
NDEONHPJ_00375	ACX60_RS01890	KZA74_01885	No	no	1 (genome)	x	hypothetical protein	Not sig.	Not sig.	-1.63381	0.0192952
NDEONHPJ_02325	ACX60_RS11265	KZA74_11550	No	no	1 (genome)	fadD_2	Long-chain-fatty-acid--CoA ligase, AMP-binding protein	Not sig.	Not sig.	1.55644	0.0225635
NDEONHPJ_01642	ACX60_RS08155	KZA74_08220	No	no	1 (genome)	x	hypothetical protein	Not sig.	Not sig.	1.84088	0.025921
NDEONHPJ_03668	ACX60_RS17880	KZA74_18235	No	no	1 (genome)	x	NADPH oxidoreductase, ferredoxin reductase	Not sig.	Not sig.	1.64024	0.0290364
NDEONHPJ_00332	ACX60_RS01675	KZA74_01670	No	yes	1 (genome)	rpsP	30S ribosomal protein S16	Not sig.	Not sig.	-1.37659	0.0320335
NDEONHPJ_03637	ACX60_RS17725	KZA74_18075	No	no	1 (genome)	lldR	Putative L-lactate dehydrogenase operon regulatory protein, transcriptional regulator LldR	Not sig.	Not sig.	1.77518	0.0352836
NDEONHPJ_02443	ACX60_RS11800	KZA74_12085	No	no	1 (genome)	x	Putative hydro-lyase	Not sig.	Not sig.	1.49715	0.0386042
NDEONHPJ_02332	ACX60_RS11295	KZA74_11580	No	no	1 (genome)	liuE	3-hydroxy-3-isohexenylglutaryl-CoA/hydroxy-methylglutaryl-CoA lyase	Not sig.	Not sig.	1.65052	0.04238
NDEONHPJ_00953	ACX60_RS04765	KZA74_04785	No	no	1 (genome)	x	hypothetical protein	Not sig.	Not sig.	-1.38295	0.0461468
NDEONHPJ_03558	ACX60_RS17330	KZA74_17665	No	yes	1 (genome)	atpE	F0F1 ATP synthase subunit c	Not sig.	Not sig.	-1.26309	0.0497224

## Sheet: GPS vs GP Hits
ATCC Locus	ACX Locus (CP012004)	KZA locus (17978UN_CP079931)	Prophage?	Essential?	Contig	Gene	Description	Untx Early Post Exp L2FC	Untx Early Post Exp svalue	Untx Mid Exp L2FC	Untx Mid Exp svalue
NDEONHPJ_01838	ACX60_RS09130	KZA74_09185	No	No	1 (genome)	acrB, adeB	Multidrug efflux pump subunit AcrB, AdeB	5.79745	4.17087e-127	4.66519	7.97783e-35
NDEONHPJ_01837	ACX60_RS09125	KZA74_09180	No	No	1 (genome)	mexA, adeA	Multidrug resistance protein MexA, AdeA	5.8989	5.93556e-103	4.62335	7.27648e-16

## Sheet: GPN vs GP Hits
ATCC Locus	ACX Locus (CP012004)	KZA locus (17978UN_CP079931)	Prophage?	Essential?	Contig	Gene	Description	Untx Early Post Exp L2FC	Untx Early Post Exp svalue	Untx Mid Exp L2FC	Untx Mid Exp svalue
NDEONHPJ_00767	ACX60_RS03840	KZA74_03850	No	No	1 (genome)	phosphatase PAP2 family protein	phosphatase PAP2 family protein	1.33833	0.0421012	Not sig.	Not sig.
NDEONHPJ_00766	ACX60_RS03835	KZA74_03845	No	No	1 (genome)	acrA, adeI	Multidrug efflux pump subunit AcrA, AdeI	1.41139	0.00982985	Not sig.	Not sig.
NDEONHPJ_00765	ACX60_RS03830	KZA74_03840	No	No	1 (genome)	mexB_1, adeJ	Multidrug resistance protein MexB, AdeJ	1.31938	0.0335602	Not sig.	Not sig.
NDEONHPJ_00493	ACX60_RS02475	KZA74_02475	No	No	1 (genome)	x	hypothetical protein, DUF1446 domain-containing protein, terpene utilization protein AtuA, 63% identity with 97% coverage, of Alcanivorax sp.	Not sig.	Not sig.	-3.30651	0.00544926

## Sheet: Raw GPLvGP Untx Mid Exp
Locus	Chr	Start	End	Strand	Length	baseMean	log2FoldChange	lfcSE	svalue	GPL1_UnTx_MidExp	GPL2_UnTx_MidExp	GPL3_UnTx_MidExp	GP1_UnTx_MidExp	GP2_UnTx_MidExp	GP3_UnTx_MidExp	normalized_counts_GPL1_UnTx_MidExp	normalized_counts_GPL2_UnTx_MidExp	normalized_counts_GPL3_UnTx_MidExp	normalized_counts_GP1_UnTx_MidExp	normalized_counts_GP2_UnTx_MidExp	normalized_counts_GP3_UnTx_MidExp	rlog_GPL1_UnTx_MidExp	rlog_GPL2_UnTx_MidExp	rlog_GPL3_UnTx_MidExp	rlog_GP1_UnTx_MidExp	rlog_GP2_UnTx_MidExp	rlog_GP3_UnTx_MidExp
NDEONHPJ_01209	1	1297881	1301060	-	3180	3553.48	7.03816	0.309022	2.53e-85	22053	7587	11287	16	13	100	8246.22	6109.52	6815.79	44.5121	37.3346	67.5012	12.0405	11.744	11.8512	9.0097	8.99318	9.012
NDEONHPJ_01208	1	1296420	1297868	-	1449	2543.78	6.63595	0.303722	1.81e-77	16132	5612	7545	17	23	62	6032.2	4519.13	4556.14	47.2941	66.0536	41.8508	11.6047	11.3199	11.3282	8.68025	8.73973	8.5875
NDEONHPJ_01210	1	1301067	1302284	-	1218	1041.7	6.77564	0.394601	2.73e-49	7375	1994	3041	6	4	33	2757.71	1605.69	1836.34	16.692	11.4876	22.2754	10.439	9.90917	10.0383	7.53689	7.50972	7.4346
NDEONHPJ_02348	1	2427160	2428374	-	1215	181.776	2.86958	0.282526	4.57e-12	832	395	556	16	13	65	311.108	318.078	335.747	44.5121	37.3346	43.8758	7.78048	7.79411	7.84393	6.54205	6.4843	6.44094
NDEONHPJ_01419	1	1514745	1516256	-	1512	1170.48	2.45541	0.54988	0.000812645	5236	2680	3253	50	48	986	1957.88	2158.1	1964.36	139.1	137.851	665.562	10.421	10.5078	10.4234	8.69534	8.69382	9.5399
NDEONHPJ_01212	1	1303688	1304473	+	786	155.537	1.78711	0.298719	0.00137844	598	291	460	29	16	105	223.609	234.331	277.776	80.6782	45.9503	70.8763	7.48382	7.51772	7.66192	6.78752	6.53568	6.67341
NDEONHPJ_02499	1	2582654	2582887	-	234	360.032	1.80253	0.331782	0.00229363	998	907	994	63	53	191	373.18	730.372	600.239	175.267	152.21	128.927	8.41406	8.9764	8.80592	7.89254	7.81215	7.68473
NDEONHPJ_00205	1	228387	229679	+	1293	178.653	1.89543	0.375778	0.0030806	1142	257	378	25	22	114	427.025	206.952	228.26	69.5502	63.1817	76.9514	8.09981	7.48192	7.56135	6.79674	6.75472	6.79981
NDEONHPJ_01145	1	1226040	1226240	+	201	574.018	1.58692	0.285013	0.00493092	2370	1157	1353	86	72	538	886.208	931.688	817.025	239.253	206.776	363.157	9.43847	9.47985	9.36903	8.48798	8.40697	8.74283
NDEONHPJ_01211	1	1302482	1303513	+	1032	164.818	1.69589	0.340617	0.00649027	849	270	397	30	15	130	317.464	217.421	239.733	83.4602	43.0784	87.7516	7.81376	7.49413	7.5749	6.85398	6.56571	6.84742
NDEONHPJ_02162	1	2247170	2247418	-	249	57.7335	-1.71167	0.360453	0.0080975	63	31	43	45	25	111	23.5574	24.9631	25.9661	125.19	71.7974	74.9264	5.18177	5.23538	5.24411	6.24763	5.83815	5.90827
NDEONHPJ_01422	1	1518751	1519923	-	1173	286.546	2.04566	0.536567	0.00956107	1410	549	773	18	13	290	527.238	442.089	466.785	50.0761	37.3346	195.754	8.52276	8.36615	8.41446	7.04375	6.95872	7.72409
NDEONHPJ_02326	1	2401935	2402552	-	618	239.48	1.88441	0.480777	0.0113578	560	689	674	18	25	213	209.399	554.825	407.003	50.0761	71.7974	143.778	7.66201	8.47381	8.20127	6.89062	7.03728	7.39186
NDEONHPJ_03635	1	3803028	3804734	-	1707	714.398	1.97308	0.574394	0.0137696	1331	2124	2219	46	52	683	497.697	1710.38	1339.97	127.972	149.339	461.033	9.00457	10.0516	9.82836	8.21437	8.28419	8.94777
NDEONHPJ_02323	1	2399491	2400060	-	570	128.658	1.76497	0.473523	0.0163918	308	356	365	12	13	117	115.17	286.673	220.41	33.3841	37.3346	78.9764	6.81461	7.54748	7.32435	6.20043	6.24246	6.55622
NDEONHPJ_00375	1	394965	395795	-	831	333.762	-1.63381	0.413896	0.0192952	486	151	227	226	239	366	181.729	121.594	137.077	628.734	686.383	247.055	7.80771	7.56064	7.62857	8.76778	8.84462	8.02516
NDEONHPJ_02325	1	2401045	2401824	-	780	172.825	1.55644	0.386273	0.0225635	444	467	425	23	28	139	166.024	376.057	256.641	63.9862	80.4131	93.8267	7.3153	7.98121	7.65747	6.76014	6.87177	6.92185
NDEONHPJ_01642	1	1730637	1730996	+	360	386.181	1.84088	0.607056	0.025921	416	1339	1096	47	34	286	155.554	1078.25	661.833	130.754	97.6444	193.054	7.73095	9.29564	8.84889	7.66224	7.51799	7.87628
NDEONHPJ_03668	1	3841480	3842505	-	1026	404.52	1.64024	0.466827	0.0290364	746	1302	955	52	61	301	278.95	1048.45	576.688	144.664	175.186	203.179	8.24442	9.34695	8.81701	7.8463	7.95424	8.02589
NDEONHPJ_00332	1	352332	352583	+	252	594.76	-1.37659	0.279559	0.0320335	864	323	591	345	354	966	323.073	260.099	356.882	959.793	1016.65	652.062	8.69766	8.56045	8.76645	9.52785	9.57672	9.21477
NDEONHPJ_03637	1	3806174	3806926	-	753	375.479	1.77518	0.605647	0.0352836	861	1040	1117	25	22	424	321.952	837.472	674.514	69.5502	63.1817	286.205	8.26651	9.07378	8.88045	7.39933	7.36725	8.17679
NDEONHPJ_02443	1	2529363	2530169	-	807	140.634	1.49715	0.40241	0.0386042	466	362	304	23	13	138	174.25	291.505	183.574	63.9862	37.3346	93.1517	7.22299	7.64108	7.26211	6.59164	6.37686	6.7698
NDEONHPJ_02332	1	2408360	2409211	+	852	328.906	1.65052	0.566565	0.04238	767	903	932	23	27	378	286.802	727.151	562.799	63.9862	77.5412	255.155	8.1115	8.89094	8.66446	7.27475	7.35302	8.02311
NDEONHPJ_00953	1	1014780	1015118	-	339	803.861	-1.38295	0.343965	0.0461468	1541	397	566	518	451	1258	576.222	319.689	341.786	1441.08	1295.22	849.166	9.31269	8.91829	8.95819	10.0462	9.9538	9.609
NDEONHPJ_03558	1	3715856	3716101	-	246	1855.95	-1.26309	0.23904	0.0497224	3263	1060	1778	1044	941	3528	1220.13	853.577	1073.67	2904.42	2702.45	2381.44	10.4856	10.2439	10.3963	11.1662	11.105	11.0014
NDEONHPJ_00374	1	394714	394893	+	180	101.638	-1.56366	0.5338	0.053406	115	40	91	72	78	82	43.0017	32.2105	54.9514	200.305	224.008	55.351	5.92694	5.79662	6.07964	7.00143	7.09529	6.08554
NDEONHPJ_03713	1	3887651	3888247	+	597	112.935	-1.45815	0.43542	0.0568485	178	54	81	72	81	127	66.5591	43.4841	48.9128	200.305	232.624	85.7266	6.32707	6.09168	6.14734	7.11356	7.23672	6.49811
NDEONHPJ_02444	1	2530181	2530945	-	765	108.381	1.53079	0.535828	0.0605662	323	297	256	11	7	126	120.779	239.163	154.589	30.6021	20.1033	85.0516	6.74824	7.29896	6.93821	6.03289	5.91993	6.49449
NDEONHPJ_02933	1	3042661	3042957	+	297	549.754	-1.28964	0.293463	0.0640579	812	342	533	323	333	804	303.629	275.399	321.858	898.589	956.341	542.71	8.60049	8.53915	8.64104	9.42674	9.47942	9.02207
NDEONHPJ_03755	2	20093	20320	+	228	341.273	-1.32174	0.328941	0.0673896	477	225	303	221	204	451	178.363	181.184	182.97	614.824	585.867	304.431	7.86801	7.88244	7.88694	8.80439	8.76268	8.24603
NDEONHPJ_01937	1	2036784	2037803	-	1020	20.6945	1.55063	0.584391	0.0707976	97	39	55	4	0	18	36.271	31.4052	33.2124	11.128	0	12.1502	4.69993	4.59823	4.63781	4.19611	3.96804	4.14514
NDEONHPJ_00952	1	1014590	1014760	-	171	1938.7	-1.42879	0.458956	0.0740565	3978	811	1066	1214	1345	2382	1487.48	653.067	643.717	3377.36	3862.7	1607.88	10.597	10.0381	10.0286	11.2687	11.388	10.6565
NDEONHPJ_02442	1	2527747	2529330	-	1584	179.707	1.53349	0.624615	0.0777676	544	469	460	12	10	233	203.417	377.668	277.776	33.3841	28.719	157.278	7.46362	7.97826	7.71576	6.50463	6.46695	7.26539
NDEONHPJ_01256	1	1347831	1348043	+	213	1754.16	1.19164	0.231689	0.0814826	6470	3496	3648	321	409	1511	2419.31	2815.19	2202.89	893.025	1174.61	1019.94	10.9871	11.1149	10.9094	10.2427	10.4286	10.3274
NDEONHPJ_02330	1	2406320	2408311	+	1992	523.369	1.48915	0.64091	0.0855164	1476	1395	1328	38	30	698	551.917	1123.34	801.928	105.716	86.1569	471.159	8.92383	9.53391	9.23581	7.90297	7.82447	8.79753
NDEONHPJ_03638	1	3806946	3808607	-	1662	846.187	1.37775	0.495934	0.0893388	2091	2001	2426	111	72	1042	781.882	1611.33	1464.97	308.803	206.776	703.363	9.54964	10.1549	10.0713	8.91961	8.7083	9.46775
NDEONHPJ_02324	1	2400131	2401045	-	915	144.148	1.40336	0.583329	0.093536	369	366	401	10	13	185	137.979	294.726	242.149	27.8201	37.3346	124.877	7.03509	7.64587	7.48069	6.2656	6.36042	6.96126
NDEONHPJ_03423	1	3583199	3583570	-	372	4027.02	-1.17718	0.260086	0.0975972	6687	2550	4151	2455	2063	6440	2500.45	2053.42	2506.63	6829.83	5924.72	4347.08	11.5648	11.4305	11.5667	12.3566	12.2352	11.9812
NDEONHPJ_02328	1	2403894	2405495	+	1602	300.293	1.382	0.591322	0.101739	845	747	791	27	20	406	315.969	601.53	477.655	75.1142	57.4379	274.055	8.15033	8.68926	8.48976	7.2866	7.18634	8.0389
NDEONHPJ_00052	1	58604	58762	-	159	200.003	1.2499	0.391694	0.105739	443	482	533	40	42	137	165.65	388.136	321.858	111.28	120.62	92.4767	7.43229	8.10906	7.95164	7.18962	7.23725	7.04891
NDEONHPJ_02327	1	2402697	2403869	+	1173	84.4486	1.28905	0.471681	0.109746	244	193	229	11	8	101	91.2383	155.415	138.284	30.6021	22.9752	68.1762	6.39747	6.80456	6.71369	5.8422	5.75642	6.19453
NDEONHPJ_00568	1	580697	581185	-	489	314.209	-1.23378	0.406707	0.113864	600	166	240	186	213	375	224.356	133.673	144.927	517.454	611.714	253.13	7.95257	7.61469	7.66113	8.59774	8.74058	8.04083
NDEONHPJ_02514	1	2594557	2595057	+	501	6.81856	1.64475	1.15353	0.117916	32	13	19	1	1	2	11.9657	10.4684	11.4734	2.78201	2.8719	1.35002	3.0411	2.9648	3.01032	2.71859	2.72309	2.55091
NDEONHPJ_01418	1	1513087	1514523	-	1437	99.1759	1.1547	0.319723	0.122378	329	203	227	16	24	86	123.022	163.468	137.077	44.5121	68.9255	58.0511	6.75468	6.97169	6.83546	6.16588	6.37643	6.24503
NDEONHPJ_01938	1	2037817	2038779	-	963	22.2973	1.26161	0.550267	0.126708	73	50	57	5	2	18	27.2967	40.2631	34.4201	13.91	5.74379	12.1502	4.59075	4.8237	4.72885	4.31867	4.15656	4.19934
NDEONHPJ_03551	1	3709767	3710249	-	483	472.431	-1.16091	0.344647	0.130917	971	245	405	266	281	715	363.084	197.289	244.564	740.014	807.003	482.634	8.61605	8.20995	8.34301	9.17191	9.24492	8.83141
NDEONHPJ_03263	1	3401313	3401468	+	156	2337.89	-1.13528	0.289764	0.134946	3827	1662	2266	919	1577	4154	1431.02	1338.34	1368.35	2556.67	4528.98	2804	10.7676	10.7216	10.7366	11.2037	11.6851	11.279
NDEONHPJ_03649	1	3820167	3821330	-	1164	2612.07	-1.15884	0.408701	0.139401	5099	1406	2163	1871	1437	2956	1906.66	1132.2	1306.15	5205.14	4126.91	1995.34	11.0249	10.6646	10.758	11.8478	11.6441	11.0589
NDEONHPJ_02335	1	2410607	2414089	+	3483	650.793	1.1894	0.503576	0.143768	1266	1612	1846	72	99	791	473.392	1298.08	1114.73	200.305	284.318	533.935	9.00101	9.82488	9.69139	8.47159	8.66884	9.09098
NDEONHPJ_00489	1	500252	500602	+	351	87.3693	-1.16608	0.444924	0.147982	127	57	77	65	49	93	47.4888	45.8999	46.4974	180.831	140.723	62.7761	5.93789	5.93026	5.93195	6.87029	6.66813	6.11753
NDEONHPJ_01966	1	2061875	2062981	+	1107	107.22	1.12955	0.355193	0.152094	386	235	216	17	18	119	144.336	189.236	130.434	47.2941	51.6941	80.3265	6.92788	7.13873	6.84785	6.25834	6.29938	6.50493
NDEONHPJ_01429	1	1528382	1528825	+	444	90.5001	1.15674	0.445913	0.156142	280	198	227	8	16	109	104.7	159.442	137.077	22.2561	45.9503	73.5763	6.55723	6.87958	6.76167	5.82459	6.08143	6.30764
NDEONHPJ_00186	1	205097	206812	+	1716	716.754	1.14229	0.415721	0.160103	3228	1219	1521	112	80	966	1207.04	981.614	918.474	311.585	229.752	652.062	9.84263	9.66613	9.61148	8.83836	8.66821	9.33889
NDEONHPJ_02183	1	2266405	2266842	-	438	73.6178	-1.20381	0.61279	0.163985	83	45	66	70	36	54	31.036	36.2368	39.8549	194.741	103.388	36.4507	5.48794	5.58998	5.63765	6.76446	6.24912	5.58892
NDEONHPJ_01096	1	1169263	1169565	+	303	580.574	1.22019	0.722817	0.167918	1647	1390	1562	41	34	879	615.858	1119.31	943.232	114.062	97.6444	593.336	9.08461	9.59309	9.44264	8.04212	7.98209	9.054
NDEONHPJ_02527	1	2610727	2611071	+	345	1737.25	1.18029	0.629765	0.171836	3835	3886	5428	151	159	2527	1434.01	3129.25	3277.76	420.083	456.631	1705.76	10.477	11.1275	11.1692	9.68443	9.72865	10.6136
NDEONHPJ_02316	1	2394993	2395139	+	147	101.963	-1.13536	0.504399	0.175738	156	68	80	82	56	91	58.3327	54.7578	48.3089	228.125	160.826	61.4261	6.17103	6.14208	6.06392	7.15963	6.87085	6.20905
NDEONHPJ_03729	2	1	828	+	828	121.44	1.15952	0.606974	0.179541	529	245	261	9	10	181	197.808	197.289	157.608	25.0381	28.719	122.177	7.23032	7.2221	7.04425	6.10635	6.14943	6.85018
NDEONHPJ_00679	1	700182	700523	+	342	451.068	1.10785	0.472368	0.183442	725	1006	1454	102	69	393	271.097	810.093	878.015	283.765	198.161	265.28	8.37398	9.18562	9.24805	8.41183	8.21452	8.36192
NDEONHPJ_03044	1	3169636	3170856	-	1221	134.87	1.09416	0.43108	0.187278	434	258	362	16	19	180	162.285	207.757	218.598	44.5121	54.566	121.502	7.16287	7.35471	7.39854	6.42885	6.5148	6.94646
NDEONHPJ_01006	1	1061828	1063057	-	1230	709.353	-1.04186	0.197845	0.191031	1247	556	724	331	339	1497	466.287	447.725	437.196	920.845	973.573	1010.49	9.12213	9.09528	9.07826	9.63618	9.68127	9.71609
NDEONHPJ_02445	1	2530980	2532212	-	1233	159.325	1.0634	0.349444	0.194853	511	314	387	37	19	179	191.077	252.852	233.695	102.934	54.566	120.827	7.41063	7.63115	7.56882	6.99074	6.67947	7.07484
NDEONHPJ_01583	1	1670950	1671411	-	462	405.793	-1.06183	0.342119	0.198558	668	297	387	252	235	498	249.784	239.163	233.695	701.066	674.895	336.156	8.24508	8.21819	8.20136	9.03718	9.00452	8.45777
NDEONHPJ_01904	1	2000330	2000971	+	642	73.9998	1.05098	0.346542	0.202355	254	154	158	16	12	75	94.9776	124.01	95.4102	44.5121	34.4627	50.6259	6.36289	6.56062	6.36354	5.9099	5.80487	5.93746
NDEONHPJ_01823	1	1918297	1918812	+	516	85.316	-1.09416	0.695626	0.206106	102	47	82	65	61	45	38.1406	37.8473	49.5167	180.831	175.186	30.3756	5.71589	5.72825	5.8777	6.79531	6.76632	5.6091
NDEONHPJ_00837	1	879799	880089	+	291	2536.97	-1.04777	0.366681	0.209773	6190	1232	2001	1376	1275	4766	2314.61	992.082	1208.33	3828.04	3661.67	3217.11	11.1746	10.5852	10.7097	11.5824	11.5447	11.438
NDEONHPJ_03859	2	124349	124696	+	348	247.435	-1.05995	0.471843	0.213351	431	152	217	192	133	228	161.163	122.4	131.038	534.146	381.962	153.903	7.53905	7.36192	7.40253	8.47478	8.18736	7.50958
NDEONHPJ_02958	1	3062831	3064261	+	1431	201.178	1.04771	0.544121	0.217052	378	555	487	24	32	246	141.345	446.92	294.081	66.7682	91.9007	166.053	7.30416	8.22122	7.86405	6.91327	7.06878	7.41986
NDEONHPJ_00225	1	247001	247417	-	417	26.0501	-1.04324	0.519002	0.220672	47	17	17	14	17	40	17.5746	13.6894	10.2657	38.9481	48.8222	27.0005	4.37074	4.27509	4.15321	4.76856	4.90103	4.60774
NDEONHPJ_02195	1	2276388	2277065	-	678	132.32	1.02754	0.361582	0.224229	587	205	294	19	24	163	219.495	165.079	177.535	52.8582	68.9255	110.027	7.40457	7.17315	7.23124	6.49943	6.62397	6.87719
NDEONHPJ_01057	1	1121512	1122582	+	1071	2105.89	1.02463	0.32394	0.227686	8613	3873	4034	305	449	2551	3220.64	3118.78	2435.98	848.512	1289.48	1721.96	11.3363	11.3087	11.1044	10.3553	10.6267	10.8337
NDEONHPJ_02319	1	2396577	2397815	+	1239	65.355	1.03091	0.433374	0.231073	187	120	194	11	9	77	69.9244	96.6314	117.149	30.6021	25.8471	51.9759	6.04409	6.26775	6.40991	5.6444	5.59227	5.85153
NDEONHPJ_03803	2	73568	73795	+	228	19.9542	-1.08224	1.15641	0.234369	18	11	14	18	14	8	6.73069	8.85788	8.45406	50.0761	40.2065	5.4001	3.52782	3.65749	3.62845	4.49031	4.33504	3.50017
NDEONHPJ_02375	1	2448651	2449589	-	939	19.1365	1.04951	0.741727	0.237599	45	38	68	2	3	18	16.8267	30.5999	41.0626	5.56402	8.61569	12.1502	4.18062	4.50601	4.70913	3.96702	4.03699	4.0449
NDEONHPJ_00213	1	237233	237616	-	384	49.3411	-1.03856	0.716351	0.240811	106	13	37	38	30	47	39.6363	10.4684	22.3429	105.716	86.1569	31.7256	5.32396	4.72806	5.00296	5.96605	5.80649	5.19123
NDEONHPJ_02152	1	2234495	2238247	+	3753	1099.06	1.01774	0.388301	0.243982	4184	2093	2292	154	171	1542	1564.51	1685.41	1384.05	428.429	491.094	1040.87	10.3279	10.3901	10.2258	9.39545	9.47776	9.99828
NDEONHPJ_02372	1	2447043	2447543	-	501	19.3133	1.02882	0.634287	0.247071	59	41	55	3	2	20	22.0617	33.0157	33.2124	8.34602	5.74379	13.5002	4.35522	4.58234	4.59461	4.067	4.01442	4.12042
NDEONHPJ_02292	1	2375312	2375494	-	183	55.9001	1.01657	0.389108	0.250096	179	120	117	11	14	45	66.933	96.6314	70.6518	30.6021	40.2065	30.3756	5.90148	6.15386	5.93638	5.49694	5.61009	5.43252
NDEONHPJ_03775	2	41450	41776	+	327	48.9406	-1.02495	0.595548	0.253048	78	25	45	40	27	42	29.1663	20.1315	27.1738	111.28	77.5412	28.3505	5.14876	4.98049	5.11701	6.01774	5.74254	5.14207
NDEONHPJ_01769	1	1862229	1862474	+	246	43.0715	-1.01541	0.658106	0.256018	81	21	30	22	37	38	30.2881	16.9105	18.1159	61.2042	106.26	25.6505	5.05152	4.77323	4.78952	5.46001	5.86301	4.96375
NDEONHPJ_03732	2	3058	3837	+	780	441.971	1.0144	0.642688	0.25892	1775	868	985	43	33	711	663.721	698.967	594.804	119.626	94.7725	479.934	9.01749	9.05975	8.92434	7.86982	7.7703	8.74919
NDEONHPJ_00804	1	837923	847273	+	9351	8282.2	0.997678	0.730486	0.261876	24938	18502	20863	659	631	13667	9325	14898.9	12598.4	1833.34	1812.17	9225.39	12.9771	13.3802	13.2324	11.8688	11.863	12.9682
NDEONHPJ_03650	1	3821507	3822073	-	567	965.956	-0.992355	0.43227	0.26483	2007	539	866	602	603	1010	750.472	434.036	522.944	1674.77	1731.75	681.762	9.6446	9.26657	9.3881	10.2904	10.3193	9.57427
NDEONHPJ_03647	1	3817861	3818901	-	1041	3653.33	-0.991203	0.49525	0.267714	7747	2009	2916	2188	2557	3280	2896.82	1617.77	1760.86	6087.03	7343.44	2214.04	11.5612	11.1504	11.206	12.1671	12.3329	11.3638
NDEONHPJ_02373	1	2447560	2448315	-	756	27.2609	0.976062	0.678556	0.270612	63	61	76	3	9	16	23.5574	49.121	45.8935	8.34602	25.8471	10.8002	4.64126	5.09703	5.05759	4.37969	4.69486	4.30577
NDEONHPJ_01585	1	1672625	1673869	+	1245	650.652	0.982487	0.388674	0.273488	1514	1434	1668	125	101	797	566.126	1154.75	1007.24	347.751	290.061	537.985	9.17844	9.75681	9.64066	8.84433	8.73391	9.14035
NDEONHPJ_01698	1	1790015	1790482	+	468	752.857	-0.986481	0.273717	0.276318	1569	488	752	383	410	1245	586.692	392.968	454.104	1065.51	1177.48	840.39	9.3236	9.04642	9.1423	9.78765	9.87076	9.5985
NDEONHPJ_01802	1	1898023	1898145	+	123	6.89587	-0.915223	1.69997	0.279086	11	2	4	6	2	16	4.1132	1.61052	2.41545	16.692	5.74379	10.8002	2.43255	2.31132	2.34137	2.82104	2.53229	2.76291
NDEONHPJ_00693	1	718736	719104	+	369	78.4892	0.977019	0.423129	0.281811	263	161	181	14	9	102	98.3429	129.647	109.299	38.9481	25.8471	68.8513	6.4263	6.63252	6.50327	5.89993	5.75582	6.17283
NDEONHPJ_00575	1	585877	586788	-	912	524.83	-0.983743	0.284688	0.284489	1093	332	522	276	283	855	408.703	267.347	315.216	767.834	812.746	577.136	8.80117	8.51138	8.61886	9.28919	9.3361	9.06341
NDEONHPJ_01421	1	1517587	1518555	-	969	372.221	0.976875	0.299627	0.287195	1083	713	920	63	84	418	404.963	574.152	555.553	175.267	241.239	282.155	8.56471	8.84595	8.81932	8.00148	8.19654	8.29427
NDEONHPJ_01688	1	1777782	1779137	+	1356	25.7266	0.945283	0.685668	0.289854	87	59	61	0	6	30	32.5317	47.5104	36.8356	0	17.2314	20.2504	4.82201	5.0589	4.89571	4.18921	4.53639	4.55502
NDEONHPJ_01286	1	1373594	1374991	+	1398	45.7753	0.958799	0.440679	0.292514	125	96	113	8	12	38	46.7409	77.3051	68.2364	22.2561	34.4627	25.6505	5.50412	5.85125	5.76403	5.18164	5.34973	5.16165
NDEONHPJ_01213	1	1304565	1305254	+	690	19.8421	0.893302	0.783028	0.295298	107	40	32	2	2	24	40.0102	32.2105	19.3236	5.56402	5.74379	16.2003	4.75229	4.58938	4.30613	4.03458	4.04263	4.22258
NDEONHPJ_03413	1	3566907	3568826	-	1920	2737.11	-0.946489	0.342915	0.298105	6120	1770	2361	1655	1432	3802	2288.44	1425.31	1425.72	4604.22	4112.55	2566.4	11.2266	10.8896	10.8895	11.7926	11.6962	11.3144
NDEONHPJ_02307	1	2387831	2388670	-	840	372.847	0.88781	0.674134	0.300897	844	870	1013	42	33	589	315.595	700.578	611.712	116.844	94.7725	397.582	8.31106	8.96241	8.84565	7.70647	7.61189	8.48926
NDEONHPJ_00069	1	73759	75066	-	1308	619.196	0.906659	0.550754	0.303643	787	1556	1810	118	134	536	294.281	1252.99	1092.99	328.277	384.834	361.807	8.64061	9.771	9.65102	8.72546	8.83067	8.78086
NDEONHPJ_01289	1	1376634	1377428	+	795	38.6972	0.893117	0.598983	0.306369	121	86	95	7	2	52	45.2452	69.2525	57.3669	19.4741	5.74379	35.1006	5.35835	5.64803	5.51749	4.98094	4.7517	5.19707
NDEONHPJ_00580	1	591914	592243	-	330	440.583	-0.941726	0.309957	0.309078	942	261	457	255	217	700	352.24	210.173	275.965	709.412	623.201	472.509	8.56694	8.21824	8.39479	9.11278	9.00534	8.78952
NDEONHPJ_02265	1	2352329	2353243	-	915	43.7274	-0.921503	0.392767	0.31178	58	36	49	24	23	73	21.6878	28.9894	29.5892	66.7682	66.0536	49.2759	4.97339	5.13991	5.14601	5.62051	5.61158	5.45829
NDEONHPJ_03770	2	36998	37336	-	339	70.6835	-0.899314	0.48314	0.31446	126	48	63	51	38	73	47.1149	38.6526	38.0433	141.882	109.132	49.2759	5.77881	5.67288	5.65772	6.53178	6.3286	5.81148
NDEONHPJ_01936	1	2035247	2036782	-	1536	32.5977	0.884795	0.520404	0.317138	93	66	89	5	5	38	34.7753	53.1473	53.7437	13.91	14.3595	25.6505	5.05878	5.33094	5.34514	4.72313	4.73421	4.8847
NDEONHPJ_03154	1	3279729	3280490	-	762	248.244	0.921439	0.344371	0.31979	733	522	547	41	49	311	274.089	420.347	330.312	114.062	140.723	209.929	7.99052	8.33427	8.13721	7.42309	7.54119	7.79033
NDEONHPJ_03758	2	23092	23673	+	582	360.096	-0.901459	0.405656	0.322445	593	274	372	230	211	367	221.739	220.642	224.637	639.862	605.97	247.73	8.07038	8.06972	8.08068	8.88348	8.8368	8.14879
NDEONHPJ_01027	1	1085863	1087113	-	1251	433.846	0.906394	0.37566	0.325073	1353	904	926	65	79	596	505.924	727.956	559.176	180.831	226.88	402.307	8.83263	9.13168	8.91269	8.13677	8.26928	8.65407
NDEONHPJ_03854	2	121987	122616	-	630	33.3645	-0.859713	0.533655	0.327701	69	20	25	23	17	45	25.801	16.1052	15.0965	63.9862	48.8222	30.3756	4.80375	4.58499	4.54538	5.3226	5.1454	4.90046
NDEONHPJ_03778	2	43426	43767	+	342	170.401	-0.870917	0.486939	0.330289	369	88	160	104	108	174	137.979	70.863	96.6179	289.329	310.165	117.452	7.17311	6.75271	6.93318	7.72818	7.78469	7.06218
NDEONHPJ_01484	1	1588648	1589511	+	864	166.062	0.888804	0.399704	0.332875	520	320	398	32	21	229	194.442	257.684	240.337	89.0243	60.3098	154.578	7.45416	7.6753	7.6204	6.94743	6.76231	7.28108
NDEONHPJ_01338	1	1424142	1424372	-	231	1517.58	0.799861	0.718592	0.335414	2182	3732	4525	214	163	2205	815.91	3005.24	2732.47	595.35	468.119	1488.4	9.98193	11.0279	10.9433	9.78289	9.64242	10.4309
NDEONHPJ_01580	1	1667822	1668829	+	1008	863.705	0.879917	0.427323	0.337916	1974	1805	2301	132	153	1177	738.133	1453.5	1389.49	367.225	439.4	794.49	9.57103	10.1202	10.0819	9.10296	9.21397	9.62717
NDEONHPJ_00068	1	73140	73772	-	633	89.3914	0.883852	0.405246	0.340393	210	182	242	19	17	94	78.5248	146.558	146.135	52.8582	48.8222	63.4512	6.3555	6.81598	6.81694	6.15072	6.11526	6.21772
NDEONHPJ_02186	1	2268411	2269643	-	1233	119.15	-0.827976	0.549431	0.342915	221	80	104	79	77	95	82.638	64.4209	62.8016	219.779	221.136	64.1262	6.53684	6.38461	6.36485	7.24886	7.25256	6.37906
NDEONHPJ_02308	1	2388841	2389869	-	1029	429.992	0.798397	0.642051	0.345396	992	952	1163	45	51	694	370.936	766.609	702.291	125.19	146.467	468.459	8.54214	9.1332	9.05838	7.88201	7.96139	8.72306
NDEONHPJ_02533	1	2616929	2618344	-	1416	1316.26	0.761961	0.732847	0.347869	3408	3075	3173	134	121	2238	1274.34	2476.18	1916.05	372.789	347.499	1510.68	10.2251	10.7847	10.5612	9.40589	9.36965	10.362
NDEONHPJ_03804	2	73832	74110	+	279	71.2036	-0.792127	0.62165	0.350331	152	36	60	57	36	64	56.837	28.9894	36.2317	158.574	103.388	43.2008	5.88379	5.50564	5.61195	6.60796	6.27312	5.71441
NDEONHPJ_02311	1	2392422	2392643	+	222	303.616	0.807954	0.563374	0.352771	601	744	756	30	68	389	224.73	599.115	456.52	83.4602	195.289	262.58	7.9438	8.72798	8.49626	7.40173	7.85902	8.05813
NDEONHPJ_02888	1	2996318	2996938	-	621	631.513	-0.923852	0.223122	0.355171	1119	477	747	321	315	1093	418.425	384.11	451.085	893.025	904.647	737.788	8.96469	8.90738	9.01836	9.54087	9.55129	9.39014
NDEONHPJ_02368	1	2442844	2444382	-	1539	33.0507	0.832385	0.486982	0.357539	102	63	76	9	8	23	38.1406	50.7315	45.8935	25.0381	22.9752	15.5253	5.11982	5.30098	5.23797	4.90825	4.8776	4.65331
NDEONHPJ_01090	1	1161185	1161409	+	225	920.465	-0.858972	0.398984	0.359897	1720	659	945	660	441	1001	643.155	530.667	570.649	1836.13	1266.51	675.687	9.51385	9.37991	9.42944	10.3564	10.0383	9.55006
NDEONHPJ_00592	1	605445	606335	+	891	260.87	-0.851946	0.412306	0.362233	320	183	372	163	140	323	119.657	147.363	224.637	453.467	402.065	218.029	7.4228	7.56012	7.85069	8.39519	8.29481	7.82892
NDEONHPJ_01643	1	1731097	1731423	+	327	258.376	0.826286	0.467178	0.36457	449	619	668	59	46	273	167.893	498.457	403.38	164.138	132.107	184.278	7.63684	8.48534	8.30642	7.63893	7.51037	7.70305
NDEONHPJ_02371	1	2445958	2447019	-	1062	17.7159	0.758271	0.642738	0.366882	61	29	49	4	3	16	22.8096	23.3526	29.5892	11.128	8.61569	10.8002	4.29873	4.3018	4.44626	4.03173	3.98093	3.95311
NDEONHPJ_03700	1	3872852	3873718	-	867	496.304	0.907008	0.246781	0.369158	1574	922	1088	107	135	451	588.562	742.451	657.002	297.675	387.706	304.431	9.0575	9.24585	9.14574	8.56656	8.74393	8.57051
NDEONHPJ_02878	1	2988305	2988757	-	453	205.538	-0.877651	0.320556	0.371412	434	148	194	130	89	322	162.285	119.179	117.149	361.661	255.599	217.354	7.46187	7.25723	7.24366	8.06859	7.79221	7.67708
NDEONHPJ_03426	1	3585138	3585566	-	429	1349.9	-0.909921	0.234767	0.373636	2823	960	1425	703	635	2416	1055.6	773.051	860.503	1955.75	1823.65	1630.83	10.1779	9.95844	10.0316	10.6616	10.6037	10.5144
NDEONHPJ_00177	1	193808	195757	+	1950	565.602	0.783725	0.544738	0.375863	1896	1023	1383	70	67	946	708.966	823.783	835.141	194.741	192.417	638.562	9.25179	9.37512	9.38723	8.37342	8.36818	9.16654
NDEONHPJ_00870	1	915096	915887	+	792	189.538	0.839309	0.398851	0.378073	563	393	422	32	30	267	210.521	316.468	254.83	89.0243	86.1569	180.228	7.6046	7.92884	7.75344	7.06065	7.04569	7.48699
NDEONHPJ_03228	1	3364135	3366279	+	2145	1047.28	0.652591	0.828287	0.380295	4017	1923	2419	84	92	1888	1502.07	1548.52	1460.74	233.689	264.214	1274.42	10.2177	10.2429	10.1935	8.96247	9.02304	10.0791
NDEONHPJ_00391	1	416030	417877	+	1848	1506.21	0.854043	0.347916	0.382484	5991	2627	2895	258	269	2138	2240.2	2115.42	1748.18	717.758	772.54	1443.18	10.8345	10.786	10.6296	9.98741	10.0347	10.478
NDEONHPJ_02972	1	3081080	3083491	-	2412	454.093	0.877715	0.291024	0.38464	1466	810	1049	85	91	582	548.178	652.262	633.451	236.471	261.342	392.857	8.9402	9.08056	9.05703	8.34828	8.41054	8.68291
NDEONHPJ_02439	1	2523128	2524255	-	1128	251.907	-0.794772	0.483779	0.386775	364	202	281	162	155	218	136.11	162.663	169.685	450.685	445.144	147.153	7.45944	7.58196	7.60956	8.35463	8.34348	7.51392
NDEONHPJ_02732	1	2829178	2830287	+	1110	2383.28	-0.861327	0.321966	0.388895	5825	1437	2234	992	1105	5455	2178.13	1157.16	1349.03	2759.75	3173.44	3682.19	11.1053	10.6557	10.7576	11.2911	11.4049	11.5309
NDEONHPJ_02713	1	2807681	2808289	+	609	126.133	-0.819358	0.413885	0.390999	203	85	156	84	65	145	75.9073	68.4472	94.2024	233.689	186.673	97.8768	6.56094	6.5055	6.70571	7.3689	7.18904	6.73212
NDEONHPJ_02194	1	2275631	2276374	-	744	150.121	0.59299	0.919497	0.393089	462	331	363	17	7	259	172.754	266.542	219.202	47.2941	20.1033	174.828	7.25153	7.59964	7.4395	6.50607	6.25849	7.2588
NDEONHPJ_03596	1	3757099	3757515	+	417	24.5343	-0.720975	0.620602	0.395166	34	19	24	19	11	30	12.7135	15.3	14.4927	52.8582	31.5908	20.2504	4.15981	4.26094	4.22965	4.89575	4.59172	4.39178
NDEONHPJ_01189	1	1280725	1281600	+	876	1204.9	-0.868876	0.284521	0.397242	2698	784	1256	673	467	2396	1008.86	631.325	758.45	1872.29	1341.18	1617.33	10.0604	9.73051	9.85432	10.5522	10.2793	10.4324
NDEONHPJ_02312	1	2392749	2393066	+	318	46.7634	0.742103	0.55703	0.399294	99	116	106	13	8	40	37.0188	93.4103	64.0093	36.1661	22.9752	27.0005	5.35798	5.99969	5.72044	5.37295	5.19713	5.18919
NDEONHPJ_00339	1	357734	358510	+	777	229.545	-0.873506	0.270157	0.401329	379	161	308	120	107	413	141.718	129.647	185.989	333.841	307.293	278.78	7.46154	7.40876	7.65029	8.08607	8.02035	7.95386
NDEONHPJ_03488	1	3643918	3644145	+	228	115.804	-0.683902	0.657547	0.403368	172	74	135	99	55	83	64.3155	59.5894	81.5213	275.419	157.954	56.026	6.33556	6.29865	6.49286	7.40942	6.95239	6.25925
NDEONHPJ_03303	1	3444013	3444912	+	900	575.276	-0.881253	0.245297	0.405385	1135	428	636	293	297	934	424.408	344.652	384.056	815.128	852.953	630.462	8.90622	8.76284	8.83616	9.4067	9.44375	9.20434
NDEONHPJ_00118	1	132315	133121	+	807	312.55	-0.745108	0.503564	0.40743	624	196	324	178	213	269	233.331	157.831	195.651	495.197	611.714	181.578	7.99022	7.72783	7.86752	8.56893	8.74825	7.81767
NDEONHPJ_01940	1	2040288	2041427	+	1140	187.832	0.863548	0.26716	0.409456	608	356	390	41	48	186	227.348	286.673	235.506	114.062	137.851	125.552	7.67389	7.85616	7.7004	7.20807	7.32201	7.24532
NDEONHPJ_03530	1	3689158	3689700	-	543	85.2307	-0.719423	0.533138	0.411493	119	55	114	65	40	86	44.4974	44.2894	68.8402	180.831	114.876	58.0511	5.89704	5.90802	6.17532	6.86723	6.51444	6.06529
NDEONHPJ_01215	1	1305974	1306750	+	777	113.153	0.806413	0.367087	0.413503	491	176	210	21	37	92	183.598	141.726	126.811	58.4222	106.26	62.1011	7.16366	6.95554	6.87338	6.41365	6.74653	6.3982
NDEONHPJ_02236	1	2320686	2320847	-	162	58.785	0.749466	0.474039	0.415489	133	130	147	12	11	66	49.7323	104.684	88.7677	33.3841	31.5908	44.5508	5.73712	6.2642	6.14173	5.56917	5.54944	5.672
NDEONHPJ_01055	1	1119493	1120509	-	1017	265.963	-0.794028	0.385924	0.41746	605	180	243	130	169	342	226.226	144.947	146.738	361.661	485.35	230.854	7.87815	7.57466	7.58018	8.23091	8.47188	7.8934
NDEONHPJ_01990	1	2087701	2088039	-	339	53.5314	-0.713336	0.534472	0.41941	96	39	51	21	43	61	35.897	31.4052	30.797	58.4222	123.492	41.1758	5.39069	5.3261	5.30922	5.6842	6.20867	5.47828
NDEONHPJ_01005	1	1060517	1061605	-	1089	327.551	-0.743046	0.465051	0.421372	442	241	446	217	180	320	165.276	194.068	269.322	603.696	516.941	216.004	7.80025	7.90951	8.13841	8.77417	8.64258	7.98135
NDEONHPJ_03023	1	3145416	3145727	-	312	71.9264	-0.615592	0.692353	0.423313	91	52	85	57	39	50	34.0274	41.8736	51.3283	158.574	112.004	33.7506	5.56878	5.70014	5.81977	6.60927	6.33301	5.57717
NDEONHPJ_00533	1	542911	543630	+	720	602.401	-0.694261	0.550554	0.425229	1133	435	589	394	382	432	423.66	350.289	355.675	1096.11	1097.06	291.605	8.88328	8.75075	8.76037	9.63923	9.63968	8.62798
NDEONHPJ_01843	1	1939338	1939595	+	258	41.6489	-0.591896	0.727067	0.427132	78	31	29	22	33	33	29.1663	24.9631	17.512	61.2042	94.7725	22.2754	5.02455	4.94885	4.77049	5.45394	5.76517	4.88699
NDEONHPJ_03406	1	3560772	3561488	+	717	85.0354	-0.694379	0.544171	0.429012	154	74	67	65	41	80	57.5848	59.5894	40.4587	180.831	117.748	54.001	6.05248	6.07993	5.84761	6.86426	6.52892	6.01702
NDEONHPJ_03227	1	3362829	3364091	+	1263	362.291	0.713279	0.49967	0.430894	1408	599	793	44	55	601	526.49	482.352	478.862	122.408	157.954	405.682	8.74387	8.67002	8.66483	7.76618	7.90066	8.53161
NDEONHPJ_03853	2	121697	121990	-	294	19.5871	-0.584454	0.718382	0.432762	37	12	16	16	8	25	13.8353	9.66314	9.66179	44.5121	22.9752	16.8753	3.98428	3.8576	3.84492	4.55607	4.20195	4.08431
NDEONHPJ_02854	1	2961568	2963553	-	1986	284.45	0.772589	0.391747	0.43461	983	495	642	50	43	430	367.571	398.604	387.679	139.1	123.492	290.255	8.31262	8.37645	8.35475	7.64662	7.58309	8.12659
NDEONHPJ_00534	1	543986	544477	-	492	1183.88	-0.689354	0.526216	0.436455	2450	785	1150	913	577	983	916.122	632.13	694.441	2539.97	1657.08	663.537	9.9318	9.66847	9.73236	10.7715	10.4001	9.70111
NDEONHPJ_02136	1	2218907	2220094	-	1188	462.094	-0.856184	0.242583	0.438283	954	352	495	252	187	882	356.727	283.452	298.912	701.066	537.044	595.361	8.62604	8.46717	8.5022	9.14643	8.93272	9.01886
NDEONHPJ_00572	1	584022	584324	-	303	209.097	-0.733378	0.447433	0.440093	370	157	231	118	135	199	138.353	126.426	139.492	328.277	387.706	134.327	7.34218	7.28606	7.3496	7.98255	8.11983	7.32479
NDEONHPJ_00243	1	260141	260740	+	600	200.756	-0.745952	0.423719	0.441889	348	178	195	99	137	214	130.127	143.337	117.753	275.419	393.45	144.453	7.27466	7.34369	7.21094	7.81902	8.11033	7.34823
NDEONHPJ_02180	1	2263173	2264102	+	930	104.621	0.703428	0.486522	0.443683	195	235	269	21	29	91	72.9158	189.236	162.439	58.4222	83.285	61.4261	6.40994	7.11584	6.99455	6.32171	6.51335	6.3075
NDEONHPJ_02144	1	2226405	2226941	+	537	307.988	-0.763057	0.387292	0.445459	607	218	339	181	177	339	226.974	175.547	204.709	503.543	508.325	228.829	7.98611	7.81346	7.91491	8.59635	8.60374	7.993
NDEONHPJ_02686	1	2775217	2775807	-	591	179.98	-0.730225	0.426824	0.447255	287	158	194	118	96	184	107.317	127.231	117.149	328.277	275.702	124.202	7.06343	7.18099	7.12395	7.88868	7.74514	7.16375
NDEONHPJ_03274	1	3411782	3412159	-	378	23.2499	0.604253	0.623908	0.449033	78	56	39	4	5	24	29.1663	45.0946	23.5506	11.128	14.3595	16.2003	4.66936	4.9389	4.54247	4.31272	4.37733	4.35906
NDEONHPJ_00122	1	135637	135993	+	357	44.3687	-0.654859	0.532303	0.450817	62	29	60	28	25	50	23.1835	23.3526	36.2317	77.8962	71.7974	33.7506	4.99802	5.02191	5.2546	5.71776	5.65903	5.21321
NDEONHPJ_00398	1	421589	422602	-	1014	200.645	-0.798551	0.30379	0.452608	470	132	205	93	102	365	175.746	106.295	123.792	258.727	292.933	246.379	7.51209	7.17787	7.27137	7.7949	7.89089	7.76711
NDEONHPJ_02246	1	2330897	2331937	-	1041	116.951	0.774415	0.334299	0.4544	330	233	250	33	28	100	123.396	187.626	150.965	91.8063	80.4131	67.5012	6.88305	7.20266	7.03372	6.68986	6.61473	6.48093
NDEONHPJ_00544	1	551933	552262	+	330	54.8086	-0.668396	0.487716	0.456181	65	43	77	36	26	72	24.3053	34.6262	46.4974	100.152	74.6693	48.6009	5.21708	5.42093	5.59282	6.08607	5.87836	5.62128
NDEONHPJ_03648	1	3818984	3820075	-	1092	2515.54	-0.725972	0.40191	0.457943	5051	1915	2625	1515	1446	2533	1888.71	1542.08	1585.14	4214.74	4152.76	1709.81	11.0241	10.8787	10.8978	11.6676	11.6548	10.9518
NDEONHPJ_01581	1	1668944	1670338	+	1395	574.879	0.723149	0.405198	0.459688	1535	1127	1366	83	122	832	573.979	907.53	824.875	230.907	350.371	561.61	9.11968	9.49058	9.41099	8.51491	8.76919	9.10272
NDEONHPJ_03754	2	19060	19992	-	933	245.562	-0.616644	0.560203	0.461414	393	163	312	180	132	188	146.953	131.258	188.405	500.761	379.09	126.902	7.48278	7.41334	7.657	8.42317	8.1868	7.39019
NDEONHPJ_01939	1	2039144	2040130	+	987	45.2093	0.684426	0.460997	0.46312	114	83	118	13	10	38	42.6277	66.8367	71.2557	36.1661	28.719	25.6505	5.43929	5.73946	5.79081	5.36466	5.26876	5.1567
NDEONHPJ_01288	1	1375672	1376646	+	975	21.1905	0.566941	0.6299	0.464812	74	34	60	3	3	28	27.6706	27.3789	36.2317	8.34602	8.61569	18.9003	4.57953	4.56433	4.74165	4.18457	4.19352	4.36985
NDEONHPJ_03025	1	3146342	3147637	+	1296	192.123	-0.668937	0.477809	0.466494	382	156	175	121	113	174	142.84	125.621	105.676	336.623	324.524	117.452	7.29888	7.21393	7.09928	7.94536	7.91424	7.16829
NDEONHPJ_00450	1	460818	463013	+	2196	360.844	0.76634	0.335056	0.468165	1156	625	836	64	70	512	432.26	503.288	504.828	178.049	201.033	345.606	8.60242	8.72388	8.72711	7.99321	8.0659	8.42846
NDEONHPJ_03780	2	44386	44883	+	498	202.966	-0.657046	0.491714	0.469817	422	136	210	110	137	184	157.797	109.516	126.811	306.021	393.45	124.202	7.40682	7.1652	7.25741	7.90111	8.10884	7.24439
NDEONHPJ_00341	1	359171	360031	-	861	316.493	0.773659	0.324227	0.471451	857	686	636	62	81	351	320.456	552.409	384.056	172.485	232.624	236.929	8.28164	8.72059	8.42236	7.86697	8.05557	8.0598
NDEONHPJ_01200	1	1289127	1289939	-	813	179.932	-0.802798	0.281435	0.473071	260	159	238	81	90	336	97.2211	128.037	143.719	225.343	258.471	226.804	7.03191	7.21574	7.29364	7.61669	7.72112	7.63247
NDEONHPJ_00605	1	619479	620183	-	705	541.942	-0.670226	0.465315	0.474688	1177	389	521	364	290	501	440.113	313.247	314.612	1012.65	832.85	338.181	8.85825	8.61824	8.62015	9.52601	9.35885	8.66991
NDEONHPJ_00269	1	283254	284144	-	891	122.82	-0.781793	0.305171	0.476297	187	112	155	63	44	269	69.9244	90.1893	93.5986	175.267	126.363	181.578	6.52293	6.6911	6.7139	7.15282	6.91925	7.20105
NDEONHPJ_02582	1	2665581	2666132	+	552	66.841	-0.5851	0.579711	0.477889	111	51	70	41	44	53	41.5059	41.0683	42.2703	114.062	126.363	35.7757	5.65281	5.65662	5.66898	6.31662	6.3932	5.5758
NDEONHPJ_00869	1	912609	915017	+	2409	1500.14	0.541352	0.632371	0.47948	4283	2982	3617	180	164	2729	1601.53	2401.29	2184.17	500.761	470.991	1842.11	10.5165	10.8538	10.7729	9.71567	9.68185	10.6302
NDEONHPJ_03728	1	3901309	3901443	-	135	36.3122	-0.431485	0.776133	0.481066	32	20	48	30	22	21	11.9657	16.1052	28.9854	83.4602	63.1817	14.1753	4.40248	4.56033	4.85478	5.50541	5.2965	4.49879
NDEONHPJ_02759	1	2856228	2857136	-	909	580.501	0.803454	0.263224	0.482657	2063	947	1253	148	104	714	771.412	762.583	756.639	411.737	298.677	481.959	9.37893	9.36869	9.36271	8.90494	8.69709	9.01283
NDEONHPJ_01633	1	1723063	1724364	-	1302	416.878	-0.756591	0.322044	0.484247	1018	265	427	227	196	674	380.658	213.394	257.849	631.516	562.891	454.958	8.59535	8.19439	8.31701	8.98971	8.8958	8.73207
NDEONHPJ_00974	1	1033096	1033824	+	729	4155.82	0.629949	0.479993	0.485844	9591	8489	10312	759	592	6628	3586.34	6835.87	6227.02	2111.54	1700.16	4473.98	11.8449	12.3713	12.2914	11.4669	11.3281	12.0181
NDEONHPJ_03670	1	3843454	3844101	+	648	467.024	-0.740426	0.335656	0.487427	950	369	500	290	225	585	355.231	297.142	301.931	806.782	646.176	394.882	8.62008	8.49593	8.50597	9.26191	9.07713	8.698
NDEONHPJ_03612	1	3774743	3775888	-	1146	163.697	-0.647679	0.454366	0.488997	334	132	154	104	91	159	124.892	106.295	92.9947	289.329	261.342	107.327	7.09378	6.98798	6.89951	7.72062	7.63688	6.99296
NDEONHPJ_02518	1	2598671	2600029	+	1359	22.7363	0.555565	0.572203	0.490551	63	46	54	4	6	22	23.5574	37.042	32.6085	11.128	17.2314	14.8503	4.52711	4.7912	4.71691	4.29302	4.41075	4.30465
NDEONHPJ_00226	1	247529	247843	+	315	144.905	-0.568871	0.550525	0.4921	313	97	139	77	103	119	117.039	78.1104	83.9368	214.215	295.805	80.3265	6.93876	6.67574	6.7169	7.37727	7.64046	6.69053
NDEONHPJ_03290	1	3429413	3429781	-	369	524.504	-0.740438	0.331403	0.493632	975	436	594	290	292	633	364.579	351.094	358.694	806.782	838.593	427.283	8.72337	8.69837	8.71264	9.33401	9.36606	8.83854
NDEONHPJ_02711	1	2806300	2806686	+	387	64.7479	-0.623786	0.479036	0.495152	140	46	60	37	39	71	52.3498	37.042	36.2317	102.934	112.004	47.9259	5.80059	5.60078	5.58232	6.24021	6.30052	5.7474
NDEONHPJ_03890	3	2594	3307	+	714	776.739	-0.713521	0.363887	0.496659	1482	652	840	451	433	853	554.16	525.031	507.244	1254.69	1243.53	575.786	9.30219	9.26463	9.23989	9.94172	9.93396	9.33034
NDEONHPJ_01868	1	1964746	1964922	-	177	1017.2	0.537599	0.581212	0.498162	1174	2184	3210	235	254	865	438.991	1758.69	1938.4	653.772	729.461	583.886	9.3044	10.3608	10.4466	9.57769	9.6553	9.49467
NDEONHPJ_02664	1	2742404	2742922	+	519	58.645	-0.679403	0.400849	0.499657	138	41	54	35	25	97	51.602	33.0157	32.6085	97.3703	71.7974	65.4762	5.73574	5.4791	5.46532	6.14216	5.93504	5.896
NDEONHPJ_00417	1	441855	442457	+	603	1550.75	-0.733458	0.333085	0.501137	3585	1162	1532	594	575	4147	1340.53	935.714	925.116	1652.51	1651.34	2799.28	10.447	10.1872	10.179	10.6082	10.6076	11.0475
NDEONHPJ_03646	1	3816823	3817857	-	1035	1662.61	-0.695356	0.3772	0.502612	3924	1228	1563	895	962	1960	1467.29	988.861	943.836	2489.9	2762.76	1323.02	10.556	10.27	10.2377	10.9793	11.0674	10.4782
NDEONHPJ_01895	1	1993202	1994623	-	1422	34.1685	0.594477	0.499555	0.504079	90	71	77	6	10	33	33.6535	57.1736	46.4974	16.692	28.719	22.2754	5.07227	5.41557	5.27795	4.81386	5.00276	4.84932
NDEONHPJ_02942	1	3049860	3050096	-	237	3819.04	-0.71773	0.347718	0.505531	8136	3109	3824	2157	2104	4468	3042.27	2503.56	2309.17	6000.79	6042.47	3015.96	11.6826	11.5408	11.4838	12.2262	12.2321	11.6762
NDEONHPJ_01150	1	1231887	1234262	+	2376	168.672	0.659357	0.41529	0.50698	718	262	325	34	24	256	268.48	210.979	196.255	94.5883	68.9255	172.803	7.72996	7.53338	7.47843	7.00311	6.84611	7.382
NDEONHPJ_01417	1	1511685	1513070	-	1386	31.8936	0.601712	0.466366	0.508462	121	45	77	5	9	35	45.2452	36.2368	46.4974	13.91	25.8471	23.6254	5.22237	5.07148	5.23515	4.71194	4.90823	4.83271
NDEONHPJ_02142	1	2224513	2225715	+	1203	347.983	-0.739807	0.303719	0.509934	814	245	363	176	180	534	304.377	197.289	219.202	489.633	516.941	360.457	8.30612	8.00611	8.07423	8.66918	8.71274	8.43378
NDEONHPJ_01120	1	1195574	1196434	-	861	60.7459	-0.705779	0.342685	0.511393	118	51	66	23	35	111	44.1234	41.0683	39.8549	63.9862	100.516	74.9264	5.67306	5.63873	5.61699	5.906	6.20108	6.02692
NDEONHPJ_00587	1	598531	599073	+	543	388.419	-0.550221	0.519978	0.512847	646	300	475	256	227	291	241.557	241.578	286.834	712.194	651.92	196.429	8.17802	8.18045	8.30012	9.01509	8.93905	8.04229
NDEONHPJ_02218	1	2299112	2299957	-	846	979.779	0.703702	0.340956	0.514291	2757	1855	2192	187	193	1416	1030.92	1493.76	1323.67	520.236	554.276	955.817	9.93991	10.2418	10.1412	9.45228	9.49366	9.88086
NDEONHPJ_03362	1	3513019	3513792	+	774	337.936	0.71896	0.321102	0.51573	1152	599	690	55	83	454	430.764	482.352	416.665	153.01	238.367	306.456	8.56144	8.65175	8.53413	7.85832	8.12694	8.29754
NDEONHPJ_02684	1	2764475	2764669	-	195	119.975	-0.478809	0.595085	0.517156	172	99	137	58	96	83	64.3155	79.7209	82.7291	161.356	275.702	56.026	6.3756	6.51886	6.54116	7.00612	7.44097	6.30105
NDEONHPJ_03257	1	3395893	3396513	-	621	364.415	-0.716762	0.321786	0.518574	908	252	362	157	144	852	339.526	202.926	218.598	436.775	413.553	575.111	8.42018	8.06077	8.10793	8.60984	8.56757	8.83928
NDEONHPJ_03573	1	3729621	3729926	-	306	82.1184	-0.535842	0.51966	0.519995	159	46	106	53	46	78	59.4545	37.042	64.0093	147.446	132.107	52.651	6.06009	5.79539	6.11056	6.68604	6.60011	5.98811
NDEONHPJ_02797	1	2901751	2902986	-	1236	294.729	-0.599966	0.446727	0.521405	556	206	372	183	165	277	207.904	165.884	224.637	509.107	473.863	186.978	7.88704	7.73727	7.94286	8.57366	8.51319	7.81553
NDEONHPJ_03664	1	3836402	3836569	-	168	27.2737	-0.518754	0.534748	0.522807	66	17	25	18	8	55	24.6792	13.6894	15.0965	50.0761	22.9752	37.1257	4.64464	4.37414	4.40275	5.01367	4.62045	4.89064
NDEONHPJ_03250	1	3391485	3391844	+	360	118.448	-0.559164	0.489437	0.524198	185	100	143	77	66	105	69.1766	80.5262	86.3522	214.215	189.545	70.8763	6.4477	6.55105	6.59483	7.25063	7.15171	6.46853
NDEONHPJ_00591	1	601246	604998	-	3753	546.797	-0.587252	0.458091	0.525575	973	483	594	323	332	470	363.831	388.941	358.694	898.589	953.469	317.256	8.73157	8.78018	8.72235	9.43285	9.4831	8.63819
NDEONHPJ_03787	2	50325	50663	-	339	1207.57	-0.614387	0.427293	0.526941	2225	943	1469	782	637	1129	831.989	759.362	887.073	2175.53	1829.4	762.089	9.9036	9.83952	9.9503	10.6681	10.5195	9.84179
NDEONHPJ_00839	1	881957	882331	-	375	92.2712	-0.464643	0.589447	0.528302	170	83	72	73	46	66	63.5677	66.8367	43.478	203.087	132.107	44.5508	6.16459	6.20165	5.93874	7.00534	6.66115	5.95481
NDEONHPJ_02992	1	3104765	3104992	-	228	964.309	0.476522	0.57343	0.529656	1042	2166	2943	254	203	867	389.632	1744.2	1777.17	706.63	582.995	585.236	9.18288	10.3206	10.3375	9.59094	9.45594	9.45346
NDEONHPJ_03781	2	45119	45910	+	792	742.724	-0.546517	0.496711	0.530997	1377	636	776	432	478	572	514.898	512.146	468.597	1201.83	1372.77	386.107	9.19276	9.18979	9.12644	9.8579	9.97229	8.9949
NDEONHPJ_03424	1	3583613	3584119	-	507	2008.34	-0.820918	0.195972	0.532327	3724	1651	2476	885	906	4102	1392.51	1329.49	1495.16	2462.08	2601.94	2768.9	10.6728	10.6403	10.7242	11.1073	11.1521	11.2045
NDEONHPJ_02506	1	2587186	2587542	+	357	80.3547	0.388495	0.668962	0.533645	113	227	216	9	6	125	42.2538	182.794	130.434	25.0381	17.2314	84.3765	5.80461	6.87231	6.59513	5.66916	5.57251	6.26024
NDEONHPJ_02712	1	2806689	2807579	-	891	48.4309	0.657998	0.369565	0.534965	172	77	106	10	13	52	64.3155	62.0051	64.0093	27.8201	37.3346	35.1006	5.78779	5.75563	5.78074	5.3425	5.46492	5.39957
NDEONHPJ_00691	1	717481	717621	-	141	4414.63	0.437422	0.603717	0.53628	4558	8441	16034	1209	1092	2673	1704.36	6797.21	9682.32	3363.45	3136.11	1804.31	11.3178	12.3606	12.6748	11.7897	11.7375	11.3543
NDEONHPJ_00264	1	273745	275259	-	1515	3461.1	0.547866	0.483981	0.537586	11345	5421	8471	624	429	6038	4242.21	4365.32	5115.31	1735.97	1232.04	4075.72	11.8627	11.8861	12.0187	11.1993	10.9859	11.8299
NDEONHPJ_03805	2	74217	74708	+	492	155.569	-0.451016	0.585257	0.538884	339	103	140	111	92	98	126.761	82.9419	84.5406	308.803	264.214	66.1512	7.02827	6.74797	6.75635	7.70789	7.57607	6.61089
NDEONHPJ_01993	1	2089938	2092247	-	2310	586.718	-0.729646	0.286752	0.540177	973	476	804	330	275	859	363.831	383.305	485.505	918.063	789.771	579.836	8.81489	8.85243	9.02074	9.51918	9.39531	9.15445
NDEONHPJ_03322	1	3465157	3465489	+	333	133.011	-0.569817	0.454972	0.541461	360	75	124	84	60	181	134.614	60.3946	74.8789	233.689	172.314	122.177	7.00658	6.48773	6.60842	7.41319	7.1757	6.93534
NDEONHPJ_00543	1	551176	551874	+	699	85.9684	-0.662943	0.356053	0.542735	197	75	74	34	48	155	73.6637	60.3946	44.6858	94.5883	137.851	104.627	6.27664	6.1517	5.97054	6.44041	6.70356	6.52557
NDEONHPJ_03314	1	3456507	3457262	+	756	54.9992	0.654647	0.362985	0.544003	192	85	125	10	16	60	71.7941	68.4472	75.4827	27.8201	45.9503	40.5007	5.9591	5.9196	5.99196	5.46244	5.6779	5.58401
NDEONHPJ_02862	1	2971420	2971797	+	378	206.118	0.690776	0.32352	0.545264	563	367	483	54	62	164	210.521	295.531	291.665	150.228	178.058	110.702	7.67599	7.93913	7.92974	7.44681	7.55762	7.23557
NDEONHPJ_01941	1	2041474	2042226	-	753	312.212	0.718146	0.292085	0.546525	1044	585	595	69	64	410	390.38	471.078	359.298	191.959	183.801	276.755	8.43528	8.58613	8.36909	7.93121	7.90529	8.17097
NDEONHPJ_01163	1	1251788	1253245	+	1458	352.295	0.631684	0.379569	0.547781	904	647	868	66	68	521	338.03	521.004	524.152	183.613	195.289	351.681	8.39337	8.73555	8.74137	7.98915	8.02674	8.42336
NDEONHPJ_01362	1	1451669	1452232	-	564	43.6003	0.521083	0.491358	0.54903	96	93	105	12	8	46	35.897	74.8893	63.4055	33.3841	22.9752	31.0506	5.30307	5.79541	5.67858	5.29453	5.15277	5.22494
NDEONHPJ_03285	1	3424745	3426004	+	1260	370.151	-0.699124	0.306493	0.550276	732	265	482	206	182	514	273.715	213.394	291.061	573.094	522.685	346.956	8.27372	8.10606	8.31839	8.83777	8.76244	8.44773
NDEONHPJ_00424	1	445411	445608	+	198	526.355	-0.778692	0.225436	0.551512	1072	413	629	267	212	1027	400.85	332.573	379.829	742.796	608.842	693.238	8.81035	8.68098	8.77244	9.28241	9.12392	9.23105
NDEONHPJ_02973	1	3083524	3084249	-	726	111.989	0.566837	0.439613	0.55274	299	205	281	23	16	171	111.804	165.079	169.685	63.9862	45.9503	115.427	6.77706	7.06915	7.0933	6.45215	6.30402	6.79961
NDEONHPJ_02749	1	2844540	2845415	-	876	22.401	0.48301	0.516271	0.553975	74	42	46	7	4	21	27.6706	33.821	27.7776	19.4741	11.4876	14.1753	4.61076	4.71996	4.6088	4.43925	4.29328	4.27892
NDEONHPJ_02941	1	3049196	3049669	-	474	4241.99	0.555086	0.438472	0.555213	7818	7420	12783	850	870	5883	2923.36	5975.04	7719.17	2364.71	2498.55	3971.1	11.716	12.2763	12.4962	11.5686	11.6063	11.9459
NDEONHPJ_02366	1	2440293	2441582	-	1290	116.623	0.602095	0.389028	0.556448	266	236	278	24	28	141	99.4647	190.042	167.874	66.7682	80.4131	95.1767	6.72528	7.2105	7.11372	6.51141	6.61109	6.6966
NDEONHPJ_00604	1	618350	619477	+	1128	359.188	-0.576977	0.413365	0.557674	845	243	392	220	186	386	315.969	195.679	236.714	612.042	534.173	260.555	8.3435	8.02807	8.14413	8.8445	8.73882	8.20804
NDEONHPJ_01397	1	1494714	1495508	+	795	54.1745	-0.495085	0.490984	0.558894	66	50	72	29	33	61	24.6792	40.2631	43.478	80.6782	94.7725	41.1758	5.21526	5.49736	5.54167	5.92245	6.03429	5.50908
NDEONHPJ_01413	1	1507167	1507676	-	510	556.39	-0.544769	0.436676	0.560118	1593	341	485	173	265	1382	595.666	274.594	292.873	481.287	761.052	932.867	9.12247	8.56908	8.60931	8.95975	9.31428	9.49077
NDEONHPJ_01360	1	1449920	1451167	+	1248	175.789	0.601752	0.378987	0.56134	385	368	405	37	45	204	143.962	296.336	244.564	102.934	129.235	137.703	7.28092	7.83598	7.68092	7.08735	7.22209	7.25119
NDEONHPJ_02959	1	3064329	3065576	-	1248	167.308	0.595729	0.384162	0.562553	355	354	386	45	37	180	132.744	285.063	233.091	125.19	106.26	121.502	7.18682	7.77179	7.60935	7.16143	7.0643	7.12793
NDEONHPJ_02473	1	2562501	2563967	-	1467	149.38	0.698952	0.2851	0.563759	562	242	293	33	34	185	210.147	194.873	176.931	91.8063	97.6444	124.877	7.46763	7.4052	7.33197	6.90445	6.93991	7.07808
NDEONHPJ_00951	1	1013358	1014506	-	1149	1361.58	-0.643468	0.337132	0.564957	2696	1149	1592	785	707	1571	1008.11	925.246	961.348	2183.88	2030.43	1060.44	10.147	10.0858	10.1129	10.7571	10.6955	10.1843
NDEONHPJ_00894	1	942896	943042	-	147	578.82	-0.531936	0.438538	0.566155	763	610	717	320	343	575	285.307	491.21	432.969	890.243	985.06	388.132	8.61843	8.9978	8.90483	9.46538	9.55037	8.82706
NDEONHPJ_00141	1	154088	154438	-	351	384.003	-0.675871	0.300213	0.567353	837	270	475	208	186	554	312.977	217.421	286.834	578.658	534.173	373.957	8.3994	8.1497	8.33719	8.87151	8.8063	8.53213
NDEONHPJ_00606	1	620313	620528	-	216	232.641	-0.559927	0.405856	0.568547	543	169	246	128	133	252	203.043	136.089	148.55	356.097	381.962	170.103	7.71116	7.43725	7.49274	8.13609	8.19272	7.58555
NDEONHPJ_02908	1	3018949	3019905	-	957	101.826	0.66885	0.30393	0.569735	314	185	214	24	24	118	117.413	148.973	129.226	66.7682	68.9255	79.6515	6.75929	6.93228	6.82851	6.41328	6.43058	6.4908
NDEONHPJ_00206	1	229676	231124	+	1449	691.398	0.447439	0.506367	0.570915	2497	1042	1625	75	116	1263	933.697	839.083	981.275	208.651	333.14	852.541	9.61306	9.52462	9.65396	8.59957	8.86319	9.53776
NDEONHPJ_00787	1	815581	816702	+	1122	510.307	-0.5523	0.408178	0.572091	1001	410	617	280	304	493	374.301	330.157	372.583	778.962	873.056	332.781	8.71466	8.62755	8.71193	9.28124	9.37696	8.63251
NDEONHPJ_00895	1	943076	944017	-	942	1275.05	-0.680118	0.290196	0.573262	2299	1046	1705	752	564	1788	859.659	842.304	1029.58	2092.07	1619.75	1206.92	9.99214	9.97845	10.1231	10.6867	10.4742	10.2429
NDEONHPJ_03621	1	3782968	3783378	-	411	59.2795	-0.484143	0.462347	0.574435	116	51	59	34	35	60	43.3756	41.0683	35.6278	94.5883	100.516	40.5007	5.61485	5.58904	5.50336	6.11259	6.15461	5.57853
NDEONHPJ_02361	1	2436724	2437572	-	849	221.996	-0.518868	0.428455	0.575605	477	184	229	124	132	212	178.363	148.168	138.284	344.969	379.09	143.103	7.57831	7.4515	7.40369	8.07472	8.15147	7.42714
NDEONHPJ_02562	1	2650674	2651096	-	423	24.4368	0.433525	0.503757	0.576767	62	44	64	7	5	23	23.1835	35.4315	38.6472	19.4741	14.3595	15.5253	4.57648	4.82151	4.88393	4.52067	4.42993	4.38607
NDEONHPJ_01228	1	1319268	1319438	-	171	268.774	-0.689853	0.275457	0.577921	533	245	294	137	137	391	199.303	197.289	177.535	381.135	393.45	263.93	7.82491	7.82005	7.7497	8.29941	8.32337	8.0263
NDEONHPJ_01272	1	1362846	1363061	-	216	679.546	-0.594883	0.359503	0.579067	1106	584	941	338	401	790	413.564	470.273	568.234	940.319	1151.63	533.26	9.00515	9.09598	9.23282	9.62457	9.79378	9.18608
NDEONHPJ_01201	1	1289936	1290709	-	774	180.199	-0.676386	0.286985	0.580204	285	168	246	85	67	388	106.569	135.284	148.55	236.471	192.417	261.905	7.09961	7.2617	7.32537	7.66116	7.50923	7.75443
NDEONHPJ_01188	1	1279835	1280587	+	753	1770.83	-0.723536	0.245081	0.581333	4077	1293	2054	833	726	3580	1524.5	1041.2	1240.33	2317.41	2085	2416.54	10.6501	10.377	10.4988	10.9785	10.893	11.0143
NDEONHPJ_00666	1	689167	689520	+	354	319.859	-0.654995	0.305803	0.582454	684	277	339	171	164	428	255.766	223.057	204.709	475.723	470.991	288.905	8.12171	8.02678	7.96708	8.59343	8.58495	8.21138
NDEONHPJ_01314	1	1399952	1400506	+	555	12.9811	-0.368998	0.557606	0.583568	18	9	14	5	10	19	6.73069	7.24735	8.45406	13.91	28.719	12.8252	3.29659	3.34531	3.38707	3.5607	3.86091	3.55509
NDEONHPJ_00436	1	449976	451328	+	1353	7485.88	-0.682576	0.279286	0.584678	18988	5424	7700	3148	3489	14844	7100.13	4367.74	4649.74	8757.76	10020	10019.9	12.8009	12.4463	12.4894	12.9665	13.0764	13.0767
NDEONHPJ_02028	1	2129427	2130161	-	735	313.058	0.661814	0.29558	0.585785	822	569	733	74	70	390	307.368	458.194	442.631	205.869	201.033	263.255	8.25269	8.56001	8.53378	7.98505	7.97125	8.13951
NDEONHPJ_01140	1	1220909	1222078	+	1170	87.7903	-0.547188	0.394957	0.586886	214	64	87	53	40	119	80.0205	51.5367	52.536	147.446	114.876	80.3265	6.34309	6.06721	6.07358	6.76534	6.58116	6.34608
NDEONHPJ_00848	1	892761	893873	-	1113	113.932	0.490637	0.442231	0.587983	574	163	164	35	17	137	214.634	131.258	99.0333	97.3703	48.8222	92.4767	7.29496	6.90004	6.69805	6.69409	6.33761	6.65153
NDEONHPJ_00962	1	1024721	1025458	-	738	159.658	-0.557954	0.38344	0.589072	259	138	216	90	86	181	96.8472	111.126	130.434	250.381	246.983	122.177	6.924	7.01899	7.12686	7.60426	7.59266	7.08186
NDEONHPJ_03374	1	3527959	3528483	-	525	433.407	0.550941	0.388886	0.590154	1849	694	710	80	84	678	691.392	558.852	428.742	222.561	241.239	457.658	9.10094	8.92362	8.71534	8.27241	8.32212	8.76558
NDEONHPJ_03604	1	3765315	3766832	-	1518	43.7293	0.433566	0.489944	0.59123	109	92	105	7	7	66	40.7581	74.0841	63.4055	19.4741	20.1033	44.5508	5.39246	5.79686	5.68828	5.1115	5.12403	5.44896
NDEONHPJ_00080	1	88157	89110	+	954	1003.14	0.405366	0.513126	0.592299	3593	1697	2181	121	122	1933	1343.52	1366.53	1317.02	336.623	350.371	1304.8	10.1329	10.1464	10.116	9.16365	9.18659	10.1082
NDEONHPJ_02757	1	2853983	2854531	+	549	111.016	-0.485594	0.44171	0.593365	229	86	125	70	59	106	85.6294	69.2525	75.4827	194.741	169.442	71.5513	6.55068	6.41794	6.46924	7.13965	7.02956	6.43617
NDEONHPJ_01393	1	1491118	1491552	+	435	58.5452	-0.441785	0.476956	0.594427	114	47	62	44	25	58	42.6277	37.8473	37.4394	122.408	71.7974	39.1507	5.58556	5.52295	5.51211	6.28886	5.90607	5.53957
NDEONHPJ_03806	2	74739	76232	+	1494	1056.15	-0.507158	0.420168	0.595483	2657	722	1109	591	600	1074	993.525	581.399	669.683	1644.17	1723.14	724.963	9.94758	9.56145	9.65757	10.3525	10.392	9.71369
NDEONHPJ_02984	1	3096107	3096730	-	624	101.745	-0.47056	0.450377	0.596533	249	72	98	48	67	110	93.1079	57.9788	59.1785	133.536	192.417	74.2514	6.5431	6.23905	6.24669	6.78702	7.06582	6.39018
NDEONHPJ_01848	1	1943944	1944195	-	252	86.7606	0.495671	0.428995	0.597576	200	176	207	18	16	123	74.7855	141.726	124.999	50.0761	45.9503	83.0265	6.31096	6.7784	6.68321	6.112	6.07488	6.38331
NDEONHPJ_03186	1	3319615	3320049	-	435	386.382	-0.656555	0.291277	0.598613	789	285	512	228	144	647	295.029	229.5	309.177	634.298	413.553	436.733	8.36346	8.19248	8.39779	8.95327	8.61319	8.65822
NDEONHPJ_02857	1	2966808	2967305	-	498	97.9056	0.530674	0.394368	0.599651	238	168	261	22	19	133	88.9947	135.284	157.608	61.2042	54.566	89.7766	6.52403	6.82858	6.95062	6.32085	6.26641	6.53082
NDEONHPJ_00203	1	225224	226666	+	1443	312.014	0.47709	0.435634	0.600689	1438	411	554	73	118	188	537.708	330.963	334.539	203.087	338.884	126.902	8.68091	8.28442	8.29307	7.9421	8.29887	7.6327
NDEONHPJ_02415	1	2493568	2494071	-	504	503.741	0.49713	0.4162	0.601725	1025	1189	1005	133	91	657	383.276	957.456	606.881	370.007	261.342	443.483	8.72734	9.46014	9.07879	8.70786	8.48164	8.83527
NDEONHPJ_02602	1	2677847	2678638	+	792	206.922	-0.576171	0.350195	0.602754	486	173	204	117	102	265	181.729	139.31	123.188	325.495	292.933	178.878	7.55843	7.37491	7.29228	7.99618	7.91181	7.54751
NDEONHPJ_02320	1	2397861	2398409	-	549	18.6135	0.381247	0.510941	0.603777	54	34	44	7	3	14	20.1921	27.3789	26.5699	19.4741	8.61569	9.45017	4.25658	4.41909	4.40799	4.22797	4.0127	3.93402
NDEONHPJ_01894	1	1992383	1993168	-	786	138.861	0.486223	0.424203	0.604792	290	285	337	25	32	193	108.439	229.5	203.501	69.5502	91.9007	130.277	6.90726	7.4723	7.37689	6.67616	6.82479	7.03733
NDEONHPJ_03178	1	3314021	3314824	-	804	616.659	-0.516423	0.397744	0.605804	1823	343	611	285	232	1354	681.67	276.205	368.96	792.872	666.28	913.967	9.30542	8.6667	8.85312	9.4225	9.28508	9.54375
NDEONHPJ_03889	3	1457	2587	+	1131	1341.83	-0.578804	0.346412	0.606808	2512	1178	1687	780	685	1492	939.306	948.598	1018.71	2169.97	1967.25	1007.12	10.0863	10.0939	10.1454	10.7437	10.6609	10.1371
NDEONHPJ_02674	1	2753094	2753741	-	648	82.8642	-0.438983	0.460356	0.607807	146	76	90	39	58	77	54.5934	61.1999	54.3476	108.498	166.57	51.9759	6.01993	6.09812	6.02124	6.47237	6.79529	5.99543
NDEONHPJ_02196	1	2277068	2277910	-	843	274.791	0.668958	0.270885	0.608801	1000	426	565	61	61	364	373.927	343.041	341.182	169.702	175.186	245.704	8.32376	8.25326	8.24961	7.76016	7.78031	7.99946
NDEONHPJ_02309	1	2389930	2391132	-	1203	147.692	0.637588	0.296379	0.609789	508	274	261	36	34	178	189.955	220.642	157.608	100.152	97.6444	120.152	7.38055	7.49568	7.23721	6.94428	6.93067	7.04325
NDEONHPJ_01335	1	1421578	1421847	-	270	173.177	0.662147	0.275723	0.610771	515	303	374	52	38	182	192.573	243.994	225.844	144.664	109.132	122.852	7.49834	7.68054	7.62066	7.29681	7.12568	7.17744
NDEONHPJ_02752	1	2846679	2848283	-	1605	1008.54	0.416264	0.473633	0.611751	3947	1651	1932	164	123	1881	1475.89	1329.49	1166.66	456.249	353.243	1269.7	10.2274	10.1395	10.033	9.36306	9.21365	10.1018
NDEONHPJ_00476	1	487867	488529	+	663	532.351	0.570803	0.347975	0.612725	1548	919	1204	122	91	811	578.84	740.035	727.05	339.405	261.342	547.435	9.09124	9.2879	9.27384	8.7074	8.54375	9.04755
NDEONHPJ_01328	1	1414145	1414348	-	204	966.38	-0.434564	0.457853	0.613693	1357	912	1299	716	421	846	507.42	734.399	784.416	1991.92	1209.07	571.06	9.38352	9.64404	9.69273	10.4548	10.0294	9.46468
NDEONHPJ_03442	1	3596491	3596931	-	441	326.926	-0.616856	0.309857	0.614656	691	254	405	163	177	433	258.384	204.536	244.564	453.467	508.325	292.28	8.1458	7.98569	8.10733	8.57013	8.66214	8.23635
NDEONHPJ_00589	1	600025	600258	-	234	202.753	-0.53257	0.376247	0.615616	342	183	266	94	126	233	127.883	147.363	160.627	261.509	361.859	157.278	7.2924	7.39156	7.45034	7.80519	8.06426	7.43585
NDEONHPJ_01605	1	1693154	1694038	-	885	701.123	-0.630737	0.296361	0.616571	1814	494	745	318	341	1210	678.304	397.799	449.877	884.679	979.316	816.765	9.39967	9.01755	9.10016	9.60598	9.68812	9.54483
NDEONHPJ_01459	1	1559065	1560237	-	1173	118.115	-0.591588	0.327153	0.617521	244	98	141	74	42	188	91.2383	78.9156	85.1445	205.869	120.62	126.902	6.6662	6.57587	6.6222	7.25061	6.85859	6.90019
NDEONHPJ_01361	1	1451164	1451628	+	465	57.8891	0.466568	0.427059	0.618465	149	125	117	16	9	74	55.7152	100.658	70.6518	44.5121	25.8471	49.9509	5.81251	6.23359	5.97476	5.6981	5.47835	5.74299
NDEONHPJ_00276	1	290547	291239	-	693	65.011	-0.484289	0.412465	0.619404	144	58	60	42	28	83	53.8455	46.7052	36.2317	116.844	80.4131	56.026	5.84209	5.75781	5.60776	6.35633	6.09277	5.86966
NDEONHPJ_03204	1	3335628	3336242	-	615	91.8247	-0.473941	0.419352	0.620339	258	72	67	41	49	150	96.4733	57.9788	40.4587	114.062	140.723	101.252	6.50938	6.17295	5.96473	6.61215	6.76248	6.54299
NDEONHPJ_01986	1	2083230	2083748	-	519	50.8287	0.520418	0.382117	0.621268	181	89	93	9	16	57	67.6809	71.6683	56.1591	25.0381	45.9503	38.4757	5.85841	5.8923	5.72567	5.34913	5.60624	5.48959
NDEONHPJ_01309	1	1394549	1394785	-	237	25.5761	0.400455	0.477068	0.622191	84	50	51	2	9	29	31.4099	40.2631	30.797	5.56402	25.8471	19.5754	4.80068	4.94806	4.78477	4.31103	4.68169	4.53958
NDEONHPJ_00503	1	514107	514535	-	429	991.697	-0.686338	0.248333	0.623112	2193	709	1273	413	453	1986	820.023	570.93	768.716	1148.97	1300.97	1340.57	9.78538	9.53021	9.73806	10.0437	10.1432	10.1702
NDEONHPJ_03299	1	3436617	3437102	+	486	409.333	0.521796	0.378157	0.624028	1135	682	993	69	88	649	424.408	549.188	599.635	191.959	252.727	438.083	8.6723	8.87601	8.94881	8.14249	8.30979	8.69658
NDEONHPJ_01579	1	1667388	1667756	-	369	240.737	0.429482	0.450699	0.624939	598	469	567	32	47	410	223.609	377.668	342.39	89.0243	134.979	276.755	7.81067	8.22266	8.14313	7.26563	7.48669	7.9729
NDEONHPJ_02945	1	3052051	3052236	-	186	2831.7	0.645368	0.279784	0.625845	8075	5068	6139	707	567	3833	3019.46	4081.07	3707.11	1966.88	1628.36	2587.32	11.492	11.7369	11.6574	11.1703	11.0398	11.3719
NDEONHPJ_00065	1	70374	71429	+	1056	500.964	0.4837	0.406168	0.626746	959	1059	1173	134	156	393	358.596	852.772	708.33	372.789	448.016	265.28	8.68404	9.34181	9.19677	8.71614	8.84373	8.49473
NDEONHPJ_02960	1	3065818	3066282	-	465	635.8	0.470683	0.415918	0.627643	1322	1182	1653	217	94	736	494.332	951.819	998.184	603.696	269.958	496.809	9.07881	9.59396	9.63454	9.22847	8.69239	9.08291
NDEONHPJ_01284	1	1370436	1371812	+	1377	40.7081	0.410993	0.458949	0.62854	99	72	113	6	9	57	37.0188	57.9788	68.2364	16.692	25.8471	38.4757	5.27747	5.56781	5.68974	4.99893	5.1396	5.30249
NDEONHPJ_02660	1	2737539	2737949	-	411	32.0332	-0.399958	0.462523	0.629439	52	26	39	18	19	35	19.4442	20.9368	23.5506	50.0761	54.566	23.6254	4.63605	4.68793	4.74266	5.14632	5.19747	4.74569
NDEONHPJ_03885	2	148730	148951	+	222	59.2291	0.40328	0.459733	0.630332	178	114	132	6	12	98	66.5591	91.7998	79.7098	16.692	34.4627	66.1512	5.95153	6.17942	6.07818	5.37206	5.60631	5.94511
NDEONHPJ_02197	1	2278005	2278898	-	894	478.811	0.527447	0.363767	0.631221	1144	870	1167	105	93	712	427.773	700.578	704.707	292.111	267.086	480.609	8.78553	9.17469	9.18016	8.52545	8.46933	8.87393
NDEONHPJ_00479	1	490184	490711	-	528	1030.8	-0.535149	0.357384	0.632104	1488	876	1641	562	518	1305	556.404	705.409	990.937	1563.49	1487.64	880.891	9.52745	9.69142	9.94275	10.3077	10.2661	9.85327
NDEONHPJ_00367	1	388617	388928	+	312	35.7575	0.39188	0.465227	0.632985	110	50	98	15	3	35	41.132	40.2631	59.1785	41.7301	8.61569	23.6254	5.2323	5.21393	5.47816	5.21685	4.71846	4.91333
NDEONHPJ_00911	1	962181	962501	-	321	157.473	0.523575	0.363737	0.633862	534	246	345	43	22	231	199.677	198.094	208.332	119.626	63.1817	155.928	7.45771	7.44904	7.48956	7.09641	6.76026	7.26939
NDEONHPJ_03485	1	3641228	3641686	-	459	205.071	0.590063	0.311376	0.634738	623	372	420	41	48	285	232.957	299.557	253.622	114.062	137.851	192.379	7.75692	7.95349	7.82214	7.28764	7.3987	7.61276
NDEONHPJ_03155	1	3280825	3283581	-	2757	2506.44	0.366669	0.480686	0.635608	7152	4654	5925	309	307	4885	2674.33	3747.69	3577.88	859.641	881.672	3297.44	11.264	11.5434	11.5041	10.4738	10.4888	11.4354
NDEONHPJ_01911	1	2007516	2008934	+	1419	512.869	-0.387263	0.46244	0.636476	1679	272	353	296	261	658	627.824	219.031	213.163	823.474	749.565	444.158	9.09453	8.34035	8.32161	9.31225	9.23321	8.82313
NDEONHPJ_00202	1	224370	224918	+	549	40.7567	0.488549	0.382815	0.637345	149	59	88	11	9	47	55.7152	47.5104	53.1398	30.6021	25.8471	31.7256	5.56021	5.44638	5.5233	5.21959	5.15515	5.20371
NDEONHPJ_02516	1	2596166	2596951	+	786	21.3078	0.355162	0.4824	0.638208	71	48	41	3	3	31	26.5488	38.6526	24.7583	8.34602	8.61569	20.9254	4.55679	4.77824	4.51289	4.18696	4.19593	4.42256
NDEONHPJ_00433	1	448839	449336	+	498	2455.46	-0.571974	0.31845	0.63907	6329	1861	2570	962	919	5926	2366.59	1498.59	1551.92	2676.29	2639.27	4000.12	11.2032	10.8682	10.8923	11.2992	11.2881	11.631
NDEONHPJ_00032	1	39629	40252	-	624	149.495	-0.618708	0.283583	0.639926	271	134	194	78	70	226	101.334	107.905	117.149	216.997	201.033	152.553	6.9219	6.96788	7.02168	7.46325	7.40452	7.20951
NDEONHPJ_01800	1	1895620	1896387	+	768	54.2876	0.428376	0.422347	0.640782	162	91	134	11	8	85	60.5762	73.2788	80.9175	30.6021	22.9752	57.376	5.82922	5.95802	6.03358	5.48587	5.3889	5.79082
NDEONHPJ_01372	1	1460829	1461965	+	1137	60.3543	0.368223	0.46675	0.641633	234	119	103	10	6	106	87.499	95.8261	62.1978	27.8201	17.2314	71.5513	6.15962	6.22022	5.91198	5.5331	5.39519	6.00823
NDEONHPJ_01037	1	1099420	1100676	+	1257	1893.2	0.386925	0.451788	0.642479	6171	3266	4086	278	257	3619	2307.51	2629.98	2467.38	773.398	738.077	2442.87	10.9841	11.0922	11.0391	10.1991	10.1712	11.0308
NDEONHPJ_00146	1	159505	159717	-	213	41.4777	-0.358247	0.472095	0.643322	54	50	35	20	29	42	20.1921	40.2631	21.1352	55.6402	83.285	28.3505	4.85811	5.25331	4.89305	5.42551	5.69571	5.04651
NDEONHPJ_03508	1	3665208	3665735	-	528	786.679	-0.552567	0.328419	0.644161	2141	561	806	320	308	1787	800.579	451.752	486.713	890.243	884.544	1206.25	9.60307	9.18901	9.23871	9.68451	9.6794	9.93463
NDEONHPJ_03772	2	39616	40410	-	795	48.8757	-0.487312	0.375133	0.644997	99	39	60	25	25	70	37.0188	31.4052	36.2317	69.5502	71.7974	47.2509	5.39018	5.30636	5.38136	5.76973	5.7889	5.54436
NDEONHPJ_00692	1	717723	718631	-	909	158.503	-0.443939	0.406769	0.645828	378	128	159	77	99	166	141.345	103.073	96.014	214.215	284.318	112.052	7.17317	6.95856	6.91034	7.47297	7.69683	7.01229
NDEONHPJ_03132	1	3256010	3256420	-	411	61.883	-0.410917	0.430408	0.646654	142	47	63	27	42	69	53.0977	37.8473	38.0433	75.1142	120.62	46.5759	5.78377	5.58407	5.58157	5.99689	6.33037	5.70263
NDEONHPJ_01905	1	2001088	2002497	+	1410	93.0296	0.483057	0.37603	0.647479	234	197	177	21	29	94	87.499	158.637	106.884	58.4222	83.285	63.4512	6.47354	6.91796	6.61656	6.25128	6.44649	6.26363
NDEONHPJ_03467	1	3621428	3622243	+	816	311.456	-0.561567	0.318903	0.648298	753	213	385	134	171	473	281.567	171.521	232.487	372.789	491.094	319.281	8.17638	7.83551	8.03817	8.38579	8.60442	8.27104
NDEONHPJ_03202	1	3334578	3334838	-	261	47.2794	-0.510737	0.355626	0.649113	106	37	58	22	19	94	39.6363	29.7947	35.024	61.2042	54.566	63.4512	5.42012	5.26613	5.34944	5.67577	5.60701	5.73129
NDEONHPJ_02980	1	3091403	3092632	-	1230	971.814	0.644455	0.258194	0.649923	3073	1755	1873	217	233	1281	1149.08	1413.23	1131.03	603.696	669.152	864.691	10.0346	10.2032	10.0218	9.56031	9.63057	9.81342
NDEONHPJ_00583	1	594306	595334	-	1029	221.514	-0.489592	0.369934	0.65073	496	163	276	122	118	248	185.468	131.258	166.666	339.405	338.884	167.403	7.6194	7.386	7.54431	8.07301	8.0712	7.54773
NDEONHPJ_03201	1	3334318	3334566	-	249	69.2373	-0.48329	0.374183	0.651532	175	51	73	41	25	117	65.4373	41.0683	44.0819	114.062	71.7974	78.9764	6.03558	5.75221	5.78707	6.40155	6.0907	6.16563
NDEONHPJ_03734	2	4097	5524	+	1428	42.1865	0.379724	0.447169	0.652333	119	86	94	7	6	68	44.4974	69.2525	56.763	19.4741	17.2314	45.9008	5.42681	5.72534	5.58833	5.08364	5.05236	5.44538
NDEONHPJ_03776	2	41925	42821	+	897	108.305	-0.437362	0.405169	0.653129	212	86	138	59	63	108	79.2726	69.2525	83.3329	164.138	180.929	72.9013	6.48803	6.40684	6.52345	6.99589	7.06999	6.43704
NDEONHPJ_03347	1	3489074	3489403	+	330	248.106	0.378974	0.445691	0.653923	452	536	617	40	46	403	169.015	431.62	372.583	111.28	132.107	272.03	7.62062	8.34383	8.22223	7.39205	7.48744	7.96992
NDEONHPJ_00247	1	263143	263781	+	639	62.2837	-0.412742	0.420973	0.654713	128	51	69	37	34	63	47.8627	41.0683	41.6665	102.934	97.6444	42.5258	5.72367	5.63808	5.64225	6.22048	6.18082	5.65571
NDEONHPJ_01174	1	1261413	1264262	-	2850	1537.23	-0.545248	0.324918	0.6555	3422	1246	1861	810	812	1824	1279.58	1003.36	1123.79	2253.43	2331.98	1231.22	10.4149	10.239	10.3196	10.8623	10.8909	10.3864
NDEONHPJ_01324	1	1409764	1410216	+	453	121.868	0.390914	0.434214	0.656284	191	253	326	36	26	125	71.4201	203.731	196.859	100.152	74.6693	84.3765	6.51908	7.2791	7.25365	6.75318	6.58563	6.63007
NDEONHPJ_00189	1	209874	210773	-	900	2281.24	-0.597638	0.285921	0.657065	5826	1663	2550	1189	984	3698	2178.5	1339.15	1539.85	3307.81	2825.95	2496.2	11.0943	10.7404	10.8373	11.429	11.2995	11.2008
NDEONHPJ_01374	1	1463874	1464452	-	579	63.8626	-0.531937	0.33152	0.657844	120	63	79	33	21	130	44.8713	50.7315	47.7051	91.8063	60.3098	87.7516	5.73897	5.82068	5.78048	6.19437	5.93195	6.19294
NDEONHPJ_01603	1	1691829	1692314	+	486	650.332	-0.554564	0.314464	0.65862	1649	491	713	378	254	1005	616.606	395.383	430.553	1051.6	729.461	678.387	9.27484	8.95512	9.01285	9.69954	9.40315	9.34836
NDEONHPJ_02561	1	2648184	2650673	-	2490	67.7184	0.514563	0.34268	0.659391	242	101	146	14	16	91	90.4904	81.3314	88.1638	38.9481	45.9503	61.4261	6.28403	6.20193	6.26199	5.79697	5.87243	6.01161
NDEONHPJ_01830	1	1923223	1924077	-	855	11.4062	0.304295	0.489447	0.66016	38	29	25	1	1	15	14.2092	23.3526	15.0965	2.78201	2.8719	10.1252	3.66343	3.90565	3.68734	3.36688	3.37272	3.52019
NDEONHPJ_02630	1	2701506	2702993	+	1488	54.9573	0.391919	0.427318	0.660925	165	84	147	9	9	90	61.698	67.642	88.7677	25.0381	25.8471	60.7511	5.84826	5.90811	6.10917	5.42162	5.43521	5.83562
NDEONHPJ_02584	1	2666861	2668195	-	1335	24.3998	0.31646	0.479817	0.661687	61	73	39	5	2	32	22.8096	58.7841	23.5506	13.91	5.74379	21.6004	4.54548	5.15245	4.56364	4.39178	4.23208	4.51811
NDEONHPJ_01130	1	1207517	1208827	-	1311	43.8141	-0.420322	0.406403	0.662445	114	27	48	21	22	71	42.6277	21.7421	28.9854	58.4222	63.1817	47.9259	5.38883	5.02672	5.16127	5.56183	5.60901	5.46363
NDEONHPJ_03654	1	3825113	3826063	-	951	2551.62	-0.661771	0.236398	0.6632	5936	2111	2859	1166	993	5286	2219.63	1699.91	1726.44	3243.82	2851.79	3568.12	11.1886	10.9939	11.0046	11.486	11.3825	11.5653
NDEONHPJ_02253	1	2341180	2342184	+	1005	167.876	0.363892	0.444186	0.663951	390	355	384	27	23	300	145.832	285.868	231.883	75.1142	66.0536	202.504	7.23811	7.76081	7.59131	6.85995	6.80155	7.48382
NDEONHPJ_01641	1	1730188	1730421	-	234	488.52	0.423611	0.401249	0.6647	1020	995	1116	178	123	335	381.406	801.235	673.91	495.197	353.243	226.129	8.70345	9.29004	9.1459	8.8983	8.65493	8.35134
NDEONHPJ_01991	1	2088036	2089559	-	1524	245.164	-0.526993	0.32923	0.665445	533	231	259	124	132	304	199.303	186.015	156.4	344.969	379.09	205.204	7.75169	7.70449	7.58512	8.16083	8.23574	7.77349
NDEONHPJ_01761	1	1857233	1857748	+	516	65.4228	-0.335035	0.462181	0.666186	111	55	68	36	48	41	41.5059	44.2894	41.0626	100.152	137.851	27.6755	5.62422	5.67136	5.62276	6.19297	6.43605	5.41198
NDEONHPJ_02459	1	2546557	2547489	-	933	292.139	0.584412	0.288825	0.666923	918	507	582	56	94	332	343.265	408.268	351.448	155.792	269.958	224.104	8.29468	8.43162	8.31261	7.75842	8.11262	7.97673
NDEONHPJ_00777	1	806534	806914	-	381	51.3697	-0.391541	0.420423	0.667659	76	55	59	33	24	58	28.4185	44.2894	35.6278	91.8063	68.9255	39.1507	5.25646	5.52237	5.39018	5.98036	5.78276	5.44662
NDEONHPJ_02001	1	2102546	2103010	-	465	32.0176	-0.333404	0.460182	0.668392	66	26	25	19	21	27	24.6792	20.9368	15.0965	52.8582	60.3098	18.2253	4.73365	4.65493	4.49682	5.14834	5.23191	4.58442
NDEONHPJ_00283	1	299344	300291	+	948	252.378	0.606943	0.271286	0.669121	790	446	503	63	55	330	295.403	359.147	303.742	175.267	157.954	222.754	8.08308	8.23678	8.10419	7.71529	7.65171	7.87004
NDEONHPJ_00684	1	707564	707947	+	384	120.545	-0.4558	0.375494	0.669845	230	111	146	81	48	143	86.0033	89.384	88.1638	225.343	137.851	96.5268	6.63237	6.6621	6.6512	7.32925	6.95582	6.7125
NDEONHPJ_01696	1	1785553	1786872	+	1320	49.4715	0.437907	0.38679	0.670567	158	87	105	12	8	71	59.0805	70.0578	63.4055	33.3841	22.9752	47.9259	5.74708	5.86089	5.7936	5.43946	5.30438	5.60655
NDEONHPJ_03149	1	3274932	3275339	+	408	40.645	-0.415511	0.401211	0.671287	103	27	44	19	21	65	38.5145	21.7421	26.5699	52.8582	60.3098	43.8758	5.26413	4.95986	5.05095	5.43491	5.51367	5.34615
NDEONHPJ_00071	1	76977	77660	+	684	19.1374	-0.356855	0.441267	0.672003	33	17	21	10	10	29	12.3396	13.6894	12.6811	27.8201	28.719	19.5754	3.9683	4.02751	3.98941	4.32802	4.34116	4.19412
NDEONHPJ_02981	1	3092778	3093278	-	501	1183.88	0.538505	0.31598	0.672715	3106	2012	2785	266	250	1751	1161.42	1620.19	1681.76	740.014	717.974	1181.95	10.1679	10.4339	10.465	9.84235	9.82217	10.1815
NDEONHPJ_03777	2	42823	43308	+	486	107.316	-0.453247	0.373866	0.673425	227	92	124	53	63	121	84.8815	74.0841	74.8789	147.446	180.929	81.6765	6.53638	6.45133	6.45555	6.91754	7.07177	6.51294
NDEONHPJ_03466	1	3620361	3621281	+	921	171.684	-0.482328	0.352015	0.674134	486	130	156	83	79	284	181.729	104.684	94.2024	230.907	226.88	191.704	7.43325	7.05081	6.9817	7.60417	7.59026	7.4729
NDEONHPJ_03345	1	3487344	3487955	+	612	269.308	-0.421107	0.389924	0.674844	559	230	324	133	168	257	209.025	185.21	195.651	370.007	482.478	173.478	7.8386	7.75587	7.79272	8.26571	8.4826	7.7106
NDEONHPJ_00859	1	904052	904561	-	510	82.6439	-0.341212	0.443664	0.67555	173	61	87	53	50	57	64.6894	49.121	52.536	147.446	143.595	38.4757	6.10997	5.94274	5.97889	6.68128	6.6589	5.80219
NDEONHPJ_01778	1	1871591	1872025	+	435	33.2644	-0.377166	0.419092	0.676253	76	27	31	19	17	43	28.4185	21.7421	18.7197	52.8582	48.8222	29.0255	4.896	4.76003	4.68123	5.23357	5.18335	4.9101
NDEONHPJ_02952	1	3056968	3057624	-	657	184.457	-0.539546	0.308842	0.676954	481	130	211	88	77	339	179.859	104.684	127.415	244.817	221.136	228.829	7.48195	7.11542	7.23942	7.7058	7.629	7.66445
NDEONHPJ_00888	1	935477	936271	-	795	72.8661	0.452162	0.366331	0.677652	174	132	169	21	20	71	65.0634	106.295	102.053	58.4222	57.4379	47.9259	6.09286	6.44066	6.41282	6.04335	6.03506	5.90426
NDEONHPJ_03487	1	3643300	3643638	-	339	772.646	-0.444669	0.371007	0.678347	2217	505	804	343	245	1862	828.997	406.657	485.505	954.229	703.614	1256.87	9.61159	9.09761	9.21568	9.72091	9.48521	9.95221
NDEONHPJ_00418	1	442454	442774	+	321	907.105	-0.535895	0.308372	0.679042	2255	685	1065	429	290	2042	843.206	551.604	643.113	1193.48	832.85	1378.38	9.74203	9.43588	9.54235	10.014	9.73319	10.1359
NDEONHPJ_01302	1	1387248	1387886	-	639	23.9769	-0.326952	0.446281	0.679733	45	21	20	16	13	24	16.8267	16.9105	12.0772	44.5121	37.3346	16.2003	4.28287	4.29583	4.14403	4.7743	4.66853	4.27286
NDEONHPJ_00522	1	532483	533856	-	1374	436.423	-0.570876	0.283713	0.680423	849	398	557	204	236	591	317.464	320.494	336.351	567.53	677.767	398.932	8.50828	8.51641	8.55018	8.94475	9.08828	8.67533
NDEONHPJ_00227	1	247923	248585	-	663	242.637	-0.333688	0.439914	0.681109	424	190	303	156	150	143	158.545	153	182.97	433.993	430.784	96.5268	7.52626	7.50518	7.62787	8.29199	8.28504	7.21732
NDEONHPJ_00422	1	444242	444994	+	753	2721.62	-0.562036	0.288356	0.681793	6580	2174	3151	1216	910	6251	2460.44	1750.64	1902.77	3382.92	2613.42	4219.5	11.3075	11.0586	11.1174	11.5578	11.3538	11.742
NDEONHPJ_03152	1	3278030	3278539	+	510	231.849	-0.522991	0.312123	0.682477	593	180	260	100	82	524	221.739	144.947	157.004	278.201	235.495	353.706	7.79798	7.50242	7.55355	7.96367	7.84098	8.1631
NDEONHPJ_00235	1	253484	253942	+	459	52.4701	-0.400928	0.390717	0.683158	115	44	57	21	34	68	43.0017	35.4315	34.4201	58.4222	97.6444	45.9008	5.5307	5.42236	5.40134	5.7141	6.05278	5.57382
NDEONHPJ_03077	1	3199855	3201243	+	1389	223.436	-0.434404	0.368165	0.683837	512	193	245	119	124	235	191.451	155.415	147.946	331.059	356.115	158.628	7.64832	7.50358	7.46883	8.05873	8.11697	7.51664
NDEONHPJ_01025	1	1083135	1084040	-	906	293.072	0.4947	0.328419	0.684513	649	589	634	77	76	335	242.679	474.299	382.848	214.215	218.264	226.129	8.03046	8.55328	8.37874	7.95245	7.96513	7.98084
NDEONHPJ_00048	1	55388	55924	-	537	68.4378	-0.443817	0.360388	0.685187	166	55	73	29	39	100	62.072	44.2894	44.0819	80.6782	112.004	67.5012	5.99082	5.78492	5.77755	6.15393	6.37764	6.0477
NDEONHPJ_00564	1	574867	577554	-	2688	2015.56	-0.606698	0.254254	0.685859	4002	1726	2695	1031	965	2874	1496.46	1389.88	1627.41	2868.25	2771.38	1939.99	10.7305	10.6778	10.7922	11.2374	11.2089	10.925
NDEONHPJ_03289	1	3429140	3429361	+	222	1148.68	0.544294	0.293879	0.686528	2976	2227	2307	354	319	1025	1112.81	1793.32	1393.11	984.831	916.135	691.888	10.1176	10.4932	10.2929	10.027	9.97506	9.7829
NDEONHPJ_00120	1	134032	134703	+	672	159.268	-0.35775	0.413951	0.687194	380	128	155	96	91	131	142.092	103.073	93.5986	267.073	261.342	88.4266	7.16685	6.94734	6.88268	7.63725	7.61878	6.84806
NDEONHPJ_01805	1	1899619	1900047	+	429	39.3081	-0.315179	0.441109	0.687857	71	27	45	31	19	29	26.5488	21.7421	27.1738	86.2423	54.566	19.5754	4.94366	4.85276	4.96178	5.66768	5.34941	4.79748
NDEONHPJ_01292	1	1378930	1379292	+	363	60.4825	0.32885	0.431625	0.688517	97	143	146	9	18	69	36.271	115.152	88.1638	25.0381	51.6941	46.5759	5.54865	6.34476	6.14155	5.46878	5.77891	5.70357
NDEONHPJ_00676	1	698588	699037	+	450	142.77	0.384529	0.394976	0.689175	247	291	357	33	42	151	92.3601	234.331	215.579	91.8063	120.62	101.927	6.81678	7.50438	7.43851	6.84253	7.0067	6.88511
NDEONHPJ_02227	1	2311598	2312539	+	942	2085.93	-0.658723	0.218858	0.689829	4759	1750	2410	1022	877	3718	1779.52	1409.21	1455.31	2843.21	2518.65	2509.7	10.8851	10.7153	10.738	11.2536	11.155	11.153
NDEONHPJ_00625	1	643140	643799	+	660	95.0398	0.469966	0.33923	0.690482	370	163	144	22	27	111	138.353	131.258	86.9561	61.2042	77.5412	74.9264	6.8376	6.79197	6.49441	6.30417	6.43271	6.39532
NDEONHPJ_03743	2	10400	11893	+	1494	92.2278	0.288414	0.454557	0.691131	519	140	147	6	8	175	194.068	112.737	88.7677	16.692	22.9752	118.127	7.04037	6.59472	6.42127	5.73376	5.81632	6.63169
NDEONHPJ_01065	1	1131322	1131807	-	486	47.1167	0.379406	0.395953	0.691778	112	99	98	14	9	55	41.8799	79.7209	59.1785	38.9481	25.8471	37.1257	5.46857	5.90728	5.69641	5.44707	5.27981	5.399
NDEONHPJ_01584	1	1671723	1672214	+	492	56.3518	-0.32195	0.43237	0.692422	89	55	58	43	27	42	33.2795	44.2894	35.024	119.626	77.5412	28.3505	5.38372	5.56158	5.41961	6.22197	5.90208	5.30765
NDEONHPJ_01879	1	1977060	1977680	-	621	81.6433	0.426506	0.365589	0.693063	341	96	164	18	29	78	127.509	77.3051	99.0333	50.0761	83.285	52.651	6.66562	6.29482	6.47022	6.06455	6.34219	6.05011
NDEONHPJ_01576	1	1666360	1666671	-	312	87.4552	-0.499778	0.318652	0.6937	175	86	100	49	37	129	65.4373	69.2525	60.3862	136.318	106.26	87.0766	6.22093	6.2621	6.17301	6.71926	6.54151	6.41546
NDEONHPJ_01910	1	2006917	2007102	-	186	27.9673	-0.280309	0.458006	0.694335	34	17	30	21	20	11	12.7135	13.6894	18.1159	58.4222	57.4379	7.42514	4.17893	4.23645	4.35745	4.99778	4.98154	4.01482
NDEONHPJ_01365	1	1454256	1454678	-	423	89.8993	0.446443	0.351469	0.694968	296	133	205	14	25	129	110.683	107.1	123.792	38.9481	71.7974	87.0766	6.62968	6.60212	6.71216	6.05262	6.34395	6.45555
NDEONHPJ_01254	1	1346211	1347077	-	867	1732.57	0.587432	0.261298	0.695599	6448	2654	3234	411	390	2416	2411.08	2137.16	1952.89	1143.41	1120.04	1630.83	11.0035	10.9044	10.832	10.433	10.4189	10.6912
NDEONHPJ_02378	1	2453830	2455401	+	1572	74.3158	0.397506	0.381448	0.696226	177	141	175	16	15	108	66.1852	113.542	105.676	44.5121	43.0784	72.9013	6.12036	6.50582	6.45414	5.92828	5.91543	6.18639
NDEONHPJ_01934	1	2033021	2033806	-	786	17.7641	0.305127	0.439432	0.696851	42	40	41	6	2	17	15.705	32.2105	24.7583	16.692	5.74379	11.4752	4.08478	4.47647	4.32517	4.12533	3.89833	3.95791
NDEONHPJ_01170	1	1255399	1256157	-	759	166.807	-0.516943	0.305412	0.697473	413	147	171	91	61	291	154.432	118.373	103.26	253.163	175.186	196.429	7.29884	7.11563	7.02447	7.66182	7.38753	7.47822
NDEONHPJ_03448	1	3601581	3602720	-	1140	200.298	-0.432811	0.358463	0.698092	411	169	259	102	114	214	153.684	136.089	156.4	283.765	327.396	144.453	7.41413	7.33371	7.42753	7.86463	7.97823	7.37296
NDEONHPJ_00171	1	188311	188613	+	303	126.607	-0.495713	0.318135	0.698709	239	93	200	67	51	210	89.3687	74.8893	120.772	186.395	146.467	141.753	6.71271	6.60726	6.92162	7.22948	7.05258	7.03854
NDEONHPJ_01064	1	1129820	1131250	+	1431	98.9559	0.352037	0.406991	0.699325	206	211	229	17	19	158	77.029	169.91	138.284	47.2941	54.566	106.652	6.42108	7.00522	6.84439	6.19432	6.26119	6.64856
NDEONHPJ_02258	1	2346136	2347074	-	939	24.8666	0.353384	0.40584	0.699937	78	41	53	8	6	23	29.1663	33.0157	32.0047	22.2561	17.2314	15.5253	4.73102	4.79846	4.78375	4.59346	4.50749	4.40851
NDEONHPJ_02334	1	2409697	2410401	-	705	89.0308	0.4917	0.318372	0.700548	301	136	191	20	20	124	112.552	109.516	115.338	55.6402	57.4379	83.7015	6.64002	6.61616	6.65632	6.207	6.22404	6.42612
NDEONHPJ_02181	1	2264215	2264679	+	465	227.566	0.499177	0.313335	0.701156	566	379	544	67	68	205	211.643	305.194	328.501	186.395	195.289	138.378	7.7553	8.03551	8.09574	7.67078	7.70222	7.46203
NDEONHPJ_02486	1	2573084	2574298	+	1215	31.4548	0.298538	0.437694	0.701762	90	78	61	5	2	53	33.6535	62.8104	36.8356	13.91	5.74379	35.7757	5.00703	5.42075	5.06126	4.68301	4.53553	5.04228
NDEONHPJ_00368	1	388964	390319	+	1356	194.56	0.52023	0.299231	0.702366	654	317	386	49	38	280	244.549	255.268	233.091	136.318	109.132	189.003	7.76367	7.79535	7.72527	7.35391	7.22537	7.56692
NDEONHPJ_01298	1	1383975	1385210	+	1236	1431.25	-0.50705	0.305557	0.702969	3707	1047	1691	532	566	3306	1386.15	843.109	1021.13	1480.03	1625.49	2231.59	10.4327	10.0717	10.2051	10.4831	10.5566	10.818
NDEONHPJ_01343	1	1430278	1431057	+	780	155.012	0.468851	0.327649	0.703571	399	301	316	34	39	209	149.197	242.384	190.82	94.5883	112.004	141.078	7.23016	7.60213	7.41446	6.95115	7.04922	7.19009
NDEONHPJ_00582	1	593651	594220	-	570	211.937	-0.497714	0.309484	0.704171	492	172	256	108	106	281	183.972	138.505	154.589	300.457	304.421	189.678	7.59448	7.4003	7.47253	7.95809	7.96787	7.61718
NDEONHPJ_03812	2	82866	83207	+	342	47.0736	-0.400159	0.368806	0.704769	98	35	63	24	24	65	36.6449	28.1842	38.0433	66.7682	68.9255	43.8758	5.35392	5.21803	5.37952	5.71138	5.73032	5.46742
NDEONHPJ_02769	1	2865759	2866349	-	591	182.051	-0.36331	0.39085	0.705365	311	170	240	79	125	171	116.291	136.894	144.927	219.779	358.987	115.427	7.13443	7.24835	7.28711	7.58619	7.97778	7.13279
NDEONHPJ_02723	1	2815781	2816098	-	318	832.51	-0.398016	0.368626	0.705958	1187	849	1226	466	433	870	443.852	683.667	740.335	1296.42	1243.53	587.261	9.20761	9.51168	9.57117	10.0164	9.98144	9.40097
NDEONHPJ_02317	1	2395268	2395558	+	291	54.5179	-0.373491	0.383487	0.706549	123	47	56	28	31	63	45.9931	37.8473	33.8163	77.8962	89.0288	42.5258	5.60506	5.49545	5.43039	5.92438	6.01135	5.55983
NDEONHPJ_01954	1	2053577	2054173	-	597	484.427	0.445693	0.339117	0.707137	1680	768	940	88	108	796	628.198	618.441	567.63	244.817	310.165	537.31	9.09971	9.08612	9.01792	8.43234	8.58103	8.97454
NDEONHPJ_00222	1	243862	244764	-	903	137.208	-0.46549	0.326393	0.707724	283	111	187	62	77	180	105.821	89.384	112.922	172.485	221.136	121.502	6.88309	6.77609	6.92919	7.22605	7.41385	6.98054
NDEONHPJ_02832	1	2937388	2939010	-	1623	315.745	0.481782	0.316369	0.708307	1378	445	493	96	89	297	515.272	358.341	297.704	267.073	255.599	200.479	8.67215	8.37675	8.23565	8.1598	8.12978	7.95581
NDEONHPJ_03886	3	466	822	+	357	185.364	0.482963	0.315319	0.708888	543	294	426	42	39	276	203.043	236.747	257.245	116.844	112.004	186.303	7.58617	7.70298	7.76968	7.22148	7.19818	7.52116
NDEONHPJ_00440	1	452348	452974	+	627	3081.35	-0.508583	0.298427	0.709468	7508	2399	3776	1100	1185	7415	2807.45	1931.82	2280.18	3060.21	3403.2	5005.22	11.4925	11.2195	11.3374	11.5589	11.6422	11.9608
NDEONHPJ_00987	1	1046162	1046617	+	456	81.8767	-0.399236	0.364385	0.710046	201	65	88	43	43	100	75.1594	52.342	53.1398	119.626	123.492	67.5012	6.253	6.02506	6.02998	6.56235	6.58423	6.18166
NDEONHPJ_01908	1	2004930	2005826	-	897	270.629	-0.337605	0.400529	0.710622	576	220	315	169	152	199	215.382	177.158	190.216	470.159	436.528	134.327	7.84674	7.71143	7.75917	8.44974	8.38723	7.52997
NDEONHPJ_02913	1	3025286	3026398	-	1113	20.332	0.310315	0.416499	0.711196	59	43	44	3	4	28	22.0617	34.6262	26.5699	8.34602	11.4876	18.9003	4.40861	4.66546	4.51096	4.13456	4.20154	4.32825
NDEONHPJ_02174	1	2256479	2257015	+	537	60.0105	-0.344702	0.395397	0.711768	86	65	73	31	36	62	32.1578	52.342	44.0819	86.2423	103.388	41.8508	5.45439	5.7522	5.64359	6.06328	6.19023	5.61359
NDEONHPJ_03427	1	3585675	3586208	-	534	1627.25	0.54281	0.27586	0.712337	6032	2585	2857	369	382	2337	2255.53	2081.6	1725.23	1026.56	1097.06	1577.5	10.9095	10.8432	10.6929	10.3117	10.3576	10.6232
NDEONHPJ_01455	1	1554493	1554936	+	444	62.4071	-0.362876	0.384303	0.712903	99	54	91	32	36	69	37.0188	43.4841	54.9514	89.0243	103.388	46.5759	5.57643	5.68042	5.82318	6.12648	6.23051	5.71938
NDEONHPJ_00655	1	676818	677261	-	444	111.343	0.460787	0.325095	0.713467	278	211	233	28	32	124	103.952	169.91	140.7	77.8962	91.9007	83.7015	6.73437	7.10045	6.95608	6.56732	6.66279	6.58855
NDEONHPJ_00499	1	511775	512431	-	657	2219.86	-0.605038	0.237897	0.714029	4541	1850	3042	1112	1017	3378	1698	1489.73	1836.95	3093.59	2920.72	2280.19	10.8942	10.8005	10.9524	11.362	11.3147	11.1174
NDEONHPJ_00613	1	628359	628841	-	483	64.1174	-0.36311	0.38286	0.714588	132	55	75	28	42	70	49.3584	44.2894	45.2896	77.8962	120.62	47.2509	5.77261	5.71264	5.7224	6.05925	6.36605	5.74924
NDEONHPJ_02861	1	2970588	2971040	-	453	76.2728	-0.462428	0.323073	0.715145	158	64	100	41	34	111	59.0805	51.5367	60.3862	114.062	97.6444	74.9264	6.05106	5.97486	6.06728	6.48081	6.37415	6.20918
NDEONHPJ_00022	1	25667	27145	+	1479	1216.32	0.477116	0.312149	0.715703	3520	2012	2629	240	288	1895	1316.22	1620.19	1587.55	667.682	827.106	1279.15	10.286	10.453	10.4365	9.79745	9.94171	10.2634
NDEONHPJ_02639	1	2712643	2713101	-	459	53.0706	-0.336513	0.39564	0.716258	116	36	66	36	24	55	43.3756	28.9894	39.8549	100.152	68.9255	37.1257	5.53114	5.31016	5.48125	6.06946	5.8091	5.44059
NDEONHPJ_02290	1	2373712	2374377	-	666	19.1542	0.305655	0.410703	0.716813	74	30	38	8	2	18	27.6706	24.1578	22.9467	22.2561	5.74379	12.1502	4.47539	4.38465	4.35999	4.32161	3.99661	4.06348
NDEONHPJ_01511	1	1606847	1607080	-	234	150.909	-0.326894	0.397919	0.717366	339	102	188	87	91	118	126.761	82.1367	113.526	242.035	261.342	79.6515	7.04338	6.75981	6.96696	7.51881	7.57975	6.73868
NDEONHPJ_03602	1	3762682	3764331	-	1650	44.0494	0.339069	0.388877	0.717918	121	81	103	10	6	69	45.2452	65.2262	62.1978	27.8201	17.2314	46.5759	5.47484	5.71847	5.68884	5.25146	5.10066	5.49267
NDEONHPJ_01358	1	1445653	1448091	+	2439	311.441	0.562399	0.257251	0.718468	882	537	657	97	73	341	329.804	432.425	396.737	269.855	209.648	230.179	8.31065	8.52333	8.45482	8.16413	7.99613	8.04725
NDEONHPJ_01026	1	1084018	1085862	-	1845	658.673	0.334283	0.391279	0.719016	2085	1145	1347	108	97	1271	779.639	922.025	813.402	300.457	278.574	857.941	9.4481	9.58446	9.48201	8.77748	8.73368	9.52533
NDEONHPJ_03867	2	129936	130139	+	204	30.9593	-0.284651	0.420201	0.719561	59	18	35	26	14	23	22.0617	14.4947	21.1352	72.3322	40.2065	15.5253	4.62351	4.44026	4.60535	5.3171	4.93238	4.46145
NDEONHPJ_00145	1	157086	159275	-	2190	113.974	-0.416568	0.34172	0.720105	226	97	155	66	53	136	84.5076	78.1104	93.5986	183.613	152.21	91.8017	6.58693	6.54066	6.65767	7.13467	6.9927	6.64495
NDEONHPJ_02789	1	2890971	2894657	+	3687	186.861	0.395003	0.352685	0.720648	423	357	423	36	47	274	158.171	287.478	255.434	100.152	134.979	184.953	7.39894	7.85547	7.76157	7.13176	7.30532	7.51306
NDEONHPJ_02675	1	2754290	2754796	-	507	62.8733	-0.289356	0.41349	0.721189	132	46	61	40	41	37	49.3584	37.042	36.8356	111.28	117.748	24.9755	5.70254	5.5354	5.52691	6.2392	6.28022	5.32876
NDEONHPJ_01080	1	1149388	1150536	-	1149	564.692	-0.519498	0.279065	0.721729	1505	459	594	258	253	967	562.761	369.615	358.694	717.758	726.59	652.737	9.11693	8.81122	8.78985	9.30468	9.31427	9.23243
NDEONHPJ_00403	1	426454	427269	+	816	142.542	0.483869	0.299224	0.722266	392	255	296	43	30	176	146.58	205.342	178.743	119.626	86.1569	118.802	7.16224	7.41802	7.31112	7.02638	6.83563	7.01261
NDEONHPJ_01430	1	1528898	1529602	+	705	48.9959	0.373907	0.362292	0.722802	142	89	92	17	13	43	53.0977	71.6683	55.5553	47.2941	37.3346	29.0255	5.65546	5.8592	5.68439	5.58086	5.46629	5.29856
NDEONHPJ_01291	1	1377999	1378643	+	645	48.2525	0.292784	0.409226	0.723335	128	102	110	3	10	83	47.8627	82.1367	66.4248	8.34602	28.719	56.026	5.5659	5.94066	5.78897	5.02346	5.33221	5.66922
NDEONHPJ_03910	4	5480	5767	+	288	113.911	0.34919	0.376134	0.723867	200	212	304	35	26	122	74.7855	170.715	183.574	97.3703	74.6693	82.3515	6.50981	7.1034	7.16409	6.69561	6.54326	6.57614
NDEONHPJ_01928	1	2026113	2026904	-	792	47.3368	0.330183	0.386865	0.724396	119	85	119	12	6	72	44.4974	68.4472	71.8596	33.3841	17.2314	48.6009	5.51563	5.80337	5.84275	5.38808	5.16718	5.57243
NDEONHPJ_01752	1	1846739	1847503	+	765	17.3625	0.290057	0.408137	0.724925	74	20	44	5	2	21	27.6706	16.1052	26.5699	13.91	5.74379	14.1753	4.40278	4.10596	4.36929	4.07519	3.90457	4.04822
NDEONHPJ_00716	1	740964	741542	-	579	337.42	0.312591	0.393794	0.725452	928	626	750	49	49	657	347.005	504.094	452.896	136.318	140.723	443.483	8.36747	8.666	8.57863	7.76506	7.78329	8.56126
NDEONHPJ_01689	1	1779134	1779919	+	786	15.085	0.274235	0.413881	0.725978	51	21	41	7	1	11	19.0703	16.9105	24.7583	19.4741	2.8719	7.42514	4.03305	3.96379	4.17296	3.99881	3.6405	3.64879
NDEONHPJ_03184	1	3318409	3318867	+	459	1523.64	-0.527152	0.269589	0.726502	3486	1239	1970	765	730	2113	1303.51	997.719	1189.61	2128.24	2096.48	1426.3	10.434	10.2464	10.3675	10.814	10.802	10.5015
NDEONHPJ_02429	1	2510463	2511176	-	714	250.623	-0.409938	0.336307	0.727024	595	195	316	125	136	289	222.487	157.026	190.82	347.751	390.578	195.079	7.84734	7.60635	7.73753	8.1819	8.27429	7.75335
NDEONHPJ_00431	1	447938	448471	+	534	3047.79	-0.421876	0.328177	0.727545	8046	2389	3435	1015	1134	7703	3008.62	1923.77	2074.27	2823.74	3256.73	5199.62	11.534	11.2033	11.2564	11.4851	11.5959	11.9835
NDEONHPJ_01858	1	1953238	1954098	+	861	127.381	0.384625	0.349313	0.728064	281	205	335	28	43	134	105.074	165.079	202.294	77.8962	123.492	90.4517	6.83199	7.1618	7.32415	6.6719	6.94649	6.73371
NDEONHPJ_01359	1	1448091	1449920	+	1830	233.951	0.350349	0.368186	0.728581	452	491	511	80	65	180	169.015	395.383	308.573	222.561	186.673	121.502	7.5953	8.24872	8.04676	7.7939	7.67359	7.38132
NDEONHPJ_02284	1	2368071	2368619	+	549	24.6916	0.265898	0.415223	0.729096	84	62	44	3	1	43	31.4099	49.9262	26.5699	8.34602	2.8719	29.0255	4.77312	5.06707	4.66997	4.33206	4.22301	4.72018
NDEONHPJ_03143	1	3269253	3269654	+	402	1749.26	0.444521	0.312656	0.729611	4040	3356	3727	432	399	2495	1510.67	2702.46	2250.59	1201.83	1145.89	1684.16	10.635	11.1003	10.9484	10.47	10.4369	10.7179
NDEONHPJ_02090	1	2182016	2182453	+	438	13.978	-0.264437	0.413844	0.730123	14	9	20	11	6	17	5.23498	7.24735	12.0772	30.6021	17.2314	11.4752	3.27415	3.40293	3.58473	3.96225	3.69646	3.56283
NDEONHPJ_01622	1	1709901	1710344	-	444	399.168	0.30106	0.393167	0.730633	450	895	1079	104	103	399	168.267	720.709	651.567	289.329	295.805	269.33	7.97365	9.05632	8.97112	8.33968	8.35507	8.28314
NDEONHPJ_01687	1	1776568	1777779	+	1212	28.9872	0.305169	0.390583	0.731141	95	55	58	2	9	41	35.5231	44.2894	35.024	5.56402	25.8471	27.6755	4.98744	5.12129	4.97502	4.45618	4.81533	4.8361
NDEONHPJ_00535	1	544747	545844	+	1098	444.025	-0.542197	0.256895	0.731648	1011	367	565	223	202	665	378.041	295.531	341.182	620.388	580.123	448.883	8.65294	8.47901	8.57887	9.03271	8.97877	8.78211
NDEONHPJ_03779	2	43820	44389	+	570	173.196	-0.469882	0.296365	0.732153	358	155	227	89	84	229	133.866	124.816	137.077	247.599	241.239	154.578	7.22449	7.17977	7.24224	7.67075	7.65011	7.32716
NDEONHPJ_01285	1	1371923	1373491	+	1569	86.9359	0.378614	0.346886	0.732657	218	164	187	16	24	121	81.5162	132.063	112.922	44.5121	68.9255	81.6765	6.38224	6.73395	6.61685	6.07388	6.29	6.38416
NDEONHPJ_01976	1	2072390	2074525	+	2136	320.388	0.512726	0.271885	0.733159	811	548	727	87	90	353	303.255	441.283	439.008	242.035	258.471	238.279	8.26579	8.55741	8.55395	8.11063	8.15518	8.09169
NDEONHPJ_00230	1	250159	251040	+	882	943.085	-0.450602	0.305162	0.73366	2131	828	1180	486	479	1118	796.839	666.757	712.557	1352.06	1375.64	754.664	9.72736	9.59804	9.64539	10.1417	10.1559	9.68736
NDEONHPJ_00371	1	391512	392378	-	867	56.0934	-0.325652	0.373592	0.73416	134	36	70	28	33	63	50.1063	28.9894	42.2703	77.8962	94.7725	42.5258	5.67762	5.3695	5.57182	5.94688	6.08072	5.57642
NDEONHPJ_01287	1	1375140	1375373	-	234	39.0368	0.2659	0.406547	0.734657	44	83	127	12	6	35	16.4528	66.8367	76.6904	33.3841	17.2314	23.6254	4.74178	5.5814	5.69387	5.12811	4.88735	4.93051
NDEONHPJ_01424	1	1521910	1522269	+	360	269.511	-0.525073	0.262946	0.735153	654	248	288	130	118	442	244.549	199.705	173.912	361.661	338.884	298.355	7.98117	7.83747	7.74219	8.27409	8.22331	8.13107
NDEONHPJ_03644	1	3815356	3815976	-	621	1103.51	-0.560129	0.243515	0.735646	2602	945	1312	478	551	1752	972.959	760.972	792.267	1329.8	1582.41	1182.62	9.99263	9.81375	9.84205	10.2343	10.3754	10.1427
NDEONHPJ_00834	1	875712	877544	-	1833	1469.06	-0.523263	0.26374	0.736137	3319	1224	1924	601	519	3353	1241.07	985.64	1161.83	1671.99	1490.51	2263.32	10.3721	10.2053	10.3233	10.6014	10.5115	10.8506
NDEONHPJ_00056	1	62084	62923	-	840	409.208	0.502751	0.274259	0.736628	1241	720	782	111	86	568	464.044	579.788	472.22	308.803	246.983	383.407	8.75724	8.93474	8.77061	8.45933	8.31369	8.61063
NDEONHPJ_01355	1	1441077	1441832	-	756	780.207	-0.539587	0.253813	0.737116	1516	724	1062	381	378	1103	566.874	583.009	641.301	1059.95	1085.58	744.539	9.34991	9.37082	9.43981	9.8283	9.84763	9.55173
NDEONHPJ_01483	1	1587752	1588324	-	573	78.1671	0.340467	0.363396	0.737602	313	123	118	29	22	56	117.039	99.0472	71.2557	80.6782	63.1817	37.8007	6.56219	6.42984	6.1987	6.27834	6.13643	5.82063
NDEONHPJ_02613	1	2684542	2684796	+	255	1086.42	0.592074	0.224284	0.738087	3393	1809	2164	312	316	1053	1268.74	1456.72	1306.76	867.987	907.519	710.788	10.191	10.3025	10.2145	9.90193	9.93434	9.75723
NDEONHPJ_02662	1	2740038	2741132	-	1095	186.688	0.36819	0.347348	0.73857	411	291	510	53	35	261	153.684	234.331	307.97	147.446	100.516	176.178	7.3769	7.69102	7.91223	7.35873	7.1332	7.47589
NDEONHPJ_03203	1	3334840	3335634	-	795	123.617	-0.466155	0.293452	0.739051	317	103	140	50	55	235	118.535	82.9419	84.5406	139.1	157.954	158.628	6.8981	6.65933	6.66874	7.0064	7.0958	7.11398
NDEONHPJ_03726	1	3900556	3900876	-	321	267.938	-0.524108	0.261518	0.73953	564	239	348	129	130	388	210.895	192.458	210.144	358.879	373.346	261.905	7.86849	7.80656	7.86683	8.2631	8.29378	8.02715
NDEONHPJ_00070	1	75425	76813	+	1389	138.016	0.388873	0.335548	0.740007	323	221	356	38	28	190	120.779	177.963	214.975	105.716	80.4131	128.252	6.99373	7.27949	7.43038	6.91836	6.76498	7.03703
NDEONHPJ_02680	1	2761058	2761936	+	879	96.3854	-0.322809	0.371394	0.740483	157	90	133	55	54	87	58.7066	72.4735	80.3136	153.01	155.082	58.7261	6.19949	6.33929	6.40593	6.8528	6.86183	6.20602
NDEONHPJ_00215	1	238127	239371	-	1245	191.326	0.474174	0.288357	0.740956	790	254	337	56	50	215	295.403	204.536	203.501	155.792	143.595	145.128	7.90557	7.61493	7.61147	7.42625	7.37476	7.36865
NDEONHPJ_03235	1	3373581	3375869	+	2289	512.263	-0.560528	0.240581	0.741428	872	492	752	221	231	917	326.065	396.189	454.104	614.824	663.408	618.986	8.65421	8.79212	8.89146	9.12162	9.18149	9.1302
NDEONHPJ_00303	1	319176	319817	+	642	100.866	-0.419171	0.317657	0.741899	238	71	140	50	46	153	88.9947	57.1736	84.5406	139.1	132.107	103.277	6.53994	6.2639	6.5058	6.84533	6.80751	6.64498
NDEONHPJ_02240	1	2324921	2325658	-	738	136.333	-0.337512	0.361929	0.742367	281	120	170	62	88	131	105.074	96.6314	102.657	172.485	252.727	88.4266	6.85561	6.80264	6.84129	7.20419	7.50111	6.74358
NDEONHPJ_01964	1	2060919	2061188	+	270	198.758	-0.426401	0.31311	0.742834	482	157	248	106	93	258	180.233	126.426	149.758	294.893	267.086	174.153	7.53539	7.2994	7.40674	7.89505	7.82	7.51128
NDEONHPJ_00183	1	199921	200688	-	768	570.257	0.463084	0.292758	0.7433	1947	921	1053	119	138	872	728.037	741.646	635.866	331.059	396.322	588.611	9.32903	9.34325	9.22078	8.75761	8.87603	9.16059
NDEONHPJ_02558	1	2646108	2646821	+	714	221.929	0.50583	0.269438	0.743763	620	407	428	64	59	246	231.835	327.741	258.453	178.049	169.442	166.053	7.81284	8.08279	7.89554	7.62877	7.59699	7.57207
NDEONHPJ_01770	1	1862682	1863428	+	747	64.7114	-0.346354	0.356048	0.744225	149	52	76	37	32	74	55.7152	41.8736	45.8935	102.934	91.9007	49.9509	5.86838	5.69843	5.74807	6.26665	6.18565	5.80089
NDEONHPJ_03019	1	3134835	3137708	+	2874	154.678	0.354733	0.351437	0.744685	439	278	321	31	28	266	164.154	223.863	193.84	86.2423	80.4131	179.553	7.29486	7.53273	7.42078	6.89351	6.85855	7.36162
NDEONHPJ_00441	1	452992	453999	+	1008	6785.34	-0.478396	0.283176	0.745144	17042	5673	8049	2876	2255	15457	6372.47	4568.25	4860.48	8001.06	6476.12	10433.7	12.6582	12.4117	12.4561	12.8373	12.6706	13.0569
NDEONHPJ_00148	1	161060	162157	+	1098	363.098	0.450576	0.29804	0.745601	1266	586	658	81	81	560	473.392	471.883	397.341	225.343	232.624	378.007	8.6942	8.69041	8.55521	8.15953	8.18016	8.51671
NDEONHPJ_01577	1	1666691	1666975	-	285	44.1202	-0.328768	0.363037	0.746057	108	31	53	15	28	67	40.3842	24.9631	32.0047	41.7301	80.4131	45.2258	5.35843	5.09643	5.22087	5.37887	5.77475	5.4304
NDEONHPJ_01202	1	1290706	1291641	-	936	85.9311	-0.433619	0.305623	0.746512	203	76	100	46	34	137	75.9073	61.1999	60.3862	127.972	97.6444	92.4767	6.31292	6.17681	6.16546	6.66533	6.47748	6.45077
NDEONHPJ_03702	1	3874883	3875437	+	555	955.969	-0.463188	0.289431	0.746966	2261	749	1272	410	517	1324	845.45	603.141	768.112	1140.62	1484.77	893.716	9.78409	9.54109	9.71285	10.0152	10.2304	9.82623
NDEONHPJ_02512	1	2591936	2592895	-	960	266.466	-0.393189	0.327077	0.747417	617	245	306	143	135	297	230.713	197.289	184.782	397.827	387.706	200.479	7.91884	7.80852	7.76226	8.3314	8.31029	7.8191
NDEONHPJ_01681	1	1771100	1772389	+	1290	1328.19	-0.499621	0.269706	0.747867	2976	1140	1741	495	490	3115	1112.81	917.998	1051.32	1377.09	1407.23	2102.66	10.2204	10.0809	10.1785	10.3826	10.3994	10.7277
NDEONHPJ_01865	1	1961967	1963493	+	1527	295.801	0.516812	0.259946	0.748315	997	447	603	72	69	414	372.806	359.952	364.129	200.305	198.161	279.455	8.37451	8.34553	8.35516	7.92877	7.92249	8.15223
NDEONHPJ_01594	1	1682150	1682878	+	729	499.7	-0.534413	0.249852	0.748762	1184	425	615	208	190	1063	442.73	342.236	371.375	578.658	545.66	717.538	8.85532	8.67104	8.72771	9.05801	9.01274	9.23435
NDEONHPJ_01882	1	1979348	1979698	-	351	12.3352	0.255666	0.398896	0.749208	40	29	26	1	2	17	14.9571	23.3526	15.7004	2.78201	5.74379	11.4752	3.76045	3.97913	3.7797	3.45494	3.53012	3.64308
NDEONHPJ_01826	1	1920348	1921163	-	816	57.2926	0.366302	0.339587	0.749652	172	104	111	17	10	78	64.3155	83.7472	67.0287	47.2941	28.719	52.651	5.91511	6.09861	5.94214	5.73363	5.52127	5.78112
NDEONHPJ_00849	1	894246	894740	+	495	85.0599	0.363596	0.339469	0.750096	203	149	190	27	26	74	75.9073	119.984	114.734	75.1142	74.6693	49.9509	6.31235	6.64091	6.60934	6.3146	6.31146	6.05298
NDEONHPJ_02779	1	2877174	2879438	-	2265	840.186	-0.479058	0.277631	0.750537	1277	922	1213	408	370	1320	477.505	742.451	732.484	1135.06	1062.6	891.016	9.28592	9.59998	9.58975	9.93057	9.87717	9.73958
NDEONHPJ_01718	1	1807692	1808645	+	954	27.0676	0.316593	0.364184	0.750978	81	43	60	8	7	28	30.2881	34.6262	36.2317	22.2561	20.1033	18.9003	4.82841	4.90312	4.9348	4.6853	4.65076	4.57988
NDEONHPJ_02177	1	2260412	2261431	+	1020	172.931	0.372311	0.334235	0.751416	599	241	351	58	58	118	223.983	194.068	211.955	161.356	166.57	79.6515	7.60908	7.49626	7.56464	7.36149	7.38311	6.90085
NDEONHPJ_00882	1	927634	928383	+	750	2938.57	-0.501351	0.265141	0.751853	7315	2328	3668	1197	1096	6413	2735.28	1874.65	2214.96	3330.06	3147.6	4328.85	11.4461	11.1695	11.2884	11.5996	11.555	11.8147
NDEONHPJ_00722	1	747064	747555	+	492	156.535	-0.405613	0.315412	0.752289	406	126	188	51	66	357	151.815	101.463	113.526	141.882	189.545	240.979	7.24423	6.96957	7.04089	7.19885	7.39989	7.5999
NDEONHPJ_02673	1	2752492	2752962	+	471	49.0131	-0.270176	0.38702	0.752724	96	45	43	24	37	34	35.897	36.2368	25.9661	66.7682	106.26	22.9504	5.30865	5.31987	5.13191	5.67945	6.01052	5.074
NDEONHPJ_01071	1	1139558	1140460	+	903	200.451	0.373385	0.331609	0.753157	622	341	395	42	39	338	232.583	274.594	238.525	116.844	112.004	228.154	7.74029	7.86881	7.75904	7.28203	7.25934	7.72455
NDEONHPJ_03820	2	90808	91455	-	648	148.847	-0.311729	0.363862	0.753588	343	129	162	96	73	128	128.257	103.879	97.8256	267.073	209.648	86.4016	7.05403	6.91101	6.86947	7.60092	7.40755	6.79104
NDEONHPJ_00561	1	572405	572665	-	261	36.3118	-0.283183	0.377921	0.754019	49	36	47	23	19	35	18.3224	28.9894	28.3815	63.9862	54.566	23.6254	4.71325	4.96437	4.95029	5.41482	5.30945	4.8528
NDEONHPJ_00119	1	133237	133962	+	726	134.473	-0.307456	0.364269	0.754449	310	126	132	81	72	115	115.918	101.463	79.7098	225.343	206.776	77.6264	6.9069	6.81661	6.65788	7.39251	7.32366	6.64271
NDEONHPJ_02528	1	2611135	2611746	-	612	1590.86	-0.464166	0.281778	0.754876	4448	1259	1709	727	635	2948	1663.23	1013.82	1032	2022.52	1823.65	1989.94	10.6498	10.2836	10.2957	10.8047	10.7216	10.7928
NDEONHPJ_02702	1	2793898	2795733	-	1836	394.162	0.429266	0.300047	0.755303	1257	678	722	92	84	616	470.027	545.967	435.988	255.945	241.239	415.808	8.74105	8.86033	8.68159	8.30434	8.26718	8.64483
NDEONHPJ_02077	1	2174538	2174966	-	429	164.227	0.387264	0.322126	0.755727	475	289	309	51	56	127	177.616	232.721	186.593	141.882	160.826	85.7266	7.39766	7.60513	7.43433	7.23946	7.32304	6.90484
NDEONHPJ_00248	1	263823	264581	-	759	110.156	0.390271	0.320441	0.75615	418	159	207	30	20	164	156.302	128.037	124.999	83.4602	57.4379	110.702	7.03606	6.88077	6.86402	6.60212	6.40977	6.77574
NDEONHPJ_02390	1	2465664	2466140	-	477	28.9472	0.270961	0.382983	0.756572	79	55	71	1	9	42	29.5403	44.2894	42.8742	2.78201	25.8471	28.3505	4.86581	5.11428	5.09834	4.38863	4.80628	4.84184
NDEONHPJ_00196	1	219082	219756	-	675	130.067	-0.498888	0.263227	0.756992	260	119	178	63	56	213	97.2211	95.8261	107.487	175.267	160.826	143.778	6.79824	6.79271	6.86819	7.21101	7.14776	7.07611
NDEONHPJ_00108	1	118068	118901	+	834	165.417	-0.471074	0.277454	0.75741	355	146	227	82	53	333	132.744	117.568	137.077	228.125	152.21	224.779	7.19169	7.11218	7.21525	7.58207	7.29248	7.58405
NDEONHPJ_00251	1	266323	266715	+	393	266.172	-0.428153	0.299664	0.757827	546	231	376	131	136	333	204.164	186.015	227.052	364.443	390.578	224.779	7.83632	7.77389	7.91314	8.26674	8.32128	7.90603
NDEONHPJ_03897	3	8950	9339	+	390	222.418	-0.321535	0.354979	0.758243	462	211	263	113	135	194	172.754	169.91	158.816	314.367	387.706	130.952	7.56384	7.55396	7.50609	8.00788	8.1775	7.3778
NDEONHPJ_00167	1	184111	185808	+	1698	349.832	0.377086	0.325224	0.758658	1258	554	621	84	63	582	470.401	446.115	374.998	233.689	180.929	392.857	8.66103	8.617	8.48094	8.14811	7.99158	8.51692
NDEONHPJ_02421	1	2501590	2504373	-	2784	850.051	0.337256	0.345945	0.759071	3044	1330	1560	143	177	1545	1138.24	1071	942.024	397.827	508.325	1042.89	9.9313	9.88093	9.77819	9.1739	9.32998	9.85954
NDEONHPJ_03332	1	3473006	3473617	-	612	169.38	0.295702	0.367636	0.759483	348	171	619	42	43	199	130.127	137.7	373.79	116.844	123.492	134.327	7.1623	7.20379	7.99718	7.1076	7.14196	7.18597
NDEONHPJ_03868	2	130180	130515	+	336	95.2546	-0.31638	0.356282	0.759893	236	87	89	52	52	97	88.2469	70.0578	53.7437	144.664	149.339	65.4762	6.46904	6.3159	6.15002	6.80863	6.83138	6.27146
NDEONHPJ_01128	1	1204066	1205034	+	969	82.1301	-0.402207	0.311543	0.760302	141	90	108	35	42	125	52.7238	72.4735	65.2171	97.3703	120.62	84.3765	6.03915	6.24711	6.17678	6.43766	6.58474	6.35059
NDEONHPJ_01624	1	1713172	1713387	-	216	41.6274	-0.24591	0.390864	0.760711	46	35	50	26	31	19	17.2007	28.1842	30.1931	72.3322	89.0288	12.8252	4.71535	4.98469	5.02103	5.54119	5.69192	4.6197
NDEONHPJ_00413	1	438498	439688	-	1191	346.654	-0.488128	0.263844	0.761119	870	276	427	164	154	557	325.317	222.252	257.849	456.249	442.272	375.982	8.37011	8.1006	8.20158	8.62647	8.6018	8.48015
NDEONHPJ_03686	1	3857918	3858919	+	1002	275.199	0.553353	0.229434	0.761526	861	447	549	76	77	304	321.952	359.952	331.52	211.433	221.136	205.204	8.21323	8.29994	8.23557	7.91006	7.9402	7.88056
NDEONHPJ_01180	1	1268712	1271177	-	2466	563.843	0.310829	0.353985	0.761932	1392	1017	1273	92	112	1033	520.507	818.951	768.716	255.945	321.652	697.288	9.0378	9.39826	9.34637	8.56573	8.70614	9.26673
NDEONHPJ_03699	1	3872230	3872460	-	231	107.075	-0.439199	0.286676	0.762338	254	85	144	42	50	195	94.9776	68.4472	86.9561	116.844	143.595	131.627	6.63722	6.42755	6.57804	6.77765	6.9204	6.87321
NDEONHPJ_00967	1	1028098	1028667	-	570	188.76	-0.379445	0.317075	0.762742	389	184	238	103	92	214	145.458	148.168	143.719	286.547	264.214	144.453	7.3413	7.35637	7.33424	7.84023	7.77605	7.33816
NDEONHPJ_03110	1	3236507	3236803	-	297	2027.45	0.31215	0.351293	0.763144	5320	3632	4360	409	324	3777	1989.29	2924.71	2632.84	1137.84	930.494	2549.52	10.9288	11.2409	11.1536	10.5244	10.3941	11.1271
NDEONHPJ_01992	1	2089560	2089853	-	294	46.5547	-0.364233	0.323624	0.763546	99	42	61	18	24	78	37.0188	33.821	36.8356	50.0761	68.9255	52.651	5.36874	5.32464	5.36906	5.5473	5.73518	5.59205
NDEONHPJ_01364	1	1453518	1454021	-	504	37.3724	0.25135	0.380592	0.763946	80	50	139	5	5	62	29.9142	40.2631	83.9368	13.91	14.3595	41.8508	5.05565	5.23585	5.76491	4.83416	4.84544	5.26149
NDEONHPJ_02887	1	2995988	2996275	+	288	224.41	-0.42925	0.289154	0.764346	488	214	278	106	116	290	182.477	172.326	167.874	294.893	333.14	195.754	7.63443	7.59599	7.57682	7.98723	8.0822	7.68567
NDEONHPJ_02484	1	2572110	2572439	-	330	32.7181	-0.300857	0.353744	0.764745	81	28	36	19	8	68	30.2881	22.5473	21.739	52.8582	22.9752	45.9008	4.94912	4.79477	4.77058	5.24889	4.84415	5.2107
NDEONHPJ_01931	1	2029633	2030904	+	1272	110.395	-0.363102	0.321688	0.765142	301	90	117	43	60	170	112.552	72.4735	70.6518	119.626	172.314	114.752	6.7711	6.47632	6.4572	6.80715	7.06863	6.78445
NDEONHPJ_00567	1	579260	580537	-	1278	430.137	-0.45325	0.274302	0.765539	1017	426	469	204	210	598	380.284	343.041	283.211	567.53	603.098	403.657	8.63518	8.56046	8.42517	8.94074	8.98919	8.67996
NDEONHPJ_01434	1	1534002	1534763	+	762	38.9132	0.331422	0.334966	0.765935	131	61	78	8	11	51	48.9845	49.121	47.1012	22.2561	31.5908	34.4256	5.43856	5.43417	5.40917	5.05915	5.19349	5.21479
NDEONHPJ_01927	1	2024999	2026003	-	1005	45.4418	-0.311232	0.345058	0.76633	67	54	57	23	22	63	25.0531	43.4841	34.4201	63.9862	63.1817	42.5258	5.10796	5.4318	5.29005	5.65223	5.6428	5.41792
NDEONHPJ_02138	1	2220616	2221209	+	594	180.556	0.43966	0.280617	0.766723	541	273	399	38	51	249	202.295	219.836	240.941	105.716	146.467	168.078	7.57013	7.6324	7.7049	7.14857	7.34443	7.43221
NDEONHPJ_01181	1	1271461	1272474	-	1014	1253.51	0.373862	0.313334	0.767115	3700	2030	2587	231	312	2077	1383.53	1634.68	1562.19	642.644	896.031	1402	10.3451	10.4791	10.4423	9.79651	10.0199	10.3554
NDEONHPJ_00416	1	441205	441843	+	639	2399.73	-0.527127	0.236343	0.767506	5641	2133	2910	971	919	5146	2109.32	1717.62	1757.24	2701.33	2639.27	3473.61	11.1137	10.9657	10.9815	11.3038	11.2856	11.5045
NDEONHPJ_02911	1	3022627	3023601	-	975	37.4382	0.250951	0.374305	0.767895	152	67	72	6	2	71	56.837	53.9525	43.478	16.692	5.74379	47.9259	5.50314	5.45602	5.31551	4.91907	4.7334	5.37848
NDEONHPJ_03905	4	1867	2070	-	204	105.625	-0.305487	0.346818	0.768283	198	87	155	66	50	102	74.0376	70.0578	93.5986	183.613	143.595	68.8513	6.42738	6.398	6.58748	7.06827	6.88014	6.38516
NDEONHPJ_01591	1	1677824	1679317	-	1494	528.266	0.339291	0.329144	0.76867	1344	905	1179	107	109	912	502.558	728.762	711.953	297.675	313.037	615.611	8.97899	9.2725	9.25386	8.61946	8.65188	9.13657
NDEONHPJ_01381	1	1469529	1471562	+	2034	33.8371	0.286594	0.35532	0.769055	112	61	68	7	5	55	41.8799	49.121	41.0626	19.4741	14.3595	37.1257	5.22549	5.32339	5.20945	4.8779	4.79625	5.1456
NDEONHPJ_01780	1	1872593	1873678	-	1086	90.2897	-0.367801	0.314775	0.76944	232	79	97	46	41	129	86.7512	63.6157	58.5746	127.972	117.748	87.0766	6.4396	6.23698	6.18292	6.70018	6.64022	6.44221
NDEONHPJ_00168	1	185856	186623	-	768	3315.4	0.282519	0.356655	0.769823	7002	5836	8437	604	537	6307	2618.24	4699.51	5094.78	1680.33	1542.21	4257.3	11.4597	11.9249	11.9934	11.149	11.0934	11.8426
NDEONHPJ_02909	1	3019953	3021404	-	1452	84.1353	0.323161	0.335445	0.770205	307	123	169	19	14	142	114.796	99.0472	102.053	52.8582	40.2065	95.8518	6.6126	6.49893	6.52216	6.12793	6.00858	6.4761
NDEONHPJ_01232	1	1323650	1324558	+	909	523.104	0.515918	0.239697	0.770586	1584	801	1135	136	125	709	592.301	645.015	685.383	378.353	358.987	478.584	9.11368	9.1807	9.22987	8.78531	8.75017	8.94985
NDEONHPJ_00742	1	767689	768057	+	369	99.0128	-0.328705	0.331642	0.770966	199	96	124	55	50	105	74.4116	77.3051	74.8789	153.01	143.595	70.8763	6.39198	6.42106	6.39844	6.8901	6.8417	6.36371
NDEONHPJ_00434	1	449343	449519	+	177	430.456	-0.487416	0.253001	0.771345	961	329	639	191	171	815	359.344	264.931	385.868	531.364	491.094	550.135	8.59762	8.38578	8.65044	8.89276	8.83155	8.92471
NDEONHPJ_00660	1	680926	682131	-	1206	97.8662	0.364838	0.312983	0.771723	279	158	212	17	32	131	104.326	127.231	128.019	47.2941	91.9007	88.4266	6.64746	6.79162	6.79807	6.21282	6.56096	6.53098
NDEONHPJ_03751	2	17811	18080	-	270	281.124	-0.402077	0.293789	0.7721	660	226	382	140	137	362	246.792	181.989	230.675	389.481	393.45	244.354	8.0151	7.80931	7.96722	8.354	8.36142	8.00842
NDEONHPJ_03597	1	3757594	3758145	+	552	35.2604	0.296318	0.345699	0.772476	88	61	83	7	11	42	32.9056	49.121	50.1205	19.4741	31.5908	28.3505	5.09447	5.34552	5.36362	4.90473	5.08646	5.01226
NDEONHPJ_01726	1	1819753	1820967	-	1215	34.3795	0.261782	0.360192	0.772852	136	56	68	7	3	61	50.8541	45.0946	41.0626	19.4741	8.61569	41.1758	5.36754	5.277	5.21956	4.89037	4.7086	5.22045
NDEONHPJ_00858	1	903195	904052	-	858	148.484	-0.330406	0.32637	0.773226	286	158	181	73	83	157	106.943	127.231	109.299	203.087	238.367	105.977	6.94476	7.06677	6.96145	7.40044	7.52372	6.94141
NDEONHPJ_00184	1	201082	204579	-	3498	747.78	0.406208	0.28924	0.773599	2713	1091	1376	166	174	1187	1014.47	878.54	830.914	461.813	499.71	801.24	9.77071	9.65385	9.60988	9.18507	9.23805	9.5813
NDEONHPJ_03630	1	3795629	3798235	-	2607	880.225	0.249695	0.364703	0.773971	3889	1291	1558	106	106	1848	1454.2	1039.59	940.817	294.893	304.421	1247.42	10.1173	9.83486	9.75467	8.97091	8.98921	9.98588
NDEONHPJ_02519	1	2600074	2601336	+	1263	35.9315	0.246576	0.365731	0.774342	213	35	51	10	11	26	79.6465	28.1842	30.797	27.8201	31.5908	17.5503	5.68981	4.97658	5.02399	4.9933	5.04826	4.74197
NDEONHPJ_00757	1	783825	784409	+	585	57.4064	-0.258791	0.359645	0.774712	118	52	58	25	43	45	44.1234	41.8736	35.024	69.5502	123.492	30.3756	5.58307	5.55599	5.44854	5.86114	6.27041	5.3734
NDEONHPJ_02612	1	2683015	2684295	+	1281	556.287	-0.430765	0.276117	0.775081	1371	483	693	224	188	1266	512.654	388.941	418.476	623.17	539.916	854.566	9.0386	8.83853	8.88972	9.18672	9.07795	9.44486
NDEONHPJ_00495	1	506051	507664	+	1614	130.4	0.367299	0.306327	0.775448	385	219	265	34	25	201	143.962	176.352	160.023	94.5883	71.7974	135.677	7.08831	7.24047	7.16712	6.81431	6.66642	7.04382
NDEONHPJ_00667	1	689531	689821	-	291	152.657	-0.39867	0.291109	0.775815	388	113	203	68	72	239	145.084	90.9946	122.584	189.177	206.776	161.328	7.19496	6.88338	7.07605	7.38234	7.44791	7.27277
NDEONHPJ_01149	1	1230386	1231885	+	1500	96.4433	0.370855	0.303797	0.77618	304	167	178	23	22	142	113.674	134.479	107.487	63.9862	63.1817	95.8518	6.70414	6.82723	6.66182	6.34815	6.34289	6.57997
NDEONHPJ_01004	1	1059651	1060520	-	870	737.233	-0.356459	0.309536	0.776545	1256	806	1028	359	391	833	469.653	649.041	620.77	998.741	1122.91	562.285	9.16791	9.40175	9.36842	9.73705	9.83328	9.296
NDEONHPJ_01924	1	2022636	2023031	+	396	52.2608	0.314682	0.329397	0.776909	144	103	90	17	13	56	53.8455	82.9419	54.3476	47.2941	37.3346	37.8007	5.71722	6.01726	5.72275	5.64269	5.5304	5.49946
NDEONHPJ_03261	1	3399448	3400896	+	1449	1152.01	0.331183	0.321256	0.777271	3113	1774	2673	200	289	1954	1164.04	1428.53	1614.12	556.402	829.978	1318.97	10.15	10.3125	10.4129	9.63352	9.89976	10.2484
NDEONHPJ_00466	1	476938	478185	-	1248	864.398	-0.474653	0.252183	0.777632	1722	812	1219	379	441	1232	643.903	653.872	736.108	1054.38	1266.51	831.615	9.51783	9.52958	9.61605	9.89212	10.0407	9.70804
NDEONHPJ_00770	1	800664	800975	+	312	654.555	-0.531457	0.224906	0.777992	1342	585	924	304	241	1272	501.811	471.078	557.968	845.73	692.127	858.616	9.14056	9.09635	9.21844	9.53775	9.38082	9.55323
NDEONHPJ_01176	1	1265138	1265974	-	837	493.393	-0.564543	0.208922	0.778351	1015	495	609	202	222	911	379.536	398.604	367.752	561.966	637.561	614.936	8.73646	8.77274	8.71452	9.02961	9.12822	9.10356
NDEONHPJ_02748	1	2844136	2844438	-	303	10.2065	0.231462	0.366599	0.778709	34	19	24	2	2	11	12.7135	15.3	14.4927	5.56402	5.74379	7.42514	3.49055	3.56401	3.5453	3.29056	3.29694	3.28935
NDEONHPJ_02991	1	3102861	3104537	-	1677	5782.19	0.241107	0.361721	0.779067	14824	10950	13427	642	695	12507	5543.1	8817.61	8108.05	1786.05	1995.97	8442.38	12.3738	12.7572	12.6855	11.5979	11.6629	12.7199
NDEONHPJ_01764	1	1859117	1859623	+	507	89.6477	-0.300936	0.332484	0.779423	148	90	128	54	41	96	55.3413	72.4735	77.2943	150.228	117.748	64.8012	6.1203	6.29733	6.33907	6.7985	6.6184	6.2241
NDEONHPJ_00079	1	86974	88179	+	1206	1142.02	0.255757	0.353427	0.779779	4406	1685	2235	168	147	2383	1647.52	1356.87	1349.63	467.377	422.169	1608.55	10.3922	10.231	10.2269	9.47562	9.41652	10.3717
NDEONHPJ_03560	1	3717166	3717564	-	399	344.276	0.44175	0.264747	0.780133	1204	484	688	82	84	505	450.209	389.747	415.457	228.125	241.239	340.881	8.62425	8.50919	8.55961	8.13122	8.16776	8.40676
NDEONHPJ_03748	2	14703	14873	-	171	373.364	0.433082	0.268711	0.780486	1207	578	734	78	104	540	451.33	465.441	443.235	216.997	298.677	364.507	8.67788	8.70137	8.6631	8.16304	8.37124	8.51219
NDEONHPJ_02408	1	2483191	2483958	-	768	61.1034	0.353008	0.306355	0.780839	182	92	136	15	16	81	68.0548	74.0841	82.1252	41.7301	45.9503	54.676	6.00649	6.06264	6.13851	5.73707	5.78339	5.86003
NDEONHPJ_02321	1	2398619	2398825	-	207	7.30477	0.212062	0.372666	0.78119	37	9	23	1	0	9	13.8353	7.24735	13.8888	2.78201	0	6.07511	3.22676	2.967	3.21556	2.86135	2.78877	2.91577
NDEONHPJ_00857	1	902755	903195	-	441	88.5846	-0.288236	0.336601	0.78154	205	70	111	50	47	85	76.6551	56.3683	67.0287	139.1	134.979	57.376	6.31855	6.12546	6.23038	6.72651	6.70286	6.13367
NDEONHPJ_01553	1	1639444	1640151	-	708	139.072	-0.291136	0.33519	0.781889	233	151	181	80	72	129	87.1251	121.594	109.299	222.561	206.776	87.0766	6.75813	6.97828	6.90511	7.40697	7.35157	6.76187
NDEONHPJ_02552	1	2640410	2641615	+	1206	216.386	-0.297965	0.331826	0.782236	492	197	258	113	123	196	183.972	158.637	155.796	314.367	353.243	132.302	7.59495	7.49189	7.47828	7.99456	8.08788	7.36929
NDEONHPJ_01403	1	1498968	1499276	-	309	76.9655	-0.341682	0.311082	0.782583	152	71	109	46	28	109	56.837	57.1736	65.8209	127.972	80.4131	73.5763	6.03188	6.04152	6.12944	6.5765	6.25831	6.20424
NDEONHPJ_00435	1	449523	449963	+	441	2216.76	-0.380126	0.292895	0.782928	6210	1761	2542	845	800	5003	2322.09	1418.07	1535.02	2350.8	2297.52	3377.09	11.1286	10.7624	10.8181	11.1378	11.1199	11.4337
NDEONHPJ_03102	1	3228375	3228944	-	570	327.662	-0.433109	0.267685	0.783272	802	262	438	171	126	523	299.89	210.979	264.491	475.723	361.859	353.031	8.27084	8.02358	8.17941	8.62317	8.4101	8.39426
NDEONHPJ_00536	1	545953	546285	+	333	215.077	-0.433521	0.267452	0.783615	490	186	287	107	97	308	183.224	149.779	173.308	297.675	278.574	207.904	7.61219	7.47735	7.57389	7.96646	7.91621	7.70403
NDEONHPJ_00661	1	682407	683867	-	1461	289.625	-0.521959	0.225588	0.783957	660	266	362	122	121	550	246.792	214.2	218.598	339.405	347.499	371.257	8.04437	7.94527	7.9585	8.2799	8.29759	8.35535
NDEONHPJ_01571	1	1661120	1662043	+	924	241.52	0.294835	0.332627	0.784298	790	383	484	44	43	455	295.403	308.415	292.269	122.408	123.492	307.131	8.04317	8.0756	8.03394	7.45334	7.45939	8.07283
NDEONHPJ_03213	1	3345287	3345718	-	432	3006.06	-0.400628	0.282706	0.784638	6738	2945	3756	1096	990	7385	2519.52	2371.5	2268.1	3049.08	2843.18	4984.97	11.398	11.3531	11.3203	11.5438	11.4898	11.9468
NDEONHPJ_02914	1	3026502	3027482	+	981	60.0824	0.288727	0.335005	0.784976	250	67	116	23	16	49	93.4819	53.9525	70.048	63.9862	45.9503	33.0756	6.20893	5.81798	5.993	5.92142	5.74386	5.53268
NDEONHPJ_03802	2	72921	73574	+	654	143.545	-0.25935	0.348783	0.785314	299	128	166	99	71	99	111.804	103.073	100.241	275.419	203.905	66.8262	6.91563	6.86274	6.84244	7.58919	7.34651	6.5909
NDEONHPJ_02457	1	2543823	2544464	-	642	32.3135	-0.252339	0.351988	0.78565	49	31	41	15	22	31	18.3224	24.9631	24.7583	41.7301	63.1817	20.9254	4.60992	4.78057	4.77333	5.04421	5.29825	4.68761
NDEONHPJ_02094	1	2183576	2183839	+	264	13.7397	0.223432	0.365359	0.785986	52	23	26	5	4	5	19.4442	18.521	15.7004	13.91	11.4876	3.37506	3.93459	3.89309	3.81575	3.75271	3.70023	3.34997
NDEONHPJ_02149	1	2231253	2231951	+	699	94.9773	-0.328838	0.315452	0.78632	151	85	162	50	40	138	56.463	68.4472	97.8256	139.1	114.876	93.1517	6.19401	6.32078	6.55992	6.79746	6.66084	6.52512
NDEONHPJ_00578	1	588987	589949	-	963	875.642	-0.471186	0.248436	0.786654	1833	773	1270	326	342	1911	685.409	622.467	766.904	906.935	982.188	1289.95	9.574	9.50545	9.6572	9.78447	9.84612	10.0687
NDEONHPJ_00236	1	254024	254365	+	342	91.3645	-0.311612	0.323332	0.786986	168	101	111	52	43	102	62.8198	81.3314	67.0287	144.664	123.492	68.8513	6.22079	6.39422	6.26555	6.78934	6.67246	6.28358
NDEONHPJ_00275	1	289824	290204	-	381	516.668	0.355375	0.302632	0.787317	1266	888	1141	133	106	812	473.392	715.072	689.006	370.007	304.421	548.11	8.92551	9.24933	9.21948	8.75274	8.62483	9.03748
NDEONHPJ_00419	1	442786	443610	+	825	3129.06	-0.299307	0.328597	0.787648	7873	2419	4009	1003	896	9034	2943.93	1947.93	2420.88	2790.35	2573.22	6098.06	11.5248	11.2206	11.3769	11.4838	11.4228	12.129
NDEONHPJ_02448	1	2534447	2535694	+	1248	130.168	-0.384362	0.288586	0.787977	250	128	182	68	58	176	93.4819	103.073	109.903	189.177	166.57	118.802	6.76858	6.83762	6.88022	7.26512	7.1699	6.93482
NDEONHPJ_03004	1	3115072	3115614	-	543	788.72	0.255958	0.348595	0.788305	2232	1327	1800	134	97	1616	834.606	1068.58	1086.95	372.789	278.574	1090.82	9.60971	9.8093	9.82382	9.0433	8.87441	9.82664
NDEONHPJ_03911	4	5754	6068	+	315	430.889	0.301775	0.32641	0.788632	727	799	1093	141	107	460	271.845	643.404	660.021	392.263	307.293	310.506	8.38287	9.03752	9.05944	8.64743	8.47666	8.4765
NDEONHPJ_00073	1	79102	80214	-	1113	191.235	-0.441646	0.260408	0.788959	436	171	248	91	88	283	163.032	137.7	149.758	253.163	252.727	191.028	7.44477	7.33212	7.38674	7.76237	7.76066	7.55971
NDEONHPJ_02781	1	2880404	2881021	+	618	60.1256	-0.306968	0.322834	0.789285	132	46	85	31	30	75	49.3584	37.042	51.3283	86.2423	86.1569	50.6259	5.74071	5.57796	5.76758	6.09221	6.09023	5.75933
NDEONHPJ_03260	1	3398643	3399335	-	693	126.588	-0.421179	0.269195	0.78961	248	124	181	64	44	227	92.734	99.8524	109.299	178.049	126.363	153.228	6.7485	6.80163	6.86197	7.20529	6.96321	7.10714
NDEONHPJ_01781	1	1873675	1875252	-	1578	51.3164	-0.288674	0.330781	0.789934	117	40	66	22	31	62	43.7495	32.2105	39.8549	61.2042	89.0288	41.8508	5.53054	5.35879	5.47512	5.72928	5.974	5.50542
NDEONHPJ_00603	1	617355	618170	-	816	214.371	-0.366349	0.294331	0.790257	513	180	281	111	101	268	191.825	144.947	169.685	308.803	290.061	180.903	7.63719	7.44358	7.54998	7.99129	7.94197	7.59553
NDEONHPJ_01539	1	1624998	1625321	+	324	182	-0.29615	0.326855	0.790578	535	133	189	103	83	216	200.051	107.1	114.13	286.547	238.367	145.803	7.54092	7.10494	7.143	7.80764	7.66335	7.30888
NDEONHPJ_02212	1	2292289	2292630	+	342	39.2448	-0.233705	0.355773	0.790899	115	28	22	20	26	39	43.0017	22.5473	13.285	55.6402	74.6693	26.3255	5.25499	4.88158	4.64194	5.37406	5.56823	4.95677
NDEONHPJ_00286	1	300699	301583	-	885	311.96	-0.362901	0.295625	0.791219	918	244	334	139	140	506	343.265	196.484	201.69	386.699	402.065	341.556	8.33647	7.9346	7.95061	8.42342	8.45344	8.33212
NDEONHPJ_01740	1	1835288	1836118	+	831	309.101	0.240024	0.35244	0.791538	757	601	719	46	33	638	283.063	483.962	434.177	127.972	94.7725	430.658	8.13719	8.56428	8.47492	7.63705	7.49053	8.46787
NDEONHPJ_02454	1	2540357	2541385	+	1029	71.1857	0.33524	0.308252	0.791856	194	119	143	23	22	67	72.5419	95.8261	86.3522	63.9862	63.1817	45.2258	6.15592	6.35211	6.27831	6.07989	6.07316	5.85834
NDEONHPJ_02669	1	2747216	2748547	+	1332	84.6747	-0.298562	0.324838	0.792173	192	74	105	55	33	97	71.7941	59.5894	63.4055	153.01	94.7725	65.4762	6.24782	6.13138	6.16771	6.77373	6.42909	6.1891
NDEONHPJ_03113	1	3240353	3241354	+	1002	478.903	-0.464823	0.247832	0.792489	1012	459	636	256	191	712	378.415	369.615	384.056	712.194	548.532	480.609	8.71085	8.69492	8.72204	9.19654	8.98872	8.88903
NDEONHPJ_02269	1	2355945	2356580	-	636	14.9767	-0.235146	0.353996	0.792804	32	7	22	9	5	29	11.9657	5.63683	13.285	25.0381	14.3595	19.5754	3.7337	3.50848	3.78317	4.02739	3.81436	3.97256
NDEONHPJ_02946	1	3052311	3052871	-	561	827.771	0.401172	0.276258	0.793118	2542	1353	1582	223	170	1278	950.524	1089.52	955.309	620.388	488.222	862.666	9.78465	9.89402	9.78845	9.46492	9.30268	9.70824
NDEONHPJ_00683	1	706643	707281	-	639	82.9564	-0.293966	0.325544	0.793432	190	69	105	49	39	88	71.0462	55.563	63.4055	136.318	112.004	59.4011	6.22416	6.07122	6.15059	6.6687	6.52462	6.1101
NDEONHPJ_01987	1	2083736	2084362	-	627	67.4826	0.284299	0.327996	0.793745	154	130	140	13	26	70	57.5848	104.684	84.5406	36.1661	74.6693	47.2509	5.94956	6.36258	6.2117	5.74891	6.11239	5.83246
NDEONHPJ_03801	2	72547	72867	+	321	150.093	-0.246656	0.345216	0.794057	291	116	207	86	94	95	108.813	93.4103	124.999	239.253	269.958	64.1262	6.92409	6.82693	7.02209	7.49848	7.59539	6.59922
NDEONHPJ_02379	1	2455554	2457134	+	1581	32.6946	0.264384	0.335255	0.794369	97	66	57	5	10	44	36.271	53.1473	34.4201	13.91	28.719	29.7005	5.09542	5.3404	5.06155	4.73658	4.97422	4.97557
NDEONHPJ_00096	1	106286	106621	+	336	2172.58	0.485305	0.234468	0.79468	8339	2786	4183	571	652	2499	3118.18	2243.46	2525.95	1588.53	1872.48	1686.86	11.3615	11.0955	11.1893	10.8376	10.9577	10.8797
NDEONHPJ_00078	1	85510	86922	+	1413	1988.28	0.262188	0.335989	0.79499	8799	2612	3290	296	400	3818	3290.19	2103.34	1986.71	823.474	1148.76	2577.2	11.3228	10.9521	10.9071	10.2926	10.507	11.1166
NDEONHPJ_03386	1	3536779	3537105	-	327	283.116	-0.450079	0.250128	0.795299	659	274	338	146	112	444	246.418	220.642	204.105	406.173	321.652	299.705	8.02499	7.94696	7.89176	8.40201	8.22131	8.17132
NDEONHPJ_01647	1	1734391	1734915	+	525	97.5577	-0.223732	0.352849	0.795607	78	104	139	79	43	67	29.1663	83.7472	83.9368	219.779	123.492	45.2258	5.75137	6.38101	6.38268	7.09856	6.64028	5.99377
NDEONHPJ_00735	1	760457	761350	+	894	185.899	0.371522	0.285607	0.795915	463	325	384	57	58	183	173.128	261.71	231.883	158.574	166.57	123.527	7.47182	7.7821	7.69026	7.41622	7.44871	7.24414
NDEONHPJ_01230	1	1320496	1321047	-	552	421.885	0.31761	0.309791	0.796221	1078	682	965	89	91	722	403.094	549.188	582.727	247.599	261.342	487.359	8.66243	8.90383	8.95249	8.33099	8.36561	8.80889
NDEONHPJ_02953	1	3057625	3058374	-	750	162.631	-0.430108	0.258026	0.796527	368	162	202	57	74	318	137.605	130.452	121.98	158.574	212.52	214.654	7.20884	7.17368	7.12668	7.31138	7.52008	7.54024
NDEONHPJ_03230	1	3368176	3368730	+	555	178.358	-0.354073	0.292421	0.796832	303	182	273	72	96	251	113.3	146.558	164.854	200.305	275.702	169.428	7.13615	7.31362	7.39674	7.53511	7.77657	7.41668
NDEONHPJ_00372	1	392487	393380	+	894	116.16	-0.307742	0.313373	0.797136	283	86	160	47	68	147	105.821	69.2525	96.6179	130.754	195.289	99.2268	6.75946	6.48496	6.69672	6.90299	7.19805	6.7153
NDEONHPJ_02932	1	3041611	3042561	+	951	1297.8	-0.369609	0.285301	0.797438	3795	1030	1429	498	526	2636	1419.05	829.419	862.918	1385.44	1510.62	1779.33	10.3917	9.99286	10.0201	10.372	10.44	10.5742
NDEONHPJ_03301	1	3439998	3442154	+	2157	1045.87	0.248789	0.339592	0.79774	2899	1865	2233	153	159	2161	1084.02	1501.81	1348.42	425.647	456.631	1458.7	10.0017	10.2668	10.1775	9.35571	9.39828	10.2426
NDEONHPJ_01531	1	1619677	1619895	+	219	14.7369	-0.224637	0.350354	0.798042	20	13	19	5	11	20	7.47855	10.4684	11.4734	13.91	31.5908	13.5002	3.48654	3.62752	3.65958	3.73587	4.07782	3.73059
NDEONHPJ_00420	1	443624	443899	+	276	927.52	-0.304407	0.313565	0.798342	2653	710	1059	381	260	2304	992.029	571.736	639.49	1059.95	746.693	1555.23	9.87881	9.4724	9.55004	9.92946	9.66421	10.2482
NDEONHPJ_00588	1	599656	599922	+	267	152.069	-0.250441	0.337281	0.798642	378	126	159	83	93	112	141.345	101.463	96.014	230.907	267.086	75.6014	7.13083	6.90225	6.86403	7.4895	7.60534	6.71706
NDEONHPJ_03881	2	143920	144822	+	903	97.9473	0.373825	0.281581	0.798941	318	153	189	29	21	134	118.909	123.205	114.13	80.6782	60.3098	90.4517	6.75086	6.77428	6.71899	6.49102	6.33598	6.5537
NDEONHPJ_03735	2	5529	5777	+	249	57.9697	0.286787	0.3204	0.799239	187	93	120	11	12	97	69.9244	74.8893	72.4634	30.6021	34.4627	65.4762	5.98536	6.02929	6.0083	5.55692	5.60565	5.937
NDEONHPJ_03385	1	3535928	3536677	-	750	174.956	0.306305	0.311519	0.799536	778	212	292	42	39	271	290.916	170.715	176.328	116.844	112.004	182.928	7.83188	7.41297	7.43682	7.17043	7.14656	7.46402
NDEONHPJ_00538	1	548460	548627	-	168	357.177	-0.269244	0.32813	0.799832	696	333	490	185	213	285	260.253	268.152	295.892	514.672	611.714	192.379	8.19876	8.22147	8.29202	8.7157	8.8584	7.9954
NDEONHPJ_00442	1	454018	454395	+	378	2331.49	-0.430807	0.255535	0.800127	5260	2063	3230	928	797	5244	1966.86	1661.25	1950.47	2581.7	2288.9	3539.76	11.0407	10.9173	11.0346	11.25	11.1561	11.5085
NDEONHPJ_01109	1	1183145	1184065	-	921	24.5767	0.244004	0.339058	0.800422	75	54	37	5	7	29	28.0446	43.4841	22.3429	13.91	20.1033	19.5754	4.69444	4.96266	4.56566	4.42868	4.54163	4.49987
NDEONHPJ_00798	1	830163	831329	+	1167	5132.77	-0.458025	0.242119	0.800716	12403	4485	6604	2037	1895	11037	4637.82	3611.6	3987.9	5666.95	5442.24	7450.11	12.2321	12.0473	12.1191	12.3877	12.3558	12.6111
NDEONHPJ_02256	1	2344914	2345678	-	765	59.0989	0.310963	0.307731	0.801009	202	90	116	12	15	89	75.5333	72.4735	70.048	33.3841	43.0784	60.0761	6.05706	6.02293	6.00098	5.61178	5.7235	5.89606
NDEONHPJ_03643	1	3814456	3815331	-	876	2085.35	-0.4995	0.223281	0.801301	5085	1762	2677	863	855	4028	1901.42	1418.87	1616.54	2400.87	2455.47	2718.95	10.9409	10.7263	10.8199	11.1221	11.14	11.2233
NDEONHPJ_01011	1	1068170	1068757	+	588	500.605	0.486686	0.228731	0.801593	1441	833	1007	151	124	607	538.829	670.783	608.089	420.083	356.115	409.732	9.01236	9.18576	9.10727	8.82758	8.71349	8.80632
NDEONHPJ_00941	1	1000953	1001312	+	360	61.7439	-0.307739	0.307751	0.801884	146	44	91	26	31	95	54.5934	35.4315	54.9514	72.3322	89.0288	64.1262	5.83712	5.58795	5.8425	6.01049	6.14457	5.94484
NDEONHPJ_00317	1	336732	338360	+	1629	658.874	-0.402417	0.265511	0.802174	1300	646	946	298	335	866	486.106	520.199	571.253	829.038	962.085	584.561	9.11941	9.16906	9.23756	9.52339	9.64368	9.25478
NDEONHPJ_03807	2	76236	76733	-	498	824.799	-0.292708	0.313613	0.802463	2058	781	916	415	455	794	769.543	628.909	553.137	1154.53	1306.71	535.96	9.6005	9.45043	9.35838	9.92011	10.0229	9.3365
NDEONHPJ_00754	1	780636	781520	-	885	128.379	-0.299499	0.310475	0.802751	292	126	150	75	58	139	109.187	101.463	90.5793	208.651	166.57	93.8267	6.85347	6.80519	6.72815	7.32049	7.14879	6.75205
NDEONHPJ_00725	1	749811	749984	+	174	923.738	-0.378613	0.275302	0.803039	1629	1052	1262	423	464	1207	609.128	847.135	762.074	1176.79	1332.56	814.74	9.52511	9.76571	9.68649	10.0213	10.1225	9.73629
NDEONHPJ_01765	1	1859690	1860169	+	480	97.1471	-0.338244	0.292888	0.803326	169	98	148	40	50	143	63.1937	78.9156	89.3715	111.28	143.595	96.5268	6.28804	6.43607	6.51898	6.66379	6.84275	6.57277
NDEONHPJ_02276	1	2362022	2362519	-	498	58.0036	0.288694	0.314502	0.803612	144	95	137	11	18	78	53.8455	76.4998	82.7291	30.6021	51.6941	52.651	5.80148	6.03739	6.09548	5.55535	5.7879	5.7884
NDEONHPJ_03681	1	3853402	3854199	+	798	24.7765	-0.246346	0.333159	0.803897	66	24	20	9	12	49	24.6792	19.3263	12.0772	25.0381	34.4627	33.0756	4.58856	4.46249	4.25295	4.58738	4.73407	4.76001
NDEONHPJ_00528	1	537819	538313	-	495	78.2795	-0.304706	0.307134	0.804182	150	86	97	32	45	100	56.0891	69.2525	58.5746	89.0243	129.235	67.5012	6.03359	6.17395	6.06435	6.33383	6.59246	6.15651
NDEONHPJ_00913	1	963265	964041	-	777	298.992	-0.454675	0.240635	0.804465	668	253	427	127	139	489	249.784	203.731	257.849	353.315	399.193	330.081	8.07529	7.93426	8.09886	8.33193	8.42595	8.2839
NDEONHPJ_00234	1	252534	253490	+	957	83.6956	-0.235427	0.337177	0.804748	157	81	96	45	55	55	58.7066	65.2262	57.9707	125.19	157.954	37.1257	6.06628	6.13873	6.06136	6.5755	6.75223	5.80705
NDEONHPJ_00181	1	198114	198851	-	738	32.6957	0.276134	0.318961	0.80503	96	56	64	9	9	38	35.897	45.0946	38.6472	25.0381	25.8471	25.6505	5.09229	5.23267	5.13668	4.92284	4.93614	4.8996
NDEONHPJ_01349	1	1435303	1435686	-	384	1156.43	-0.482549	0.227065	0.805312	2760	1004	1507	518	426	2257	1032.04	808.483	910.02	1441.08	1223.43	1523.5	10.0744	9.89631	9.98114	10.3336	10.2045	10.3805
NDEONHPJ_00475	1	485824	487809	+	1986	972.304	0.26945	0.320515	0.805593	2644	1539	2204	172	186	1870	988.664	1239.3	1330.91	478.505	534.173	1262.27	9.90147	10.0815	10.1404	9.39253	9.46294	10.0967
NDEONHPJ_02045	1	2148794	2150959	-	2166	1714.11	0.282951	0.314494	0.805873	5485	2530	3540	327	330	3261	2050.99	2037.31	2137.67	909.717	947.725	2201.22	10.8537	10.848	10.8872	10.2577	10.2848	10.911
NDEONHPJ_02846	1	2953896	2955281	+	1386	36.993	0.26131	0.323771	0.806152	129	70	55	7	11	49	48.2366	56.3683	33.2124	19.4741	31.5908	33.0756	5.3816	5.47973	5.14315	4.95576	5.13535	5.14134
NDEONHPJ_00563	1	574060	574452	+	393	585.427	-0.303755	0.304464	0.80643	1176	569	825	307	303	581	439.739	458.194	498.186	854.077	870.184	392.182	8.94996	8.9805	9.04157	9.46093	9.4761	8.86971
NDEONHPJ_01344	1	1431074	1431808	+	735	349.903	0.397126	0.263457	0.806708	868	603	740	112	88	412	324.569	485.573	446.858	311.585	252.727	278.105	8.3807	8.69402	8.62772	8.35326	8.21031	8.26836
NDEONHPJ_00197	1	220019	221101	+	1083	356.737	-0.324986	0.294317	0.806985	962	301	431	122	124	863	359.718	242.384	260.264	339.405	356.115	582.536	8.46259	8.17723	8.2256	8.41894	8.45401	8.84892
NDEONHPJ_00825	1	866278	868041	+	1764	97.3688	0.320358	0.296116	0.807262	346	148	162	24	37	96	129.379	119.179	97.8256	66.7682	106.26	64.8012	6.80332	6.73771	6.59567	6.37184	6.64717	6.32393
NDEONHPJ_00915	1	965252	965440	+	189	159.167	-0.227476	0.336579	0.807537	214	140	253	105	87	100	80.0205	112.737	152.777	292.111	249.855	67.5012	6.7586	6.98609	7.20119	7.69377	7.56481	6.66558
NDEONHPJ_03404	1	3556973	3559894	-	2922	649.485	-0.286022	0.31104	0.807812	1517	589	825	335	355	601	567.248	474.299	498.186	931.973	1019.52	405.682	9.20569	9.07518	9.11015	9.59379	9.66801	8.96549
NDEONHPJ_02303	1	2384519	2385754	-	1236	65.8734	0.208242	0.344484	0.808086	216	141	125	11	2	132	80.7683	113.542	75.4827	30.6021	5.74379	89.1016	6.145	6.39661	6.09352	5.62663	5.28726	6.21341
NDEONHPJ_01935	1	2033833	2035236	-	1404	33.4446	0.203522	0.345889	0.80836	62	83	81	12	0	42	23.1835	66.8367	48.9128	33.3841	0	28.3505	4.80939	5.48782	5.26872	5.01378	4.44295	4.92542
NDEONHPJ_00539	1	548732	548950	-	219	73.3441	-0.242114	0.329055	0.808632	119	73	100	35	48	61	44.4974	58.7841	60.3862	97.3703	137.851	41.1758	5.80343	5.98268	5.9988	6.30673	6.56107	5.76689
NDEONHPJ_00314	1	334140	335222	+	1083	1094.78	0.283743	0.310267	0.808904	3208	1750	2252	234	198	2045	1199.56	1409.21	1359.9	650.99	568.635	1380.4	10.1383	10.2676	10.2388	9.69266	9.60472	10.2508
NDEONHPJ_00129	1	143134	143859	-	726	127.214	-0.373115	0.271382	0.809175	306	116	160	66	50	195	114.422	93.4103	96.6179	183.613	143.595	131.627	6.89575	6.76018	6.78056	7.23078	7.05227	6.99654
NDEONHPJ_03645	1	3815989	3816816	-	828	1695.45	-0.375011	0.270559	0.809446	4330	1504	2085	784	841	2203	1619.11	1211.11	1259.05	2181.09	2415.26	1487.05	10.6734	10.458	10.4858	10.9083	10.9919	10.6087
NDEONHPJ_02620	1	2690076	2691626	-	1551	95.0807	0.291097	0.306558	0.809716	253	165	190	40	17	101	94.6036	132.868	114.734	111.28	48.8222	68.1762	6.54982	6.79821	6.68933	6.65413	6.19435	6.3313
NDEONHPJ_02252	1	2339742	2341187	+	1446	187.441	0.250749	0.323925	0.809985	392	366	424	36	34	340	146.58	294.726	256.037	100.152	97.6444	229.504	7.33569	7.86784	7.75527	7.12091	7.10857	7.66839
NDEONHPJ_00529	1	538533	538733	-	201	49.3403	-0.241319	0.327775	0.810253	86	59	50	22	32	49	32.1578	47.5104	30.1931	61.2042	91.9007	33.0756	5.29077	5.53251	5.26234	5.67331	5.94498	5.31448
NDEONHPJ_02432	1	2513749	2514285	+	537	18.3676	-0.226795	0.334012	0.81052	43	14	20	13	5	30	16.0789	11.2737	12.0772	36.1661	14.3595	20.2504	4.06559	3.92194	3.94042	4.43303	4.04295	4.18345
NDEONHPJ_02172	1	2255407	2255619	-	213	56.3129	-0.242039	0.326845	0.810787	101	58	68	26	37	50	37.7667	46.7052	41.0626	72.3322	106.26	33.7506	5.49358	5.62873	5.54817	5.89245	6.15945	5.43725
NDEONHPJ_02360	1	2435970	2436671	+	702	135.386	-0.253658	0.321776	0.811053	313	128	150	68	82	114	117.039	103.073	90.5793	189.177	235.495	76.9514	6.92428	6.83817	6.75079	7.26639	7.43714	6.64879
NDEONHPJ_03062	1	3185228	3185500	+	273	249.382	-0.39852	0.258558	0.811319	477	243	374	96	127	392	178.363	195.679	225.844	267.073	364.731	264.605	7.70284	7.76947	7.87153	7.99371	8.23131	7.98962
NDEONHPJ_02871	1	2981653	2981976	-	324	372.248	0.274116	0.311807	0.811583	985	698	705	65	86	666	368.319	562.073	425.723	180.831	246.983	449.558	8.50326	8.83908	8.61518	8.03423	8.22558	8.65807
NDEONHPJ_00263	1	273183	273614	-	432	60.803	0.274987	0.311171	0.811847	227	78	128	11	15	98	84.8815	62.8104	77.2943	30.6021	43.0784	66.1512	6.16039	5.94409	6.08878	5.60103	5.74559	5.97932
NDEONHPJ_03425	1	3584439	3585134	-	696	2418.75	-0.334917	0.285374	0.812111	6586	2137	2761	961	759	5642	2462.69	1720.84	1667.26	2673.51	2179.77	3808.42	11.2325	10.9638	10.941	11.2967	11.1388	11.5878
NDEONHPJ_02237	1	2320905	2322779	-	1875	187.432	0.235426	0.328043	0.812373	537	343	381	28	28	384	200.799	276.205	230.071	77.8962	80.4131	259.205	7.56039	7.8094	7.66479	6.9842	7.00142	7.759
NDEONHPJ_03278	1	3415651	3416283	+	633	139.207	-0.367595	0.271105	0.812635	333	119	187	69	60	204	124.518	95.8261	112.922	191.959	172.314	137.703	7.02123	6.84641	6.95379	7.32911	7.24898	7.09383
NDEONHPJ_02525	1	2608508	2608726	-	219	22.9588	-0.217749	0.335295	0.812896	31	24	28	18	8	25	11.5918	19.3263	16.9081	50.0761	22.9752	16.8753	4.08035	4.32805	4.26014	4.81618	4.40195	4.26065
NDEONHPJ_03096	1	3218771	3219202	+	432	206.399	-0.394551	0.259489	0.813157	373	196	332	95	85	344	139.475	157.831	200.482	264.291	244.111	232.204	7.39446	7.48162	7.65153	7.85304	7.79317	7.76177
NDEONHPJ_00042	1	50697	51599	+	903	88.2832	-0.333892	0.285088	0.813416	203	81	114	43	41	122	75.9073	65.2262	68.8402	119.626	117.748	82.3515	6.33553	6.2403	6.27236	6.64005	6.62808	6.39215
NDEONHPJ_02568	1	2658381	2658881	-	501	305.633	-0.267475	0.3132	0.813675	711	265	397	195	133	282	265.862	213.394	239.733	542.492	381.962	190.353	8.11094	7.95514	8.03613	8.66743	8.38218	7.87673
NDEONHPJ_01807	1	1901058	1902518	+	1461	44.2893	0.282997	0.306534	0.813933	124	74	87	15	12	46	46.367	59.5894	52.536	41.7301	34.4627	31.0506	5.49414	5.65844	5.57548	5.43328	5.34448	5.25645
NDEONHPJ_01683	1	1773791	1774180	+	390	259.248	0.287956	0.304293	0.814191	649	443	544	87	91	184	242.679	356.731	328.501	242.035	261.342	124.202	7.94356	8.24141	8.17626	7.94283	7.99754	7.49299
NDEONHPJ_00043	1	51583	51957	-	375	78.9085	-0.250433	0.319442	0.814448	98	96	113	46	35	93	36.6449	77.3051	68.2364	127.972	100.516	62.7761	5.77149	6.23796	6.15327	6.57724	6.40346	6.09888
NDEONHPJ_00645	1	663793	664047	-	255	50.4919	-0.23445	0.326214	0.814704	82	54	63	18	37	51	30.662	43.4841	38.0433	50.0761	106.26	34.4256	5.27788	5.49123	5.40851	5.57219	6.06817	5.35161
NDEONHPJ_02589	1	2671294	2671485	-	192	6.94176	-0.177862	0.349563	0.81496	3	3	5	8	4	2	1.12178	2.41578	3.01931	22.2561	11.4876	1.35002	1.89493	2.03991	2.06896	2.66229	2.37193	1.95654
NDEONHPJ_02572	1	2660366	2660809	-	444	15.6788	0.206006	0.33714	0.815215	70	14	38	3	6	12	26.1749	11.2737	22.9467	8.34602	17.2314	8.10015	4.2468	3.82361	4.1582	3.80041	3.98843	3.7056
NDEONHPJ_01669	1	1758806	1759168	+	363	231.704	0.399889	0.254673	0.81547	803	330	446	58	59	332	300.264	265.736	269.322	161.356	169.442	224.104	8.04713	7.95029	7.96112	7.60502	7.63629	7.82214
NDEONHPJ_03793	2	61394	63445	+	2052	742.922	-0.346639	0.277181	0.815723	1832	661	959	398	326	915	685.035	532.278	579.103	1107.24	936.238	617.636	9.45481	9.27021	9.33033	9.83314	9.69653	9.37756
NDEONHPJ_01792	1	1888022	1889041	+	1020	25.3691	0.249334	0.318206	0.815976	79	40	52	8	6	29	29.5403	32.2105	31.4008	22.2561	17.2314	19.5754	4.76262	4.80768	4.79597	4.62356	4.53888	4.54118
NDEONHPJ_00593	1	606353	606568	-	216	121.736	-0.246443	0.319417	0.816229	218	116	174	87	46	113	81.5162	93.4103	105.072	242.035	132.107	76.2764	6.59461	6.68903	6.76854	7.38621	6.92424	6.55634
NDEONHPJ_03591	1	3747078	3751037	-	3960	104.238	0.373055	0.2657	0.81648	321	161	206	33	25	130	120.031	129.647	124.396	91.8063	71.7974	87.7516	6.80206	6.85689	6.82738	6.6196	6.48037	6.58062
NDEONHPJ_03387	1	3537182	3538492	-	1311	221.534	-0.424212	0.244012	0.816731	531	202	289	85	91	438	198.555	162.663	174.516	236.471	261.342	295.655	7.69703	7.55813	7.60554	7.82386	7.89697	8.00019
NDEONHPJ_01743	1	1838811	1839386	+	576	57.5088	0.310315	0.291791	0.816982	179	91	113	17	13	77	66.933	73.2788	68.2364	47.2941	37.3346	51.9759	5.951	6.01048	5.96259	5.74335	5.63484	5.78145
NDEONHPJ_02601	1	2677596	2677844	-	249	20.7017	0.19741	0.339387	0.817231	79	35	40	12	1	9	29.5403	28.1842	24.1545	33.3841	2.8719	6.07511	4.54022	4.49669	4.41202	4.53439	3.9578	3.86953
NDEONHPJ_03277	1	3413595	3415505	+	1911	328.741	-0.463598	0.226788	0.81748	720	303	457	126	140	638	269.228	243.994	275.965	350.533	402.065	430.658	8.19975	8.13138	8.21818	8.39441	8.49802	8.55794
NDEONHPJ_00429	1	447212	447517	+	306	1025.15	-0.295912	0.297486	0.817729	3043	750	1212	381	343	2418	1137.86	603.946	731.88	1059.95	985.06	1632.18	10.0571	9.59095	9.72413	10.0006	9.94451	10.3527
NDEONHPJ_02808	1	2915047	2915871	-	825	35.4491	0.225909	0.32689	0.817976	97	64	84	7	4	64	36.271	51.5367	50.7244	19.4741	11.4876	43.2008	5.16431	5.38748	5.38122	4.91725	4.78756	5.273
NDEONHPJ_02008	1	2110368	2112233	-	1866	1047.02	-0.452054	0.231148	0.818223	2641	872	1359	462	450	1769	987.542	702.188	820.648	1285.29	1292.35	1194.1	9.97344	9.72448	9.83545	10.1783	10.1826	10.1212
NDEONHPJ_03830	2	99753	100571	-	819	61.1529	-0.261552	0.311448	0.818469	136	49	84	35	29	67	50.8541	39.4578	50.7244	97.3703	83.285	45.2258	5.76799	5.62133	5.76815	6.18504	6.07613	5.69804
NDEONHPJ_02103	1	2190443	2191354	+	912	259.368	-0.30842	0.291652	0.818715	596	239	343	121	140	289	222.861	192.458	207.125	336.623	402.065	195.079	7.8799	7.77711	7.82779	8.1864	8.32678	7.78588
NDEONHPJ_02549	1	2634750	2635916	-	1167	599.238	0.252553	0.315059	0.81896	2317	838	1078	106	110	1174	866.39	674.809	650.963	294.893	315.908	792.464	9.48629	9.28248	9.25432	8.70366	8.7465	9.412
NDEONHPJ_03409	1	3562661	3563419	-	759	163.496	-0.24994	0.315595	0.819204	345	155	208	80	100	136	129.005	124.816	125.603	222.561	287.19	91.8017	7.13331	7.1127	7.11589	7.52698	7.72842	6.91094
NDEONHPJ_00945	1	1003734	1005941	+	2208	166.484	0.352418	0.27183	0.819448	633	239	268	50	52	177	236.696	192.458	161.835	139.1	149.339	119.477	7.63965	7.47605	7.34763	7.24829	7.29466	7.13635
NDEONHPJ_00425	1	445605	445862	+	258	1571.35	-0.237676	0.319889	0.819692	4965	1022	1582	510	442	4600	1856.55	822.977	955.309	1418.82	1269.38	3105.06	10.6972	10.0939	10.1951	10.4849	10.4014	11.1337
NDEONHPJ_01082	1	1151233	1151604	-	372	13.4058	0.206701	0.332384	0.819934	60	20	22	3	4	13	22.4356	16.1052	13.285	8.34602	11.4876	8.77516	4.03056	3.84091	3.7555	3.64921	3.72063	3.59875
NDEONHPJ_01119	1	1194954	1195577	+	624	36.8988	-0.247396	0.315316	0.820176	109	29	37	13	17	74	40.7581	23.3526	22.3429	36.1661	48.8222	49.9509	5.23892	4.92522	4.89608	5.15953	5.31665	5.36995
NDEONHPJ_01572	1	1662043	1663278	+	1236	282.636	0.314698	0.286796	0.820418	952	436	514	61	65	477	355.979	351.094	310.385	169.702	186.673	321.981	8.30612	8.29383	8.19827	7.7874	7.84661	8.22647
NDEONHPJ_01813	1	1908400	1909728	+	1329	19.384	0.222433	0.325399	0.820658	82	23	41	4	5	25	30.662	18.521	24.7583	11.128	14.3595	16.8753	4.563	4.27445	4.42723	4.13897	4.205	4.22945
NDEONHPJ_01831	1	1924108	1925022	-	915	10.8453	0.196074	0.336329	0.820898	34	23	25	0	3	15	12.7135	18.521	15.0965	0	8.61569	10.1252	3.55896	3.7272	3.63399	3.23031	3.44731	3.46528
NDEONHPJ_02266	1	2353429	2354103	+	675	48.7917	-0.279835	0.301208	0.821138	97	50	69	27	13	92	36.271	40.2631	41.6665	75.1142	37.3346	62.1011	5.39702	5.46534	5.48399	5.8393	5.44794	5.74536
NDEONHPJ_02641	1	2714658	2715491	+	834	16.1191	0.21223	0.329418	0.821377	62	26	33	1	5	23	23.1835	20.9368	19.9274	2.78201	14.3595	15.5253	4.23831	4.17079	4.14882	3.75866	4.01389	4.02652
NDEONHPJ_01754	1	1848316	1849227	+	912	39.9367	0.215181	0.328039	0.821615	180	62	66	4	7	76	67.3069	49.9262	39.8549	11.128	20.1033	51.3009	5.67429	5.45415	5.31149	4.89132	5.04002	5.47426
NDEONHPJ_01400	1	1497411	1497629	+	219	33.8477	-0.225955	0.323473	0.821852	56	32	45	17	21	32	20.9399	25.7684	27.1738	47.2941	60.3098	21.6004	4.72972	4.84978	4.87603	5.17102	5.32003	4.7564
NDEONHPJ_00678	1	699626	699970	+	345	120.378	-0.252541	0.312267	0.822089	297	97	150	64	66	111	111.056	78.1104	90.5793	178.049	189.545	74.9264	6.80824	6.57429	6.66786	7.142	7.1891	6.54627
NDEONHPJ_03611	1	3774235	3774702	+	468	67.5772	-0.267065	0.306056	0.822325	130	65	94	36	34	74	48.6106	52.342	56.763	100.152	97.6444	49.9509	5.82128	5.87317	5.92248	6.28848	6.26948	5.84284
NDEONHPJ_01075	1	1144806	1146194	-	1389	827.816	-0.476856	0.218234	0.822561	1776	783	1136	395	295	1541	664.095	630.52	685.987	1098.89	847.209	1040.19	9.51422	9.47715	9.5383	9.90178	9.69727	9.85996
NDEONHPJ_00051	1	57695	58432	-	738	647.536	-0.348639	0.271705	0.822796	1718	538	832	238	232	1450	642.407	433.231	502.413	662.118	666.28	978.768	9.31506	9.02751	9.13187	9.33761	9.34233	9.65237
NDEONHPJ_00037	1	46479	46826	-	348	17.2955	-0.209212	0.329109	0.82303	27	13	25	7	12	21	10.096	10.4684	15.0965	19.4741	34.4627	14.1753	3.76486	3.79978	3.94757	4.04138	4.30638	3.91897
NDEONHPJ_03822	2	92073	93041	-	969	228.321	-0.290425	0.295226	0.823264	618	190	270	121	107	265	231.087	153	163.043	336.623	307.293	178.878	7.81599	7.52355	7.56502	8.09853	8.02642	7.62964
NDEONHPJ_01852	1	1946762	1946962	+	201	25.7936	-0.193491	0.335524	0.823497	48	23	19	20	15	12	17.9485	18.521	11.4734	55.6402	43.0784	8.10015	4.32067	4.34397	4.12636	4.93095	4.76078	4.01327
NDEONHPJ_02267	1	2354113	2355300	+	1188	164.427	-0.374058	0.260383	0.82373	377	149	234	71	55	339	140.971	119.984	141.304	197.523	157.954	228.829	7.23561	7.12727	7.23809	7.47601	7.31886	7.59947
NDEONHPJ_02449	1	2535853	2536530	+	678	77.8145	-0.241496	0.314675	0.823962	134	71	118	41	44	71	50.1063	57.1736	71.2557	114.062	126.363	47.9259	5.93737	6.02609	6.16807	6.47824	6.5519	5.91749
NDEONHPJ_01300	1	1386262	1386960	+	699	25.3294	-0.232205	0.318385	0.824194	58	21	29	12	14	33	21.6878	16.9105	17.512	33.3841	40.2065	22.2754	4.51825	4.40365	4.41334	4.72327	4.82034	4.53496
NDEONHPJ_01148	1	1229575	1230123	-	549	168.374	0.312826	0.284839	0.824425	559	285	265	38	64	181	209.025	229.5	160.023	105.716	183.801	122.177	7.54459	7.61541	7.34281	7.08584	7.44001	7.1548
NDEONHPJ_02394	1	2469046	2469615	+	570	206.436	0.33082	0.2769	0.824655	610	335	405	44	54	324	228.096	269.763	244.564	122.408	155.082	218.704	7.75324	7.88196	7.80622	7.34307	7.48635	7.72081
NDEONHPJ_03405	1	3560005	3560496	-	492	31.2525	0.223002	0.321511	0.824885	73	52	75	14	6	25	27.2967	41.8736	45.2896	38.9481	17.2314	16.8753	4.86238	5.12109	5.17823	5.0461	4.71934	4.6295
NDEONHPJ_03198	1	3331356	3332096	-	741	93.3272	-0.283962	0.296151	0.825114	233	81	127	36	27	227	87.1251	65.2262	76.6904	100.152	77.5412	153.228	6.47541	6.28802	6.38944	6.56685	6.41015	6.89652
NDEONHPJ_00349	1	366510	367739	+	1230	128.255	0.3858	0.253617	0.825343	380	203	252	37	37	152	142.092	163.468	152.173	102.934	106.26	102.602	7.07248	7.17497	7.12257	6.85845	6.878	6.84311
NDEONHPJ_03408	1	3562232	3562639	+	408	65.0118	-0.257228	0.306507	0.825571	115	60	100	37	30	73	43.0017	48.3157	60.3862	102.934	86.1569	49.2759	5.71307	5.7912	5.93102	6.27524	6.15098	5.8014
NDEONHPJ_01946	1	2047460	2048647	-	1188	305.228	0.295786	0.290468	0.825798	900	472	631	82	55	515	336.535	380.083	381.037	228.125	157.954	347.631	8.31091	8.40527	8.40784	8.03283	7.80657	8.33557
NDEONHPJ_03115	1	3241923	3242291	-	369	35.5905	-0.24068	0.312403	0.826025	64	35	49	12	23	48	23.9314	28.1842	29.5892	33.3841	66.0536	32.4006	4.87052	4.96848	4.9931	5.06416	5.4514	5.04608
NDEONHPJ_02513	1	2593178	2594560	+	1383	22.2729	0.227793	0.317364	0.826252	84	35	41	4	6	31	31.4099	28.1842	24.7583	11.128	17.2314	20.9254	4.69986	4.62477	4.55426	4.29451	4.41186	4.46493
NDEONHPJ_02231	1	2316980	2317540	-	561	21.7792	0.211638	0.323871	0.826478	52	45	50	5	3	33	19.4442	36.2368	30.1931	13.91	8.61569	22.2754	4.39618	4.75012	4.64272	4.31515	4.21296	4.4691
NDEONHPJ_00813	1	854482	854958	-	477	350.935	-0.361407	0.261831	0.826703	874	286	490	184	127	557	326.813	230.305	295.892	511.889	364.731	375.982	8.38501	8.14257	8.31263	8.72395	8.46602	8.49075
NDEONHPJ_01933	1	2031933	2032991	-	1059	110.763	0.280522	0.294842	0.826928	279	198	229	23	28	175	104.326	159.442	138.284	63.9862	80.4131	118.127	6.73633	7.04994	6.94234	6.46347	6.5852	6.82523
NDEONHPJ_01088	1	1159485	1159886	+	402	338.583	-0.350867	0.265873	0.827152	729	302	521	137	109	751	272.593	243.189	314.612	381.135	313.037	506.934	8.2268	8.14777	8.3322	8.47477	8.33003	8.70657
NDEONHPJ_00493	1	503303	505108	+	1806	371.984	-0.160885	0.343374	0.827376	151	59	100	15	252	1929	56.463	47.5104	60.3862	41.7301	723.718	1302.1	6.74364	6.68295	6.78891	6.72977	8.65768	9.26284
NDEONHPJ_03899	3	9686	10240	-	555	643.251	-0.459646	0.221109	0.827599	1475	584	863	278	299	1014	551.543	470.273	521.133	773.398	858.697	684.462	9.19974	9.08483	9.15829	9.45753	9.54069	9.36383
NDEONHPJ_00200	1	223286	223609	-	324	43.6514	-0.273096	0.297321	0.827822	87	37	71	17	20	77	32.5317	29.7947	42.8742	47.2941	57.4379	51.9759	5.2429	5.20442	5.41278	5.46304	5.5728	5.53769
NDEONHPJ_01391	1	1487633	1487992	+	360	105.866	-0.223309	0.31755	0.828044	238	83	138	42	77	86	88.9947	66.8367	83.3329	116.844	221.136	58.0511	6.5365	6.35225	6.49244	6.71964	7.20405	6.26466
NDEONHPJ_02398	1	2472936	2473418	-	483	22.148	0.222005	0.317617	0.828265	75	41	40	5	4	33	28.0446	33.0157	24.1545	13.91	11.4876	22.2754	4.62627	4.715	4.53705	4.34438	4.29998	4.49349
NDEONHPJ_03619	1	3782070	3782546	-	477	205.54	-0.244251	0.308238	0.828486	583	169	213	91	125	205	218	136.089	128.623	253.163	358.987	138.378	7.68446	7.3482	7.30899	7.78989	8.06638	7.35821
NDEONHPJ_03400	1	3551395	3551925	-	531	89.7198	-0.294913	0.287332	0.828707	198	84	121	51	36	116	74.0376	67.642	73.0673	141.882	103.388	78.3014	6.32728	6.27221	6.32018	6.77292	6.54855	6.36667
NDEONHPJ_03069	1	3190789	3191346	+	558	208.5	0.4147	0.238424	0.828927	672	289	430	56	66	240	251.279	232.721	259.661	155.792	189.545	162.003	7.83844	7.77821	7.8632	7.50103	7.62983	7.51531
NDEONHPJ_00208	1	232224	232850	-	627	278.657	0.318443	0.2774	0.829146	692	464	604	67	69	430	258.758	373.641	364.733	186.395	198.161	290.255	8.0525	8.33535	8.31679	7.83549	7.87488	8.13868
NDEONHPJ_02199	1	2280569	2281780	+	1212	26.6422	0.232318	0.312307	0.829365	75	37	64	9	7	27	28.0446	29.7947	38.6472	25.0381	20.1033	18.2253	4.76436	4.79668	4.96033	4.70829	4.62773	4.5413
NDEONHPJ_03861	2	126682	127107	-	426	85.2708	-0.225925	0.314626	0.829583	215	70	94	54	42	70	80.3944	56.3683	56.763	150.228	120.62	47.2509	6.31255	6.08253	6.08338	6.74625	6.58049	5.97594
NDEONHPJ_03251	1	3391855	3392217	+	363	162.179	-0.308071	0.281108	0.829801	346	166	212	79	81	192	129.379	133.673	128.019	219.779	232.624	129.602	7.15469	7.1795	7.14864	7.5355	7.5783	7.15751
NDEONHPJ_00255	1	268676	269407	-	732	231.863	-0.249831	0.304732	0.830018	689	177	259	75	72	621	257.636	142.531	156.4	208.651	206.776	419.183	7.90316	7.48115	7.54093	7.74614	7.74001	8.29747
NDEONHPJ_01290	1	1377403	1378002	+	600	51.5532	0.240736	0.308354	0.830234	126	111	90	12	12	75	47.1149	89.384	54.3476	33.3841	34.4627	50.6259	5.6183	6.06347	5.71178	5.46767	5.48256	5.66534
NDEONHPJ_00140	1	153613	154050	+	438	638.854	0.252289	0.303625	0.83045	1168	934	1843	240	159	603	436.747	752.114	1112.92	667.682	456.631	407.032	9.00244	9.41216	9.73791	9.31698	9.03991	8.95424
NDEONHPJ_03483	1	3638838	3640130	-	1293	767.064	0.34162	0.266867	0.830666	2338	1168	1522	188	174	1253	874.242	940.546	919.078	523.018	499.71	845.79	9.67044	9.72832	9.71004	9.29209	9.2615	9.64411
NDEONHPJ_00616	1	633001	633381	-	381	19.6091	-0.224214	0.314191	0.830881	39	22	23	9	7	39	14.5832	17.7158	13.8888	25.0381	20.1033	26.3255	4.11295	4.21199	4.09841	4.35457	4.26568	4.42351
NDEONHPJ_00159	1	175560	175832	+	273	91.3691	-0.279579	0.291484	0.831096	170	85	143	47	43	112	63.5677	68.4472	86.3522	130.754	123.492	75.6014	6.24252	6.29375	6.4448	6.72091	6.68006	6.3558
NDEONHPJ_03561	1	3717734	3718573	-	840	220.532	-0.316383	0.27658	0.83131	549	188	294	108	105	277	205.286	151.389	177.535	300.457	301.549	186.978	7.71016	7.49754	7.60581	7.9922	7.99459	7.64284
NDEONHPJ_02974	1	3084265	3086298	-	2034	852.712	0.482267	0.209465	0.831523	2448	1385	1728	243	235	1024	915.374	1115.29	1043.47	676.028	674.895	691.213	9.77982	9.93502	9.88252	9.55519	9.55412	9.56856
NDEONHPJ_03852	2	121260	121661	-	402	29.5582	-0.208929	0.319489	0.831736	79	24	24	19	14	31	29.5403	19.3263	14.4927	52.8582	40.2065	20.9254	4.80654	4.58074	4.44425	5.10916	4.94451	4.61578
NDEONHPJ_01595	1	1682964	1683518	+	555	519.146	-0.401105	0.241843	0.831948	1334	472	639	216	191	1038	498.819	380.083	385.868	600.914	548.532	700.663	8.97624	8.77769	8.78781	9.11765	9.0477	9.24327
NDEONHPJ_02811	1	2917719	2918930	-	1212	32.1885	0.239747	0.30696	0.83216	90	56	68	9	6	46	33.6535	45.0946	41.0626	25.0381	17.2314	31.0506	5.04375	5.22423	5.16708	4.91288	4.79035	4.99594
NDEONHPJ_00158	1	173423	175411	+	1989	7454.82	0.224911	0.312672	0.832371	23906	11933	14613	1220	1169	15711	8939.11	9609.19	8824.23	3394.05	3357.25	10605.1	12.9586	13.0179	12.948	12.2491	12.2421	13.1002
NDEONHPJ_01427	1	1524561	1524818	-	258	55.1291	0.217553	0.315122	0.832582	92	110	131	17	18	44	34.4013	88.5788	79.1059	47.2941	51.6941	29.7005	5.45105	6.08038	5.99993	5.65807	5.70503	5.38259
NDEONHPJ_00294	1	307955	308287	+	333	161.746	0.31071	0.277522	0.832793	613	219	288	46	34	245	229.218	176.352	173.912	127.972	97.6444	165.378	7.59547	7.39073	7.38078	7.17314	7.01487	7.34339
NDEONHPJ_01759	1	1854908	1855810	+	903	21.6054	0.214752	0.315074	0.833003	67	29	49	8	6	18	25.0531	23.3526	29.5892	22.2561	17.2314	12.1502	4.51099	4.46683	4.60545	4.43673	4.347	4.16767
NDEONHPJ_03507	1	3663827	3665101	+	1275	588.832	-0.376661	0.249849	0.833212	1470	525	774	200	250	1213	549.673	422.762	467.389	556.402	717.974	818.79	9.13496	8.94386	9.01509	9.14481	9.33952	9.44893
NDEONHPJ_00955	1	1016200	1016595	+	396	34.6069	0.236417	0.305855	0.833421	99	63	69	7	8	53	37.0188	50.7315	41.6665	19.4741	22.9752	35.7757	5.16236	5.36194	5.23569	4.89885	4.95557	5.14035
NDEONHPJ_03036	1	3159605	3160534	+	930	138.873	0.347511	0.261177	0.83363	430	235	234	44	40	155	160.789	189.236	141.304	122.408	114.876	104.627	7.21885	7.34159	7.12222	7.02652	6.98699	6.913
NDEONHPJ_02784	1	2883982	2884146	+	165	46.686	-0.21139	0.314907	0.833838	106	38	54	31	23	37	39.6363	30.5999	32.6085	86.2423	66.0536	24.9755	5.36417	5.21888	5.24952	5.84696	5.66253	5.10964
NDEONHPJ_03913	4	8705	9403	+	699	1340.61	-0.227465	0.308234	0.834045	2926	1273	1702	668	833	957	1094.11	1025.1	1027.77	1858.38	2392.29	645.987	10.1835	10.1355	10.1372	10.6006	10.8143	9.81637
NDEONHPJ_00596	1	610953	611879	+	927	1977.04	0.247314	0.299506	0.834253	6428	2824	4034	369	385	3876	2403.61	2274.06	2435.98	1026.56	1105.68	2616.35	11.0717	11.0267	11.0824	10.4471	10.4962	11.1409
NDEONHPJ_03460	1	3614071	3615054	+	984	948.479	0.234045	0.304646	0.834459	3210	1509	1709	186	153	1906	1200.31	1215.14	1032	517.454	439.4	1286.57	10.0387	10.0482	9.91703	9.42055	9.3181	10.0953
NDEONHPJ_03308	1	3448008	3448940	-	933	237.08	0.358488	0.254877	0.834666	689	367	485	74	51	332	257.636	295.531	292.873	205.869	146.467	224.104	7.94263	8.04774	8.04135	7.78098	7.56482	7.8379
NDEONHPJ_03864	2	128025	128756	+	732	62.4088	-0.248847	0.298367	0.834871	161	50	76	31	32	74	60.2023	40.2631	45.8935	86.2423	91.9007	49.9509	5.90171	5.65609	5.72843	6.12348	6.16546	5.78137
NDEONHPJ_00657	1	678672	679187	-	516	109.839	-0.231656	0.305149	0.835076	234	93	155	56	64	94	87.499	74.8893	93.5986	155.792	183.801	63.4512	6.56995	6.47164	6.61739	6.97098	7.09618	6.3674
NDEONHPJ_00304	1	319814	320554	+	741	58.1756	-0.290764	0.281662	0.835281	140	48	84	25	24	102	52.3498	38.6526	50.7244	69.5502	68.9255	68.8513	5.77413	5.59657	5.75515	5.94714	5.94093	5.9587
NDEONHPJ_01974	1	2070349	2070996	+	648	147.41	-0.217008	0.310848	0.835485	369	123	167	62	103	116	137.979	99.0472	100.845	172.485	295.805	78.3014	7.0935	6.86502	6.87484	7.24851	7.67226	6.7151
NDEONHPJ_00342	1	360122	361006	-	885	260.671	0.395392	0.240012	0.835689	865	387	480	69	88	288	323.447	311.636	289.854	191.959	252.727	194.404	8.1834	8.15296	8.09738	7.80786	7.99438	7.80561
NDEONHPJ_01245	1	1338187	1339455	-	1269	48.8823	0.238563	0.30195	0.835892	158	81	95	13	7	82	59.0805	65.2262	57.3669	36.1661	20.1033	55.351	5.74028	5.80359	5.71771	5.46554	5.25511	5.69306
NDEONHPJ_01979	1	2076433	2076735	+	303	31.1819	-0.211543	0.31254	0.836095	51	36	35	15	19	32	19.0703	28.9894	21.1352	41.7301	54.566	21.6004	4.61377	4.84574	4.67386	5.0256	5.18334	4.68677
NDEONHPJ_01024	1	1082180	1083127	+	948	360.065	0.38767	0.242619	0.836297	992	630	665	101	111	416	370.936	507.315	401.568	280.983	318.78	280.805	8.50416	8.75049	8.5651	8.30587	8.39348	8.29904
NDEONHPJ_00782	1	811082	811735	-	654	447.473	0.38552	0.243378	0.836499	1221	686	972	112	124	624	456.565	552.409	586.954	311.585	356.115	421.208	8.81021	8.95862	9.00765	8.53977	8.6307	8.74908
NDEONHPJ_02724	1	2816174	2816287	-	114	59.2305	-0.193892	0.319265	0.8367	69	72	70	25	46	41	25.801	57.9788	42.2703	69.5502	132.107	27.6755	5.276	5.76504	5.56158	5.86457	6.32846	5.32779
NDEONHPJ_01222	1	1312585	1313313	+	729	102.046	0.340935	0.260829	0.8369	295	159	207	28	29	130	110.309	128.037	124.999	77.8962	83.285	87.7516	6.72539	6.83216	6.81585	6.50809	6.54643	6.56591
NDEONHPJ_00268	1	280997	283186	+	2190	276.649	0.217591	0.309549	0.837101	602	526	619	44	51	546	225.104	423.568	373.79	122.408	146.467	368.557	7.91431	8.4056	8.30405	7.54871	7.6495	8.29232
NDEONHPJ_03636	1	3805026	3806177	-	1152	613.731	0.159136	0.332259	0.8373	1421	1653	1870	30	26	789	531.351	1331.1	1129.22	83.4602	74.6693	532.585	8.95119	9.7379	9.58905	7.89732	7.86228	8.95262
NDEONHPJ_00293	1	307032	307955	+	924	383.698	0.403066	0.235576	0.8375	1307	621	625	110	111	461	488.723	500.067	377.414	306.021	318.78	311.181	8.76299	8.78031	8.56139	8.41261	8.44103	8.41918
NDEONHPJ_00912	1	962491	963126	-	636	639.683	0.480904	0.204582	0.837699	2153	950	1214	174	180	791	805.066	764.998	733.088	484.069	516.941	533.935	9.4923	9.45089	9.41734	9.10916	9.15548	9.17583
NDEONHPJ_01030	1	1088930	1090372	-	1443	401.708	-0.392764	0.23881	0.837897	857	398	556	195	177	567	320.456	320.494	335.747	542.492	508.325	382.732	8.46786	8.46902	8.50215	8.8659	8.81428	8.59907
NDEONHPJ_03736	2	5841	6065	+	225	112.709	0.183996	0.320811	0.838095	407	209	213	10	9	257	152.188	168.3	128.623	27.8201	25.8471	173.478	6.98052	7.05527	6.84842	6.08049	6.0637	7.08134
NDEONHPJ_02850	1	2958567	2959673	-	1107	887.635	-0.275734	0.28474	0.838293	2232	845	1078	447	451	920	834.606	680.446	650.963	1243.56	1295.22	621.011	9.72091	9.5691	9.53684	10.0352	10.0686	9.50336
NDEONHPJ_01674	1	1764405	1764812	+	408	42.8274	-0.248613	0.294823	0.83849	81	42	62	24	17	59	30.2881	33.821	37.4394	66.7682	48.8222	39.8257	5.17408	5.24502	5.30225	5.63957	5.44988	5.34016
NDEONHPJ_00260	1	272245	272628	+	384	313.029	-0.267277	0.287353	0.838686	802	240	455	108	97	787	299.89	193.263	274.757	300.457	278.574	531.235	8.23306	7.92344	8.16814	8.23465	8.18081	8.68961
NDEONHPJ_02553	1	2641708	2642691	-	984	414.051	-0.259675	0.289809	0.838883	1103	378	474	220	203	424	412.442	304.389	286.23	612.042	582.995	286.205	8.66124	8.4419	8.39973	8.96189	8.92381	8.39995
NDEONHPJ_02642	1	2715529	2716980	+	1452	93.3029	0.224521	0.303482	0.839078	252	163	199	16	17	179	94.2297	131.258	120.168	44.5121	48.8222	120.827	6.53166	6.77422	6.70915	6.13264	6.17502	6.71261
NDEONHPJ_03675	1	3847417	3847827	+	411	529.057	0.278435	0.281991	0.839274	1531	816	1086	124	108	939	572.483	657.093	655.794	344.969	310.165	633.837	9.08884	9.19736	9.19612	8.72554	8.65715	9.16878
NDEONHPJ_01952	1	2051378	2051644	-	267	154.51	0.27859	0.281762	0.839468	398	248	322	58	47	130	148.823	199.705	194.443	161.356	134.979	87.7516	7.22727	7.44754	7.428	7.28324	7.16389	6.87441
NDEONHPJ_03677	1	3848491	3849846	+	1356	215.689	-0.382868	0.240875	0.839663	526	187	298	99	83	375	196.686	150.584	179.951	275.419	238.367	253.13	7.67163	7.48642	7.60809	7.91834	7.81063	7.86108
NDEONHPJ_01613	1	1698633	1699169	-	537	164.271	0.309836	0.269287	0.839857	607	236	264	51	55	162	226.974	190.042	159.42	141.882	157.954	109.352	7.59664	7.45642	7.3263	7.24965	7.32077	7.06702
NDEONHPJ_02322	1	2398957	2399148	-	192	15.514	0.189813	0.31604	0.84005	40	34	29	6	2	16	14.9571	27.3789	17.512	16.692	5.74379	10.8002	3.93826	4.25385	4.01488	3.98011	3.7465	3.80551
NDEONHPJ_03255	1	3394907	3395428	+	522	1519.7	-0.456177	0.211952	0.840243	2911	1591	2155	645	693	2463	1088.5	1281.17	1301.32	1794.4	1990.22	1662.56	10.3088	10.428	10.4396	10.6873	10.7706	10.6277
NDEONHPJ_01568	1	1659315	1660349	+	1035	122.414	0.324342	0.26285	0.840436	347	186	248	43	35	126	129.753	149.779	149.758	119.626	100.516	85.0516	6.97016	7.07529	7.07635	6.91175	6.80286	6.68049
NDEONHPJ_03046	1	3172143	3173318	-	1176	64.1496	0.217501	0.304284	0.840628	143	124	142	10	15	111	53.4716	99.8524	85.7484	27.8201	43.0784	74.9264	5.86544	6.3017	6.1912	5.6013	5.77877	6.09326
NDEONHPJ_01728	1	1822141	1822812	-	672	6.30069	0.165398	0.324014	0.84082	20	17	14	1	0	8	7.47855	13.6894	8.45406	2.78201	0	5.4001	2.80146	3.02424	2.84042	2.66265	2.58792	2.70712
NDEONHPJ_02333	1	2409461	2409679	-	219	34.888	0.237597	0.295406	0.841011	122	55	60	12	7	44	45.6191	44.2894	36.2317	33.3841	20.1033	29.7005	5.30083	5.27449	5.1515	5.109	4.91699	5.03676
NDEONHPJ_00144	1	156648	156842	+	195	25.9928	-0.171536	0.320994	0.841202	61	13	23	15	21	10	22.8096	10.4684	13.8888	41.7301	60.3098	6.75012	4.44276	4.09307	4.19152	4.73235	4.97227	3.94653
NDEONHPJ_01336	1	1422224	1423066	-	843	466.235	-0.385777	0.237823	0.841393	1092	446	614	195	229	680	408.329	359.147	370.771	542.492	657.664	459.008	8.75114	8.65858	8.68094	8.9655	9.11752	8.8391
NDEONHPJ_00128	1	141924	143081	+	1158	52.3507	0.269742	0.282708	0.841583	149	78	113	13	16	67	55.7152	62.8104	68.2364	36.1661	45.9503	45.2258	5.7523	5.83072	5.89063	5.53016	5.64291	5.6186
NDEONHPJ_01227	1	1317844	1319202	+	1359	973.41	0.288964	0.274862	0.841772	2004	1908	1914	288	298	1099	749.351	1536.44	1155.79	801.218	855.825	741.839	9.71032	10.2759	10.042	9.76146	9.80983	9.70339
NDEONHPJ_01913	1	2011720	2013006	+	1287	113.569	0.283946	0.276689	0.841961	442	139	210	25	35	159	165.276	111.931	126.811	69.5502	100.516	107.327	7.10279	6.80842	6.89876	6.532	6.74095	6.77881
NDEONHPJ_01103	1	1176632	1177624	+	993	43.2209	0.247426	0.290697	0.84215	140	68	75	11	16	45	52.3498	54.7578	45.2896	30.6021	45.9503	30.3756	5.55627	5.58104	5.45817	5.26884	5.45931	5.2232
NDEONHPJ_01672	1	1761614	1762174	-	561	43.0506	0.238694	0.293497	0.842338	116	60	99	14	14	41	43.3756	48.3157	59.7823	38.9481	40.2065	27.6755	5.42398	5.4916	5.63822	5.36793	5.38361	5.16648
NDEONHPJ_02868	1	2979463	2980581	+	1119	74.157	0.217409	0.301496	0.842526	176	75	237	17	24	88	65.8112	60.3946	143.115	47.2941	68.9255	59.4011	6.10153	6.048	6.68027	5.93809	6.13667	6.0363
NDEONHPJ_03355	1	3505157	3505663	+	507	571	0.371812	0.24196	0.842714	1519	906	1210	157	144	811	567.996	729.567	730.673	436.775	413.553	547.435	9.14219	9.33844	9.34	8.95232	8.91491	9.11412
NDEONHPJ_03870	2	131774	132877	-	1104	484.335	-0.334224	0.256387	0.842901	1237	429	632	243	209	652	462.548	345.457	381.641	676.028	600.226	440.108	8.86861	8.65649	8.72666	9.16238	9.06742	8.83134
NDEONHPJ_03394	1	3545287	3546060	+	774	227.272	-0.34098	0.253591	0.843087	426	262	311	113	93	332	159.293	210.979	187.801	314.367	267.086	224.104	7.55738	7.75752	7.67335	8.05339	7.92879	7.80189
NDEONHPJ_02249	1	2335288	2336679	-	1392	36.6879	0.225944	0.297177	0.843273	92	68	70	9	13	39	34.4013	54.7578	42.2703	25.0381	37.3346	26.3255	5.149	5.44674	5.2775	5.02439	5.19578	5.00167
NDEONHPJ_02286	1	2369958	2370893	+	936	56.1915	0.254334	0.286276	0.843459	173	102	92	13	16	78	64.6894	82.1367	55.5553	36.1661	45.9503	52.651	5.90647	6.07177	5.80236	5.59365	5.70469	5.76775
NDEONHPJ_02305	1	2386793	2387434	+	642	49.0798	0.203389	0.305541	0.843645	85	106	108	17	8	62	31.7838	85.3577	65.2171	47.2941	22.9752	41.8508	5.32202	5.97701	5.78299	5.56546	5.26259	5.48916
NDEONHPJ_01179	1	1268225	1268608	-	384	103.357	0.259573	0.28396	0.843829	306	165	209	23	22	177	114.422	132.868	126.207	63.9862	63.1817	119.477	6.7569	6.86557	6.82844	6.4072	6.40224	6.78736
NDEONHPJ_00829	1	869554	870222	+	669	524.38	-0.275266	0.277882	0.844014	1121	586	655	288	236	564	419.173	471.883	395.529	801.218	677.767	380.707	8.84288	8.9308	8.80141	9.34456	9.20849	8.7744
NDEONHPJ_01464	1	1563761	1564195	+	435	31.1557	0.216286	0.30027	0.844198	93	53	54	11	10	26	34.7753	42.6789	32.6085	30.6021	28.719	17.5503	5.01711	5.14117	4.97573	4.93857	4.91104	4.65592
NDEONHPJ_02643	1	2717071	2718948	+	1878	71.6521	0.233537	0.293592	0.844381	249	106	140	14	14	130	93.1079	85.3577	84.5406	38.9481	40.2065	87.7516	6.34483	6.27747	6.27215	5.84836	5.86382	6.29835
NDEONHPJ_02191	1	2272668	2273417	+	750	397.367	-0.445063	0.212555	0.844565	914	370	538	176	156	714	341.77	297.947	324.878	489.633	448.016	481.959	8.51018	8.41254	8.47367	8.78086	8.71236	8.77261
NDEONHPJ_02374	1	2448328	2448618	-	291	12.3812	0.176986	0.314708	0.844747	26	26	32	2	3	15	9.72211	20.9368	19.3236	5.56402	8.61569	10.1252	3.54551	3.89553	3.86119	3.49236	3.56629	3.56913
NDEONHPJ_02546	1	2632030	2632815	-	786	923.344	0.272674	0.27793	0.84493	2482	1476	1914	201	212	1629	928.088	1188.57	1155.79	559.184	608.842	1099.6	9.83429	10.0304	10.0079	9.47189	9.52926	9.96772
NDEONHPJ_01083	1	1151707	1152474	+	768	141.875	-0.27222	0.278038	0.845112	407	99	190	64	62	220	152.188	79.7209	114.734	178.049	178.058	148.503	7.17918	6.74476	6.9765	7.28493	7.28448	7.16027
NDEONHPJ_03133	1	3256389	3257195	-	807	81.3365	-0.238387	0.290492	0.845293	200	64	111	42	41	89	74.7855	51.5367	67.0287	116.844	117.748	60.0761	6.25106	6.01776	6.17818	6.54685	6.55126	6.1085
NDEONHPJ_03267	1	3404373	3404540	-	168	65.9095	-0.253	0.284774	0.845474	120	61	108	36	26	91	44.8713	49.121	65.2171	100.152	74.6693	61.4261	5.76376	5.82622	6.00618	6.27975	6.08448	5.96614
NDEONHPJ_01711	1	1801886	1802995	+	1110	10.7035	-0.162407	0.319241	0.845655	17	3	14	9	6	7	6.35677	2.41578	8.45406	25.0381	17.2314	4.72509	2.98703	2.80875	3.0949	3.48387	3.30949	2.91823
NDEONHPJ_03128	1	3252236	3253084	-	849	1059.82	-0.271004	0.277736	0.845835	2878	914	1330	368	331	2621	1076.16	736.009	803.136	1023.78	950.597	1769.21	10.0386	9.75638	9.81866	10	9.94425	10.4445
NDEONHPJ_02022	1	2125386	2125742	-	357	128.927	-0.239198	0.28984	0.846015	283	132	161	78	56	128	105.821	106.295	97.2217	216.997	160.826	86.4016	6.83301	6.83818	6.77656	7.35312	7.12479	6.69985
NDEONHPJ_03441	1	3595970	3596296	-	327	2694.32	-0.286694	0.271614	0.846195	5476	2870	3793	1247	1411	2956	2047.63	2311.1	2290.45	3469.16	4052.24	1995.34	11.1678	11.2577	11.2509	11.576	11.7046	11.1491
NDEONHPJ_01570	1	1660608	1661096	+	489	97.1348	0.22645	0.294517	0.846374	340	130	204	24	14	179	127.135	104.684	123.188	66.7682	40.2065	120.827	6.78656	6.63979	6.76054	6.36753	6.13725	6.74544
NDEONHPJ_01390	1	1482982	1487487	+	4506	3502.84	0.310377	0.262077	0.846552	9588	5452	7241	830	852	5797	3585.22	4390.29	4372.56	2309.07	2446.85	3913.05	11.7763	11.9378	11.9346	11.4505	11.4914	11.8452
NDEONHPJ_01684	1	1774146	1774862	+	717	460.059	0.424177	0.218592	0.846731	1507	736	798	134	131	553	563.509	592.673	481.882	372.789	376.218	373.282	8.99502	9.03457	8.87212	8.68485	8.69142	8.68157
NDEONHPJ_01198	1	1287182	1288324	-	1143	176.59	-0.365049	0.240816	0.846909	404	174	243	73	63	352	151.067	140.116	146.738	203.087	180.929	237.604	7.33958	7.28893	7.31994	7.5512	7.46906	7.67931
NDEONHPJ_01036	1	1098431	1099219	-	789	259.49	0.318008	0.258491	0.847086	851	428	425	83	56	364	318.212	344.652	256.641	230.907	160.826	245.704	8.16582	8.22757	8.00025	7.92587	7.69239	7.96792
NDEONHPJ_00662	1	683889	684902	-	1014	75.1494	-0.25436	0.282478	0.847263	128	97	95	39	30	108	47.8627	78.1104	57.3669	108.498	86.1569	72.9013	5.91	6.23058	6.026	6.44189	6.28588	6.18352
NDEONHPJ_01804	1	1899101	1899391	+	291	32.3916	-0.185123	0.308124	0.84744	54	29	43	13	25	25	20.1921	23.3526	25.9661	36.1661	71.7974	16.8753	4.64585	4.73269	4.78684	4.95435	5.37651	4.57302
NDEONHPJ_03145	1	3270780	3272234	-	1455	110.593	-0.283683	0.270675	0.847616	268	99	159	33	48	234	100.213	79.7209	96.014	91.8063	137.851	157.953	6.70308	6.55285	6.67419	6.65562	6.92041	7.03954
NDEONHPJ_01948	1	2049544	2049933	-	390	397.193	0.276104	0.273443	0.847792	1094	640	801	80	105	668	409.077	515.367	483.693	222.561	301.549	450.908	8.63972	8.82053	8.77032	8.22526	8.42137	8.71487
NDEONHPJ_03716	1	3890097	3891257	+	1161	183.291	-0.352088	0.243904	0.847968	470	169	231	74	81	311	175.746	136.089	139.492	205.869	232.624	209.929	7.47403	7.29524	7.31064	7.58645	7.6759	7.60673
NDEONHPJ_01733	1	1826546	1827340	+	795	262.472	-0.258793	0.278823	0.848143	536	280	358	123	141	275	200.425	225.473	216.183	342.187	404.937	185.628	7.8119	7.89738	7.86663	8.20694	8.34006	7.76004
NDEONHPJ_03244	1	3383577	3384014	+	438	20.9376	-0.168072	0.312788	0.848318	22	24	22	17	10	13	8.2264	19.3263	13.285	47.2941	28.719	8.77516	3.79212	4.17899	3.99781	4.62697	4.3349	3.8421
NDEONHPJ_03896	3	7753	8667	+	915	504.048	0.207296	0.297872	0.848493	1861	756	878	82	87	1054	695.879	608.778	530.191	228.125	249.855	711.463	9.19285	9.08306	8.97405	8.40264	8.45713	9.21033
NDEONHPJ_01367	1	1455899	1456738	+	840	32.7367	0.205497	0.298163	0.848667	78	42	92	11	8	36	29.1663	33.821	55.5553	30.6021	22.9752	24.3004	4.95309	5.041	5.37001	4.99005	4.87658	4.85764
NDEONHPJ_01129	1	1205147	1207447	+	2301	237.159	-0.329896	0.251338	0.84884	500	242	333	113	109	315	186.964	194.873	201.086	314.367	313.037	212.629	7.7	7.73095	7.75268	8.08228	8.07864	7.79311
NDEONHPJ_01723	1	1814680	1816167	+	1488	37.5185	0.211085	0.295843	0.849014	82	65	84	13	11	35	30.662	52.342	50.7244	36.1661	31.5908	23.6254	5.09259	5.42416	5.40736	5.19393	5.13323	4.96315
NDEONHPJ_02640	1	2713172	2714404	-	1233	25.9008	0.193903	0.301829	0.849187	104	34	52	2	9	39	38.8885	27.3789	31.4008	5.56402	25.8471	26.3255	4.95795	4.73535	4.81645	4.33755	4.70569	4.71392
NDEONHPJ_01950	1	2050671	2050835	+	165	228.797	0.277211	0.269979	0.849359	693	347	431	84	75	185	259.132	279.426	260.264	233.689	215.392	124.877	7.91736	7.97462	7.92016	7.83666	7.77917	7.40712
NDEONHPJ_02822	1	2926042	2927301	-	1260	335.921	0.271549	0.271856	0.849532	1112	508	606	84	69	582	415.807	409.073	365.94	233.689	198.161	392.857	8.54253	8.52852	8.44191	8.12498	8.02166	8.497
NDEONHPJ_00351	1	370119	370694	-	576	494.997	0.204714	0.296759	0.849704	1535	723	1068	76	88	1044	573.979	582.204	644.924	211.433	252.727	704.713	9.02513	9.03573	9.11861	8.34404	8.44941	9.19126
NDEONHPJ_03844	2	111590	112009	+	420	877.495	0.250253	0.279765	0.849875	4181	959	1263	266	273	952	1563.39	772.246	762.677	740.014	784.027	642.612	10.2257	9.65442	9.64497	9.62403	9.66661	9.5194
NDEONHPJ_00936	1	992754	995969	+	3216	140.798	0.305319	0.258977	0.850046	417	207	293	31	42	205	155.928	166.689	176.931	86.2423	120.62	138.378	7.20651	7.25511	7.3015	6.83292	7.02994	7.11826
NDEONHPJ_01401	1	1497730	1498434	+	705	228.332	0.33016	0.249639	0.850217	587	390	449	61	71	284	219.495	314.052	271.134	169.702	203.905	191.704	7.79627	8.07131	7.95637	7.62517	7.7466	7.69845
NDEONHPJ_03458	1	3612509	3613321	+	813	895.273	-0.314083	0.255496	0.850387	2606	770	1035	378	404	1393	974.455	620.051	624.997	1051.6	1160.25	940.292	9.85691	9.52	9.52518	9.91537	9.99372	9.82885
NDEONHPJ_01095	1	1167164	1169260	+	2097	2509.97	0.19895	0.298078	0.850557	8097	3771	5075	387	406	5464	3027.69	3036.64	3064.6	1076.64	1165.99	3688.27	11.3918	11.3941	11.4016	10.6452	10.6955	11.5556
NDEONHPJ_02011	1	2113473	2114120	+	648	302.647	-0.224948	0.288387	0.850727	712	262	421	174	147	264	266.236	210.979	254.226	484.069	422.169	178.203	8.10973	7.94937	8.07677	8.55871	8.45293	7.84171
NDEONHPJ_02997	1	3108115	3108408	-	294	148.358	-0.279035	0.268118	0.850896	314	150	208	80	63	182	117.413	120.789	125.603	222.561	180.929	122.852	7.0238	7.04576	7.07187	7.48451	7.32854	7.05677
NDEONHPJ_01013	1	1070030	1071487	+	1458	1484.52	-0.29085	0.263682	0.851065	3939	1324	1907	538	482	3460	1472.9	1066.17	1151.56	1496.72	1384.25	2335.54	10.5118	10.271	10.3266	10.524	10.4644	10.8853
NDEONHPJ_03747	2	14022	14456	+	435	836.218	0.314157	0.254938	0.851233	2346	1478	1438	225	304	863	877.234	1190.18	868.353	625.952	873.056	582.536	9.73054	9.97514	9.72255	9.48131	9.72602	9.42672
NDEONHPJ_00494	1	505129	506040	+	912	58.29	0.237047	0.28323	0.851401	240	65	108	16	16	77	89.7426	52.342	65.2171	44.5121	45.9503	51.9759	6.17085	5.79195	5.93645	5.71967	5.73598	5.78676
NDEONHPJ_02441	1	2526029	2527750	-	1722	217.788	0.141755	0.318326	0.851569	608	631	574	4	13	261	227.348	508.12	346.617	11.128	37.3346	176.178	7.63095	8.31499	7.97821	6.41195	6.65815	7.43349
NDEONHPJ_03914	4	9525	9722	-	198	322.385	-0.25026	0.278038	0.851736	822	251	466	141	176	364	307.368	202.121	281.4	392.263	505.454	245.704	8.27017	7.97388	8.20469	8.45272	8.65413	8.10713
NDEONHPJ_01887	1	1984435	1985382	-	948	11.0145	0.171619	0.307201	0.851903	41	19	21	4	1	13	15.331	15.3	12.6811	11.128	2.8719	8.77516	3.651	3.63699	3.55712	3.50652	3.31039	3.41646
NDEONHPJ_01762	1	1857808	1858512	+	705	161.769	-0.23891	0.281368	0.85207	378	146	222	77	88	164	141.345	117.568	134.057	214.215	252.727	110.702	7.20817	7.08274	7.17134	7.50724	7.63423	7.04167
NDEONHPJ_00111	1	121614	122924	-	1311	411.216	0.18854	0.299307	0.852236	1392	581	877	48	73	898	520.507	467.857	529.587	133.536	209.648	606.161	8.81714	8.73062	8.83052	7.9264	8.17317	8.94147
NDEONHPJ_02329	1	2405505	2406308	+	804	206.493	0.140362	0.316956	0.852402	554	582	574	6	8	262	207.156	468.662	346.617	16.692	22.9752	176.853	7.52271	8.21182	7.94661	6.41269	6.47944	7.39974
NDEONHPJ_00866	1	909589	910371	-	783	53.2716	-0.233247	0.282613	0.852568	140	56	54	29	17	89	52.3498	45.0946	32.6085	80.6782	48.8222	60.0761	5.69794	5.60438	5.41442	5.96002	5.65885	5.78931
NDEONHPJ_03057	1	3179966	3180721	-	756	54.8742	-0.214702	0.289398	0.852733	172	37	63	28	18	100	64.3155	29.7947	38.0433	77.8962	51.6941	67.5012	5.85761	5.39488	5.52009	5.95639	5.7103	5.88818
NDEONHPJ_03066	1	3188709	3189374	-	666	99.4291	0.247625	0.277175	0.852898	379	160	138	26	25	146	141.718	128.842	83.3329	72.3322	71.7974	98.5518	6.89126	6.814	6.50441	6.4369	6.43376	6.61965
NDEONHPJ_02565	1	2653730	2654587	-	858	18.247	0.185966	0.299846	0.853063	56	36	31	6	3	23	20.9399	28.9894	18.7197	16.692	8.61569	15.5253	4.27673	4.45239	4.21597	4.17567	4.01384	4.12768
NDEONHPJ_01814	1	1909721	1910881	+	1161	31.0509	0.217922	0.288035	0.853227	97	48	64	8	7	45	36.271	38.6526	38.6472	22.2561	20.1033	30.3756	5.06463	5.09874	5.10156	4.83875	4.8062	4.95675
NDEONHPJ_03609	1	3771709	3772812	-	1104	3151.59	0.254136	0.274466	0.853391	10237	4663	5814	642	742	5776	3827.9	3754.93	3510.85	1786.05	2130.95	3898.87	11.7544	11.7387	11.6849	11.1883	11.3098	11.7692
NDEONHPJ_01420	1	1516400	1517590	+	1191	278.063	0.401287	0.219791	0.853554	875	429	519	78	80	349	327.186	345.457	313.404	216.997	229.752	235.579	8.23739	8.27886	8.20349	7.94061	7.97912	7.99076
NDEONHPJ_03741	2	9231	9968	+	738	17.6104	0.159155	0.308407	0.853717	72	23	49	1	1	37	26.9228	18.521	29.5892	2.78201	2.8719	24.9755	4.40723	4.20211	4.45371	3.87874	3.88539	4.35616
NDEONHPJ_00385	1	407466	409769	+	2304	916.243	-0.437919	0.205854	0.85388	2077	820	1322	390	367	1664	776.647	660.314	798.305	1084.98	1053.99	1123.22	9.70384	9.58652	9.72447	9.95981	9.93692	9.98917
NDEONHPJ_03281	1	3418767	3420053	-	1287	367.817	-0.369457	0.230828	0.854043	854	354	512	139	138	756	319.334	285.063	309.177	386.699	396.322	510.309	8.40621	8.32531	8.383	8.54849	8.56676	8.76898
NDEONHPJ_02158	1	2242099	2242689	-	591	663.446	0.225314	0.282834	0.854205	1241	1219	1508	148	163	1103	464.044	981.614	910.624	411.737	468.119	744.539	9.0795	9.65879	9.59706	9.00506	9.09179	9.4345
NDEONHPJ_01229	1	1319575	1320474	+	900	257.465	0.28844	0.259772	0.854367	661	462	477	61	75	374	247.166	372.031	288.042	169.702	215.392	252.455	7.96579	8.2831	8.08156	7.71714	7.87173	7.98163
NDEONHPJ_01366	1	1454877	1455779	-	903	93.7471	-0.20128	0.291439	0.854528	166	110	117	49	53	78	62.072	88.5788	70.6518	136.318	152.21	52.651	6.21878	6.45828	6.30527	6.75101	6.83253	6.12513
NDEONHPJ_00319	1	339113	339307	-	195	21.3524	-0.162952	0.305376	0.854689	32	25	18	13	14	13	11.9657	20.1315	10.8695	36.1661	40.2065	8.77516	3.97905	4.23631	3.95279	4.49926	4.55762	3.88169
NDEONHPJ_03083	1	3206133	3206471	-	339	2866.64	0.213423	0.286873	0.85485	4025	5679	6865	816	840	3398	1505.06	4573.08	4145.51	2270.12	2412.39	2293.69	10.9797	11.8295	11.7466	11.2701	11.3153	11.2771
NDEONHPJ_03895	3	6402	7652	-	1251	552.03	0.169355	0.302929	0.85501	2371	847	882	59	62	1287	886.582	682.057	532.606	164.138	178.058	868.741	9.41085	9.18968	8.99272	8.24389	8.28648	9.3924
NDEONHPJ_02385	1	2462036	2462968	-	933	19.4112	0.171721	0.302013	0.85517	39	43	45	3	4	30	14.5832	34.6262	27.1738	8.34602	11.4876	20.2504	4.14337	4.61317	4.47112	4.06725	4.13503	4.30725
NDEONHPJ_03898	3	9522	9665	-	144	162.518	-0.28978	0.258871	0.85533	374	144	240	81	71	215	139.849	115.958	144.927	225.343	203.905	145.128	7.21725	7.09129	7.2433	7.56183	7.48633	7.24445
NDEONHPJ_00259	1	271549	272142	-	594	259.228	0.284712	0.260654	0.855489	720	389	548	83	51	392	269.228	313.247	330.916	230.907	146.467	264.605	8.03504	8.15085	8.19467	7.92435	7.63555	8.02172
NDEONHPJ_02100	1	2186479	2187621	-	1143	816.113	-0.313592	0.25007	0.855648	2377	708	950	323	329	1512	888.825	570.125	573.669	898.589	944.854	1020.62	9.72508	9.39437	9.39828	9.73228	9.7714	9.83487
NDEONHPJ_03334	1	3475603	3475983	-	381	100.145	-0.1956	0.292993	0.855807	256	92	107	46	64	81	95.7254	74.0841	64.6132	127.972	183.801	54.676	6.55736	6.38413	6.29468	6.75056	7.0235	6.19552
NDEONHPJ_03144	1	3269905	3270726	+	822	159.304	-0.338453	0.240839	0.855965	354	157	223	64	76	246	132.37	126.426	134.661	178.049	218.264	166.053	7.16852	7.13901	7.18156	7.37851	7.52741	7.33243
NDEONHPJ_00453	1	463855	465909	-	2055	4276.26	-0.450087	0.200167	0.856123	9889	3767	6078	1846	1760	7505	3697.77	3033.42	3670.27	5135.59	5054.54	5065.97	11.9404	11.795	11.9348	12.1961	12.1833	12.1855
NDEONHPJ_03614	1	3778108	3778488	-	381	331.095	0.256644	0.270501	0.856281	853	558	666	84	70	565	318.96	449.336	402.172	233.689	201.033	381.382	8.32632	8.59302	8.50501	8.11256	8.01758	8.46315
NDEONHPJ_03383	1	3534382	3534978	+	597	234.121	-0.313779	0.2496	0.856438	585	209	318	115	99	328	218.748	168.3	192.028	319.931	284.318	221.404	7.80558	7.62387	7.71251	8.08531	7.99632	7.81466
NDEONHPJ_00253	1	267056	267958	-	903	142.341	-0.279027	0.262076	0.856595	266	146	223	63	69	191	99.4647	117.568	134.661	175.267	198.161	128.927	6.88671	7.00015	7.09398	7.27721	7.36568	7.06326
NDEONHPJ_03733	2	3850	4086	+	237	6.63135	0.151982	0.308008	0.856751	26	10	18	0	2	8	9.72211	8.05262	10.8695	0	5.74379	5.4001	2.94789	2.87004	2.98444	2.63938	2.79733	2.75627
NDEONHPJ_03771	2	37340	39454	-	2115	392.741	-0.307561	0.251405	0.856908	784	391	607	197	170	512	293.159	314.857	366.544	548.056	488.222	345.606	8.38624	8.43845	8.54953	8.85786	8.76617	8.50593
NDEONHPJ_01532	1	1620004	1620525	+	522	71.0729	-0.242076	0.274979	0.857064	145	79	91	36	33	87	54.2195	63.6157	54.9514	100.152	94.7725	58.7261	5.94212	6.04876	5.95355	6.3405	6.3017	5.99639
NDEONHPJ_00540	1	549485	549748	+	264	30.1307	-0.198853	0.290318	0.857219	55	23	54	17	10	49	20.566	18.521	32.6085	47.2941	28.719	33.0756	4.65938	4.62497	4.92127	5.1023	4.84623	4.92916
NDEONHPJ_00153	1	166926	168101	+	1176	3232.63	0.25846	0.268552	0.857374	10908	4403	6165	727	728	5830	4078.8	3545.57	3722.81	2022.52	2090.74	3935.32	11.824	11.7111	11.7501	11.2945	11.3175	11.7948
NDEONHPJ_03164	1	3295090	3295953	-	864	103.22	0.263174	0.266769	0.857529	268	164	213	24	39	118	100.213	132.063	128.623	66.7682	112.004	79.6515	6.65843	6.8586	6.84027	6.42599	6.73134	6.50341
NDEONHPJ_00823	1	865576	865941	-	366	37.8152	-0.192996	0.291979	0.857684	72	37	50	23	18	36	26.9228	29.7947	30.1931	63.9862	51.6941	24.3004	4.97581	5.04016	5.04507	5.47554	5.3398	4.92919
NDEONHPJ_01242	1	1336024	1337070	-	1047	209.625	0.329832	0.242372	0.857838	581	359	381	58	64	261	217.252	289.089	230.071	161.356	183.801	176.178	7.73075	7.95069	7.77377	7.52774	7.61334	7.57805
NDEONHPJ_01348	1	1435064	1435291	-	228	1170.36	-0.264035	0.265829	0.857992	3170	1029	1508	453	343	2744	1185.35	828.614	910.624	1260.25	985.06	1852.23	10.1829	9.91644	9.98423	10.23	10.0435	10.5451
NDEONHPJ_02750	1	2845610	2845933	+	324	92.0364	-0.205226	0.286568	0.858146	191	104	107	56	42	83	71.4201	83.7472	64.6132	155.792	120.62	56.026	6.30307	6.41258	6.24054	6.8445	6.6544	6.15412
NDEONHPJ_02678	1	2758515	2759333	+	819	24.0647	-0.172882	0.297799	0.858299	65	18	22	16	11	24	24.3053	14.4947	13.285	44.5121	31.5908	16.2003	4.51051	4.25733	4.21183	4.80186	4.6102	4.30109
NDEONHPJ_02761	1	2857519	2858961	-	1443	1028.32	-0.379596	0.223204	0.858452	2459	1012	1346	373	407	2098	919.488	814.925	812.798	1037.69	1168.86	1416.18	9.90979	9.82065	9.81853	10.0018	10.094	10.2501
NDEONHPJ_01708	1	1798153	1799409	-	1257	19.2516	0.157617	0.302885	0.858605	44	49	28	8	5	9	16.4528	39.4578	16.9081	22.2561	14.3595	6.07511	4.12244	4.63061	4.13795	4.249	4.09766	3.77344
NDEONHPJ_03617	1	3779778	3780479	-	702	66.0213	-0.252605	0.268719	0.858758	139	73	86	24	35	98	51.9759	58.7841	51.9321	66.7682	100.516	66.1512	5.86354	5.94585	5.86583	6.02595	6.28886	6.0234
NDEONHPJ_02356	1	2432689	2432841	-	153	10.7577	0.162159	0.301054	0.85891	33	19	22	4	2	10	12.3396	15.3	13.285	11.128	5.74379	6.75012	3.50271	3.59027	3.53177	3.45396	3.32766	3.28893
NDEONHPJ_02363	1	2438223	2438606	-	384	30.1503	0.198927	0.287788	0.859061	121	41	48	11	7	34	45.2452	33.0157	28.9854	30.6021	20.1033	22.9504	5.17532	4.96532	4.89031	4.91947	4.75768	4.7655
NDEONHPJ_02082	1	2177171	2177341	-	171	11.9706	-0.149353	0.305281	0.859213	24	2	18	9	6	12	8.97426	1.61052	10.8695	25.0381	17.2314	8.10015	3.29282	2.96333	3.37354	3.6749	3.50792	3.26104
NDEONHPJ_01517	1	1609992	1611419	+	1428	9.36014	0.155272	0.303036	0.859364	23	16	25	2	3	8	8.60033	12.8842	15.0965	5.56402	8.61569	5.4001	3.20379	3.36154	3.44228	3.14372	3.22045	3.07093
NDEONHPJ_02430	1	2511276	2513174	-	1899	324.775	-0.180593	0.293709	0.859515	1007	215	343	135	225	252	376.545	173.131	207.125	375.571	646.176	170.103	8.39199	7.83075	7.94821	8.38305	8.82917	7.81806
NDEONHPJ_01225	1	1316718	1317077	+	360	257.568	0.212104	0.282354	0.859665	462	498	559	65	100	246	172.754	401.02	337.559	180.831	287.19	166.053	7.68958	8.327	8.18782	7.73496	8.05551	7.66523
NDEONHPJ_03848	2	117218	117628	+	411	61.8061	-0.198896	0.287016	0.859815	150	51	80	37	29	58	56.0891	41.0683	48.3089	102.934	83.285	39.1507	5.83509	5.64645	5.73999	6.2277	6.0789	5.61621
NDEONHPJ_00901	1	950311	951294	-	984	407.015	-0.300788	0.250446	0.859965	975	421	512	203	180	515	364.579	339.015	309.177	564.748	516.941	347.631	8.57026	8.51747	8.45084	8.9053	8.83487	8.53553
NDEONHPJ_01164	1	1253357	1253557	+	201	28.847	-0.161306	0.30017	0.860115	105	15	16	12	18	40	39.2624	12.0789	9.66179	33.3841	51.6941	27.0005	4.95653	4.34541	4.25094	4.8064	5.05219	4.71408
NDEONHPJ_03153	1	3278547	3279440	-	894	228.005	-0.290979	0.253669	0.860264	433	258	332	121	72	377	161.911	207.757	200.482	336.623	206.776	254.48	7.57081	7.7485	7.72235	8.10923	7.74783	7.89987
NDEONHPJ_03092	1	3216283	3216843	+	561	873.912	0.384611	0.220137	0.860413	2655	1366	1630	299	248	922	992.777	1099.99	984.295	831.82	712.23	622.361	9.86132	9.9429	9.85439	9.7243	9.61034	9.51084
NDEONHPJ_00864	1	908214	908831	+	618	87.3595	-0.229903	0.275422	0.860562	198	87	113	39	48	97	74.0376	70.0578	68.2364	108.498	137.851	65.4762	6.30292	6.26931	6.25048	6.55611	6.72613	6.22469
NDEONHPJ_02633	1	2704887	2706557	+	1671	233.016	0.200538	0.28585	0.86071	541	364	569	48	41	456	202.295	293.115	343.597	133.536	117.748	307.806	7.7278	8.00892	8.13776	7.46922	7.39936	8.04836
NDEONHPJ_00571	1	583538	584017	-	480	339.769	-0.221284	0.278376	0.860858	1162	236	354	124	138	680	434.504	190.042	213.767	344.969	396.322	459.008	8.57316	7.97202	8.0478	8.3903	8.49452	8.61649
NDEONHPJ_03212	1	3343932	3345164	-	1233	1534.67	-0.274336	0.259401	0.861005	2700	1741	2357	744	714	1856	1009.6	1401.96	1423.3	2069.81	2050.53	1252.82	10.2563	10.4965	10.508	10.8034	10.7957	10.4122
NDEONHPJ_03140	1	3266695	3267483	+	789	153.16	0.234951	0.273362	0.861153	353	274	317	39	34	250	131.996	220.642	191.424	108.498	97.6444	168.753	7.13665	7.52186	7.41187	7.02363	6.96377	7.31568
NDEONHPJ_03472	1	3626998	3628566	+	1569	1027.02	-0.271367	0.260196	0.8613	2411	1070	1325	430	555	1198	901.539	861.63	800.117	1196.26	1593.9	808.665	9.88608	9.85253	9.79789	10.1038	10.3374	9.80573
NDEONHPJ_02765	1	2862377	2862541	+	165	659.584	-0.293233	0.252261	0.861447	1369	609	1068	338	277	851	511.907	490.404	644.924	940.319	795.515	574.435	9.16014	9.13014	9.33233	9.62814	9.49372	9.24512
NDEONHPJ_01308	1	1393472	1394491	+	1020	59.6107	0.2462	0.269037	0.861593	172	97	107	19	19	64	64.3155	78.1104	64.6132	52.8582	54.566	43.2008	5.94478	6.0776	5.94692	5.82635	5.84361	5.69205
NDEONHPJ_00358	1	375545	376822	+	1278	1210.3	-0.204778	0.283762	0.861739	4237	779	1218	587	584	1488	1584.33	627.299	735.504	1633.04	1677.19	1004.42	10.4187	9.72997	9.83655	10.4411	10.463	10.0605
NDEONHPJ_01513	1	1607969	1608382	+	414	53.6518	-0.191862	0.288328	0.861885	117	57	59	26	32	48	43.7495	45.8999	35.6278	72.3322	91.9007	32.4006	5.55848	5.59099	5.44207	5.86037	6.01667	5.39372
NDEONHPJ_00121	1	134838	135494	-	657	84.8423	-0.176529	0.293713	0.86203	278	52	80	48	46	73	103.952	41.8736	48.3089	133.536	132.107	49.2759	6.4869	5.896	5.97001	6.64211	6.63266	5.98344
NDEONHPJ_01431	1	1529612	1532071	+	2460	180.945	0.31143	0.245596	0.862175	546	266	363	42	54	261	204.164	214.2	219.202	116.844	155.082	176.178	7.58372	7.61902	7.6375	7.21363	7.3889	7.47328
NDEONHPJ_00711	1	734859	735983	+	1125	508.172	-0.326801	0.240112	0.86232	1323	434	695	223	230	747	494.706	349.484	419.684	620.388	660.536	504.234	8.95565	8.70359	8.83322	9.12851	9.17787	8.97018
NDEONHPJ_00702	1	721740	724286	-	2547	324.25	-0.408027	0.211044	0.862465	682	323	469	139	132	565	255.019	260.099	283.211	386.699	379.09	381.382	8.15395	8.16939	8.23025	8.4618	8.44648	8.45543
NDEONHPJ_02529	1	2611954	2614392	-	2439	52.4975	0.221116	0.277592	0.862609	156	91	84	18	17	50	58.3327	73.2788	50.7244	50.0761	48.8222	33.7506	5.77482	5.9298	5.68086	5.67624	5.66309	5.43978
NDEONHPJ_00659	1	680764	680922	-	159	37.9817	-0.184213	0.290617	0.862753	63	41	51	17	24	36	23.5574	33.0157	30.797	47.2941	68.9255	24.3004	4.90055	5.09632	5.05465	5.28781	5.52149	4.92723
NDEONHPJ_01893	1	1991066	1992052	-	987	104.327	0.267729	0.260854	0.862897	285	154	216	38	31	104	106.569	124.01	130.434	105.716	89.0288	70.2013	6.71157	6.82059	6.85958	6.70383	6.59763	6.43296
NDEONHPJ_01707	1	1797373	1798116	+	744	129.082	0.207699	0.281963	0.86304	424	186	260	26	23	253	158.545	149.779	157.004	72.3322	66.0536	170.778	7.1482	7.10273	7.13935	6.65158	6.60816	7.2035
NDEONHPJ_02734	1	2832018	2832809	+	792	40.2809	0.195693	0.285952	0.863183	154	36	97	10	11	55	57.5848	28.9894	58.5746	27.8201	31.5908	37.1257	5.56883	5.14089	5.57579	5.16188	5.21489	5.27759
NDEONHPJ_03872	2	135333	135716	+	384	98.8672	-0.214258	0.279154	0.863326	233	98	121	48	54	97	87.1251	78.9156	73.0673	133.536	155.082	65.4762	6.50157	6.43688	6.38483	6.79189	6.90127	6.31626
NDEONHPJ_01563	1	1649052	1651598	+	2547	57.4454	0.191408	0.286845	0.863469	136	91	145	12	10	105	50.8541	73.2788	87.56	33.3841	28.719	70.8763	5.75303	5.99869	6.13173	5.57129	5.5161	5.97669
NDEONHPJ_01955	1	2054183	2054512	-	330	384.579	-0.288873	0.252203	0.863611	1114	336	453	177	160	585	416.555	270.568	273.549	492.415	459.503	394.882	8.63354	8.3172	8.32391	8.75978	8.70573	8.59217
NDEONHPJ_01530	1	1619277	1619675	+	399	10.3906	0.151787	0.300752	0.863753	45	20	17	3	0	16	16.8267	16.1052	10.2657	8.34602	0	10.8002	3.66025	3.62101	3.43235	3.39729	3.19137	3.45207
NDEONHPJ_01122	1	1198745	1200838	-	2094	99.0163	-0.280779	0.254808	0.863894	199	99	152	42	46	147	74.4116	79.7209	91.787	116.844	132.107	99.2268	6.41672	6.46609	6.55993	6.7204	6.80517	6.61445
NDEONHPJ_01255	1	1347211	1347456	-	246	155.861	-0.176633	0.291517	0.864036	296	147	221	103	78	92	110.683	118.373	133.453	286.547	224.008	62.1011	6.97012	7.01897	7.10223	7.67705	7.47781	6.61931
NDEONHPJ_03684	1	3855929	3856495	-	567	126.983	-0.225429	0.273994	0.864177	285	115	185	52	74	139	106.569	92.6051	111.714	144.664	212.52	93.8267	6.83258	6.74064	6.86641	7.04434	7.33039	6.74802
NDEONHPJ_02522	1	2606848	2607411	+	564	7277.74	-0.480589	0.183545	0.864318	16390	6900	9820	3195	3002	12654	6128.67	5556.3	5929.92	8888.52	8621.43	8541.61	12.6879	12.6155	12.6634	12.9775	12.9528	12.9456
NDEONHPJ_00809	1	851978	852415	-	438	384.172	0.316535	0.241414	0.864458	941	598	847	104	117	496	351.866	481.546	511.471	289.329	336.012	334.806	8.50946	8.75089	8.7997	8.37526	8.47873	8.47308
NDEONHPJ_02101	1	2187705	2188724	-	1020	175.772	-0.294025	0.249175	0.864598	479	157	219	76	77	273	179.111	126.426	132.246	211.433	221.136	184.278	7.45741	7.21277	7.2415	7.57412	7.60691	7.47825
NDEONHPJ_02277	1	2362494	2362943	-	450	20.3	0.154763	0.298311	0.864738	85	36	25	2	11	13	31.7838	28.9894	15.0965	5.56402	31.5908	8.77516	4.57185	4.49716	4.15577	3.99382	4.48525	3.95335
NDEONHPJ_02392	1	2467033	2467437	-	405	484.972	-0.224468	0.273306	0.864878	1577	348	550	259	179	701	589.684	280.231	332.124	720.54	514.069	473.184	9.04849	8.50352	8.61771	9.20518	8.93807	8.87613
NDEONHPJ_00007	1	7586	9517	-	1932	260.53	-0.306002	0.244421	0.865018	697	214	363	117	96	459	260.627	172.326	219.202	325.495	275.702	309.831	8.01308	7.72064	7.88597	8.17719	8.053	8.14521
NDEONHPJ_00876	1	921470	922948	+	1479	972.801	0.316723	0.240282	0.865157	2982	1413	1912	267	226	1537	1115.05	1137.83	1154.58	742.796	649.048	1037.49	10.0216	10.0374	10.0492	9.71612	9.62241	9.96471
NDEONHPJ_02120	1	2203301	2203642	-	342	155.885	-0.232019	0.270065	0.865296	331	153	227	83	73	164	123.77	123.205	137.077	230.907	209.648	110.702	7.09144	7.09073	7.16419	7.54255	7.46806	7.01778
NDEONHPJ_02234	1	2319775	2320104	-	330	8.18066	-0.141078	0.30179	0.865434	22	5	3	5	5	10	8.2264	4.02631	1.81159	13.91	14.3595	6.75012	2.86387	2.65952	2.51788	2.97975	2.98775	2.78968
NDEONHPJ_02666	1	2744699	2745469	+	771	125.584	0.197676	0.281791	0.865572	309	211	277	33	18	233	115.544	169.91	167.27	91.8063	51.6941	157.278	6.89062	7.17638	7.16586	6.75385	6.46797	7.11782
NDEONHPJ_02170	1	2253184	2254272	+	1089	87.7093	0.265926	0.257795	0.86571	272	144	149	29	21	115	101.708	115.958	89.9754	80.6782	60.3098	77.6264	6.55723	6.64959	6.46881	6.40016	6.24186	6.3683
NDEONHPJ_02173	1	2255683	2256033	-	351	23.9558	-0.157832	0.295666	0.865848	39	27	24	13	16	16	14.5832	21.7421	14.4927	36.1661	45.9503	10.8002	4.20131	4.40822	4.20824	4.64172	4.77934	4.09394
NDEONHPJ_03484	1	3640127	3641212	-	1086	425.556	0.279109	0.252906	0.865986	1470	600	758	94	118	685	549.673	483.157	457.727	261.509	338.884	462.383	8.92198	8.81884	8.77703	8.38571	8.55782	8.7848
NDEONHPJ_00076	1	82143	83819	+	1677	7144.17	0.177693	0.288209	0.866123	33265	8450	10942	1318	1104	15077	12438.7	6804.46	6607.46	3666.69	3170.57	10177.2	13.2051	12.7055	12.6826	12.2569	12.162	13.0329
NDEONHPJ_03313	1	3455498	3456394	-	897	117.932	-0.189818	0.283809	0.86626	334	105	120	54	71	106	124.892	84.5525	72.4634	150.228	203.905	71.5513	6.87598	6.6048	6.504	6.99697	7.22835	6.49743
NDEONHPJ_01836	1	1929098	1929841	-	744	53.6993	-0.187286	0.284451	0.866396	87	46	95	30	26	55	32.5317	37.042	57.3669	83.4602	74.6693	37.1257	5.38306	5.46786	5.73912	5.96278	5.8865	5.46645
NDEONHPJ_01653	1	1738648	1739256	-	609	359.133	-0.315407	0.239252	0.866533	837	394	440	162	166	491	312.977	317.273	265.699	450.685	476.735	331.431	8.37201	8.38263	8.25486	8.64622	8.69004	8.4147
NDEONHPJ_02970	1	3078941	3079885	+	945	52.4494	0.225709	0.270328	0.866669	179	73	101	17	10	77	66.933	58.7841	60.99	47.2941	28.719	51.9759	5.88321	5.78951	5.81577	5.66102	5.44385	5.70937
NDEONHPJ_02820	1	2924649	2925437	+	789	66.5653	-0.198611	0.279097	0.866805	179	65	79	16	25	172	66.933	52.342	47.7051	44.5121	71.7974	116.102	6.03651	5.87781	5.81846	5.81724	6.07409	6.44091
NDEONHPJ_02362	1	2437547	2438044	-	498	58.539	-0.175967	0.286967	0.866941	128	49	80	33	33	43	47.8627	39.4578	48.3089	91.8063	94.7725	29.0255	5.67252	5.56088	5.68011	6.0861	6.10693	5.39187
NDEONHPJ_00117	1	129872	132310	+	2439	677.512	-0.255729	0.258926	0.867076	1607	650	949	341	319	745	600.901	523.42	573.065	948.665	916.135	502.884	9.29367	9.19259	9.25853	9.64918	9.62068	9.1636
NDEONHPJ_01497	1	1597887	1598576	-	690	102.177	-0.229661	0.267713	0.867211	274	89	128	54	44	126	102.456	71.6683	77.2943	150.228	126.363	85.0516	6.65169	6.4129	6.45883	6.914	6.78881	6.5227
NDEONHPJ_03622	1	3783387	3783875	-	489	128.57	-0.218591	0.271491	0.867346	304	133	157	66	64	131	113.674	107.1	94.8063	183.613	183.801	88.4266	6.8874	6.84748	6.76402	7.22733	7.22734	6.71916
NDEONHPJ_00768	1	797168	799228	-	2061	1268.62	-0.394387	0.210383	0.86748	3227	1178	1628	538	502	2274	1206.66	948.598	983.087	1496.72	1441.69	1534.98	10.2606	10.0822	10.1078	10.4278	10.3982	10.4492
NDEONHPJ_00674	1	696793	697503	-	711	310.062	-0.284617	0.248432	0.867615	887	252	403	140	120	516	331.674	202.926	243.356	389.481	344.627	348.306	8.31408	7.9609	8.08513	8.43317	8.33986	8.35142
NDEONHPJ_02285	1	2369431	2369943	-	513	10.0803	0.144866	0.296766	0.867749	45	13	20	0	5	10	16.8267	10.4684	12.0772	0	14.3595	6.75012	3.59405	3.36715	3.4262	3.09932	3.45227	3.22088
NDEONHPJ_03291	1	3429950	3430357	+	408	70.0552	-0.198882	0.2778	0.867882	140	69	101	27	44	74	52.3498	55.563	60.99	75.1142	126.363	49.9509	5.89416	5.93675	5.99513	6.12562	6.48302	5.8695
NDEONHPJ_03401	1	3552098	3553012	-	915	181.621	-0.301388	0.242133	0.868016	416	162	284	83	61	335	155.554	130.452	171.497	230.907	175.186	226.129	7.38021	7.26123	7.45097	7.6654	7.46741	7.65883
NDEONHPJ_02213	1	2292759	2293148	+	390	622.275	-0.297049	0.243542	0.868149	1730	578	743	303	247	919	646.894	465.441	448.669	842.948	709.358	620.336	9.29778	9.05308	9.02654	9.50434	9.36757	9.26541
NDEONHPJ_02812	1	2918960	2919889	-	930	12.9017	0.159247	0.291018	0.868282	44	18	30	4	2	17	16.4528	14.4947	18.1159	11.128	5.74379	11.4752	3.84142	3.77473	3.88465	3.69127	3.5701	3.67751
NDEONHPJ_03211	1	3343116	3343916	-	801	634.481	0.282585	0.248051	0.868415	1765	921	1349	165	151	1034	659.982	741.646	814.61	459.031	433.656	697.963	9.32766	9.41874	9.49408	9.06381	9.02535	9.37107
NDEONHPJ_00126	1	140214	140717	-	504	70.104	-0.205968	0.274272	0.868547	160	82	75	43	25	86	59.8284	66.0314	45.2896	119.626	71.7974	58.0511	5.98911	6.056	5.81808	6.45088	6.10638	5.97151
NDEONHPJ_00006	1	6778	7335	-	558	511.68	-0.214869	0.270935	0.86868	1383	484	602	244	273	499	517.142	389.747	363.525	678.81	784.027	336.831	8.97859	8.77152	8.72314	9.18602	9.2984	8.67258
NDEONHPJ_02141	1	2223782	2224090	+	309	156.572	-0.190025	0.279454	0.868812	365	138	219	96	72	127	136.484	111.126	132.246	267.073	206.776	85.7266	7.14824	7.01197	7.12673	7.6326	7.44128	6.85504
NDEONHPJ_00393	1	418281	419099	+	819	591.658	0.264094	0.253731	0.868943	2046	886	972	155	135	986	765.056	713.462	586.954	431.211	387.706	665.562	9.39775	9.34101	9.18876	8.96701	8.89551	9.28617
NDEONHPJ_03146	1	3272247	3272561	-	315	12.3513	-0.151633	0.29242	0.869075	25	13	16	5	2	37	9.34819	10.4684	9.66179	13.91	5.74379	24.9755	3.49295	3.54573	3.51222	3.64219	3.4552	3.97123
NDEONHPJ_01438	1	1537179	1537553	+	375	28.7836	-0.14331	0.295199	0.869206	51	17	42	22	16	11	19.0703	13.6894	25.3622	61.2042	45.9503	7.42514	4.45895	4.32358	4.619	5.10904	4.9164	4.10798
NDEONHPJ_00840	1	882471	883400	+	930	416.181	-0.356875	0.221517	0.869337	818	417	658	184	160	721	305.873	335.794	397.341	511.889	459.503	486.684	8.46458	8.53233	8.6558	8.84763	8.76453	8.81176
NDEONHPJ_00830	1	870245	870667	-	423	286.142	-0.262709	0.253904	0.869467	575	307	433	80	132	580	215.008	247.215	261.472	222.561	379.09	391.507	7.93591	8.03685	8.07747	7.96921	8.35542	8.38913
NDEONHPJ_02019	1	2119633	2121102	-	1470	1075.89	-0.272916	0.250263	0.869598	2626	1036	1472	462	553	1299	981.933	834.251	888.885	1285.29	1588.16	876.841	9.98527	9.86454	9.91085	10.1937	10.3655	9.90084
NDEONHPJ_00231	1	251117	251323	-	207	285.694	-0.215233	0.269903	0.869728	557	309	416	163	127	278	208.278	248.826	251.206	453.467	364.731	187.653	7.89812	8.02657	8.03323	8.48528	8.31121	7.8282
NDEONHPJ_02458	1	2545023	2545712	-	690	67.0791	-0.18947	0.278529	0.869858	154	67	81	34	37	61	57.5848	53.9525	48.9128	94.5883	106.26	41.1758	5.91998	5.88164	5.82012	6.2338	6.31183	5.72391
NDEONHPJ_03147	1	3272573	3273700	-	1128	55.4364	-0.196994	0.275747	0.869988	119	53	89	20	14	142	44.4974	42.6789	53.7437	55.6402	40.2065	95.8518	5.63067	5.61138	5.7529	5.7727	5.60838	6.16565
NDEONHPJ_01883	1	1979921	1981336	+	1416	23.4684	0.161209	0.287969	0.870117	43	45	55	5	9	23	16.0789	36.2368	33.2124	13.91	25.8471	15.5253	4.33314	4.78426	4.73535	4.35406	4.56613	4.32903
NDEONHPJ_02259	1	2347087	2347689	-	603	22.1278	0.177825	0.282083	0.870246	63	35	47	8	4	28	23.5574	28.1842	28.3815	22.2561	11.4876	18.9003	4.51333	4.60947	4.61734	4.48266	4.28733	4.3999
NDEONHPJ_00853	1	900204	900710	-	507	56.646	-0.187736	0.278582	0.870375	126	51	78	37	22	57	47.1149	41.0683	47.1012	102.934	63.1817	38.4757	5.65542	5.57671	5.65707	6.16101	5.83337	5.53657
NDEONHPJ_02002	1	2103201	2103503	+	303	87.3074	-0.172606	0.283721	0.870504	92	117	131	42	48	91	34.4013	94.2156	79.1059	116.844	137.851	61.4261	5.81315	6.44344	6.32105	6.5794	6.69913	6.15477
NDEONHPJ_01828	1	1922037	1922282	-	246	25.6168	0.156949	0.288762	0.870632	44	46	66	5	11	22	16.4528	37.042	39.8549	13.91	31.5908	14.8503	4.40933	4.86233	4.91711	4.43244	4.73134	4.37791
NDEONHPJ_01981	1	2077819	2078961	+	1143	768.881	-0.333213	0.228241	0.87076	1974	678	1057	341	338	1143	738.133	545.967	638.282	948.665	970.701	771.539	9.54404	9.32301	9.43524	9.73811	9.7563	9.57794
NDEONHPJ_01779	1	1872035	1872493	+	459	33.2914	-0.170276	0.283754	0.870888	57	36	44	16	20	31	21.3139	28.9894	26.5699	44.5121	57.4379	20.9254	4.73369	4.90828	4.85803	5.12977	5.28197	4.73532
NDEONHPJ_01094	1	1166428	1166997	+	570	2022.1	-0.31273	0.234814	0.871016	5725	1747	2549	790	806	3753	2140.73	1406.79	1539.24	2197.79	2314.75	2533.32	11.0144	10.7004	10.7649	11.0346	11.0755	11.1487
NDEONHPJ_01988	1	2084467	2086614	-	2148	233.509	0.294078	0.241116	0.871143	736	382	386	58	70	330	275.211	307.61	233.091	161.356	201.033	222.754	7.98515	8.07102	7.85823	7.6129	7.75569	7.82466
NDEONHPJ_02386	1	2463137	2463820	-	684	151.921	0.241485	0.25892	0.87127	365	259	299	58	42	154	136.484	208.563	180.555	161.356	120.62	103.952	7.15619	7.47342	7.36292	7.27432	7.08347	6.97198
NDEONHPJ_03745	2	12458	13324	-	867	307.174	0.153292	0.288993	0.871397	1354	428	488	35	39	723	506.298	344.652	294.685	97.3703	112.004	488.034	8.59542	8.27774	8.15677	7.48656	7.55594	8.56246
NDEONHPJ_02798	1	2903258	2904478	-	1221	73.1202	0.233371	0.261639	0.871524	267	88	143	21	18	106	99.8386	70.863	86.3522	58.4222	51.6941	71.5513	6.41616	6.16981	6.30714	6.06472	6.00334	6.17613
NDEONHPJ_03715	1	3889710	3890075	+	366	56.4841	-0.223767	0.264887	0.87165	157	49	70	24	24	93	58.7066	39.4578	42.2703	66.7682	68.9255	62.7761	5.82764	5.58274	5.61876	5.89625	5.91498	5.87181
NDEONHPJ_02983	1	3095756	3095944	-	189	12.8169	-0.133059	0.295776	0.871776	21	8	15	15	2	9	7.85248	6.44209	9.05793	41.7301	5.74379	6.07511	3.25879	3.21389	3.31996	4.00386	3.25901	3.18982
NDEONHPJ_02264	1	2350540	2352219	-	1680	45.2381	0.20508	0.271188	0.871902	138	67	95	12	9	73	51.602	53.9525	57.3669	33.3841	25.8471	49.2759	5.59247	5.61843	5.66214	5.36296	5.26471	5.56002
NDEONHPJ_00376	1	396019	398088	-	2070	913.511	-0.259686	0.252525	0.872028	2113	831	1412	322	290	2134	790.109	669.172	852.653	895.807	832.85	1440.48	9.70876	9.58779	9.76626	9.80393	9.74924	10.1869
NDEONHPJ_02837	1	2945362	2945832	+	471	43.9624	-0.166398	0.284309	0.872153	115	40	43	27	22	36	43.0017	32.2105	25.9661	75.1142	63.1817	24.3004	5.3757	5.20263	5.08167	5.70531	5.58848	5.0509
NDEONHPJ_03470	1	3625093	3626100	-	1008	2219.74	0.225123	0.264172	0.872278	6043	3388	4565	475	510	4130	2259.64	2728.23	2756.63	1321.45	1464.67	2787.8	11.1083	11.2582	11.2667	10.7176	10.7884	11.2758
NDEONHPJ_03651	1	3822070	3823422	-	1353	2253.54	-0.335761	0.2264	0.872403	5572	2163	3016	986	1050	3135	2083.52	1741.78	1821.25	2743.06	3015.49	2116.16	11.0665	10.9329	10.9656	11.2816	11.3583	11.0784
NDEONHPJ_01618	1	1704494	1705672	+	1179	114.786	0.265394	0.250132	0.872528	325	159	253	34	28	165	121.526	128.037	152.777	94.5883	80.4131	111.377	6.88013	6.91691	7.04869	6.71831	6.62717	6.81744
NDEONHPJ_01947	1	2048663	2049514	-	852	483.921	0.329232	0.228133	0.872653	1301	784	951	126	143	667	486.48	631.325	574.273	350.533	410.681	450.233	8.91409	9.11625	9.04225	8.6833	8.79128	8.85575
NDEONHPJ_02697	1	2786636	2788750	+	2115	504.838	-0.324773	0.229628	0.872777	1270	481	668	190	245	787	474.888	387.331	403.38	528.582	703.614	531.235	8.92161	8.77257	8.80126	9.00224	9.22556	9.00716
NDEONHPJ_02083	1	2177338	2177940	-	603	7.03012	0.134065	0.294255	0.872901	27	11	14	1	3	5	10.096	8.85788	8.45406	2.78201	8.61569	3.37506	2.97013	2.90682	2.89417	2.72015	2.87467	2.659
NDEONHPJ_01327	1	1412611	1413909	+	1299	245.001	0.300908	0.237423	0.873024	629	385	512	65	75	325	235.2	310.026	309.177	180.831	215.392	219.379	7.89853	8.10908	8.10763	7.72287	7.83889	7.84774
NDEONHPJ_01432	1	1532062	1533081	+	1020	73.944	0.179889	0.278493	0.873148	156	150	145	11	23	119	58.3327	120.789	87.56	30.6021	66.0536	80.3265	6.02794	6.54561	6.30657	5.76632	6.11934	6.24465
NDEONHPJ_01550	1	1636851	1637273	-	423	52.3578	-0.163036	0.283953	0.873271	101	53	67	30	30	35	37.7667	42.6789	40.4587	83.4602	86.1569	23.6254	5.4269	5.50639	5.47211	5.91981	5.94019	5.18449
NDEONHPJ_01377	1	1466771	1467151	+	381	225.297	0.21001	0.267971	0.873394	585	348	490	50	47	419	218.748	280.231	295.892	139.1	134.979	282.83	7.77509	7.9636	8.00737	7.48131	7.46449	7.97135
NDEONHPJ_00682	1	705465	706583	-	1119	192.61	-0.306676	0.235036	0.873517	471	178	270	77	90	297	176.12	143.337	163.043	214.215	258.471	200.479	7.51175	7.3706	7.45732	7.65184	7.78927	7.60697
NDEONHPJ_02978	1	3089788	3090354	+	567	321.762	-0.199114	0.271481	0.87364	753	316	431	187	148	280	281.567	254.463	260.264	520.236	425.041	189.003	8.19597	8.12326	8.13891	8.67022	8.50664	7.91882
NDEONHPJ_03319	1	3461745	3462992	-	1248	29.0171	0.191441	0.274071	0.873762	89	41	61	7	9	38	33.2795	33.0157	36.8356	19.4741	25.8471	25.6505	4.95097	4.942	5.01085	4.719	4.82184	4.8004
NDEONHPJ_03453	1	3606997	3607902	-	906	91.1629	-0.213216	0.266642	0.873884	190	79	149	46	43	105	71.0462	63.6157	89.9754	127.972	123.492	70.8763	6.31036	6.24502	6.47261	6.70787	6.68152	6.31173
NDEONHPJ_02598	1	2675792	2676706	-	915	6.69526	0.132909	0.293424	0.874006	19	13	18	1	1	9	7.10462	10.4684	10.8695	2.78201	2.8719	6.07511	2.83759	2.96816	2.99068	2.72397	2.72846	2.79285
NDEONHPJ_01989	1	2086945	2087565	-	621	80.4125	-0.193306	0.272947	0.874128	227	69	91	40	41	86	84.8815	55.563	54.9514	111.28	117.748	58.0511	6.33137	6.05249	6.04232	6.50268	6.54176	6.07735
NDEONHPJ_01278	1	1367983	1368786	+	804	152.349	0.225317	0.261626	0.874249	389	249	311	54	27	226	145.458	200.51	187.801	150.228	77.5412	152.553	7.20462	7.44493	7.39541	7.22798	6.83955	7.23935
NDEONHPJ_01195	1	1284878	1285027	+	150	28.6381	-0.142793	0.289423	0.87437	92	20	17	16	18	22	34.4013	16.1052	10.2657	44.5121	51.6941	14.8503	4.84254	4.42746	4.23898	4.93365	5.02344	4.38643
NDEONHPJ_03239	1	3380057	3380650	+	594	372.611	0.281034	0.242666	0.874491	1059	513	813	94	97	586	395.989	413.099	490.94	261.509	278.574	395.557	8.57836	8.61059	8.74728	8.28493	8.32721	8.57728
NDEONHPJ_02577	1	2662284	2663258	-	975	26.922	0.182611	0.275636	0.874612	75	42	58	6	8	37	28.0446	33.821	35.024	16.692	22.9752	24.9755	4.78522	4.89263	4.91772	4.59337	4.70089	4.72064
NDEONHPJ_00548	1	554969	555349	-	381	62.865	0.194339	0.271673	0.874732	125	104	150	16	21	76	46.7409	83.7472	90.5793	44.5121	60.3098	51.3009	5.76693	6.15872	6.21951	5.77727	5.93466	5.82885
NDEONHPJ_00085	1	93593	94807	-	1215	103.513	-0.260024	0.249279	0.874853	267	101	133	35	49	180	99.8386	81.3314	80.3136	97.3703	140.723	121.502	6.65426	6.51656	6.50648	6.63994	6.88705	6.79588
NDEONHPJ_00965	1	1026527	1027327	-	801	290.54	0.307304	0.233082	0.874973	776	415	642	94	74	381	290.168	334.184	387.679	261.509	212.52	257.18	8.17393	8.2814	8.39897	8.09973	7.9601	8.08467
NDEONHPJ_02824	1	2929546	2929887	-	342	63.1111	-0.250047	0.251966	0.875093	144	66	87	27	25	107	53.8455	53.1473	52.536	75.1142	71.7974	72.2263	5.86145	5.85681	5.84776	6.07004	6.0416	6.05922
NDEONHPJ_02135	1	2218540	2218782	-	243	143.169	0.253978	0.25061	0.875212	422	230	264	38	34	227	157.797	185.21	159.42	105.716	97.6444	153.228	7.22762	7.34747	7.23463	6.96304	6.91766	7.20505
NDEONHPJ_01772	1	1864893	1865705	-	813	14.6993	0.15045	0.285373	0.875332	47	23	35	3	2	25	17.5746	18.521	21.1352	8.34602	5.74379	16.8753	4.01047	4.03012	4.1031	3.79371	3.73761	3.98672
NDEONHPJ_01621	1	1708404	1709846	+	1443	397.651	0.250126	0.25188	0.875451	998	658	799	95	104	648	373.18	529.862	482.486	264.291	298.677	437.408	8.57431	8.84695	8.77249	8.33839	8.4197	8.69544
NDEONHPJ_01299	1	1385263	1386165	-	903	145.253	-0.224774	0.260009	0.87557	271	173	203	61	77	174	101.334	139.31	122.584	169.702	221.136	117.452	6.90606	7.12845	7.03755	7.26541	7.46231	7.0083
NDEONHPJ_02517	1	2597009	2598202	+	1194	28.4551	0.180165	0.274693	0.875688	99	43	53	7	6	45	37.0188	34.6262	32.0047	19.4741	17.2314	30.3756	5.00808	4.96003	4.91532	4.7075	4.67181	4.88436
NDEONHPJ_02803	1	2908919	2910115	-	1197	31.0695	0.170827	0.277758	0.875807	77	43	76	14	6	31	28.7924	34.6262	45.8935	38.9481	17.2314	20.9254	4.89918	5.00688	5.18755	5.05108	4.72844	4.73668
NDEONHPJ_01736	1	1830111	1831415	+	1305	32.3338	0.182575	0.273566	0.875925	101	48	59	7	14	33	37.7667	38.6526	35.6278	19.4741	40.2065	22.2754	5.10555	5.1146	5.06634	4.81037	5.11273	4.80653
NDEONHPJ_01038	1	1100777	1101268	-	492	208.496	-0.265375	0.24583	0.876043	484	221	273	89	104	268	180.981	177.963	164.854	247.599	298.677	180.903	7.58382	7.57296	7.51835	7.81131	7.95394	7.58428
NDEONHPJ_03516	1	3673771	3675363	-	1593	2206.91	0.3377	0.221621	0.876161	8006	2939	3872	589	629	3108	2993.66	2366.66	2338.15	1638.6	1806.42	2097.94	11.3419	11.1525	11.1431	10.8765	10.9473	11.059
NDEONHPJ_00523	1	533942	535135	-	1194	569.359	-0.237023	0.255227	0.876279	1287	562	831	270	284	613	481.245	452.557	501.809	751.142	815.618	413.783	9.00681	8.96247	9.0381	9.34848	9.41493	8.89802
NDEONHPJ_02406	1	2480010	2482688	-	2679	265.561	-0.292788	0.236549	0.876396	538	312	361	135	94	411	201.173	251.242	217.994	375.571	269.958	277.43	7.83785	7.99892	7.89561	8.30128	8.05131	8.07305
NDEONHPJ_00573	1	584359	584973	-	615	152.329	-0.214171	0.262806	0.876513	407	133	198	67	81	172	152.188	107.1	119.565	186.395	232.624	116.102	7.22464	6.98094	7.05315	7.36592	7.53273	7.0336
NDEONHPJ_00133	1	146296	147261	-	966	83.6439	-0.267443	0.244983	0.87663	181	93	114	34	36	137	67.6809	74.8893	68.8402	94.5883	103.388	92.4767	6.22923	6.29902	6.24243	6.45002	6.50818	6.44423
NDEONHPJ_00107	1	117200	117871	-	672	106.713	-0.20786	0.264848	0.876747	252	95	155	64	40	123	94.2297	76.4998	93.5986	178.049	114.876	83.0265	6.62047	6.48446	6.61658	7.07122	6.75414	6.53617
NDEONHPJ_00459	1	469776	472142	-	2367	1474.95	0.189822	0.270877	0.876864	4295	2320	2821	289	286	3032	1606.02	1868.21	1703.49	804	821.362	2046.64	10.5615	10.683	10.6084	10.06	10.0743	10.7582
NDEONHPJ_02205	1	2287183	2287842	+	660	22.8734	0.152948	0.283206	0.87698	43	47	53	4	6	34	16.0789	37.8473	32.0047	11.128	17.2314	22.9504	4.33125	4.80845	4.70855	4.29699	4.41468	4.51547
NDEONHPJ_00473	1	483000	484088	-	1089	1191.14	0.219375	0.260917	0.877096	4158	1629	2114	286	248	2216	1554.79	1311.77	1276.56	795.654	712.23	1495.83	10.41	10.2731	10.2517	9.90335	9.82847	10.3783
NDEONHPJ_02515	1	2595128	2596144	+	1017	13.7544	0.14632	0.285257	0.877212	47	25	26	1	4	22	17.5746	20.1315	15.7004	2.78201	11.4876	14.8503	3.94268	4.00185	3.88289	3.57913	3.78111	3.85673
NDEONHPJ_01810	1	1904297	1905844	+	1548	44.7117	0.181796	0.273321	0.877327	154	72	66	9	20	45	57.5848	57.9788	39.8549	25.0381	57.4379	30.3756	5.6389	5.63665	5.39522	5.21224	5.60307	5.24074
NDEONHPJ_03030	1	3152375	3153247	-	873	32.0576	-0.193041	0.269435	0.877443	76	29	45	16	12	51	28.4185	23.3526	27.1738	44.5121	34.4627	34.4256	4.9064	4.80709	4.88317	5.14181	5.00791	5.02064
NDEONHPJ_01751	1	1845624	1846559	-	936	58.3078	-0.228535	0.25758	0.877558	132	63	75	25	27	85	49.3584	50.7315	45.2896	69.5502	77.5412	57.376	5.73685	5.75733	5.68633	5.94721	6.01429	5.8354
NDEONHPJ_00566	1	578660	579172	-	513	393.456	-0.258365	0.24748	0.877673	815	412	590	189	183	469	304.751	331.768	356.278	525.8	525.557	316.581	8.41475	8.47706	8.52918	8.82554	8.82494	8.4429
NDEONHPJ_00397	1	421232	421519	+	288	653.23	-0.292517	0.236075	0.877788	1210	791	940	249	233	1334	452.452	636.962	567.63	692.72	669.152	900.466	9.06961	9.32057	9.23385	9.38412	9.35776	9.59446
NDEONHPJ_01697	1	1786955	1789384	+	2430	98.0566	0.178018	0.274255	0.877902	259	166	203	22	15	194	96.8472	133.673	122.584	61.2042	43.0784	130.952	6.58854	6.824	6.76022	6.32661	6.16892	6.80961
NDEONHPJ_03749	2	14878	16788	-	1911	2542.17	0.364561	0.211691	0.878017	7890	3748	4856	711	653	3702	2950.29	3018.12	2932.35	1978.01	1875.35	2498.9	11.4201	11.4382	11.4151	11.1148	11.0764	11.2895
NDEONHPJ_02751	1	2846137	2846616	+	480	797.149	-0.266518	0.244057	0.878131	1871	764	1179	268	273	1817	699.618	615.22	711.953	745.578	784.027	1226.5	9.52569	9.43163	9.53892	9.57428	9.612	9.97134
NDEONHPJ_02306	1	2387434	2387673	+	240	14.4938	0.141046	0.285076	0.878245	28	27	38	5	2	18	10.47	21.7421	22.9467	13.91	5.74379	12.1502	3.71834	4.06045	4.09845	3.85069	3.6715	3.78712
NDEONHPJ_00957	1	1018408	1019052	-	645	262.997	-0.23357	0.254333	0.878358	645	271	335	120	133	297	241.183	218.226	202.294	333.841	381.962	200.479	7.95417	7.88227	7.82791	8.19568	8.30078	7.8219
NDEONHPJ_00579	1	589961	591862	-	1902	1786.65	-0.2098	0.261871	0.878472	4917	1593	2309	558	544	4577	1838.6	1282.78	1394.32	1552.36	1562.31	3089.53	10.8006	10.5302	10.5906	10.6712	10.676	11.2278
NDEONHPJ_03773	2	40567	40851	+	285	10.6469	-0.139838	0.285011	0.878585	22	7	17	3	6	21	8.2264	5.63683	10.2657	8.34602	17.2314	14.1753	3.26004	3.16392	3.34795	3.2997	3.50271	3.48661
NDEONHPJ_03084	1	3206640	3208088	-	1449	1003.8	-0.264738	0.243579	0.878699	1768	1133	1609	502	405	1360	661.104	912.361	971.614	1396.57	1163.12	918.017	9.64959	9.88408	9.93187	10.2181	10.0709	9.8887
NDEONHPJ_00448	1	458900	459985	+	1086	221.133	0.2093	0.261916	0.878811	802	306	378	42	59	394	299.89	246.41	228.26	116.844	169.442	265.955	8.00948	7.85415	7.79656	7.36936	7.59211	7.91331
NDEONHPJ_01842	1	1938842	1939216	+	375	51.6658	-0.146586	0.282676	0.878924	137	46	48	30	31	30	51.2281	37.042	28.9854	83.4602	89.0288	20.2504	5.59706	5.39405	5.25299	5.8921	5.93603	5.08306
NDEONHPJ_00020	1	23689	24288	+	600	270.814	-0.19289	0.26718	0.879037	475	309	411	154	122	254	177.616	248.826	248.187	428.429	350.371	171.453	7.74477	7.98529	7.98327	8.40114	8.24037	7.7234
NDEONHPJ_02756	1	2853248	2853760	-	513	147.748	0.255308	0.246485	0.879149	439	227	264	55	45	145	164.154	182.794	159.42	153.01	129.235	97.8768	7.27647	7.35633	7.25397	7.22117	7.10947	6.91625
NDEONHPJ_00312	1	332510	333397	+	888	67.5262	-0.177563	0.272008	0.879261	148	80	73	40	30	65	55.3413	64.4209	44.0819	111.28	86.1569	43.8758	5.90093	6.00133	5.7671	6.35226	6.17812	5.76599
NDEONHPJ_02935	1	3043691	3044071	+	381	229.782	-0.332582	0.220644	0.879373	531	221	333	89	102	386	198.555	177.963	201.086	247.599	292.933	260.555	7.72737	7.65251	7.737	7.8873	8.01099	7.92899
NDEONHPJ_03603	1	3764413	3765303	-	891	40.0024	0.159678	0.277524	0.879485	88	84	77	12	5	67	32.9056	67.642	46.4974	33.3841	14.3595	45.2258	5.19171	5.66377	5.40793	5.22499	4.94683	5.38917
NDEONHPJ_03156	1	3283706	3284518	-	813	265.391	0.217479	0.258389	0.879596	904	366	488	64	56	483	338.03	294.726	294.685	178.049	160.826	326.031	8.22491	8.11657	8.11683	7.76782	7.70621	8.19532
NDEONHPJ_00800	1	832650	833663	-	1014	429.156	-0.35192	0.213859	0.879707	1062	419	566	195	159	740	397.111	337.405	341.786	542.492	456.631	499.509	8.67736	8.55885	8.56758	8.91442	8.78192	8.8533
NDEONHPJ_00527	1	537357	537779	+	423	239.762	0.167129	0.274627	0.879818	694	370	496	47	35	519	259.506	297.947	299.515	130.754	100.516	350.331	7.93057	8.03697	8.04194	7.47593	7.33604	8.16781
NDEONHPJ_00762	1	789537	789971	-	435	130.72	0.24062	0.250249	0.879929	367	214	244	30	37	204	137.231	172.326	147.342	83.4602	106.26	137.703	7.05985	7.22949	7.11194	6.75257	6.8923	7.06186
NDEONHPJ_00708	1	730505	731980	+	1476	486.415	-0.31131	0.226805	0.88004	1260	422	696	189	187	925	471.149	339.82	420.288	525.8	537.044	624.386	8.89183	8.65506	8.80657	8.97435	8.99038	9.11167
NDEONHPJ_00392	1	417969	418154	+	186	214.075	-0.152453	0.278578	0.880151	311	269	294	161	79	147	116.291	216.615	177.535	447.903	226.88	99.2268	7.24073	7.67932	7.53209	8.25576	7.70868	7.14705
NDEONHPJ_03714	1	3888565	3889521	+	957	169.268	0.219304	0.256541	0.880261	384	286	356	60	35	236	143.588	230.305	214.975	166.92	100.516	159.303	7.27056	7.62372	7.57089	7.3793	7.06563	7.34559
NDEONHPJ_02847	1	2955360	2956706	+	1347	20.2698	0.157691	0.27678	0.880371	54	35	38	6	7	20	20.1921	28.1842	22.9467	16.692	20.1033	13.5002	4.33507	4.51418	4.40293	4.27016	4.33335	4.15225
NDEONHPJ_02114	1	2199270	2200229	-	960	212.326	-0.231824	0.252347	0.880481	545	184	303	85	112	268	203.79	148.168	182.97	236.471	321.652	180.903	7.68032	7.45672	7.60199	7.78712	8.02156	7.59406
NDEONHPJ_02478	1	2566650	2567627	-	978	294.749	0.244603	0.247806	0.880591	1086	400	490	76	73	479	406.085	322.105	295.892	211.433	209.648	323.331	8.4436	8.25977	8.19545	7.96402	7.95899	8.26287
NDEONHPJ_01832	1	1925235	1926239	+	1005	50.4712	0.202731	0.261503	0.8807	151	63	110	13	19	57	56.463	50.7315	66.4248	36.1661	54.566	38.4757	5.72821	5.65609	5.83745	5.4906	5.69466	5.48849
NDEONHPJ_00023	1	27158	27301	+	144	191.532	0.254921	0.244374	0.880809	448	289	434	60	55	240	167.519	232.721	262.076	166.92	157.954	162.003	7.4747	7.71932	7.81335	7.47856	7.44264	7.45182
NDEONHPJ_01961	1	2059174	2059398	-	225	16.8002	-0.121932	0.287896	0.880918	22	17	17	9	14	5	8.2264	13.6894	10.2657	25.0381	40.2065	3.37506	3.53494	3.75812	3.63293	3.99065	4.25159	3.33485
NDEONHPJ_01890	1	1987277	1988062	-	786	5.40788	0.112754	0.290873	0.881027	14	18	11	0	0	9	5.23498	14.4947	6.64248	0	0	6.07511	2.52951	2.8857	2.59776	2.39957	2.40268	2.57172
NDEONHPJ_01199	1	1288453	1289103	-	651	230.432	-0.321725	0.222104	0.881136	501	253	320	101	80	426	187.338	203.731	193.236	280.983	229.752	287.555	7.68796	7.74916	7.71083	7.9837	7.83653	8.00846
NDEONHPJ_01537	1	1624034	1624216	+	183	37.4142	-0.143624	0.280223	0.881245	78	22	63	24	19	27	29.1663	17.7158	38.0433	66.7682	54.566	18.2253	4.98564	4.7474	5.14872	5.46767	5.33406	4.75225
NDEONHPJ_02650	1	2725324	2726910	-	1587	74.8376	0.171664	0.271014	0.881353	209	115	164	12	16	148	78.1508	92.6051	99.0333	33.3841	45.9503	99.9018	6.2444	6.36294	6.41429	5.82143	5.95601	6.41995
NDEONHPJ_02000	1	2100388	2102172	-	1785	88.2635	-0.204431	0.260223	0.881461	197	92	122	25	53	128	73.6637	74.0841	73.6711	69.5502	152.21	86.4016	6.31211	6.31866	6.3137	6.29348	6.81339	6.42222
NDEONHPJ_00975	1	1033916	1034839	-	924	168.884	-0.261254	0.241609	0.881569	428	153	246	74	53	331	160.041	123.205	148.55	205.869	152.21	223.429	7.34906	7.16829	7.29584	7.52855	7.31778	7.60102
NDEONHPJ_03300	1	3437188	3439482	+	2295	1786.19	0.198954	0.261972	0.881677	5053	2919	3260	385	379	3480	1889.46	2350.56	1968.59	1071.07	1088.45	2349.04	10.8219	10.9974	10.8543	10.4068	10.4178	10.9969
NDEONHPJ_02278	1	2363069	2363731	+	663	15.2629	0.148795	0.278131	0.881784	54	21	29	4	5	17	20.1921	16.9105	17.512	11.128	14.3595	11.4752	4.09154	3.99262	4.01164	3.86079	3.92936	3.82574
NDEONHPJ_02175	1	2257086	2257826	+	741	54.2472	-0.177573	0.268579	0.881892	101	57	80	25	30	56	37.7667	45.8999	48.3089	69.5502	86.1569	37.8007	5.48935	5.6133	5.64417	5.86171	6.00204	5.49644
NDEONHPJ_01508	1	1604188	1604592	+	405	15.405	-0.136511	0.281908	0.881999	32	18	12	10	7	16	11.9657	14.4947	7.24634	27.8201	20.1033	10.8002	3.72531	3.81439	3.54762	4.07131	3.92294	3.68946
NDEONHPJ_02140	1	2222741	2223307	+	567	293.628	0.174915	0.26933	0.882106	681	509	597	98	120	177	254.645	409.878	360.505	272.637	344.627	119.477	8.05716	8.42547	8.32304	8.1087	8.28152	7.5619
NDEONHPJ_02034	1	2135468	2136406	-	939	228.563	0.179203	0.267921	0.882212	653	365	445	36	55	454	244.175	293.92	268.718	100.152	157.954	306.456	7.8617	8.00462	7.93503	7.30438	7.56329	8.03845
NDEONHPJ_02182	1	2264932	2266347	+	1416	74.4227	-0.18701	0.265283	0.882319	116	91	113	41	30	91	43.3756	73.2788	68.2364	114.062	86.1569	61.4261	5.83744	6.17385	6.12564	6.46427	6.27178	6.05674
NDEONHPJ_03786	2	49932	50231	+	300	44.2489	-0.18555	0.265729	0.882425	97	44	60	19	24	53	36.271	35.4315	36.2317	52.8582	68.9255	35.7757	5.30733	5.29882	5.30938	5.52489	5.6867	5.30278
NDEONHPJ_02644	1	2719023	2720162	+	1140	9.50729	0.123452	0.285882	0.882532	30	23	17	2	0	17	11.2178	18.521	10.2657	5.56402	0	11.4752	3.38165	3.60207	3.34412	3.22823	3.08758	3.38736
NDEONHPJ_02496	1	2580878	2581267	-	390	11.5675	-0.138263	0.280897	0.882638	23	9	17	5	6	18	8.60033	7.24735	10.2657	13.91	17.2314	12.1502	3.34697	3.30541	3.41978	3.5128	3.58392	3.48904
NDEONHPJ_03218	1	3350521	3351540	+	1020	150.019	0.164049	0.271979	0.882743	569	190	282	35	20	310	212.765	153	170.289	97.3703	57.4379	209.254	7.47034	7.2148	7.29517	6.92775	6.66681	7.45464
NDEONHPJ_03823	2	93051	93908	-	858	237.415	-0.239423	0.247301	0.882849	552	230	345	124	100	285	206.408	185.21	208.332	344.969	287.19	192.379	7.77032	7.69461	7.77753	8.15438	8.01231	7.72073
NDEONHPJ_01984	1	2081581	2082159	-	579	62.2367	0.215542	0.255034	0.882954	164	89	137	21	16	79	61.3241	71.6683	82.7291	58.4222	45.9503	53.326	5.94768	6.05267	6.15648	5.92195	5.799	5.85779
NDEONHPJ_01062	1	1126635	1128008	+	1374	1293.77	0.251176	0.243161	0.88306	3533	1958	2603	355	292	2173	1321.09	1576.7	1571.85	987.613	838.593	1466.8	10.3405	10.4802	10.4779	10.124	10.0097	10.4226
NDEONHPJ_03165	1	3296269	3296856	+	588	58.7493	-0.13992	0.279102	0.883165	127	56	70	33	37	29	47.4888	45.0946	42.2703	91.8063	106.26	19.5754	5.64468	5.61546	5.57374	6.06373	6.16881	5.1836
NDEONHPJ_03310	1	3453188	3455029	+	1842	322.396	-0.203758	0.257948	0.88327	790	316	452	84	116	807	295.403	254.463	272.946	233.689	333.14	544.735	8.24507	8.13727	8.18717	8.08609	8.33395	8.73127
NDEONHPJ_00142	1	154894	155718	-	825	231.978	0.275982	0.234438	0.883374	668	356	447	71	54	345	249.784	286.673	269.926	197.523	155.082	232.879	7.90711	8.0123	7.96616	7.73984	7.58514	7.85406
NDEONHPJ_01742	1	1837534	1838601	+	1068	42.0295	0.16865	0.269108	0.883479	126	78	70	11	7	73	47.1149	62.8104	42.2703	30.6021	20.1033	49.2759	5.4696	5.66002	5.39858	5.24995	5.10297	5.49662
NDEONHPJ_01611	1	1697937	1698173	+	237	76.9297	-0.158332	0.272448	0.883583	143	73	121	46	38	58	53.4716	58.7841	73.0673	127.972	109.132	39.1507	5.96573	6.03111	6.17359	6.55116	6.43345	5.79098
NDEONHPJ_01204	1	1291935	1292567	-	633	92.327	-0.177276	0.266241	0.883688	244	93	101	43	51	90	91.2383	74.8893	60.99	119.626	146.467	60.7511	6.48256	6.34828	6.21527	6.65978	6.80608	6.21412
NDEONHPJ_02726	1	2816978	2817562	+	585	82.962	0.171788	0.267704	0.883792	274	120	142	25	37	55	102.456	96.6314	85.7484	69.5502	106.26	37.1257	6.50143	6.45471	6.37047	6.23993	6.50475	5.86176
NDEONHPJ_03072	1	3194654	3196318	-	1665	166.462	0.294918	0.227873	0.883895	506	239	324	55	42	219	189.207	192.458	195.651	153.01	120.62	147.828	7.47104	7.48263	7.49582	7.31794	7.16801	7.28965
NDEONHPJ_01664	1	1752501	1754021	-	1521	340.323	0.277166	0.233606	0.883999	1240	494	523	101	93	469	463.67	397.799	315.82	280.983	267.086	316.581	8.64516	8.52215	8.34653	8.26628	8.23192	8.34837
NDEONHPJ_03397	1	3547841	3548428	-	588	224.956	0.287499	0.23017	0.884102	620	327	473	71	56	312	231.835	263.321	285.627	197.523	160.826	210.604	7.83015	7.92637	7.9903	7.71722	7.58382	7.75894
NDEONHPJ_00315	1	335216	335776	+	561	696.363	0.271342	0.235363	0.884206	1814	1092	1410	181	184	1092	678.304	879.346	851.445	503.543	528.429	737.113	9.41322	9.61666	9.59102	9.19892	9.23259	9.47722
NDEONHPJ_02595	1	2673699	2674106	-	408	6.32361	0.115304	0.285559	0.884309	28	5	18	1	2	6	10.47	4.02631	10.8695	2.78201	5.74379	4.05007	2.89062	2.59976	2.89453	2.6114	2.69272	2.5955
NDEONHPJ_02254	1	2342431	2343849	+	1419	125.019	0.244362	0.243615	0.884412	404	160	257	31	35	190	151.067	128.842	155.192	86.2423	100.516	128.252	7.10284	6.98364	7.12204	6.7356	6.82495	6.98046
NDEONHPJ_02233	1	2318636	2319670	-	1035	58.8855	-0.190797	0.260837	0.884514	119	63	84	23	33	72	44.4974	50.7315	50.7244	63.9862	94.7725	48.6009	5.66707	5.75327	5.75189	5.89344	6.14721	5.72558
NDEONHPJ_01588	1	1675143	1675667	-	525	152.842	-0.182397	0.263254	0.884617	314	149	238	60	93	151	117.413	119.984	143.719	166.92	267.086	101.927	7.0328	7.05032	7.17665	7.28039	7.63712	6.94055
NDEONHPJ_03316	1	3458586	3459047	+	462	49.505	0.182566	0.262423	0.884719	132	88	90	9	17	72	49.3584	70.863	54.3476	25.0381	48.8222	48.6009	5.62433	5.86818	5.6874	5.32874	5.61843	5.61445
NDEONHPJ_01544	1	1631683	1632045	+	363	15.9084	0.138448	0.276548	0.884821	40	26	36	2	7	18	14.9571	20.9368	21.739	5.56402	20.1033	12.1502	3.96345	4.12833	4.1541	3.77012	4.07536	3.87739
NDEONHPJ_03783	2	47430	47843	-	414	241.505	-0.284604	0.229374	0.884923	622	226	326	104	107	357	232.583	181.989	196.859	289.329	307.293	240.979	7.87653	7.7018	7.75577	8.03639	8.08176	7.90298
NDEONHPJ_03791	2	54029	55405	+	1377	322.693	-0.220838	0.249755	0.885025	740	331	456	147	164	352	276.706	266.542	275.361	408.955	470.991	237.604	8.1998	8.17354	8.19666	8.49248	8.60395	8.09169
NDEONHPJ_00463	1	474385	475026	+	642	642.175	-0.302473	0.22357	0.885127	1717	602	834	300	229	1082	642.033	484.767	503.621	834.602	657.664	730.363	9.31661	9.10872	9.13574	9.52004	9.3345	9.41671
NDEONHPJ_03845	2	112088	112846	+	759	72.1906	0.183757	0.261551	0.885228	284	81	124	22	28	67	106.195	65.2262	74.8789	61.2042	80.4131	45.2258	6.43585	6.091	6.18304	6.06254	6.22125	5.87033
NDEONHPJ_01833	1	1926315	1927310	-	996	38.2022	-0.158467	0.269564	0.88533	70	50	43	15	23	43	26.1749	40.2631	25.9661	41.7301	66.0536	29.0255	4.97847	5.23544	4.98064	5.24108	5.51295	5.0425
NDEONHPJ_01371	1	1460040	1460810	+	771	15.9215	0.136238	0.276598	0.885431	68	20	31	2	4	27	25.4271	16.1052	18.7197	5.56402	11.4876	18.2253	4.28478	4.03506	4.10809	3.81358	3.94536	4.09391
NDEONHPJ_01257	1	1348147	1349298	+	1152	652.006	0.309161	0.221196	0.885532	2177	892	1209	184	167	975	814.04	718.293	730.069	511.889	479.607	658.137	9.51528	9.41563	9.42851	9.16443	9.11921	9.34797
NDEONHPJ_01173	1	1258906	1261176	-	2271	1882.67	-0.316162	0.218585	0.885633	4495	1854	2642	716	661	3906	1680.8	1492.95	1595.4	1991.92	1898.32	2636.6	10.782	10.694	10.743	10.9124	10.8751	11.1386
NDEONHPJ_02370	1	2445176	2445949	-	774	11.3073	0.120537	0.280995	0.885733	34	26	20	0	3	20	12.7135	20.9368	12.0772	0	8.61569	13.5002	3.59714	3.8307	3.57358	3.27687	3.4927	3.62062
NDEONHPJ_02293	1	2375739	2376698	-	960	28.2516	0.152923	0.270491	0.885834	59	52	58	8	10	29	22.0617	41.8736	35.024	22.2561	28.719	19.5754	4.66668	5.04509	4.9352	4.70844	4.81086	4.61472
NDEONHPJ_00737	1	762598	763473	+	876	352.345	0.298726	0.223855	0.885934	984	561	666	110	88	494	367.945	451.752	402.172	306.021	252.727	333.456	8.48691	8.64657	8.55538	8.35266	8.22301	8.41251
NDEONHPJ_03047	1	3173696	3174715	+	1020	364.881	0.344975	0.209087	0.886034	1071	561	690	105	113	450	400.476	451.752	416.665	292.111	324.524	303.756	8.57656	8.66934	8.60689	8.3485	8.42116	8.37061
NDEONHPJ_00238	1	255176	255988	-	813	37.2741	-0.144724	0.272948	0.886134	95	31	45	28	12	35	35.5231	24.9631	27.1738	77.8962	34.4627	23.6254	5.12226	4.92554	4.96574	5.59205	5.10247	4.89378
NDEONHPJ_00461	1	472931	473623	-	693	26.9655	-0.138077	0.274891	0.886234	68	17	37	15	15	23	25.4271	13.6894	22.3429	41.7301	43.0784	15.5253	4.64061	4.34953	4.56871	4.88056	4.89651	4.39451
NDEONHPJ_02060	1	2164633	2165112	-	480	18.4419	0.140608	0.273991	0.886333	49	35	32	3	8	20	18.3224	28.1842	19.3236	8.34602	22.9752	13.5002	4.19623	4.42779	4.22321	3.99371	4.28118	4.05762
NDEONHPJ_01874	1	1970058	1972133	-	2076	598.446	0.32426	0.215393	0.886433	1637	898	1218	188	192	660	612.119	723.125	735.504	523.018	551.404	445.508	9.23479	9.36495	9.37875	9.11802	9.15656	8.99964
NDEONHPJ_01876	1	1974288	1974689	-	402	12.1109	-0.111617	0.283101	0.886532	9	12	17	7	9	6	3.36535	9.66314	10.2657	19.4741	25.8471	4.05007	2.94828	3.28324	3.30793	3.51451	3.64363	3.02507
NDEONHPJ_03525	1	3685429	3685833	-	405	41.4044	-0.148816	0.271085	0.886631	95	44	45	21	24	34	35.5231	35.4315	27.1738	58.4222	68.9255	22.9504	5.21226	5.21324	5.06128	5.49486	5.59972	4.9776
NDEONHPJ_01673	1	1762310	1764334	+	2025	195.173	-0.205142	0.253131	0.88673	486	203	261	76	50	464	181.729	163.468	157.608	211.433	143.595	313.206	7.53805	7.46291	7.43651	7.64646	7.38668	7.96122
NDEONHPJ_01049	1	1112473	1112850	+	378	87.4273	0.229218	0.245419	0.886829	271	128	158	21	33	106	101.334	103.073	95.4102	58.4222	94.7725	71.5513	6.55156	6.56134	6.5068	6.21834	6.49515	6.31049
NDEONHPJ_03794	2	63470	63865	+	396	90.172	-0.178272	0.261336	0.886927	265	76	106	52	35	106	99.0908	61.1999	64.0093	144.664	100.516	71.5513	6.5313	6.20878	6.23351	6.78646	6.52877	6.30577
NDEONHPJ_01041	1	1102028	1103206	-	1179	28.2003	0.153279	0.269116	0.887025	72	39	65	13	6	27	26.9228	31.4052	39.251	36.1661	17.2314	18.2253	4.77762	4.86581	5.00768	4.91965	4.62447	4.58099
NDEONHPJ_00717	1	741714	743183	-	1470	1262.34	-0.211465	0.250546	0.887124	2766	1263	1959	379	409	3127	1034.28	1017.05	1182.97	1054.38	1174.61	2110.76	10.1312	10.1191	10.2323	10.1469	10.2273	10.7016
NDEONHPJ_01978	1	2074880	2076436	+	1557	91.2838	-0.197946	0.254797	0.887222	202	80	147	42	45	108	75.5333	64.4209	88.7677	116.844	129.235	72.9013	6.35743	6.26117	6.4681	6.64721	6.71625	6.33653
NDEONHPJ_01231	1	1321068	1323464	-	2397	1191.44	0.22562	0.246	0.88732	3242	1849	2323	282	292	2106	1212.27	1488.93	1402.77	784.526	838.593	1421.58	10.2169	10.3797	10.3319	9.8999	9.94614	10.3425
NDEONHPJ_01375	1	1464622	1465398	+	777	86.4389	0.211927	0.250346	0.887417	218	138	180	21	25	129	81.5162	111.126	108.695	58.4222	71.7974	87.0766	6.389	6.60762	6.59321	6.21167	6.32093	6.43484
NDEONHPJ_01891	1	1988075	1989325	-	1251	10.313	0.121927	0.278808	0.887515	27	13	29	2	4	10	10.096	10.4684	17.512	5.56402	11.4876	6.75012	3.36185	3.37642	3.61268	3.25556	3.39846	3.2295
NDEONHPJ_01214	1	1305251	1305964	+	714	22.7222	0.137086	0.27385	0.887612	85	33	33	10	7	15	31.7838	26.5736	19.9274	27.8201	20.1033	10.1252	4.68149	4.56268	4.40889	4.55898	4.42753	4.12739
NDEONHPJ_03900	3	10233	11189	-	957	505.001	-0.227145	0.245122	0.887709	810	612	820	228	223	688	302.881	492.82	495.167	634.298	640.433	464.408	8.59594	8.94546	8.94907	9.13887	9.14632	8.90066
NDEONHPJ_00756	1	782671	783687	+	1017	77.6248	-0.205557	0.25193	0.887806	162	81	115	42	30	100	60.5762	65.2262	69.4441	116.844	86.1569	67.5012	6.08867	6.14044	6.18043	6.52505	6.31801	6.16195
NDEONHPJ_03878	2	141174	142136	+	963	448.719	-0.270932	0.230877	0.887903	1176	465	543	197	203	621	439.739	374.447	327.897	548.056	582.995	419.183	8.78246	8.66329	8.56782	8.94975	8.99815	8.74641
NDEONHPJ_00465	1	476003	476917	+	915	201.215	-0.194419	0.255017	0.888	458	201	290	113	86	204	171.259	161.858	175.12	314.367	246.983	137.703	7.50869	7.47016	7.52531	7.96176	7.77425	7.35896
NDEONHPJ_01766	1	1860288	1860749	+	462	157.757	-0.177645	0.260252	0.888096	318	148	260	81	79	147	118.909	119.179	157.004	225.343	226.88	99.2268	7.06677	7.07132	7.26538	7.52672	7.53129	6.94969
NDEONHPJ_02238	1	2323110	2323796	-	687	50.2913	0.145342	0.270158	0.888193	151	89	93	8	8	107	56.463	71.6683	56.1591	22.2561	22.9752	72.2263	5.72271	5.88418	5.71737	5.30008	5.31317	5.89216
NDEONHPJ_00652	1	674218	675861	+	1644	211.258	-0.199871	0.252857	0.888289	593	198	269	82	57	492	221.739	159.442	162.439	228.125	163.698	332.106	7.74092	7.50342	7.51515	7.75815	7.53131	8.05885
NDEONHPJ_03578	1	3734819	3735256	-	438	110.136	0.217497	0.247149	0.888385	263	190	214	29	34	151	98.3429	153	129.226	80.6782	97.6444	101.927	6.69606	7.01909	6.89267	6.58774	6.70014	6.72189
NDEONHPJ_01411	1	1506206	1506424	+	219	42.2102	-0.13089	0.274234	0.888481	137	26	42	15	31	37	51.2281	20.9368	25.3622	41.7301	89.0288	24.9755	5.44674	4.92967	5.01468	5.29316	5.77362	5.00923
NDEONHPJ_01949	1	2049923	2050228	-	306	112.805	-0.154906	0.266251	0.888577	157	117	208	56	60	104	58.7066	94.2156	125.603	155.792	172.314	70.2013	6.33635	6.64413	6.84922	6.99217	7.06709	6.4518
NDEONHPJ_00257	1	270230	270778	-	549	487.638	0.260689	0.232865	0.888672	1269	782	957	150	115	735	474.514	629.715	577.896	417.301	330.268	496.134	8.89945	9.12033	9.05217	8.80651	8.64608	8.93339
NDEONHPJ_01896	1	1995090	1995506	-	417	35.6166	-0.145707	0.26888	0.888768	70	28	61	25	11	40	26.1749	22.5473	36.8356	69.5502	31.5908	27.0005	4.91366	4.84748	5.11808	5.48359	5.03203	4.93681
NDEONHPJ_03078	1	3201247	3202332	-	1086	339.298	-0.287016	0.224267	0.888863	823	311	514	120	136	656	307.742	250.436	310.385	333.841	390.578	442.808	8.32436	8.1795	8.3309	8.38513	8.50109	8.60245
NDEONHPJ_03287	1	3427049	3427846	+	798	690.737	0.19972	0.251724	0.888958	1597	1195	1364	165	166	1223	597.162	962.288	823.667	459.031	476.735	825.54	9.30277	9.6769	9.55111	9.12022	9.1461	9.55285
NDEONHPJ_02619	1	2689480	2689707	-	228	20.1691	0.11327	0.278754	0.889053	24	29	70	6	8	10	8.97426	23.3526	42.2703	16.692	22.9752	6.75012	3.87358	4.32119	4.70947	4.16238	4.28021	3.81541
NDEONHPJ_03109	1	3236085	3236336	+	252	9128.6	-0.337301	0.208239	0.889148	21955	10555	10566	3741	3568	16337	8209.58	8499.54	6380.4	10407.5	10246.9	11027.7	13.066	13.0925	12.8802	13.2507	13.2383	13.2973
NDEONHPJ_02085	1	2178243	2179544	-	1302	13.3635	-0.122	0.275704	0.889242	26	9	20	8	7	13	9.72211	7.24735	12.0772	22.2561	20.1033	8.77516	3.49583	3.4115	3.59048	3.80724	3.76136	3.46681
NDEONHPJ_03024	1	3145962	3146240	+	279	11.6884	-0.115426	0.277698	0.889337	20	12	12	6	8	9	7.47855	9.66314	7.24634	16.692	22.9752	6.07511	3.22145	3.32465	3.22025	3.49564	3.62602	3.17059
NDEONHPJ_00990	1	1049251	1050078	+	828	416.676	-0.345509	0.205446	0.889431	885	421	632	182	164	698	330.926	339.015	381.641	506.325	470.991	471.159	8.5237	8.54211	8.62842	8.84184	8.78603	8.78901
NDEONHPJ_00734	1	759478	760296	+	819	289.92	-0.280017	0.225979	0.889525	768	301	346	127	120	449	287.176	242.384	208.936	353.315	344.627	303.081	8.16207	8.03797	7.93284	8.31579	8.29663	8.20271
NDEONHPJ_02547	1	2632926	2633243	-	318	19.8222	0.134908	0.271297	0.889619	87	20	38	3	7	28	32.5317	16.1052	22.9467	8.34602	20.1033	18.9003	4.61282	4.22286	4.39678	4.09509	4.32598	4.29559
NDEONHPJ_01496	1	1596924	1597814	-	891	342.214	-0.325805	0.211425	0.889713	823	330	483	142	149	541	307.742	265.736	291.665	395.045	427.912	365.182	8.33035	8.22534	8.2914	8.5165	8.57768	8.45926
NDEONHPJ_00806	1	849074	850798	+	1725	415.407	0.296014	0.220744	0.889807	1088	613	887	125	113	569	406.833	493.625	535.625	347.751	324.524	384.082	8.67551	8.82455	8.88985	8.56323	8.51556	8.63241
NDEONHPJ_00788	1	816743	817675	-	933	440.286	-0.248913	0.23551	0.8899	1092	433	608	219	187	550	408.329	348.678	367.148	609.26	537.044	371.257	8.7117	8.5964	8.63329	9.01941	8.91936	8.64153
NDEONHPJ_01501	1	1599456	1599740	+	285	6.16334	0.109112	0.279287	0.889994	25	10	13	1	1	9	9.34819	8.05262	7.8502	2.78201	2.8719	6.07511	2.85826	2.79326	2.78823	2.63233	2.63663	2.71044
NDEONHPJ_00796	1	827323	828519	+	1197	3401.3	0.154499	0.264814	0.890087	10583	4756	6801	593	616	7548	3957.27	3829.82	4106.86	1649.73	1769.09	5094.99	11.8105	11.784	11.8405	11.1717	11.2174	12.0196
NDEONHPJ_02359	1	2435470	2435952	+	483	34.5371	-0.139838	0.269275	0.89018	79	24	54	16	21	31	29.5403	19.3263	32.6085	44.5121	60.3098	20.9254	4.95005	4.73883	5.00981	5.16663	5.34917	4.77049
NDEONHPJ_03093	1	3216870	3217694	+	825	691.591	0.274556	0.226976	0.890273	2108	1005	1305	172	190	1096	788.239	809.288	788.04	478.505	545.66	739.814	9.52695	9.54741	9.52656	9.16061	9.25181	9.47704
NDEONHPJ_01086	1	1154508	1157126	-	2619	2430.34	-0.280743	0.22499	0.890365	6829	2139	3204	903	974	4536	2553.55	1722.45	1934.77	2512.15	2797.23	3061.86	11.2752	10.9802	11.0644	11.2623	11.3467	11.4201
NDEONHPJ_01666	1	1755341	1756093	+	753	257.889	0.264966	0.229886	0.890458	800	363	493	59	86	366	299.142	292.31	297.704	164.138	246.983	247.055	8.11715	8.09837	8.11289	7.70371	7.97261	7.97169
NDEONHPJ_01885	1	1981842	1982870	+	1029	65.2298	0.201323	0.249571	0.89055	178	109	118	23	15	87	66.5591	87.7735	71.2557	63.9862	43.0784	58.7261	6.03875	6.22928	6.08494	6.01358	5.81335	5.9562
NDEONHPJ_03059	1	3182683	3183081	-	399	208.015	0.269391	0.228231	0.890643	666	301	379	57	55	313	249.036	242.384	228.864	158.574	157.954	211.279	7.83282	7.81062	7.76734	7.51389	7.51187	7.70725
NDEONHPJ_01654	1	1739282	1739590	-	309	249.083	-0.275563	0.226283	0.890735	664	256	301	112	94	410	248.288	206.147	181.762	311.585	269.958	276.755	7.94818	7.81301	7.72426	8.11538	8.00811	8.03021
NDEONHPJ_03526	1	3685915	3686400	+	486	19.277	0.133089	0.270671	0.890827	43	38	36	8	4	20	16.0789	30.5999	21.739	22.2561	11.4876	13.5002	4.16461	4.51248	4.32055	4.30992	4.10463	4.09401
NDEONHPJ_02193	1	2274249	2275580	+	1332	24.7937	0.144508	0.267054	0.890918	70	31	56	6	11	23	26.1749	24.9631	33.8163	16.692	31.5908	15.5253	4.65106	4.62264	4.80303	4.47687	4.72368	4.39107
NDEONHPJ_02099	1	2185343	2186302	-	960	72.9162	-0.197665	0.250358	0.89101	177	78	90	36	32	92	66.1852	62.8104	54.3476	100.152	91.9007	62.1011	6.09965	6.06713	5.97365	6.36744	6.30857	6.05898
NDEONHPJ_01628	1	1717377	1720235	-	2859	584.298	-0.247865	0.234274	0.891101	1535	547	812	231	182	1238	573.979	440.478	490.336	642.644	522.685	835.665	9.1651	8.96999	9.04721	9.2507	9.09614	9.46316
NDEONHPJ_02247	1	2332380	2333564	+	1185	60.3833	-0.191701	0.251755	0.891193	146	54	95	17	29	113	54.5934	43.4841	57.3669	47.2941	83.285	76.2764	5.83313	5.69717	5.86647	5.76823	6.0953	6.06163
NDEONHPJ_00954	1	1015290	1015709	-	420	27.1454	-0.13415	0.269645	0.891284	56	27	34	15	15	22	20.9399	21.7421	20.5313	41.7301	43.0784	14.8503	4.54057	4.56674	4.5345	4.8912	4.90716	4.38605
NDEONHPJ_03039	1	3163143	3164072	+	930	38.3228	0.176831	0.256349	0.891375	105	57	81	10	11	54	39.2624	45.8999	48.9128	27.8201	31.5908	36.4507	5.28131	5.37818	5.42258	5.12598	5.17924	5.23607
NDEONHPJ_00081	1	89364	91190	+	1827	153.305	0.220169	0.242707	0.891466	566	198	252	39	58	180	211.643	159.442	152.173	108.498	166.57	121.502	7.49758	7.27936	7.24541	7.03065	7.30713	7.08688
NDEONHPJ_00736	1	761397	762395	+	999	553.985	0.219319	0.242963	0.891557	1618	802	1086	149	120	975	605.015	645.82	655.794	414.519	344.627	658.137	9.1689	9.21976	9.23215	8.89157	8.76831	9.23489
NDEONHPJ_00152	1	165499	166761	+	1263	1254.34	0.214192	0.244403	0.891647	4255	1661	2280	297	303	2258	1591.06	1337.54	1376.8	826.256	870.184	1524.18	10.4661	10.3273	10.3501	9.97365	10.0096	10.4311
NDEONHPJ_01942	1	2042547	2043776	+	1230	68.6002	0.198066	0.249364	0.891738	172	120	125	22	19	88	64.3155	96.6314	75.4827	61.2042	54.566	59.4011	6.05194	6.3374	6.16157	6.03048	5.96979	6.00117
NDEONHPJ_02462	1	2550456	2550923	+	468	17.8914	-0.122833	0.272732	0.891828	47	15	17	9	11	16	17.5746	12.0789	10.2657	25.0381	31.5908	10.8002	4.0597	3.89069	3.82018	4.18674	4.29808	3.84275
NDEONHPJ_00772	1	801492	802187	+	696	725.93	-0.374785	0.194359	0.891918	1547	740	1073	295	299	1265	578.466	595.894	647.944	820.692	858.697	853.891	9.32579	9.34801	9.40968	9.58957	9.62487	9.62248
NDEONHPJ_01191	1	1282249	1283073	+	825	151.469	0.196202	0.249773	0.892008	390	236	298	66	40	140	145.832	190.042	179.951	183.613	114.876	94.5017	7.19967	7.39695	7.35614	7.36148	7.04862	6.90611
NDEONHPJ_03169	1	3301677	3302168	-	492	387.114	0.152154	0.263443	0.892098	1087	523	876	84	59	834	406.459	421.152	528.983	233.689	169.442	562.96	8.59867	8.62571	8.80807	8.21238	8.02286	8.859
NDEONHPJ_02438	1	2521564	2522124	-	561	17.031	-0.121888	0.272835	0.892188	30	21	17	10	9	15	11.2178	16.9105	10.2657	27.8201	25.8471	10.1252	3.79103	3.9835	3.76528	4.17753	4.1396	3.76344
NDEONHPJ_00399	1	422760	423341	+	582	252.986	-0.302667	0.216495	0.892277	644	250	335	110	97	428	240.809	201.315	202.294	306.021	278.574	288.905	7.93758	7.80925	7.81186	8.11398	8.04373	8.07518
NDEONHPJ_00426	1	445955	446323	+	369	1361.04	-0.315775	0.212334	0.892366	3060	1461	1894	632	443	2476	1144.22	1176.49	1143.71	1758.23	1272.25	1671.33	10.27	10.2909	10.2698	10.6031	10.3502	10.5636
NDEONHPJ_00865	1	908946	909551	-	606	507.891	-0.237828	0.236448	0.892456	1050	534	810	170	175	1126	392.624	430.01	489.128	472.941	502.582	760.064	8.78462	8.85144	8.94722	8.92283	8.96768	9.2971
NDEONHPJ_00050	1	57147	57509	-	363	987.589	0.291723	0.219723	0.892545	3104	1480	1747	283	248	1509	1160.67	1191.79	1054.95	787.308	712.23	1018.59	10.0661	10.087	9.99063	9.77174	9.70095	9.96332
NDEONHPJ_01023	1	1080766	1081986	+	1221	652.314	0.211087	0.24467	0.892634	1423	1049	1430	158	185	1041	532.099	844.719	863.522	439.557	531.301	702.688	9.18119	9.53797	9.55617	9.05183	9.18346	9.39178
NDEONHPJ_02409	1	2483961	2484956	-	996	87.5124	0.220101	0.241823	0.892723	229	137	176	27	23	121	85.6294	110.321	106.28	75.1142	66.0536	81.6765	6.43408	6.61443	6.58848	6.35807	6.28743	6.40202
NDEONHPJ_01059	1	1123756	1124331	-	576	82.3407	-0.212242	0.244148	0.892811	207	80	112	43	29	121	77.403	64.4209	67.6325	119.626	83.285	81.6765	6.30403	6.18513	6.21444	6.59349	6.35211	6.34135
NDEONHPJ_02708	1	2803986	2804693	-	708	439.463	-0.181983	0.253498	0.8929	1352	363	545	121	169	1019	505.55	292.31	329.105	336.623	485.35	687.838	8.86502	8.46044	8.54246	8.56418	8.82997	9.11468
NDEONHPJ_00179	1	196452	196865	+	414	30.6965	-0.158299	0.260824	0.892988	55	33	50	10	16	49	20.566	26.5736	30.1931	27.8201	45.9503	33.0756	4.68697	4.83082	4.9017	4.86371	5.11262	4.95553
NDEONHPJ_02068	1	2168731	2169957	-	1227	19.0169	0.138483	0.266818	0.893076	54	28	42	3	7	26	20.1921	22.5473	25.3622	8.34602	20.1033	17.5503	4.29527	4.35014	4.41901	4.05327	4.28576	4.22472
NDEONHPJ_00423	1	444998	445411	+	414	1692.68	-0.142352	0.265539	0.893164	5234	1380	1917	509	355	5177	1957.14	1111.26	1157.6	1416.04	1019.52	3494.54	10.7861	10.3554	10.3844	10.5335	10.2981	11.2793
NDEONHPJ_01542	1	1630782	1631180	+	399	5.51761	-0.0976957	0.279359	0.893252	9	5	4	2	5	5	3.36535	4.02631	2.41545	5.56402	14.3595	3.37506	2.10373	2.15392	2.05201	2.21182	2.45137	2.1145
NDEONHPJ_02250	1	2336856	2338151	-	1296	101.285	0.177986	0.254467	0.89334	208	179	216	24	29	156	77.7769	144.142	130.434	66.7682	83.285	105.302	6.46756	6.9098	6.83528	6.40664	6.52944	6.67728
NDEONHPJ_01699	1	1790618	1791031	+	414	22.277	0.141502	0.265659	0.893428	78	33	36	10	4	25	29.1663	26.5736	21.739	27.8201	11.4876	16.8753	4.63559	4.57216	4.46427	4.57	4.27964	4.34088
NDEONHPJ_02282	1	2366661	2367323	+	663	12.5716	0.110261	0.275158	0.893515	44	21	29	1	1	28	16.4528	16.9105	17.512	2.78201	2.8719	18.9003	3.84344	3.84759	3.86872	3.50563	3.51159	3.90426
NDEONHPJ_03341	1	3480665	3481870	-	1206	245.029	0.273716	0.22455	0.893603	785	374	413	63	78	336	293.533	301.168	249.395	175.267	224.008	226.804	8.06944	8.08822	7.94423	7.70515	7.86789	7.87396
NDEONHPJ_02626	1	2696977	2697810	+	834	14.309	0.116723	0.27306	0.89369	45	32	18	6	1	19	16.8267	25.7684	10.8695	16.692	2.8719	12.8252	3.92426	4.1439	3.72844	3.89359	3.58801	3.79635
NDEONHPJ_00004	1	3794	6262	+	2469	2920.26	0.186684	0.251411	0.893777	8805	4023	5794	647	639	5712	3292.43	3239.57	3498.78	1799.96	1835.14	3855.67	11.5846	11.5716	11.6333	11.1357	11.1491	11.7125
NDEONHPJ_01053	1	1115817	1116455	+	639	197.393	0.146158	0.263793	0.893864	249	382	481	61	48	275	93.1079	307.61	290.458	169.702	137.851	185.628	7.07464	7.93301	7.88748	7.4787	7.34521	7.53963
NDEONHPJ_00602	1	616443	617336	-	894	554.045	-0.344563	0.20243	0.893951	1342	540	771	213	230	991	501.811	434.841	465.577	592.568	660.536	668.937	9.03106	8.92665	8.97581	9.1565	9.2401	9.25292
NDEONHPJ_01732	1	1825550	1826464	+	915	172.498	-0.184563	0.251693	0.894037	302	184	295	97	66	202	112.926	148.168	178.139	269.855	189.545	136.352	7.10753	7.29593	7.42935	7.73676	7.46992	7.23745
NDEONHPJ_00705	1	727422	728636	+	1215	301.362	0.284398	0.220752	0.894124	998	409	557	76	96	418	373.18	329.352	336.351	211.433	275.702	282.155	8.39479	8.29662	8.31307	7.98675	8.1657	8.18029
NDEONHPJ_01963	1	2060229	2060654	-	426	89.9954	-0.172614	0.25519	0.89421	200	98	119	46	44	89	74.7855	78.9156	71.8596	127.972	126.363	60.0761	6.33188	6.37023	6.30697	6.69502	6.68495	6.19419
NDEONHPJ_02534	1	2618558	2619793	-	1236	400.539	-0.196209	0.247891	0.894296	938	429	562	122	123	1000	350.744	345.457	339.37	339.405	353.243	675.012	8.52709	8.51647	8.50316	8.50665	8.53508	9.04686
NDEONHPJ_03137	1	3261863	3262681	-	819	325.575	-0.281305	0.221396	0.894382	816	348	416	141	108	614	305.125	280.231	251.206	392.263	310.165	414.458	8.28921	8.2272	8.14845	8.47685	8.30259	8.52501
NDEONHPJ_01039	1	1101269	1101679	-	411	50.6288	-0.168663	0.255974	0.894468	105	52	76	31	16	66	39.2624	41.8736	45.8935	86.2423	45.9503	44.5508	5.46863	5.51288	5.56776	5.9586	5.5754	5.54953
NDEONHPJ_00060	1	64979	65872	-	894	1205.2	0.24953	0.231037	0.894554	4191	1549	2187	334	295	1955	1567.13	1247.35	1320.65	929.191	847.209	1319.65	10.433	10.251	10.2957	10.0317	9.96661	10.2951
NDEONHPJ_03245	1	3384011	3384781	+	771	34.1051	-0.139789	0.264695	0.89464	63	35	50	18	18	31	23.5574	28.1842	30.1931	50.0761	51.6941	20.9254	4.81722	4.92296	4.96043	5.23051	5.24771	4.76666
NDEONHPJ_00584	1	595488	596525	-	1038	202.031	-0.273662	0.223464	0.894725	503	215	256	93	80	308	188.085	173.131	154.589	258.727	229.752	207.904	7.59552	7.53678	7.45682	7.82801	7.73952	7.6696
NDEONHPJ_00775	1	804561	805934	+	1374	1079.26	0.209009	0.243091	0.894811	3319	1534	2025	244	269	1963	1241.07	1235.27	1222.82	678.81	772.54	1325.05	10.1704	10.1664	10.1585	9.72681	9.81577	10.2226
NDEONHPJ_03381	1	3532294	3533520	+	1227	89.444	-0.226077	0.237668	0.894896	196	87	141	38	39	134	73.2898	70.0578	85.1445	105.716	112.004	90.4517	6.33258	6.30711	6.43545	6.57629	6.61476	6.47746
NDEONHPJ_03034	1	3156520	3157887	-	1368	315.376	0.159903	0.257899	0.894981	850	500	623	56	70	650	317.838	402.631	376.206	155.792	201.033	438.758	8.28033	8.46408	8.41077	7.81408	7.96712	8.53384
NDEONHPJ_03795	2	63862	64512	+	651	282.775	-0.174933	0.253238	0.895066	532	329	424	141	141	266	198.929	264.931	256.037	392.263	404.937	179.553	7.86009	8.06687	8.0415	8.36316	8.38806	7.79246
NDEONHPJ_01069	1	1136771	1138150	+	1380	90.3536	0.187716	0.249284	0.895151	262	133	183	25	18	156	97.969	107.1	110.507	69.5502	51.6941	105.302	6.55128	6.6138	6.63812	6.33966	6.191	6.60227
NDEONHPJ_01921	1	2019514	2020257	-	744	3.84524	0.0928033	0.278276	0.895236	17	7	8	0	1	5	6.35677	5.63683	4.83089	0	2.8719	3.37506	2.19763	2.15017	2.11525	1.96182	2.04709	2.04103
NDEONHPJ_02590	1	2671563	2671775	-	213	45.3035	-0.114094	0.27168	0.89532	124	36	47	30	25	19	46.367	28.9894	28.3815	83.4602	71.7974	12.8252	5.41086	5.12692	5.11026	5.76524	5.65666	4.7614
NDEONHPJ_02596	1	2674103	2674852	-	750	14.8099	-0.118443	0.270304	0.895405	44	11	14	9	6	19	16.4528	8.85788	8.45406	25.0381	17.2314	12.8252	3.87225	3.61508	3.58947	4.00875	3.8544	3.75113
NDEONHPJ_01552	1	1638566	1639348	-	783	107.903	-0.214349	0.240843	0.895489	290	100	144	55	38	162	108.439	80.5262	86.9561	153.01	109.132	109.352	6.7423	6.54103	6.58951	6.97855	6.74442	6.74801
NDEONHPJ_03215	1	3346132	3346683	-	552	107.919	0.154187	0.259238	0.895573	230	183	242	20	26	204	86.0033	147.363	146.135	55.6402	74.6693	137.703	6.57561	6.96421	6.95967	6.36404	6.51358	6.91351
NDEONHPJ_02828	1	2933490	2933690	+	201	217.859	-0.186694	0.249152	0.895657	367	248	374	58	101	434	137.231	199.705	225.844	161.356	290.061	292.955	7.42059	7.68322	7.77421	7.54409	7.95757	7.97579
NDEONHPJ_02607	1	2681423	2681638	+	216	4.26919	0.0924811	0.277972	0.895741	15	5	15	0	1	6	5.60891	4.02631	9.05793	0	2.8719	4.05007	2.27746	2.19703	2.42686	2.09321	2.17802	2.19672
NDEONHPJ_00547	1	554020	554901	-	882	261.437	0.232977	0.234721	0.895825	751	385	493	102	79	251	280.819	310.026	297.704	283.765	226.88	169.428	8.07476	8.15024	8.11928	8.07942	7.92074	7.71395
NDEONHPJ_03258	1	3396558	3397313	-	756	179.368	-0.17347	0.252866	0.895909	553	180	173	92	76	216	206.782	144.947	104.468	255.945	218.264	145.803	7.56851	7.30781	7.0891	7.72072	7.59946	7.31135
NDEONHPJ_03384	1	3534975	3535892	-	918	495.444	-0.240049	0.232418	0.895992	1387	469	623	224	218	668	518.637	377.668	376.206	623.17	626.073	450.908	8.97523	8.7399	8.73662	9.11568	9.11919	8.86892
NDEONHPJ_00093	1	101925	103046	-	1122	386.891	0.147763	0.260596	0.896076	1719	439	583	77	79	788	642.781	353.51	352.051	214.215	226.88	531.91	8.96961	8.49084	8.48766	8.15694	8.19296	8.81093
NDEONHPJ_03344	1	3486331	3487206	+	876	992.057	-0.391648	0.186008	0.896159	2213	1036	1358	425	404	1671	827.501	834.251	820.044	1182.35	1160.25	1127.95	9.80951	9.81586	9.80303	10.0826	10.0676	10.0467
NDEONHPJ_02192	1	2273448	2273918	-	471	218.54	-0.208744	0.241929	0.896242	434	239	339	101	104	255	162.285	192.458	204.709	280.983	298.677	172.128	7.53896	7.66102	7.70553	7.93789	7.98446	7.58156
NDEONHPJ_01811	1	1905999	1906820	+	822	40.0412	-0.160257	0.256673	0.896325	94	33	62	20	18	50	35.1492	26.5736	37.4394	55.6402	51.6941	33.7506	5.20992	5.06065	5.24962	5.46843	5.42365	5.18828
NDEONHPJ_00046	1	54542	55102	-	561	126.881	-0.217194	0.239157	0.896408	354	117	162	51	59	186	132.37	94.2156	97.8256	141.882	169.442	125.552	7.00406	6.76894	6.79196	7.04731	7.17325	6.96526
NDEONHPJ_02795	1	2899816	2900262	-	447	32.9767	0.14347	0.261629	0.89649	79	51	69	8	15	30	29.5403	41.0683	41.6665	22.2561	43.0784	20.2504	4.959	5.15856	5.17142	4.86179	5.15589	4.76614
NDEONHPJ_02215	1	2294496	2297159	+	2664	912.39	0.198838	0.244716	0.896573	2693	1324	1745	222	203	1699	1006.99	1066.17	1053.74	617.606	582.995	1146.85	9.89424	9.93922	9.93004	9.53446	9.49554	9.99788
NDEONHPJ_02841	1	2950385	2950921	-	537	33.6611	0.141128	0.262267	0.896655	109	46	59	9	16	26	40.7581	37.042	35.6278	25.0381	45.9503	17.5503	5.17415	5.10782	5.0855	4.92148	5.20687	4.71622
NDEONHPJ_01705	1	1795541	1796662	+	1122	153.495	0.228782	0.235463	0.896738	500	214	282	36	45	240	186.964	172.326	170.289	100.152	129.235	162.003	7.40578	7.34229	7.33396	6.99079	7.14436	7.29673
NDEONHPJ_03774	2	40869	41426	+	558	44.5358	-0.152387	0.25873	0.89682	111	50	47	17	26	52	41.5059	40.2631	28.3815	47.2941	74.6693	35.1006	5.3922	5.37437	5.17248	5.46331	5.74063	5.29214
NDEONHPJ_02809	1	2915908	2916429	-	522	22.4431	0.138264	0.263011	0.896902	64	37	46	6	4	37	23.9314	29.7947	27.7776	16.692	11.4876	24.9755	4.54459	4.66396	4.62723	4.4112	4.31581	4.5666
NDEONHPJ_03725	1	3898790	3900550	-	1761	1274.33	-0.272565	0.221904	0.896984	3049	1331	1767	479	422	2700	1140.1	1071.8	1067.02	1332.58	1211.94	1822.53	10.2207	10.1747	10.1713	10.3399	10.2674	10.5923
NDEONHPJ_02298	1	2382035	2382490	-	456	17.8789	-0.106867	0.272418	0.897066	36	18	18	9	13	9	13.4614	14.4947	10.8695	25.0381	37.3346	6.07511	3.87857	3.91773	3.79176	4.13517	4.34238	3.60784
NDEONHPJ_02070	1	2171777	2171971	-	195	3.81643	0.0904186	0.277422	0.897147	16	5	11	0	1	5	5.98284	4.02631	6.64248	0	2.8719	3.37506	2.17076	2.06684	2.19398	1.95304	2.03833	2.03291
NDEONHPJ_01909	1	2006604	2006831	-	228	86.8157	-0.130582	0.265096	0.897229	223	79	107	62	34	58	83.3858	63.6157	64.6132	172.485	97.6444	39.1507	6.34644	6.16588	6.17373	6.8643	6.44295	5.88145
NDEONHPJ_02658	1	2736480	2736764	-	285	25.9399	-0.127929	0.265554	0.89731	55	25	34	17	11	23	20.566	20.1315	20.5313	47.2941	31.5908	15.5253	4.49674	4.49271	4.49946	4.92767	4.70367	4.36885
NDEONHPJ_00406	1	431228	432100	+	873	479.818	0.301192	0.212691	0.897392	1267	742	964	137	145	634	473.766	597.504	582.123	381.135	416.425	427.958	8.89023	9.07076	9.05031	8.73414	8.79661	8.81403
NDEONHPJ_02257	1	2345671	2346087	-	417	13.158	0.113264	0.269872	0.897473	31	19	32	6	3	11	11.5918	15.3	19.3236	16.692	8.61569	7.42514	3.64532	3.76823	3.8906	3.77521	3.5988	3.49386
NDEONHPJ_03575	1	3730733	3731521	-	789	157.85	-0.184269	0.248197	0.897554	272	178	262	77	72	182	101.708	143.337	158.212	214.215	206.776	122.852	6.97283	7.20979	7.2811	7.49803	7.47092	7.10188
NDEONHPJ_01409	1	1504517	1505374	+	858	69.492	-0.148648	0.258807	0.897635	191	60	87	42	29	66	71.4201	48.3157	52.536	116.844	83.285	44.5508	6.09626	5.84489	5.8928	6.41926	6.18317	5.79467
NDEONHPJ_03095	1	3218246	3218683	+	438	223.514	-0.160613	0.255168	0.897716	386	250	367	127	98	206	144.336	201.315	221.617	353.315	281.446	139.053	7.45908	7.69372	7.76458	8.11839	7.9391	7.43734
NDEONHPJ_03007	1	3119349	3120680	-	1332	1700.23	0.125614	0.265788	0.897796	5415	2492	3245	260	227	4200	2024.82	2006.71	1959.53	723.322	651.92	2835.05	10.8071	10.7996	10.7804	10.0664	10.0039	11.0898
NDEONHPJ_01172	1	1257576	1258814	-	1239	644.322	0.259517	0.225047	0.897877	1697	1054	1207	183	168	981	634.555	848.746	728.861	509.107	482.478	662.187	9.31125	9.54007	9.41867	9.1511	9.1137	9.34394
NDEONHPJ_03739	2	7484	7990	-	507	297.901	0.12475	0.265807	0.897957	1271	371	470	57	35	697	475.262	298.752	283.815	158.574	100.516	470.484	8.53897	8.16402	8.12526	7.74061	7.49984	8.52876
NDEONHPJ_01861	1	1956562	1958433	-	1872	372.574	0.171157	0.251688	0.898037	829	570	853	78	94	688	309.986	458.999	515.094	216.997	269.958	464.408	8.38265	8.6819	8.77527	8.15266	8.29313	8.69154
NDEONHPJ_02957	1	3061992	3062843	+	852	19.8174	0.12338	0.266159	0.898118	54	26	43	8	7	14	20.1921	20.9368	25.9661	22.2561	20.1033	9.45017	4.29535	4.31188	4.43393	4.32499	4.28568	3.97495
NDEONHPJ_01206	1	1293651	1294880	+	1230	249.826	0.222038	0.236112	0.898198	549	393	549	80	74	312	205.286	316.468	331.52	222.561	212.52	210.604	7.8109	8.13614	8.17373	7.87344	7.84215	7.83012
NDEONHPJ_00545	1	552354	552650	+	297	3.4952	0.0839652	0.278011	0.898277	12	8	6	0	2	1	4.48713	6.44209	3.62317	0	5.74379	0.675012	1.86896	1.95352	1.81586	1.70212	1.87347	1.64085
NDEONHPJ_02559	1	2647146	2647688	-	543	19.1591	0.109934	0.26993	0.898357	61	40	20	5	9	12	22.8096	32.2105	12.0772	13.91	25.8471	8.10015	4.30924	4.50339	3.99798	4.09835	4.32152	3.863
NDEONHPJ_03371	1	3523326	3523727	-	402	427.167	0.18296	0.247747	0.898437	1095	700	820	112	87	790	409.451	563.683	495.167	311.585	249.855	533.26	8.68881	8.93843	8.83547	8.4969	8.3541	8.89415
NDEONHPJ_02063	1	2166045	2166401	-	357	7.02223	-0.0986332	0.273279	0.898516	8	7	13	2	3	17	2.99142	5.63683	7.8502	5.56402	8.61569	11.4752	2.5439	2.70608	2.8058	2.72385	2.80414	2.95181
NDEONHPJ_00370	1	390944	391363	-	420	239.665	-0.257263	0.225161	0.898596	494	268	354	101	110	336	184.72	215.81	213.767	280.983	315.908	226.804	7.70441	7.8167	7.80947	8.00918	8.09779	7.85281
NDEONHPJ_01623	1	1710470	1712563	-	2094	535.029	0.32665	0.204083	0.898675	1485	791	1090	162	152	700	555.282	636.962	658.209	450.685	436.528	472.509	9.08591	9.19214	9.21816	8.93282	8.91061	8.9644
NDEONHPJ_01799	1	1894066	1895559	+	1494	123.958	0.149267	0.25782	0.898754	330	173	284	35	17	242	123.396	139.31	171.497	97.3703	48.8222	163.353	6.93043	7.01839	7.17814	6.77977	6.43455	7.13967
NDEONHPJ_00820	1	862248	864143	+	1896	6117.66	0.253347	0.226222	0.898833	17504	8807	12064	1675	1503	10085	6545.23	7091.94	7284.99	4659.86	4316.46	6807.5	12.6212	12.6849	12.7065	12.3636	12.3084	12.6523
NDEONHPJ_01143	1	1224826	1225620	+	795	118.093	-0.236495	0.231181	0.898912	276	126	166	39	56	199	103.204	101.463	100.241	108.498	160.826	134.327	6.77695	6.76715	6.75791	6.81727	7.0854	6.96647
NDEONHPJ_03557	1	3715347	3715817	-	471	1833.06	-0.177182	0.249118	0.898991	4297	1896	2646	523	545	4810	1606.77	1526.78	1597.82	1454.99	1565.18	3246.81	10.7147	10.6765	10.7105	10.6418	10.6957	11.2861
NDEONHPJ_03856	2	123147	123413	-	267	5.20354	0.0871895	0.276143	0.89907	10	13	11	3	0	3	3.73927	10.4684	6.64248	8.34602	0	2.02504	2.27514	2.58529	2.43101	2.44447	2.20903	2.18939
NDEONHPJ_00531	1	539736	540875	-	1140	66.8475	-0.179453	0.248227	0.899148	161	55	107	29	32	88	60.2023	44.2894	64.6132	80.6782	91.9007	59.4011	5.96959	5.78459	6.01748	6.15294	6.23764	5.9621
NDEONHPJ_01473	1	1574565	1576793	+	2229	154.837	0.229405	0.23292	0.899227	408	269	266	47	46	202	152.562	216.615	160.627	130.754	132.107	136.352	7.25774	7.52267	7.29547	7.15695	7.16382	7.1776
NDEONHPJ_03698	1	3871730	3872056	+	327	119.121	0.158207	0.254399	0.899305	206	205	274	40	40	120	77.029	165.079	165.458	111.28	114.876	81.0015	6.57423	7.1161	7.11977	6.82621	6.84672	6.61087
NDEONHPJ_00950	1	1012084	1013349	-	1266	543.945	-0.1893	0.244751	0.899383	1541	536	650	238	277	601	576.222	431.62	392.51	662.118	795.515	405.682	9.11172	8.89487	8.82647	9.21774	9.36495	8.8501
NDEONHPJ_02604	1	2679309	2679632	+	324	5.60385	0.0882903	0.275065	0.899461	13	11	12	2	2	2	4.86106	8.85788	7.24634	5.56402	5.74379	1.35002	2.40668	2.58932	2.52666	2.44209	2.44694	2.21658
NDEONHPJ_03194	1	3327823	3328452	-	630	112.687	-0.198246	0.241687	0.899539	235	105	202	46	35	227	87.8729	84.5525	121.98	127.972	100.516	153.228	6.63198	6.61115	6.86091	6.88715	6.73086	7.02941
NDEONHPJ_00541	1	549852	549998	+	147	8.09053	-0.0938044	0.273133	0.899617	13	5	12	4	6	6	4.86106	4.02631	7.24634	11.128	17.2314	4.05007	2.66772	2.64357	2.79805	2.89274	3.03909	2.63786
NDEONHPJ_02614	1	2684866	2685432	-	567	176.4	0.196303	0.241977	0.899695	649	229	280	66	58	166	242.679	184.405	169.081	183.613	166.57	112.052	7.69593	7.48273	7.41906	7.47719	7.41013	7.13715
NDEONHPJ_03450	1	3604154	3604423	+	270	190.289	-0.221542	0.234242	0.899772	499	159	293	92	63	316	186.59	128.037	176.931	255.945	180.929	213.304	7.54519	7.284	7.50635	7.77557	7.52414	7.64517
NDEONHPJ_01363	1	1452379	1453383	-	1005	87.2192	0.176064	0.247883	0.89985	196	149	180	21	25	135	73.2898	119.984	108.695	58.4222	71.7974	91.1267	6.31938	6.66951	6.59751	6.21313	6.32389	6.46972
NDEONHPJ_01132	1	1211979	1213607	+	1629	45.3321	-0.173694	0.248547	0.899927	99	45	70	16	23	68	37.0188	36.2368	42.2703	44.5121	66.0536	45.9008	5.35437	5.34763	5.43786	5.46951	5.69579	5.48979
NDEONHPJ_02294	1	2376695	2379364	-	2670	40.5614	0.153596	0.254471	0.900004	97	66	79	13	15	40	36.271	53.1473	47.7051	36.1661	43.0784	27.0005	5.26067	5.5041	5.43481	5.27336	5.35929	5.0992
NDEONHPJ_01084	1	1152589	1153419	+	831	420.447	-0.166389	0.250592	0.900081	1319	361	500	151	115	1017	493.21	290.699	301.931	420.083	330.268	686.488	8.81521	8.42201	8.44766	8.68923	8.51677	9.08501
NDEONHPJ_00242	1	258941	260044	+	1104	343.834	-0.251506	0.224947	0.900158	966	309	456	137	149	546	361.214	248.826	275.361	381.135	427.912	368.557	8.45312	8.18148	8.25203	8.49143	8.57962	8.46831
NDEONHPJ_02585	1	2668204	2669730	-	1527	11.7315	0.110597	0.267245	0.900235	32	20	23	5	2	13	11.9657	16.1052	13.8888	13.91	5.74379	8.77516	3.57094	3.69931	3.63561	3.61217	3.42591	3.45533
NDEONHPJ_02014	1	2115990	2116376	+	387	836.031	0.182066	0.245753	0.900312	1549	1336	1988	253	209	1269	579.214	1075.83	1200.48	703.848	600.226	856.591	9.42138	9.88518	9.97242	9.56085	9.45025	9.70672
NDEONHPJ_00875	1	919664	921052	-	1389	302.023	0.224833	0.232874	0.900389	1024	422	518	86	71	494	382.902	339.82	312.8	239.253	203.905	333.456	8.41443	8.31985	8.25668	8.0671	7.96315	8.30548
NDEONHPJ_02830	1	2934578	2935192	-	615	227.222	-0.296491	0.211291	0.900465	499	245	331	97	83	402	186.59	197.289	199.878	269.855	238.367	271.355	7.67742	7.71812	7.72693	7.94464	7.85414	7.95471
NDEONHPJ_02654	1	2731061	2732608	+	1548	70.968	0.19843	0.240664	0.900542	209	115	120	24	18	95	78.1508	92.6051	72.4634	66.7682	51.6941	64.1262	6.21546	6.33409	6.16214	6.11239	5.97671	6.08056
NDEONHPJ_00055	1	60803	62068	+	1266	378.662	0.230338	0.230973	0.900618	1072	588	702	93	103	621	400.85	473.494	423.911	258.727	295.805	419.183	8.59961	8.72925	8.64266	8.29151	8.38102	8.63386
NDEONHPJ_01398	1	1495734	1496654	+	921	275.008	0.188655	0.243406	0.900694	589	519	501	91	66	395	220.243	417.931	302.535	253.163	189.545	266.63	7.92514	8.41722	8.16091	8.02876	7.83559	8.06518
NDEONHPJ_01224	1	1314879	1316636	+	1758	89.7836	0.169989	0.248979	0.90077	187	156	188	21	30	126	69.9244	125.621	113.526	58.4222	86.1569	85.0516	6.30624	6.72121	6.64689	6.23405	6.45049	6.43957
NDEONHPJ_00377	1	398088	399065	-	978	259.626	-0.177491	0.246615	0.900846	818	207	332	80	98	564	305.873	166.689	200.482	222.561	281.446	380.707	8.12714	7.68837	7.81289	7.89191	8.05857	8.30101
NDEONHPJ_03884	2	147380	148582	+	1203	155.923	0.0803456	0.275708	0.900922	567	274	367	5	16	328	212.017	220.642	221.617	13.91	45.9503	221.404	7.43434	7.46247	7.46806	6.21752	6.52604	7.46657
NDEONHPJ_02453	1	2539449	2540147	+	699	22.8622	0.122183	0.263078	0.900998	64	38	39	4	12	20	23.9314	30.5999	23.5506	11.128	34.4627	13.5002	4.51886	4.65579	4.50844	4.27038	4.67346	4.24536
NDEONHPJ_02963	1	3069706	3073155	-	3450	1470.26	-0.32501	0.202282	0.901073	3607	1382	2127	556	584	2743	1348.76	1112.87	1284.41	1546.8	1677.19	1851.56	10.4481	10.3061	10.4113	10.5532	10.6165	10.6967
NDEONHPJ_02663	1	2741129	2742364	-	1236	125.069	0.129717	0.260805	0.901149	307	173	310	17	27	273	114.796	139.31	187.197	47.2941	77.5412	184.278	6.87267	7.01297	7.24259	6.41136	6.64506	7.22929
NDEONHPJ_03790	2	53813	53932	-	120	21.373	-0.0925957	0.271876	0.901224	30	17	34	11	17	5	11.2178	13.6894	20.5313	30.6021	48.8222	3.37506	3.91256	4.01576	4.21411	4.36987	4.64478	3.613
NDEONHPJ_00185	1	204763	205095	+	333	79.257	0.135912	0.25839	0.901299	271	85	164	34	28	47	101.334	68.4472	99.0333	94.5883	80.4131	31.7256	6.45526	6.17655	6.43555	6.38427	6.28029	5.73711
NDEONHPJ_00373	1	393383	394498	-	1116	107.917	-0.148101	0.254744	0.901375	325	99	117	53	55	104	121.526	79.7209	70.6518	147.446	157.954	70.2013	6.80486	6.51089	6.43141	6.92936	6.97937	6.42857
NDEONHPJ_02178	1	2262008	2262187	+	180	45.1042	-0.146389	0.255237	0.90145	112	47	53	23	22	47	41.8799	37.8473	32.0047	63.9862	63.1817	31.7256	5.40833	5.34841	5.24921	5.65256	5.64314	5.24596
NDEONHPJ_03642	1	3813078	3814340	-	1263	2958.87	-0.310455	0.206072	0.901524	7258	2993	4035	1211	1358	4331	2713.97	2410.15	2436.58	3369.01	3900.03	2923.48	11.4562	11.3673	11.3753	11.6242	11.7423	11.5133
NDEONHPJ_02760	1	2857129	2857227	-	99	9.99766	-0.089301	0.272031	0.901599	25	4	12	6	7	5	9.34819	3.22105	7.24634	16.692	20.1033	3.37506	3.10917	2.82458	3.01173	3.26718	3.34037	2.82061
NDEONHPJ_01448	1	1548721	1549833	+	1113	41.8596	0.143553	0.255741	0.901674	122	64	73	21	9	38	45.6191	51.5367	44.0819	58.4222	25.8471	25.6505	5.42634	5.50266	5.40254	5.55336	5.15788	5.09352
NDEONHPJ_02876	1	2985764	2986672	-	909	605.054	0.154662	0.252404	0.901749	1614	895	1254	132	116	1257	603.519	720.709	757.243	367.225	333.14	848.49	9.21179	9.35066	9.39065	8.86121	8.79924	9.48337
NDEONHPJ_01046	1	1109683	1110066	-	384	73.7004	-0.197394	0.239235	0.901823	195	83	85	30	29	125	72.9158	66.8367	51.3283	83.4602	83.285	84.3765	6.18465	6.1268	5.95867	6.26701	6.26526	6.28607
NDEONHPJ_00428	1	446666	447202	+	537	1918.64	-0.20387	0.237214	0.901897	4838	1783	2877	610	630	4479	1809.06	1435.78	1737.31	1697.02	1809.29	3023.38	10.8449	10.6728	10.8141	10.7969	10.8452	11.2593
NDEONHPJ_00769	1	799243	800220	-	978	464.6	-0.208226	0.235885	0.901972	1466	399	556	191	169	838	548.178	321.299	335.747	531.364	485.35	565.66	8.97518	8.57823	8.60814	8.94752	8.87855	8.99962
NDEONHPJ_02919	1	3030281	3030757	+	477	336.915	0.254033	0.222205	0.902046	930	510	646	88	124	403	347.753	410.683	390.095	244.817	356.115	272.03	8.41281	8.54118	8.50126	8.16668	8.42907	8.23156
NDEONHPJ_02239	1	2323992	2324882	+	891	136.875	-0.154563	0.251663	0.90212	294	153	190	57	80	126	109.935	123.205	114.734	158.574	229.752	85.0516	6.90654	6.98776	6.93736	7.16254	7.44134	6.73982
NDEONHPJ_02391	1	2466704	2466802	-	99	6.81269	0.0862156	0.271913	0.902194	14	13	15	3	2	3	5.23498	10.4684	9.05793	8.34602	5.74379	2.02504	2.64008	2.87094	2.82232	2.75756	2.6884	2.47841
NDEONHPJ_00785	1	814549	814755	+	207	70.5968	0.126155	0.259738	0.902267	319	69	111	36	15	57	119.283	55.563	67.0287	100.152	43.0784	38.4757	6.49621	5.94564	6.06667	6.32385	5.83893	5.72857
NDEONHPJ_01410	1	1505413	1506066	-	654	228.456	-0.221896	0.231219	0.902341	402	256	393	100	82	390	150.319	206.147	237.318	278.201	235.495	263.255	7.5271	7.74914	7.85296	7.96787	7.84541	7.93183
NDEONHPJ_03356	1	3505686	3507104	-	1419	501.551	0.23055	0.228583	0.902415	1525	797	833	132	131	816	570.239	641.793	503.017	367.225	376.218	550.81	9.06068	9.15397	8.96332	8.73858	8.75534	9.03326
NDEONHPJ_02648	1	2722551	2724302	+	1752	58.9668	0.187148	0.241471	0.902488	184	80	114	14	20	82	68.8026	64.4209	68.8402	38.9481	57.4379	55.351	5.9898	5.94179	5.98838	5.676	5.86893	5.84212
NDEONHPJ_02954	1	3058371	3059528	-	1158	167.846	-0.21713	0.232483	0.902562	479	155	220	71	56	314	179.111	124.816	132.85	197.523	160.826	211.954	7.42909	7.17329	7.21423	7.49484	7.35081	7.55663
NDEONHPJ_02833	1	2939276	2939899	+	624	174.604	0.0778225	0.273721	0.902635	1467	106	127	63	30	112	548.552	85.3577	76.6904	175.267	86.1569	75.6014	8.27149	6.77241	6.70251	7.26511	6.80835	6.69546
NDEONHPJ_02564	1	2651871	2653673	-	1803	96.1036	0.185887	0.241613	0.902708	232	175	168	27	29	132	86.7512	140.921	101.449	75.1142	83.285	89.1016	6.50775	6.86105	6.61794	6.43195	6.49184	6.52711
NDEONHPJ_03625	1	3787727	3788419	+	693	22.1995	-0.132004	0.257595	0.902781	64	22	25	8	9	42	23.9314	17.7158	15.0965	22.2561	25.8471	28.3505	4.49812	4.34448	4.26707	4.45315	4.51371	4.59216
NDEONHPJ_02315	1	2394157	2394300	-	144	14.2972	0.0918136	0.26946	0.902854	13	34	36	5	2	18	4.86106	27.3789	21.739	13.91	5.74379	12.1502	3.40652	4.13769	4.01205	3.78119	3.59819	3.72524
NDEONHPJ_01755	1	1849230	1849691	+	462	41.9576	0.154501	0.250826	0.902927	149	56	76	13	8	68	55.7152	45.0946	45.8935	36.1661	22.9752	45.9008	5.58731	5.44209	5.4542	5.32684	5.14959	5.45392
NDEONHPJ_02903	1	3014129	3014989	+	861	364.563	-0.168497	0.24665	0.902999	748	445	499	154	201	359	279.698	358.341	301.327	428.429	577.251	242.329	8.28886	8.47175	8.34316	8.60561	8.843	8.18985
NDEONHPJ_00421	1	443911	444240	+	330	906.167	-0.134493	0.256598	0.903072	2867	774	1024	260	218	2628	1072.05	623.272	618.354	723.322	626.073	1773.93	9.91187	9.49966	9.49364	9.60925	9.50663	10.3366
NDEONHPJ_01131	1	1208875	1211817	-	2943	140.772	-0.234407	0.226792	0.903145	316	162	188	64	59	200	118.161	130.452	113.526	178.049	169.442	135.002	7.00036	7.07124	6.97399	7.28945	7.25319	7.09546
NDEONHPJ_03873	2	135765	136169	-	405	104.54	-0.13172	0.257208	0.903217	221	110	150	61	51	73	82.638	88.5788	90.5793	169.702	146.467	49.2759	6.49341	6.54284	6.55743	6.99956	6.88727	6.18078
NDEONHPJ_03506	1	3662959	3663129	-	171	5.42911	-0.0801039	0.272472	0.903289	11	5	3	2	5	4	4.1132	4.02631	1.81159	5.56402	14.3595	2.70005	2.12668	2.12551	1.98358	2.18122	2.42171	2.04527
NDEONHPJ_03350	1	3493291	3493560	-	270	1535.71	-0.274242	0.214931	0.903361	3663	1456	2339	659	695	2119	1369.7	1172.46	1412.43	1833.34	1995.97	1430.35	10.4882	10.3734	10.5115	10.7141	10.7824	10.5211
NDEONHPJ_01853	1	1948321	1948611	+	291	5.38806	-0.0831333	0.271437	0.903433	15	4	3	3	3	7	5.60891	3.22105	1.81159	8.34602	8.61569	4.72509	2.30274	2.17186	2.07744	2.35505	2.36056	2.25084
NDEONHPJ_02645	1	2720244	2721494	+	1251	18.9131	0.125405	0.258596	0.903505	54	28	40	4	6	27	20.1921	22.5473	24.1545	11.128	17.2314	18.2253	4.29366	4.34817	4.38883	4.11053	4.23115	4.24138
NDEONHPJ_01488	1	1591809	1592093	-	285	4.51759	0.0763838	0.272963	0.903577	13	15	3	1	1	4	4.86106	12.0789	1.81159	2.78201	2.8719	2.70005	2.18715	2.48896	2.01263	2.11586	2.1194	2.06883
NDEONHPJ_03325	1	3467096	3468301	-	1206	97.584	-0.189316	0.239472	0.903649	242	100	132	54	33	133	90.4904	80.5262	79.7098	150.228	94.7725	89.7766	6.53711	6.45971	6.45154	6.88708	6.57012	6.53226
NDEONHPJ_03833	2	104084	104416	+	333	69.234	-0.139022	0.254329	0.903721	146	78	94	22	46	71	54.5934	62.8104	56.763	61.2042	132.107	47.9259	5.91044	6.00442	5.93771	5.9933	6.50667	5.83342
NDEONHPJ_01838	1	1931174	1934284	+	3111	124.464	0.200864	0.236053	0.903792	296	205	248	33	39	174	110.683	165.079	149.758	91.8063	112.004	117.452	6.86966	7.16273	7.08982	6.76479	6.88518	6.91222
NDEONHPJ_02805	1	2911950	2913416	-	1467	25.4885	0.107887	0.26349	0.903864	72	53	41	2	6	53	26.9228	42.6789	24.7583	5.56402	17.2314	35.7757	4.71043	4.98943	4.66281	4.31571	4.54177	4.87885
NDEONHPJ_03624	1	3784704	3787466	-	2763	360.468	0.12306	0.258998	0.903935	1075	591	629	52	65	850	401.972	475.91	379.829	144.664	186.673	573.76	8.53242	8.66622	8.48776	7.86164	8.0058	8.82136
NDEONHPJ_01543	1	1631180	1631686	+	507	5.43735	0.0845132	0.270372	0.904006	27	6	11	1	1	8	10.096	4.83157	6.64248	2.78201	2.8719	5.4001	2.74458	2.50357	2.58585	2.46511	2.46912	2.52841
NDEONHPJ_01519	1	1612869	1613972	+	1104	22.47	0.134308	0.255636	0.904077	66	32	44	7	7	27	24.6792	25.7684	26.5699	19.4741	20.1033	18.2253	4.54942	4.56951	4.58917	4.44525	4.45691	4.39234
NDEONHPJ_02897	1	3007114	3009252	-	2139	6131.24	-0.17206	0.24447	0.904148	16811	5726	8363	1850	1828	15472	6286.09	4610.93	5050.1	5146.72	5249.82	10443.8	12.5788	12.3439	12.4111	12.4256	12.4404	12.9971
NDEONHPJ_00694	1	719255	719758	+	504	191.911	0.246776	0.222389	0.904219	625	263	346	69	47	252	233.705	211.784	208.936	191.959	134.979	170.103	7.72934	7.65268	7.64287	7.57933	7.35011	7.49198
NDEONHPJ_01312	1	1397842	1398600	-	759	55.9506	-0.135356	0.255241	0.90429	163	51	62	34	22	57	60.9502	41.0683	37.4394	94.5883	63.1817	38.4757	5.82266	5.57087	5.51349	6.09339	5.82706	5.53077
NDEONHPJ_02588	1	2670853	2671281	-	429	3.07134	-0.0674931	0.275261	0.904361	1	3	1	0	5	1	0.373927	2.41578	0.603862	0	14.3595	0.675012	0.776011	0.968477	0.820778	0.863656	1.33127	0.831746
NDEONHPJ_01592	1	1679304	1680413	-	1110	278.83	0.243571	0.223257	0.904431	858	440	456	71	97	365	320.83	354.315	275.361	197.523	278.574	246.379	8.22384	8.30056	8.10694	7.88136	8.11534	8.02502
NDEONHPJ_01460	1	1560424	1560897	+	474	167.991	-0.215395	0.231547	0.904502	375	167	261	82	70	217	140.223	134.479	157.608	228.125	201.033	146.478	7.24758	7.22055	7.3317	7.59873	7.50427	7.2795
NDEONHPJ_02893	1	3003068	3003523	-	456	383.928	-0.201096	0.235686	0.904572	806	450	563	109	147	851	301.386	362.368	339.974	303.239	422.169	574.435	8.39163	8.52728	8.47978	8.40244	8.64105	8.89023
NDEONHPJ_02715	1	2809054	2809455	+	402	91.4842	-0.127782	0.257283	0.904642	93	119	167	42	44	110	34.7753	95.8261	100.845	116.844	126.363	74.2514	5.87315	6.50135	6.5392	6.62756	6.68226	6.32592
NDEONHPJ_02433	1	2514324	2517929	-	3606	94.6677	0.186948	0.239821	0.904713	225	158	188	25	28	138	84.1337	127.231	113.526	69.5502	80.4131	93.1517	6.47743	6.77425	6.69074	6.37894	6.46101	6.54856
NDEONHPJ_02586	1	2669708	2670184	-	477	3.53302	-0.0767344	0.272266	0.904783	3	4	5	2	1	8	1.12178	3.22105	3.01931	5.56402	2.8719	5.4001	1.55596	1.70859	1.69611	1.78053	1.69944	1.82885
NDEONHPJ_00182	1	199228	199878	+	651	397.987	0.294398	0.208028	0.904853	1368	540	694	119	119	518	511.533	434.841	419.08	331.059	341.756	349.656	8.82764	8.69894	8.67069	8.49925	8.52165	8.5348
NDEONHPJ_02717	1	2809971	2811203	-	1233	421.99	0.162934	0.246774	0.904922	1120	653	829	101	85	832	418.799	525.836	500.601	280.983	244.111	561.61	8.69507	8.87232	8.83361	8.41601	8.32691	8.92557
NDEONHPJ_02382	1	2459443	2460705	-	1263	34.1416	0.131628	0.255868	0.904992	116	39	75	13	4	55	43.3756	31.4052	45.2896	36.1661	11.4876	37.1257	5.25064	5.04921	5.27527	5.12481	4.74871	5.14739
NDEONHPJ_01105	1	1178559	1179239	-	681	60.0258	0.14928	0.250601	0.905062	128	99	135	14	16	98	47.8627	79.7209	81.5213	38.9481	45.9503	66.1512	5.75323	6.09599	6.11496	5.68302	5.76064	5.96646
NDEONHPJ_03006	1	3116653	3119337	-	2685	4706.64	0.12997	0.256234	0.905131	13981	6763	9211	869	780	10883	5227.88	5445.98	5562.17	2417.57	2240.08	7346.16	12.239	12.2719	12.289	11.6731	11.6233	12.5208
NDEONHPJ_01115	1	1189952	1190980	-	1029	190.77	-0.149264	0.250527	0.905201	428	199	277	90	104	160	160.041	160.247	167.27	250.381	298.677	108.002	7.41395	7.41617	7.44626	7.73997	7.87724	7.15199
NDEONHPJ_02283	1	2367326	2367856	+	531	13.1691	0.0978778	0.265511	0.90527	35	29	16	4	5	11	13.0875	23.3526	9.66179	11.128	14.3595	7.42514	3.68573	3.97307	3.5622	3.63751	3.70846	3.47758
NDEONHPJ_01821	1	1916535	1917155	+	621	223.531	-0.179867	0.241137	0.905339	477	243	336	126	86	247	178.363	195.679	202.898	350.533	246.983	166.728	7.61866	7.68611	7.71199	8.12378	7.85417	7.57297
NDEONHPJ_03222	1	3355747	3357375	-	1629	5928.27	0.157125	0.247794	0.905409	18478	8383	10796	1283	1231	12275	6909.43	6750.51	6519.29	3569.32	3535.3	8285.78	12.6289	12.6102	12.5823	12.1347	12.1281	12.7777
NDEONHPJ_01452	1	1552910	1553353	-	444	2138.43	0.173564	0.242912	0.905478	3683	3632	4902	641	600	3055	1377.17	2924.71	2960.13	1783.27	1723.14	2062.16	10.7166	11.2931	11.3032	10.9044	10.8791	11.0139
NDEONHPJ_00961	1	1022647	1024737	-	2091	1423.9	-0.272894	0.21364	0.905547	3988	1304	1874	609	544	2391	1491.22	1050.06	1131.64	1694.24	1562.31	1613.95	10.503	10.2402	10.2942	10.6028	10.5388	10.5652
NDEONHPJ_02778	1	2876144	2877151	+	1008	311.2	-0.287979	0.209202	0.905615	697	336	442	125	140	473	260.627	270.568	266.907	347.751	402.065	319.281	8.14201	8.17005	8.15978	8.35485	8.46552	8.29264
NDEONHPJ_02603	1	2678866	2679306	+	441	7.34576	0.0845133	0.268946	0.905684	19	15	12	1	4	5	7.10462	12.0789	7.24634	2.78201	11.4876	3.37506	2.83742	3.03151	2.84405	2.72144	2.94859	2.65819
NDEONHPJ_03162	1	3290290	3291879	-	1590	533.704	0.223389	0.228093	0.905753	1321	782	1153	139	149	841	493.958	629.715	696.253	386.699	427.912	567.685	8.99163	9.17877	9.25939	8.81997	8.89014	9.09777
NDEONHPJ_02667	1	2745529	2746248	+	720	123.722	0.179511	0.240762	0.905821	397	188	208	25	37	209	148.449	151.389	125.603	69.5502	106.26	141.078	7.07924	7.0917	6.95466	6.60848	6.84643	7.03957
NDEONHPJ_02069	1	2169954	2171654	-	1701	14.2917	0.0906224	0.266752	0.90589	53	31	17	4	0	29	19.8182	24.9631	10.2657	11.128	0	19.5754	4.03401	4.1471	3.73232	3.80428	3.54779	4.01862
NDEONHPJ_03785	2	49009	49878	+	870	72.8569	0.185385	0.238892	0.905958	201	104	151	25	16	106	75.1594	83.7472	91.1831	69.5502	45.9503	71.5513	6.20768	6.2818	6.34424	6.15869	5.94478	6.1738
NDEONHPJ_03631	1	3798235	3799392	-	1158	510.794	0.127549	0.255801	0.906026	2052	614	834	87	100	1141	767.299	494.431	503.621	242.035	287.19	770.189	9.28312	8.92984	8.94402	8.4495	8.5546	9.28537
NDEONHPJ_01050	1	1112966	1113577	+	612	109.386	0.212619	0.230747	0.906095	382	139	190	37	33	132	142.84	111.931	114.734	102.934	94.7725	89.1016	6.96849	6.78601	6.80395	6.7308	6.68022	6.62889
NDEONHPJ_01135	1	1215861	1216016	+	156	14.1446	-0.1085	0.26122	0.906163	26	15	21	5	8	20	9.72211	12.0789	12.6811	13.91	22.9752	13.5002	3.60432	3.70139	3.72001	3.75545	3.93777	3.74764
NDEONHPJ_03249	1	3390593	3391411	+	819	535.474	-0.208413	0.23187	0.906231	1540	542	638	212	167	1105	575.848	436.452	385.264	589.786	479.607	745.889	9.10836	8.89989	8.81021	9.12499	8.97074	9.31462
NDEONHPJ_01820	1	1915768	1916319	+	552	44.6388	-0.149497	0.248896	0.906299	72	54	74	18	20	67	26.9228	43.4841	44.6858	50.0761	57.4379	45.2258	5.15497	5.43929	5.45665	5.5143	5.59232	5.46414
NDEONHPJ_01033	1	1092480	1093799	-	1320	291.886	-0.252431	0.218724	0.906366	643	327	414	145	107	425	240.435	263.321	249.999	403.391	307.293	286.88	8.03616	8.10299	8.0649	8.42359	8.21619	8.16625
NDEONHPJ_02336	1	2414151	2414954	-	804	98.7332	0.150449	0.248269	0.906434	333	131	186	28	16	187	124.518	105.489	112.318	77.8962	45.9503	126.227	6.78663	6.66216	6.70826	6.47199	6.21299	6.79447
NDEONHPJ_02979	1	3090385	3091257	-	873	210.458	-0.243426	0.220928	0.906502	468	245	283	87	96	299	174.998	197.289	170.893	242.035	275.702	201.829	7.57226	7.65952	7.55637	7.80692	7.90413	7.67603
NDEONHPJ_01819	1	1914734	1915042	+	309	26.472	-0.12699	0.254877	0.906569	49	23	50	14	9	40	18.3224	18.521	30.1931	38.9481	25.8471	27.0005	4.49343	4.5125	4.77027	4.87461	4.67779	4.70427
NDEONHPJ_02967	1	3075713	3076447	+	735	197.052	-0.212164	0.230009	0.906636	576	187	242	72	87	326	215.382	150.584	146.135	200.305	249.855	220.054	7.67814	7.42002	7.39826	7.62185	7.78246	7.69379
NDEONHPJ_03478	1	3635203	3636651	+	1449	1420.25	-0.263466	0.215007	0.906704	3876	1287	1972	552	517	2703	1449.34	1036.37	1190.82	1535.67	1484.77	1824.56	10.4791	10.2288	10.3299	10.5236	10.4974	10.662
NDEONHPJ_03449	1	3602765	3604144	+	1380	587.851	-0.229928	0.224754	0.906771	1755	562	694	247	223	995	656.243	452.557	419.08	687.156	640.433	671.637	9.27444	8.99533	8.94028	9.3081	9.25363	9.2924
NDEONHPJ_00607	1	620668	622446	-	1779	1977.21	-0.163208	0.244203	0.906838	6376	1599	2452	722	570	4541	2384.16	1287.61	1480.67	2008.61	1636.98	3065.23	11.0746	10.6088	10.7084	10.9381	10.7831	11.2821
NDEONHPJ_03835	2	104881	105183	+	303	44.7873	-0.150992	0.247746	0.906905	102	46	63	25	17	55	38.1406	37.042	38.0433	69.5502	48.8222	37.1257	5.35431	5.34113	5.35488	5.71126	5.4976	5.34105
NDEONHPJ_00745	1	769576	770493	-	918	189.824	0.227857	0.22531	0.906972	623	271	329	50	53	293	232.957	218.226	198.671	139.1	152.21	197.779	7.7199	7.66818	7.59788	7.35959	7.41669	7.59445
NDEONHPJ_01901	1	1997960	1998349	+	390	37.9672	-0.10206	0.261866	0.907039	92	22	64	22	21	23	34.4013	17.7158	38.6472	61.2042	60.3098	15.5253	5.09795	4.76037	5.17036	5.422	5.41013	4.69712
NDEONHPJ_00084	1	92738	93361	-	624	214.515	-0.209122	0.230581	0.907105	495	229	307	112	83	270	185.094	184.405	185.386	311.585	238.367	182.253	7.62231	7.62079	7.62405	8.00874	7.80538	7.61208
NDEONHPJ_03284	1	3423321	3424685	+	1365	168.182	-0.222117	0.226768	0.907172	383	181	240	83	67	225	143.214	145.752	144.927	230.907	192.417	151.878	7.26492	7.27881	7.27416	7.61024	7.47498	7.30759
NDEONHPJ_03706	1	3879985	3880359	+	375	541.599	-0.124945	0.255078	0.907239	580	704	992	296	242	516	216.878	566.904	599.031	823.474	694.999	348.306	8.40268	9.07	9.11348	9.36679	9.2279	8.71112
NDEONHPJ_03306	1	3446568	3447263	-	696	72.7279	0.177995	0.239517	0.907305	208	112	125	22	28	76	77.7769	90.1893	75.4827	61.2042	80.4131	51.3009	6.22413	6.32697	6.20254	6.07793	6.23691	5.95358
NDEONHPJ_00619	1	635941	637383	-	1443	383.668	0.253783	0.21743	0.907371	1098	574	728	97	115	577	410.572	462.22	439.611	269.855	330.268	389.482	8.62938	8.72119	8.68218	8.33204	8.46967	8.58885
NDEONHPJ_01727	1	1821472	1822122	-	651	9.57662	0.0869365	0.265969	0.907437	44	8	23	1	2	18	16.4528	6.44209	13.8888	2.78201	5.74379	12.1502	3.56705	3.20247	3.47433	3.1606	3.23794	3.414
NDEONHPJ_01048	1	1110838	1112301	-	1464	571.289	-0.278977	0.210026	0.907504	1253	605	867	211	208	1132	468.531	487.183	523.548	587.004	597.354	764.114	9.00211	9.03131	9.08451	9.17073	9.1839	9.37978
NDEONHPJ_03135	1	3258125	3260431	-	2307	2862.86	0.19519	0.23433	0.90757	8726	3925	5438	715	677	5239	3262.89	3160.65	3283.8	1989.14	1944.27	3536.39	11.572	11.5466	11.5771	11.1991	11.1831	11.6367
NDEONHPJ_03014	1	3126624	3128273	-	1650	3093.45	0.169622	0.24167	0.907636	10499	4331	5110	659	773	5938	3925.86	3487.59	3085.73	1833.34	2219.98	4008.22	11.7652	11.6696	11.5732	11.1941	11.3276	11.7821
NDEONHPJ_00346	1	364635	364949	-	315	134.89	-0.212254	0.229183	0.907701	293	161	181	57	62	184	109.561	129.647	109.299	158.574	178.058	124.202	6.91459	7.03398	6.91438	7.17277	7.25594	7.00341
NDEONHPJ_02055	1	2159407	2159895	-	489	21.6326	0.120726	0.255725	0.907767	68	38	34	7	4	33	25.4271	30.5999	20.5313	19.4741	11.4876	22.2754	4.54131	4.64186	4.42295	4.41425	4.26594	4.46544
NDEONHPJ_01686	1	1775902	1776555	+	654	19.232	0.11077	0.258582	0.907833	59	34	28	3	9	22	22.0617	27.3789	16.9081	8.34602	25.8471	14.8503	4.33348	4.44568	4.19532	4.04118	4.37336	4.13804
NDEONHPJ_01099	1	1172032	1173360	+	1329	106.275	0.207701	0.230361	0.907899	269	160	216	34	33	131	100.586	128.842	130.434	94.5883	94.7725	88.4266	6.68877	6.86699	6.87742	6.65469	6.65617	6.6015
NDEONHPJ_02507	1	2587742	2587849	-	108	5.3332	0.0755655	0.268651	0.907964	12	6	18	2	1	5	4.48713	4.83157	10.8695	5.56402	2.8719	3.37506	2.37855	2.40266	2.67109	2.43353	2.35896	2.32643
NDEONHPJ_02179	1	2262227	2263078	-	852	106.409	0.154705	0.245503	0.908029	337	151	180	29	49	90	126.014	121.594	108.695	80.6782	140.723	60.7511	6.83942	6.81043	6.72975	6.54463	6.90264	6.35025
NDEONHPJ_00570	1	581643	583514	-	1872	450.821	-0.225114	0.225012	0.908095	1319	394	599	169	197	736	493.21	317.273	361.713	470.159	565.763	496.809	8.87517	8.55036	8.6425	8.83684	8.97882	8.88054
NDEONHPJ_03002	1	3114246	3114554	-	309	422.888	0.159461	0.243899	0.90816	1208	638	791	87	100	837	451.704	513.757	477.655	242.035	287.19	564.985	8.75578	8.85621	8.79907	8.32397	8.43356	8.93277
NDEONHPJ_01196	1	1285253	1285870	-	618	760.356	0.128725	0.252538	0.908225	3951	715	906	289	241	690	1477.39	575.762	547.099	804	692.127	465.759	10.0791	9.31923	9.28204	9.57023	9.45627	9.16918
NDEONHPJ_02261	1	2348510	2349361	-	852	36.5637	0.147884	0.246935	0.90829	112	55	61	10	14	42	41.8799	44.2894	36.8356	27.8201	40.2065	28.3505	5.27712	5.30841	5.19459	5.06941	5.23632	5.04479
NDEONHPJ_03819	2	89790	90674	-	885	447.578	-0.201725	0.231332	0.908355	1214	448	577	213	198	535	453.948	360.757	348.428	592.568	568.635	361.132	8.80262	8.63198	8.60653	9.00729	8.97445	8.63246
NDEONHPJ_02818	1	2923507	2923806	-	300	19.1795	-0.10312	0.2598	0.90842	36	21	26	14	6	19	13.4614	16.9105	15.7004	38.9481	17.2314	12.8252	4.0082	4.12182	4.08517	4.50839	4.1342	3.99733
NDEONHPJ_00131	1	145373	145696	-	324	22.0103	-0.115428	0.25616	0.908485	48	21	31	10	12	24	17.9485	16.9105	18.7197	27.8201	34.4627	16.2003	4.29824	4.27733	4.3224	4.49681	4.59949	4.25527
NDEONHPJ_03756	2	20321	21823	+	1503	2772.38	0.276714	0.209435	0.908549	7384	4183	5548	868	706	4018	2761.08	3368.41	3350.23	2414.78	2027.56	2712.2	11.426	11.5831	11.5788	11.3242	11.1964	11.4121
NDEONHPJ_01690	1	1779962	1781317	+	1356	27.8061	0.112312	0.257017	0.908614	55	62	43	8	9	33	20.566	49.9262	25.9661	22.2561	25.8471	22.2754	4.60813	5.14502	4.73728	4.68334	4.74189	4.65624
NDEONHPJ_01442	1	1543365	1543616	+	252	166.479	0.150629	0.245896	0.908678	293	284	379	40	58	228	109.561	228.694	228.864	111.28	166.57	153.903	7.06579	7.60088	7.60282	7.10079	7.35809	7.30199
NDEONHPJ_02635	1	2707929	2709275	-	1347	21.0545	0.105284	0.25898	0.908743	37	44	40	7	6	24	13.8353	35.4315	24.1545	19.4741	17.2314	16.2003	4.16713	4.67675	4.45151	4.34479	4.30394	4.24876
NDEONHPJ_01610	1	1697479	1697838	+	360	40.3073	-0.099995	0.260361	0.908807	75	39	63	29	17	22	28.0446	31.4052	38.0433	80.6782	48.8222	14.8503	5.02227	5.09376	5.20739	5.66341	5.33359	4.73251
NDEONHPJ_02977	1	3088838	3089431	-	594	648.912	-0.18136	0.236818	0.908871	1598	645	948	333	286	676	597.536	519.394	572.461	926.409	821.362	456.308	9.26114	9.15761	9.22907	9.60376	9.50643	9.0647
NDEONHPJ_03633	1	3800539	3801249	-	711	54.1166	0.161897	0.242286	0.908935	186	70	101	15	13	87	69.5505	56.3683	60.99	41.7301	37.3346	58.7261	5.93588	5.78864	5.84187	5.63067	5.5815	5.81603
NDEONHPJ_02982	1	3093564	3095627	+	2064	481.366	-0.225629	0.223687	0.908999	1266	451	699	180	158	1000	473.392	363.173	422.099	500.761	453.759	675.012	8.88846	8.69412	8.80255	8.93044	8.85737	9.16838
NDEONHPJ_00005	1	6300	6692	+	393	1167.39	0.204416	0.229784	0.909063	2822	1645	2615	336	286	1910	1055.22	1324.66	1579.1	934.755	821.362	1289.27	10.0998	10.2759	10.4178	10.0116	9.91991	10.2545
NDEONHPJ_02482	1	2570776	2571369	-	594	77.7488	-0.135963	0.249391	0.909127	184	67	123	35	43	72	68.8026	53.9525	74.275	97.3703	123.492	48.6009	6.15916	6.0073	6.21183	6.3837	6.55008	5.94273
NDEONHPJ_00890	1	937624	938694	-	1071	445.595	0.288205	0.205393	0.909191	1233	669	864	147	137	518	461.053	538.72	521.737	408.955	393.45	349.656	8.82013	8.9403	8.9156	8.73133	8.7038	8.61658
NDEONHPJ_01002	1	1057117	1057494	+	378	38.857	-0.13479	0.24961	0.909255	104	33	54	23	13	50	38.8885	26.5736	32.6085	63.9862	37.3346	33.7506	5.2489	5.03413	5.14219	5.52925	5.22308	5.16287
NDEONHPJ_02636	1	2709767	2710843	+	1077	19.7248	0.112826	0.255916	0.909318	64	36	28	5	5	30	23.9314	28.9894	16.9081	13.91	14.3595	20.2504	4.42371	4.52529	4.24112	4.20877	4.21895	4.33001
NDEONHPJ_02495	1	2580295	2580840	-	546	42.4533	0.109988	0.256691	0.909382	93	68	88	20	14	24	34.7753	54.7578	53.1398	55.6402	40.2065	16.2003	5.2414	5.53195	5.51494	5.51071	5.3324	4.87256
NDEONHPJ_01303	1	1388470	1389006	+	537	11.6809	0.093774	0.261324	0.909445	28	18	30	2	3	19	10.47	14.4947	18.1159	5.56402	8.61569	12.8252	3.53394	3.67153	3.78482	3.44307	3.51717	3.61992
NDEONHPJ_03559	1	3716186	3717061	-	876	1801.03	-0.276001	0.208677	0.909508	4163	1824	2709	673	631	3645	1556.66	1468.8	1635.86	1872.29	1812.17	2460.42	10.6956	10.6526	10.733	10.8365	10.8113	11.0558
NDEONHPJ_02488	1	2575497	2575841	-	345	9.169	-0.0777918	0.26579	0.909572	17	9	10	3	8	6	6.35677	7.24735	6.03862	8.34602	22.9752	4.05007	2.8932	2.9437	2.88383	2.98245	3.32402	2.78599
NDEONHPJ_02688	1	2778150	2778761	-	612	37.8733	-0.0925883	0.261508	0.909635	96	41	36	12	31	21	35.897	33.0157	21.739	33.3841	89.0288	14.1753	5.10398	5.05126	4.82039	5.05734	5.66466	4.63554
NDEONHPJ_03658	1	3829303	3831489	+	2187	2989.04	-0.349025	0.187484	0.909698	7058	2900	4348	1303	1137	5102	2639.18	2335.26	2625.59	3624.96	3265.35	3443.91	11.4434	11.3527	11.4395	11.6906	11.6074	11.65
NDEONHPJ_02110	1	2196049	2196525	-	477	531.437	0.234195	0.22051	0.909761	1439	844	981	138	151	831	538.082	679.641	592.388	383.917	433.656	560.935	9.05551	9.23851	9.12986	8.81383	8.89831	9.08742
NDEONHPJ_01515	1	1608832	1609473	+	642	5.26476	0.0753715	0.266225	0.909824	21	9	9	1	1	8	7.85248	7.24735	5.43476	2.78201	2.8719	5.4001	2.60652	2.56755	2.48825	2.41935	2.42328	2.48688
NDEONHPJ_01808	1	1903211	1903339	+	129	1.99279	0.0559175	0.27176	0.909886	10	6	1	1	0	0	3.73927	4.83157	0.603862	2.78201	0	0	1.13427	1.17193	0.926654	1.04408	0.957246	0.88915
NDEONHPJ_01326	1	1411616	1412182	+	567	39.0039	-0.130196	0.250112	0.909949	76	46	54	17	21	42	28.4185	37.042	32.6085	47.2941	60.3098	28.3505	5.05682	5.21382	5.13825	5.3409	5.48203	5.0621
NDEONHPJ_02910	1	3021469	3022584	-	1116	78.764	0.12812	0.250657	0.910012	251	109	155	17	13	167	93.8558	87.7735	93.5986	47.2941	37.3346	112.727	6.41405	6.36301	6.41027	6.01477	5.91596	6.54775
NDEONHPJ_03163	1	3291886	3294711	-	2826	1502.48	0.174074	0.237408	0.910074	4497	2165	2753	333	373	2859	1681.55	1743.39	1662.43	926.409	1071.22	1929.86	10.6247	10.6533	10.6156	10.1863	10.2867	10.7354
NDEONHPJ_02695	1	2785696	2786358	+	663	441.215	0.178989	0.235887	0.910137	1483	595	771	101	112	808	554.534	479.131	465.577	280.983	321.652	545.41	8.95112	8.83523	8.81322	8.45849	8.54793	8.93725
NDEONHPJ_00747	1	771315	772562	+	1248	189.263	-0.230085	0.221202	0.910199	406	207	285	92	72	270	151.815	166.689	172.101	255.945	206.776	182.253	7.3942	7.4618	7.48422	7.7735	7.61531	7.52589
NDEONHPJ_00232	1	251351	251686	-	336	88.8141	-0.13134	0.249475	0.910261	171	114	117	44	46	77	63.9416	91.7998	70.6518	122.408	132.107	51.9759	6.20946	6.45582	6.27705	6.6446	6.69877	6.08785
NDEONHPJ_01565	1	1653252	1656032	+	2781	104.192	0.220816	0.223629	0.910324	316	151	188	34	30	135	118.161	121.594	113.526	94.5883	86.1569	91.1267	6.79347	6.81245	6.76348	6.64176	6.58661	6.60989
NDEONHPJ_03730	2	959	1696	+	738	16.8639	0.0527902	0.271611	0.910386	86	42	27	0	0	28	32.1578	33.821	16.3043	0	0	18.9003	4.47454	4.48436	4.08382	3.73363	3.73969	4.1556
NDEONHPJ_02337	1	2415512	2416138	+	627	14.3729	0.0966841	0.259006	0.910448	56	14	27	5	5	14	20.9399	11.2737	16.3043	13.91	14.3595	9.45017	4.03731	3.74007	3.89809	3.82772	3.83719	3.67224
NDEONHPJ_03875	2	138507	138740	+	234	24.9189	-0.093395	0.259924	0.91051	37	38	26	11	16	19	13.8353	30.5999	15.7004	30.6021	45.9503	12.8252	4.23555	4.65911	4.30384	4.61828	4.83981	4.22109
NDEONHPJ_02418	1	2496115	2496798	-	684	28.1868	-0.122117	0.251669	0.910572	51	38	36	14	12	36	19.0703	30.5999	21.739	38.9481	34.4627	24.3004	4.56234	4.82402	4.6356	4.92888	4.86435	4.6951
NDEONHPJ_01468	1	1568459	1569718	+	1260	250.212	0.233642	0.219573	0.910633	724	376	466	68	68	388	270.723	302.778	281.4	189.177	195.289	261.905	8.02176	8.10721	8.05104	7.77147	7.79254	7.99628
NDEONHPJ_00612	1	627937	628320	+	384	14.2996	0.100683	0.257654	0.910695	34	22	33	4	4	19	12.7135	17.7158	19.9274	11.128	11.4876	12.8252	3.79711	3.95053	4.01582	3.78612	3.79488	3.80516
NDEONHPJ_00542	1	550021	551094	+	1074	82.5016	-0.203665	0.228001	0.910757	202	84	120	37	29	138	75.5333	67.642	72.4634	102.934	83.285	93.1517	6.29638	6.22631	6.26951	6.49794	6.36212	6.44246
NDEONHPJ_02281	1	2365754	2366686	+	933	20.852	0.103513	0.256546	0.910818	66	24	52	3	5	40	24.6792	19.3263	31.4008	8.34602	14.3595	27.0005	4.4994	4.36894	4.63836	4.16901	4.29113	4.54621
NDEONHPJ_02451	1	2537185	2537643	-	459	167.171	-0.17847	0.235072	0.910879	266	208	284	75	60	272	99.4647	167.494	171.497	208.651	172.314	183.603	7.01224	7.37175	7.38928	7.52767	7.39029	7.44002
NDEONHPJ_02241	1	2326066	2327535	+	1470	34.0328	0.115077	0.253167	0.910941	69	58	69	15	10	29	25.801	46.7052	41.6665	41.7301	28.719	19.5754	4.90013	5.26137	5.19007	5.1614	4.98362	4.77039
NDEONHPJ_00833	1	874153	875670	+	1518	314.909	0.241158	0.217062	0.911002	813	481	630	105	81	434	304.003	387.331	380.433	292.111	232.624	292.955	8.26625	8.45196	8.4383	8.23861	8.08325	8.23888
NDEONHPJ_00415	1	440836	441147	+	312	1910.15	-0.291718	0.202458	0.911063	4597	2078	2541	777	655	3691	1718.94	1673.33	1534.41	2161.62	1881.09	2491.47	10.8114	10.7913	10.7268	10.9885	10.8803	11.1035
NDEONHPJ_00929	1	981933	982589	-	657	213.38	-0.161205	0.239757	0.911124	518	242	273	93	112	217	193.694	194.873	164.854	258.727	321.652	146.478	7.64292	7.64788	7.52837	7.85385	8.02167	7.44805
NDEONHPJ_01757	1	1851682	1853055	+	1374	72.6228	0.182263	0.233729	0.911185	204	115	125	26	21	87	76.2812	92.6051	75.4827	72.3322	60.3098	58.7261	6.21373	6.34937	6.20589	6.17668	6.0745	6.04041
NDEONHPJ_00256	1	269502	270143	-	642	115.853	-0.14292	0.244838	0.911246	294	123	147	57	58	107	109.935	99.0472	88.7677	158.574	166.57	72.2263	6.78819	6.71612	6.64109	7.04207	7.07776	6.50978
NDEONHPJ_02139	1	2221240	2222403	+	1164	301.355	-0.179315	0.234262	0.911307	978	286	319	124	115	510	365.701	230.305	192.632	344.969	330.268	344.256	8.3705	8.02532	7.902	8.32002	8.28725	8.32244
NDEONHPJ_03009	1	3121200	3122987	-	1788	2619.82	0.107819	0.254648	0.911368	8249	3807	4761	439	382	6482	3084.53	3065.63	2874.99	1221.3	1097.06	4375.43	11.4288	11.4237	11.3719	10.7526	10.6854	11.7221
NDEONHPJ_02829	1	2933801	2934316	-	516	230.438	0.203346	0.227302	0.911429	666	334	443	69	52	379	249.036	268.957	267.511	191.959	149.339	255.83	7.90016	7.95825	7.95461	7.71552	7.55675	7.92019
NDEONHPJ_03266	1	3403753	3404256	-	504	323.883	0.156531	0.240642	0.911489	992	448	614	77	68	639	370.936	360.757	370.771	214.215	195.289	431.333	8.42734	8.40494	8.42656	8.03927	7.9821	8.54629
NDEONHPJ_03403	1	3555750	3556922	+	1173	1377.97	0.0970711	0.257474	0.91155	3727	2047	2886	191	176	3624	1393.63	1648.37	1742.75	531.364	505.454	2446.24	10.3625	10.4972	10.5432	9.69386	9.66495	10.8316
NDEONHPJ_01244	1	1337801	1338184	-	384	12.1444	0.0864919	0.260446	0.91161	35	13	35	4	1	21	13.0875	10.4684	21.1352	11.128	2.8719	14.1753	3.66995	3.58164	3.90665	3.61953	3.42708	3.70358
NDEONHPJ_01918	1	2016036	2017466	-	1431	36.7061	0.131145	0.247703	0.91167	90	68	59	12	12	42	33.6535	54.7578	35.6278	33.3841	34.4627	28.3505	5.13571	5.44688	5.17107	5.14338	5.15819	5.04115
NDEONHPJ_00784	1	812304	814190	-	1887	4288.04	0.230637	0.219338	0.911731	10455	6550	8867	1290	1095	6602	3909.41	5274.46	5354.44	3588.79	3144.73	4456.43	11.9854	12.2207	12.2329	11.9213	11.8248	12.0865
NDEONHPJ_00270	1	284418	284843	-	426	43.6924	-0.131128	0.247642	0.911791	71	45	82	22	17	59	26.5488	36.2368	49.5167	61.2042	48.8222	39.8257	5.12223	5.30575	5.50019	5.60618	5.47296	5.3609
NDEONHPJ_03683	1	3855274	3855894	+	621	270.095	-0.241132	0.216155	0.911851	704	253	387	124	105	405	263.245	203.731	233.695	344.969	301.549	273.38	8.04908	7.86528	7.9617	8.25012	8.14824	8.07739
NDEONHPJ_02302	1	2384222	2384458	+	237	47.14	-0.112523	0.252738	0.911911	64	62	75	26	21	46	23.9314	49.9262	45.2896	72.3322	60.3098	31.0506	5.10744	5.54234	5.48021	5.7561	5.63871	5.2568
NDEONHPJ_00290	1	303487	304995	-	1509	944.124	-0.265604	0.209117	0.911971	2491	922	1285	424	319	1658	931.453	742.451	775.962	1179.57	916.135	1119.17	9.86466	9.69675	9.72829	10.0473	9.85218	10.0076
NDEONHPJ_01220	1	1310777	1311646	+	870	19.9883	0.114048	0.252212	0.912031	54	29	40	7	6	23	20.1921	23.3526	24.1545	19.4741	17.2314	15.5253	4.32907	4.40375	4.42521	4.31471	4.2737	4.20422
NDEONHPJ_01521	1	1614508	1614744	+	237	8.4509	0.0677558	0.265328	0.912091	8	19	20	3	3	5	2.99142	15.3	12.0772	8.34602	8.61569	3.37506	2.70602	3.24544	3.1444	2.98466	2.99126	2.75841
NDEONHPJ_00546	1	552705	553754	+	1050	71.8902	0.173378	0.23525	0.91215	223	109	122	16	25	104	83.3858	87.7735	73.6711	44.5121	71.7974	70.2013	6.27111	6.30466	6.18302	5.91585	6.16538	6.15027
NDEONHPJ_01454	1	1554047	1554220	+	174	5.20579	-0.058424	0.267854	0.91221	17	0	5	3	4	3	6.35677	0	3.01931	8.34602	11.4876	2.02504	2.2072	1.82048	2.00179	2.19722	2.28172	1.94162
NDEONHPJ_00867	1	910494	911060	+	567	55.977	-0.142935	0.243665	0.912269	118	53	96	16	32	81	44.1234	42.6789	57.9707	44.5121	91.9007	54.676	5.62651	5.61253	5.80426	5.65708	6.08919	5.76534
NDEONHPJ_00921	1	970041	970448	-	408	60.8668	-0.138238	0.244986	0.912329	149	71	73	17	37	81	55.7152	57.1736	44.0819	47.2941	106.26	54.676	5.83803	5.85588	5.69216	5.75806	6.25602	5.82671
NDEONHPJ_02314	1	2393459	2393887	-	429	26.6433	-0.0911839	0.25826	0.912388	44	27	43	14	16	16	16.4528	21.7421	25.9661	38.9481	45.9503	10.8002	4.38092	4.53052	4.62711	4.81439	4.90798	4.22459
NDEONHPJ_02816	1	2922069	2922374	-	306	4.15183	0.0551753	0.268437	0.912448	3	7	20	0	0	9	1.12178	5.63683	12.0772	0	0	6.07511	1.94527	2.2097	2.48722	2.0245	2.02703	2.23282
NDEONHPJ_03792	2	55420	61380	+	5961	939.051	-0.219983	0.221576	0.912507	2245	963	1381	423	431	1142	839.467	775.467	833.933	1176.79	1237.79	770.864	9.77862	9.71992	9.77377	10.04	10.0806	9.71542
NDEONHPJ_01880	1	1977685	1978377	-	693	145.21	0.152649	0.240675	0.912566	400	232	259	24	58	215	149.571	186.821	156.4	66.7682	166.57	145.128	7.1894	7.35587	7.22208	6.72053	7.26106	7.16699
NDEONHPJ_02497	1	2581398	2581523	-	126	3.185	-0.0574154	0.267701	0.912625	6	3	2	3	1	3	2.24356	2.41578	1.20772	8.34602	2.8719	2.02504	1.37062	1.38719	1.30108	1.57784	1.40821	1.36055
NDEONHPJ_00658	1	679569	680639	+	1071	25167.5	0.128278	0.247389	0.912684	61570	39999	55737	5396	4259	51661	23022.7	32209.7	33657.4	15011.7	12231.4	34871.8	14.5112	14.779	14.8154	14.1979	14.0599	14.8449
NDEONHPJ_02296	1	2379831	2380157	-	327	4.44832	0.0597224	0.266739	0.912743	5	9	14	0	2	5	1.86964	7.24735	8.45406	0	5.74379	3.37506	1.99736	2.29063	2.35406	2.02959	2.19754	2.10397
NDEONHPJ_02006	1	2107969	2109192	-	1224	97.0528	0.187443	0.23045	0.912802	267	159	162	31	33	112	99.8386	128.037	97.8256	86.2423	94.7725	75.6014	6.61571	6.79631	6.60099	6.52228	6.58	6.42693
NDEONHPJ_02066	1	2166911	2168083	-	1173	5.72071	0.0663353	0.264785	0.91286	14	12	14	0	1	12	5.23498	9.66314	8.45406	0	2.8719	8.10015	2.59095	2.77947	2.73847	2.46954	2.55259	2.72189
NDEONHPJ_03388	1	3538607	3540274	+	1668	515.171	-0.169044	0.235641	0.912919	1529	480	660	166	165	1183	571.735	386.526	398.549	461.813	473.863	798.54	9.07289	8.78014	8.80153	8.91102	8.92983	9.343
NDEONHPJ_02042	1	2147320	2147742	+	423	32.5353	0.128203	0.247184	0.912978	91	49	63	14	5	45	34.0274	39.4578	38.0433	38.9481	14.3595	30.3756	5.05289	5.14116	5.12078	5.11283	4.74454	4.98571
NDEONHPJ_03265	1	3403362	3403640	-	279	1603.34	0.11688	0.250372	0.913036	1815	2960	3969	546	519	1706	678.678	2383.57	2396.73	1518.98	1490.51	1151.57	9.99659	10.9256	10.9304	10.5611	10.5467	10.3539
NDEONHPJ_00481	1	491502	492359	+	858	593.754	0.21471	0.222593	0.913094	1681	884	1117	152	158	994	628.572	711.851	674.514	422.865	453.759	670.962	9.24904	9.34638	9.304	8.96192	9.01063	9.29979
NDEONHPJ_03264	1	3401616	3403325	+	1710	1668.25	-0.182434	0.231632	0.913153	2655	2026	2905	759	703	2223	992.777	1631.46	1754.22	2111.54	2018.94	1500.55	10.3106	10.6721	10.7285	10.8752	10.8391	10.6082
NDEONHPJ_01730	1	1824029	1824319	-	291	15.7925	0.0938656	0.256682	0.913211	34	29	29	6	5	15	12.7135	23.3526	17.512	16.692	14.3595	10.1252	3.86018	4.16103	4.01331	3.97802	3.93062	3.77914
NDEONHPJ_02894	1	3003632	3004507	-	876	123.987	0.196103	0.227692	0.913269	344	170	248	49	35	136	128.631	136.894	149.758	136.318	100.516	91.8017	6.97458	7.01923	7.08693	7.01073	6.81535	6.74167
NDEONHPJ_02594	1	2673301	2673702	-	402	7.5133	-0.0761119	0.261601	0.913327	12	7	14	2	4	14	4.48713	5.63683	8.45406	5.56402	11.4876	9.45017	2.70617	2.7813	2.90538	2.80654	2.95776	2.94541
NDEONHPJ_02038	1	2142621	2142713	+	93	0.862771	0.0441183	0.27054	0.913385	2	4	2	0	0	0	0.747855	3.22105	1.20772	0	0	0	-0.00460392	0.135078	0.0265253	-0.0120625	-0.0108385	-0.0494837
NDEONHPJ_03817	2	87854	88849	+	996	243.73	-0.138063	0.243904	0.913443	593	260	334	123	122	203	221.739	209.368	201.69	342.187	350.371	137.028	7.82856	7.78731	7.75999	8.15354	8.17179	7.49895
NDEONHPJ_02088	1	2180783	2180980	-	198	2.9751	-0.0574819	0.266651	0.913501	7	2	3	2	1	5	2.61749	1.61052	1.81159	5.56402	2.8719	3.37506	1.43568	1.37708	1.38402	1.53046	1.44756	1.4823
NDEONHPJ_02927	1	3039707	3040285	+	579	196.466	-0.227231	0.218616	0.913559	412	218	311	72	71	381	154.058	175.547	187.801	200.305	203.905	257.18	7.4354	7.52921	7.57765	7.62393	7.63641	7.81629
NDEONHPJ_00861	1	905250	905855	-	606	63.6121	-0.103662	0.253449	0.913617	152	61	89	43	26	41	56.837	49.121	53.7437	119.626	74.6693	27.6755	5.85245	5.7612	5.81631	6.34878	6.0176	5.4437
NDEONHPJ_01341	1	1428106	1429656	+	1551	361.814	0.180978	0.231506	0.913674	824	563	769	104	88	597	308.116	453.362	464.37	289.329	252.727	402.982	8.36777	8.66239	8.68203	8.32853	8.23832	8.57013
NDEONHPJ_01389	1	1480235	1482955	+	2721	2222.23	0.234078	0.216495	0.913732	6656	3185	4106	586	592	3659	2488.86	2564.76	2479.46	1630.26	1700.16	2469.87	11.198	11.2218	11.195	10.8791	10.9093	11.1919
NDEONHPJ_02631	1	2703038	2703892	+	855	46.0071	0.0941555	0.256017	0.913789	96	92	90	8	6	107	35.897	74.0841	54.3476	22.2561	17.2314	72.2263	5.34744	5.8283	5.61283	5.19426	5.12272	5.81282
NDEONHPJ_02593	1	2673093	2673308	-	216	0.814881	0.0430788	0.270319	0.913847	5	3	1	0	0	0	1.86964	2.41578	0.603862	0	0	0	0.0558323	0.0750612	-0.0264588	-0.0271068	-0.0259099	-0.063055
NDEONHPJ_02817	1	2922648	2923460	+	813	129.646	0.2071	0.223975	0.913904	422	181	217	40	46	148	157.797	145.752	131.038	111.28	132.107	99.9018	7.16053	7.09895	7.02159	6.91541	7.02595	6.83363
NDEONHPJ_01133	1	1213625	1214494	+	870	30.1149	-0.115992	0.249652	0.913961	60	38	38	17	12	34	22.4356	30.5999	22.9467	47.2941	34.4627	22.9504	4.70279	4.87766	4.71951	5.09542	4.92495	4.72099
NDEONHPJ_02143	1	2225721	2226401	+	681	182.799	-0.201164	0.225579	0.914019	408	171	307	81	80	246	152.562	137.7	185.386	225.343	229.752	166.053	7.37046	7.30176	7.5121	7.65123	7.66528	7.43179
NDEONHPJ_02061	1	2165182	2165556	-	375	11.4435	0.0867779	0.25783	0.914076	33	17	21	5	3	11	12.3396	13.6894	12.6811	13.91	8.61569	7.42514	3.54541	3.58565	3.55516	3.56622	3.44582	3.35891
NDEONHPJ_01110	1	1184074	1185021	-	948	10.0758	0.0828564	0.258833	0.914133	31	11	26	2	3	15	11.5918	8.85788	15.7004	5.56402	8.61569	10.1252	3.42627	3.32392	3.56103	3.26301	3.3385	3.3698
NDEONHPJ_03197	1	3330427	3331353	-	927	134.498	-0.211696	0.222422	0.91419	360	144	166	56	55	211	134.614	115.958	100.241	155.792	157.954	142.428	7.06277	6.95775	6.85815	7.16206	7.17144	7.10371
NDEONHPJ_03737	2	6102	6305	-	204	134.702	0.0531644	0.267121	0.914247	567	210	254	10	5	343	212.017	169.105	153.381	27.8201	14.3595	231.529	7.33481	7.14709	7.07288	6.20636	6.06583	7.40422
NDEONHPJ_02446	1	2532580	2533491	-	912	134.331	0.157918	0.237458	0.914303	301	246	241	46	30	201	112.552	198.094	145.531	127.972	86.1569	135.677	6.93186	7.35178	7.11666	7.02504	6.78767	7.06521
NDEONHPJ_02127	1	2209283	2210170	-	888	442.443	-0.216779	0.220755	0.91436	1319	412	553	178	166	776	493.21	331.768	333.936	495.197	476.735	523.81	8.86381	8.56899	8.57298	8.8643	8.83538	8.91068
NDEONHPJ_02842	1	2950918	2951091	-	174	4.66489	0.0613977	0.26443	0.914417	16	9	6	2	1	4	5.98284	7.24735	3.62317	5.56402	2.8719	2.70005	2.29982	2.34609	2.17122	2.25307	2.17691	2.12227
NDEONHPJ_01153	1	1235968	1236774	-	807	206.356	-0.184386	0.229769	0.914473	639	171	273	86	77	350	238.94	137.7	164.854	239.253	221.136	236.254	7.78838	7.39432	7.51494	7.78259	7.72518	7.77882
NDEONHPJ_00631	1	648866	649669	+	804	1431.03	0.108814	0.2509	0.91453	6185	1502	2249	238	299	3237	2312.74	1209.5	1358.09	662.118	858.697	2185.01	10.8276	10.3042	10.3927	9.89054	10.0605	10.7788
NDEONHPJ_00831	1	870784	872103	-	1320	1158.5	-0.170468	0.2334	0.914586	2555	1213	1856	345	369	2783	955.385	976.782	1120.77	959.793	1059.73	1878.56	10.015	10.0317	10.1355	10.0201	10.0934	10.5533
NDEONHPJ_00299	1	314223	314555	+	333	33.6306	-0.125316	0.246003	0.914643	64	41	48	17	14	42	23.9314	33.0157	28.9854	47.2941	40.2065	28.3505	4.84167	5.02777	4.95215	5.21245	5.12207	4.94043
NDEONHPJ_02536	1	2620946	2621290	-	345	39.9717	0.106978	0.251143	0.914699	101	61	75	20	12	26	37.7667	49.121	45.2896	55.6402	34.4627	17.5503	5.25249	5.41895	5.36808	5.46609	5.21209	4.86021
NDEONHPJ_01636	1	1726710	1727033	+	324	59.7719	-0.125686	0.245864	0.914755	147	63	77	24	35	58	54.9673	50.7315	46.4974	66.7682	100.516	39.1507	5.80745	5.75758	5.70173	5.92369	6.19369	5.60123
NDEONHPJ_03788	2	50705	52429	-	1725	960.371	-0.123627	0.246378	0.914811	1658	1096	1659	515	463	734	619.972	882.567	1001.81	1432.73	1329.69	495.459	9.54736	9.80604	9.904	10.1913	10.1293	9.39653
NDEONHPJ_01000	1	1056052	1056480	+	429	344.658	0.132809	0.243759	0.914868	923	532	637	150	120	219	345.135	428.399	384.66	417.301	344.627	147.828	8.40353	8.57131	8.48691	8.5457	8.40125	7.82893
NDEONHPJ_03241	1	3381403	3382026	+	624	159.005	-0.164643	0.2347	0.914924	382	183	204	77	73	173	142.84	147.363	123.188	214.215	209.648	116.777	7.21525	7.23833	7.11237	7.50661	7.48989	7.07674
NDEONHPJ_01844	1	1940357	1940614	-	258	13.8073	-0.0946257	0.254221	0.914979	34	13	19	5	7	21	12.7135	10.4684	11.4734	13.91	20.1033	14.1753	3.71389	3.64119	3.67217	3.74831	3.87446	3.76319
NDEONHPJ_03744	2	12069	12371	-	303	200.269	0.0537054	0.265688	0.915035	917	270	342	19	11	519	342.891	217.421	206.521	52.8582	31.5908	350.331	7.97921	7.60332	7.5644	6.79172	6.62813	7.99454
NDEONHPJ_01116	1	1191802	1192365	+	564	10.6383	-0.0736889	0.260037	0.915091	19	11	14	5	7	8	7.10462	8.85788	8.45406	13.91	20.1033	5.4001	3.12954	3.21601	3.19742	3.34647	3.48156	3.06224
NDEONHPJ_02352	1	2430080	2430985	+	906	76.6502	0.158382	0.236248	0.915147	253	112	128	16	24	125	94.6036	90.1893	77.2943	44.5121	68.9255	84.3765	6.40933	6.37136	6.26413	5.97422	6.19638	6.32492
NDEONHPJ_00365	1	386228	387202	+	975	703.334	0.149454	0.238743	0.915202	1895	986	1446	145	175	1390	708.592	793.988	873.184	403.391	502.582	938.267	9.44413	9.53273	9.60877	9.04821	9.19488	9.66696
NDEONHPJ_01962	1	2059898	2060098	-	201	174.281	-0.112009	0.248944	0.915258	371	212	233	85	98	115	138.727	170.715	140.7	236.471	281.446	77.6264	7.23298	7.38332	7.24388	7.62	7.75639	6.8649
NDEONHPJ_02733	1	2830343	2831746	-	1404	183.779	-0.168028	0.233136	0.915313	538	183	230	57	65	400	201.173	147.363	138.888	158.574	186.673	270.005	7.57679	7.35134	7.3095	7.40807	7.51871	7.80577
NDEONHPJ_03740	2	7987	8754	-	768	451.727	0.0448445	0.267573	0.915369	1843	838	842	11	12	1145	689.148	674.809	508.452	30.6021	34.4627	772.889	8.98437	8.96378	8.72514	7.3159	7.34485	9.08349
NDEONHPJ_02341	1	2419826	2421400	-	1575	64.5246	0.133308	0.242729	0.915424	183	101	105	28	21	53	68.4287	81.3314	63.4055	77.8962	60.3098	35.7757	6.03462	6.15334	5.98185	6.10563	5.95304	5.63824
NDEONHPJ_01093	1	1165338	1166354	-	1017	213.752	0.242274	0.212118	0.915479	619	300	412	62	75	256	231.461	241.578	248.791	172.485	215.392	172.803	7.79551	7.82724	7.85026	7.58994	7.74064	7.58244
NDEONHPJ_02555	1	2643620	2644114	+	495	25.2023	-0.118274	0.246753	0.915535	48	30	39	12	9	39	17.9485	24.1578	23.5506	33.3841	25.8471	26.3255	4.44968	4.60892	4.59478	4.75628	4.63852	4.65621
NDEONHPJ_02353	1	2431166	2431462	-	297	107.387	0.165484	0.233529	0.91559	272	179	200	29	27	177	101.708	144.142	120.772	80.6782	77.5412	119.477	6.70321	6.95526	6.82615	6.56995	6.54903	6.81804
NDEONHPJ_01435	1	1534773	1535456	+	684	50.9974	0.156822	0.235876	0.915645	139	80	94	14	16	71	51.9759	64.4209	56.763	38.9481	45.9503	47.9259	5.68717	5.82946	5.74519	5.54078	5.62092	5.63517
NDEONHPJ_02262	1	2349354	2349653	-	300	8.86766	0.0730557	0.259265	0.9157	36	8	17	3	3	9	13.4614	6.44209	10.2657	8.34602	8.61569	6.07511	3.33365	3.05346	3.20638	3.13826	3.14506	3.0331
NDEONHPJ_03418	1	3572897	3573394	+	498	174.162	-0.181192	0.228985	0.915755	357	202	262	79	80	209	133.492	162.663	158.212	219.779	229.752	141.078	7.2383	7.37924	7.35901	7.59501	7.62783	7.2783
NDEONHPJ_01798	1	1893170	1894054	+	885	36.3391	-0.109748	0.248936	0.91581	102	27	61	16	7	84	38.1406	21.7421	36.8356	44.5121	20.1033	56.701	5.19733	4.8937	5.17462	5.26775	4.93041	5.45909
NDEONHPJ_03379	1	3529467	3530261	-	795	196.773	0.164301	0.233679	0.915864	605	284	355	48	46	364	226.226	228.694	214.371	133.536	132.107	245.704	7.71645	7.7235	7.67482	7.35755	7.35182	7.77936
NDEONHPJ_00038	1	47011	47832	+	822	443.959	0.140726	0.240194	0.915919	1431	602	800	101	92	912	535.09	484.767	483.089	280.983	264.214	615.611	8.91953	8.84114	8.83865	8.45477	8.41605	9.03199
NDEONHPJ_02681	1	2762017	2763258	+	1242	116.888	0.15382	0.236488	0.915974	236	193	246	35	42	135	88.2469	155.415	148.55	97.3703	120.62	91.1267	6.66038	7.06669	7.03365	6.73999	6.87554	6.68455
NDEONHPJ_01747	1	1841692	1842897	-	1206	82.0758	0.175346	0.23044	0.916028	242	129	133	31	23	97	90.4904	103.879	80.3136	86.2423	66.0536	65.4762	6.42381	6.52032	6.3396	6.38452	6.22949	6.20541
NDEONHPJ_01533	1	1620622	1620975	+	354	9.7119	0.065084	0.261166	0.916083	17	21	17	1	6	7	6.35677	16.9105	10.2657	2.78201	17.2314	4.72509	3.06536	3.46223	3.24168	3.03231	3.38369	3.0029
NDEONHPJ_00893	1	941759	942838	+	1080	256.35	-0.245621	0.210671	0.916137	602	264	378	101	117	378	225.104	212.589	228.26	280.983	336.012	255.155	7.89734	7.85735	7.90791	8.05969	8.1944	7.99002
NDEONHPJ_01250	1	1343964	1344587	+	624	165.927	-0.203257	0.222424	0.916191	376	190	231	61	82	233	140.597	153	139.492	169.702	235.495	157.278	7.24261	7.30387	7.23799	7.37715	7.61575	7.3235
NDEONHPJ_00871	1	916007	916399	+	393	110.592	0.172157	0.231104	0.916246	335	146	206	46	33	109	125.266	117.568	124.396	127.972	94.7725	73.5763	6.87149	6.82363	6.86536	6.87652	6.68303	6.5082
NDEONHPJ_02043	1	2147762	2148175	+	414	58.2863	0.154062	0.236102	0.9163	152	93	112	18	14	89	56.837	74.8893	67.6325	50.0761	40.2065	60.0761	5.84951	6.03525	5.96665	5.78532	5.68167	5.8863
NDEONHPJ_02163	1	2247677	2247862	+	186	67.4562	-0.0990694	0.251388	0.916354	136	68	108	38	35	41	50.8541	54.7578	65.2171	105.716	100.516	27.6755	5.8262	5.87737	5.99178	6.3043	6.2667	5.49646
NDEONHPJ_03703	1	3875591	3877531	+	1941	12715.9	-0.226909	0.215626	0.916408	37550	11218	16898	5558	4852	20178	14041	9033.42	10204.1	15462.4	13934.4	13620.4	13.703	13.3693	13.4581	13.7802	13.6969	13.679
NDEONHPJ_00863	1	907242	908105	-	864	39.4401	-0.109056	0.248482	0.916462	78	44	58	24	16	36	29.1663	35.4315	35.024	66.7682	45.9503	24.3004	5.06921	5.18734	5.17967	5.55316	5.32481	4.97934
NDEONHPJ_03866	2	129551	129880	+	330	29.425	-0.103215	0.250066	0.916516	95	22	34	14	14	35	35.5231	17.7158	20.5313	38.9481	40.2065	23.6254	4.95433	4.57804	4.63985	4.96518	4.98076	4.71313
NDEONHPJ_01731	1	1824343	1825449	-	1107	28.6338	0.117685	0.24594	0.91657	92	46	47	7	7	48	34.4013	37.042	28.3815	19.4741	20.1033	32.4006	4.9647	5.0037	4.8485	4.71075	4.72271	4.92492
NDEONHPJ_03537	1	3696365	3697579	+	1215	107.268	-0.170315	0.231174	0.916624	307	106	133	54	37	158	114.796	85.3577	80.3136	150.228	106.26	106.652	6.78	6.57479	6.53308	6.96118	6.72307	6.7264
NDEONHPJ_02772	1	2869526	2870335	+	810	124.73	0.183307	0.227519	0.916677	307	183	260	33	46	156	114.796	147.363	157.004	91.8063	132.107	105.302	6.89695	7.07736	7.12568	6.76774	6.99379	6.83842
NDEONHPJ_03738	2	6420	7487	-	1068	531.69	0.0459066	0.265675	0.916731	2202	876	890	28	26	1439	823.388	705.409	537.437	77.8962	74.6693	971.343	9.26398	9.12988	8.9066	7.79256	7.78079	9.40789
NDEONHPJ_03234	1	3371832	3373166	-	1335	1395.33	-0.180606	0.228142	0.916785	4130	1317	1783	476	459	3034	1544.32	1060.53	1076.69	1324.24	1318.2	2047.99	10.512	10.227	10.2378	10.3925	10.3891	10.7412
NDEONHPJ_02009	1	2112365	2112637	-	273	3342.53	0.271155	0.202915	0.916838	8700	4844	6972	1059	1100	3831	3253.17	3900.69	4210.12	2946.15	3159.08	2585.97	11.6788	11.8208	11.8816	11.6039	11.6565	11.508
NDEONHPJ_02600	1	2677041	2677541	-	501	118.991	0.153192	0.23575	0.916892	416	148	198	44	44	105	155.554	119.179	119.565	122.408	126.363	70.8763	7.08232	6.88207	6.88452	6.89855	6.91959	6.53857
NDEONHPJ_02367	1	2441623	2442831	-	1209	43.0369	0.110781	0.247472	0.916945	133	65	81	11	6	88	49.7323	52.342	48.9128	30.6021	17.2314	59.4011	5.52578	5.55546	5.51275	5.27472	5.08555	5.64333
NDEONHPJ_03237	1	3377117	3378814	+	1698	2456.69	0.182999	0.227373	0.916998	5418	3783	5292	753	593	3962	2025.94	3046.3	3195.64	2094.85	1703.03	2674.4	11.1028	11.4199	11.459	11.1285	10.9784	11.3158
NDEONHPJ_00624	1	640897	642771	-	1875	1526.36	-0.29232	0.196905	0.917052	3590	1549	2240	708	593	2286	1342.4	1247.35	1352.65	1969.66	1703.03	1543.08	10.4711	10.4167	10.4769	10.77	10.6538	10.5774
NDEONHPJ_01445	1	1545144	1545527	+	384	35.9847	-0.0863928	0.254097	0.917105	68	44	47	19	21	20	25.4271	35.4315	28.3815	52.8582	60.3098	13.5002	4.87927	5.07576	4.94528	5.28645	5.36781	4.59974
NDEONHPJ_02376	1	2449855	2451957	+	2103	177.476	0.161759	0.233111	0.917158	506	258	342	48	38	324	189.207	207.757	206.521	133.536	109.132	218.704	7.51033	7.58005	7.57617	7.27531	7.15646	7.61997
NDEONHPJ_03192	1	3324208	3325503	-	1296	168.898	-0.227074	0.214918	0.917211	444	163	241	70	62	293	166.024	131.258	145.531	194.741	178.058	197.779	7.38039	7.21562	7.28591	7.49267	7.42899	7.51092
NDEONHPJ_03214	1	3345832	3346032	-	201	190.988	-0.206757	0.220536	0.917264	356	221	319	79	70	328	133.118	177.963	192.632	219.779	201.033	221.404	7.31244	7.51706	7.57487	7.66805	7.60388	7.67954
NDEONHPJ_01626	1	1714710	1716428	-	1719	407.755	-0.235904	0.212383	0.917317	940	438	607	131	166	792	351.492	352.705	366.544	364.443	476.735	534.61	8.55273	8.55591	8.58395	8.58207	8.78109	8.87552
NDEONHPJ_02450	1	2536662	2537090	+	429	31.8394	-0.123009	0.243564	0.91737	94	30	40	15	10	55	35.1492	24.1578	24.1545	41.7301	28.719	37.1257	5.03917	4.8277	4.82319	5.10963	4.9296	5.07018
NDEONHPJ_03254	1	3393751	3394806	+	1056	532.774	-0.285469	0.198427	0.917422	1333	511	775	219	219	860	498.445	411.489	467.993	609.26	628.945	580.511	9.0002	8.86017	8.95331	9.15241	9.17694	9.11681
NDEONHPJ_00350	1	367776	369926	-	2151	613.038	-0.18581	0.226003	0.917475	1561	627	864	273	292	696	583.701	504.899	521.737	759.488	838.593	469.809	9.20876	9.10101	9.12485	9.41125	9.49035	9.04862
NDEONHPJ_00101	1	110318	111532	+	1215	794.004	-0.192774	0.223883	0.917528	2144	779	1088	390	330	956	801.7	627.299	657.002	1084.98	947.725	645.312	9.62798	9.44439	9.47796	9.86561	9.75716	9.46487
NDEONHPJ_02560	1	2647731	2648120	-	390	3.42701	-0.0444484	0.264988	0.91758	14	1	1	3	1	4	5.23498	0.805262	0.603862	8.34602	2.8719	2.70005	1.71786	1.43576	1.40697	1.73146	1.56529	1.55174
NDEONHPJ_02287	1	2371138	2372004	-	867	127.347	-0.197206	0.222615	0.917633	253	155	194	44	55	218	94.6036	124.816	117.149	122.408	157.954	147.153	6.77595	6.96904	6.92395	6.9567	7.13061	7.0894
NDEONHPJ_01996	1	2093729	2095639	-	1911	232.449	-0.224808	0.214916	0.917685	506	264	339	92	108	329	189.207	212.589	204.709	255.945	310.165	222.079	7.70081	7.78562	7.75794	7.9201	8.0642	7.81741
NDEONHPJ_00310	1	326363	330844	+	4482	1898.98	0.146073	0.236663	0.917738	5734	2698	3419	419	436	3844	2144.1	2172.6	2064.6	1165.66	1252.15	2594.75	10.966	10.9764	10.9359	10.5153	10.5646	11.1207
NDEONHPJ_02855	1	2963857	2965380	-	1524	107.34	0.17758	0.227923	0.91779	333	160	186	31	26	174	124.518	128.842	112.318	86.2423	74.6693	117.452	6.85276	6.87585	6.7765	6.61001	6.53	6.8086
NDEONHPJ_02224	1	2306269	2309832	+	3564	858.912	0.171518	0.22946	0.917842	2540	1150	1683	226	195	1589	949.776	926.051	1016.3	628.734	560.02	1072.59	9.81148	9.7914	9.86501	9.50524	9.42598	9.90819
NDEONHPJ_01671	1	1760694	1761611	-	918	201.167	0.187024	0.225164	0.917894	515	331	358	80	51	241	192.573	266.542	216.183	222.561	146.467	162.678	7.61138	7.85607	7.69721	7.71473	7.43562	7.49199
NDEONHPJ_01186	1	1277475	1278593	-	1119	113.413	0.185924	0.225381	0.917946	293	176	217	29	40	152	109.561	141.726	131.038	80.6782	114.876	102.602	6.79643	6.98373	6.92629	6.61562	6.82909	6.75098
NDEONHPJ_01218	1	1307654	1309024	-	1371	959.783	-0.311968	0.190479	0.917998	2350	939	1383	377	386	1676	878.729	756.141	835.141	1048.82	1108.55	1131.32	9.83301	9.72211	9.79497	9.96832	10.0115	10.029
NDEONHPJ_01516	1	1609532	1610002	+	471	2.53623	0.0412957	0.265363	0.91805	2	6	8	1	0	3	0.747855	4.83157	4.83089	2.78201	0	2.02504	1.25017	1.49947	1.50863	1.38845	1.30343	1.34869
NDEONHPJ_02107	1	2193064	2194737	-	1674	5632.92	-0.229156	0.213361	0.918102	15073	5495	7814	2226	1810	11299	5636.21	4424.91	4718.58	6192.75	5198.13	7626.96	12.4513	12.2683	12.3159	12.525	12.3891	12.6936
NDEONHPJ_02570	1	2659215	2659529	-	315	2.25459	0.0408124	0.265466	0.918154	11	6	2	0	0	5	4.1132	4.83157	1.20772	0	0	3.37506	1.47538	1.49613	1.30477	1.30803	1.3096	1.42752
NDEONHPJ_01713	1	1804209	1804568	+	360	3.47042	0.0434855	0.264606	0.918206	12	10	1	1	1	3	4.48713	8.05262	0.603862	2.78201	2.8719	2.02504	1.83536	1.99243	1.59305	1.74974	1.75278	1.68823
NDEONHPJ_02427	1	2509736	2510170	-	435	10.7249	0.0672013	0.258032	0.918258	45	7	22	5	3	9	16.8267	5.63683	13.285	13.91	8.61569	6.07511	3.61659	3.199	3.48959	3.46719	3.34422	3.21039
NDEONHPJ_03410	1	3563597	3564301	+	705	197.728	-0.158846	0.232638	0.918309	584	196	235	102	77	242	218.374	157.831	141.908	283.765	221.136	163.353	7.68447	7.44772	7.37361	7.87618	7.68787	7.4712
NDEONHPJ_00221	1	243403	243750	-	348	52.7051	-0.121351	0.242991	0.918361	101	68	75	33	13	73	37.7667	54.7578	45.2896	91.8063	37.3346	49.2759	5.47718	5.71287	5.59129	6.03541	5.51307	5.64481
NDEONHPJ_01967	1	2063090	2063680	-	591	362.789	0.130277	0.240491	0.918412	1564	413	506	74	110	640	584.822	332.573	305.554	205.869	315.908	432.008	8.86236	8.41379	8.35119	8.09624	8.37848	8.61445
NDEONHPJ_01547	1	1635810	1636319	+	510	1.43725	0.0346453	0.266908	0.918464	3	2	5	0	1	0	1.12178	1.61052	3.01931	0	2.8719	0	0.466541	0.501232	0.593363	0.442563	0.534868	0.39211
NDEONHPJ_01527	1	1618106	1618519	+	414	1.71283	0.0372124	0.266189	0.918515	11	1	3	0	1	1	4.1132	0.805262	1.81159	0	2.8719	0.675012	0.992501	0.781991	0.841872	0.783439	0.873634	0.769871
NDEONHPJ_01840	1	1937152	1937454	-	303	0.831495	0.0331477	0.267181	0.918566	4	2	2	0	0	1	1.49571	1.61052	1.20772	0	0	0.675012	0.0759793	0.0769089	0.0557691	0.0185438	0.0197504	0.023959
NDEONHPJ_01709	1	1799519	1800868	-	1350	32.7233	0.117778	0.243684	0.918618	72	51	71	11	9	43	26.9228	41.0683	42.8742	30.6021	25.8471	29.0255	4.91575	5.16824	5.19955	5.0002	4.93099	4.96197
NDEONHPJ_00821	1	864275	865126	+	852	82.9711	0.155231	0.233252	0.918669	295	117	125	19	29	121	110.309	94.2156	75.4827	52.8582	83.285	81.6765	6.57815	6.45881	6.30562	6.1229	6.37197	6.35933
NDEONHPJ_01453	1	1553641	1553868	+	228	8.47474	-0.0568049	0.260373	0.91872	12	11	10	7	3	5	4.48713	8.85788	6.03862	19.4741	8.61569	3.37506	2.70501	2.92696	2.79928	3.16022	2.89386	2.66331
NDEONHPJ_03653	1	3824538	3825116	-	579	1119.76	-0.200596	0.220527	0.918771	2942	1096	1613	351	410	2382	1100.09	882.567	974.029	976.485	1177.48	1607.88	10.1047	9.93984	10.0125	10.0155	10.1568	10.4081
NDEONHPJ_00838	1	880148	881782	+	1635	13259.9	-0.166679	0.229834	0.918822	44234	11680	15052	5184	4496	25467	16540.3	9405.46	9089.33	14421.9	12912	17190.5	13.8552	13.4215	13.397	13.745	13.6584	13.8867
NDEONHPJ_01503	1	1601287	1602237	+	951	6.79474	0.0511033	0.261662	0.918873	14	8	18	4	2	2	5.23498	6.44209	10.8695	11.128	5.74379	1.35002	2.59621	2.66075	2.85616	2.78183	2.63921	2.39021
NDEONHPJ_01456	1	1555238	1555399	+	162	21.0806	-0.0774234	0.254288	0.918924	25	23	41	7	14	21	9.34819	18.521	24.7583	19.4741	40.2065	14.1753	3.93588	4.24613	4.40392	4.26917	4.61019	4.1208
NDEONHPJ_02815	1	2921742	2922041	-	300	3.46382	-0.0440668	0.263462	0.918975	15	1	2	2	1	7	5.60891	0.805262	1.20772	5.56402	2.8719	4.72509	1.86239	1.57728	1.59	1.78904	1.70855	1.8003
NDEONHPJ_01884	1	1981339	1981830	+	492	1.82086	0.0374795	0.265204	0.919025	8	2	6	0	0	4	2.99142	1.61052	3.62317	0	0	2.70005	1.16621	1.0858	1.19547	1.04973	1.05104	1.14466
NDEONHPJ_03528	1	3687409	3687897	+	489	67.5184	-0.172876	0.227879	0.919076	156	72	100	31	26	100	58.3327	57.9788	60.3862	86.2423	74.6693	67.5012	5.96691	5.96608	5.99099	6.21555	6.12374	6.06503
NDEONHPJ_02087	1	2180428	2180724	-	297	1.42712	-0.0348316	0.26574	0.919127	1	1	3	0	1	4	0.373927	0.805262	1.81159	0	2.8719	2.70005	0.378447	0.422871	0.488053	0.413762	0.505945	0.542627
NDEONHPJ_01370	1	1458846	1459874	-	1029	106.285	-0.125771	0.240605	0.919177	206	133	153	48	56	99	77.029	107.1	92.3909	133.536	160.826	66.8262	6.47762	6.7052	6.60177	6.85192	6.98685	6.39188
NDEONHPJ_00935	1	989505	992741	+	3237	95.685	0.162683	0.23042	0.919228	234	163	175	29	25	144	87.499	131.258	105.676	80.6782	71.7974	97.2018	6.51333	6.80619	6.64689	6.47241	6.4073	6.58713
NDEONHPJ_00492	1	502517	503116	-	600	71.727	-0.163777	0.230118	0.919278	177	73	102	29	34	97	66.1852	58.7841	61.5939	80.6782	97.6444	65.4762	6.09396	6.01912	6.04735	6.21895	6.34304	6.08775
NDEONHPJ_02852	1	2960195	2960797	-	603	114.957	-0.0964034	0.248634	0.919329	271	132	147	57	66	67	101.334	106.295	88.7677	158.574	189.545	45.2258	6.69902	6.73319	6.60841	7.01106	7.14653	6.20821
NDEONHPJ_02064	1	2166403	2166690	-	288	1.40374	0.0313881	0.266457	0.919379	3	4	2	0	1	0	1.12178	3.22105	1.20772	0	2.8719	0	0.398037	0.528559	0.406099	0.371595	0.463432	0.321533
NDEONHPJ_02235	1	2320189	2320617	+	429	21.6127	0.0737525	0.254775	0.919429	51	36	38	5	13	11	19.0703	28.9894	22.9467	13.91	37.3346	7.42514	4.30696	4.53772	4.40699	4.21841	4.61928	3.9458
NDEONHPJ_00816	1	859743	860330	+	588	226.057	-0.153706	0.232704	0.919479	444	246	380	105	107	242	166.024	198.094	229.467	292.111	307.293	163.353	7.57794	7.70432	7.81219	7.98936	8.02805	7.5687
NDEONHPJ_00438	1	451573	451929	+	357	1852.52	-0.169334	0.228259	0.919529	4606	2024	2551	634	528	4359	1722.31	1629.85	1540.45	1763.79	1516.36	2942.38	10.7838	10.742	10.6997	10.8021	10.6891	11.2155
NDEONHPJ_01433	1	1533308	1533994	+	687	55.5485	0.135114	0.237662	0.919579	134	91	108	21	11	81	50.1063	73.2788	65.2171	58.4222	31.5908	54.676	5.72406	5.9797	5.90029	5.81975	5.52794	5.78165
NDEONHPJ_01392	1	1488251	1490890	+	2640	6293.83	0.120636	0.241608	0.919629	18912	8330	12137	1341	1221	13951	7071.72	6707.83	7329.07	3730.67	3506.58	9417.1	12.6808	12.6387	12.7095	12.2043	12.1622	12.9165
NDEONHPJ_01305	1	1389635	1390153	+	519	6.46998	-0.0539102	0.259895	0.919679	20	7	5	5	0	13	7.47855	5.63683	3.01931	13.91	0	8.77516	2.70706	2.61718	2.47737	2.84195	2.47088	2.75714
NDEONHPJ_02067	1	2168076	2168738	-	663	7.9816	-0.0574786	0.258885	0.919729	16	7	11	3	6	6	5.98284	5.63683	6.64248	8.34602	17.2314	4.05007	2.75979	2.75193	2.79676	2.85063	3.06751	2.66817
NDEONHPJ_01346	1	1432963	1434408	-	1446	276.473	-0.166462	0.228937	0.919779	795	245	385	103	141	356	297.272	197.289	232.487	286.547	404.937	240.304	8.1505	7.85311	7.96754	8.12038	8.38456	7.99159
NDEONHPJ_01183	1	1274203	1274337	-	135	12.1283	0.0756727	0.25385	0.919829	37	23	19	3	2	22	13.8353	18.521	11.4734	8.34602	5.74379	14.8503	3.69874	3.83068	3.61681	3.55952	3.50032	3.72758
NDEONHPJ_02280	1	2364609	2365436	+	828	12.4393	0.0795161	0.252776	0.919878	32	22	24	3	3	20	11.9657	17.7158	14.4927	8.34602	8.61569	13.5002	3.6487	3.82553	3.7341	3.57865	3.58632	3.70167
NDEONHPJ_00008	1	9774	10778	+	1005	56.7687	0.129683	0.238985	0.919928	117	91	120	21	17	65	43.7495	73.2788	72.4634	58.4222	48.8222	43.8758	5.64954	5.98781	5.98252	5.8307	5.73475	5.65588
NDEONHPJ_02076	1	2174056	2174454	-	399	0.773929	0.0282034	0.266643	0.919978	2	1	4	0	0	1	0.747855	0.805262	2.41545	0	0	0.675012	-0.0748585	-0.0690147	0.0248286	-0.0835269	-0.0823547	-0.0773094
NDEONHPJ_03443	1	3596939	3598132	-	1194	414.535	-0.249505	0.205834	0.920027	1087	411	568	167	180	630	406.459	330.963	342.993	464.595	516.941	425.258	8.67301	8.52214	8.54737	8.77312	8.8553	8.70735
NDEONHPJ_00886	1	934120	934500	-	381	8.98168	0.0649939	0.256437	0.920077	32	16	14	2	1	18	11.9657	12.8842	8.45406	5.56402	2.8719	12.1502	3.34967	3.37011	3.21158	3.15676	3.09019	3.34877
NDEONHPJ_01466	1	1566067	1567458	+	1392	385.078	0.150068	0.232859	0.920126	1008	569	765	81	104	725	376.919	458.194	461.954	225.343	298.677	489.384	8.55793	8.70846	8.7153	8.21009	8.39352	8.76103
NDEONHPJ_02313	1	2393111	2393371	-	261	12.5001	0.0759949	0.253137	0.920175	30	18	26	4	5	12	11.2178	14.4947	15.7004	11.128	14.3595	8.10015	3.58234	3.69333	3.73491	3.59717	3.6682	3.46937
NDEONHPJ_03216	1	3346708	3347994	-	1287	77.77	0.152545	0.23202	0.920224	189	121	155	18	29	106	70.6723	97.4367	93.5986	50.0761	83.285	71.5513	6.20988	6.43423	6.4067	6.03734	6.31681	6.21937
NDEONHPJ_02310	1	2391655	2391879	+	225	3.58018	0.0377981	0.263432	0.920274	7	9	4	1	2	1	2.61749	7.24735	2.41545	2.78201	5.74379	0.675012	1.66332	1.9106	1.65533	1.69315	1.78149	1.54486
NDEONHPJ_01724	1	1816239	1818701	-	2463	49.6439	0.127403	0.238862	0.920323	110	82	97	20	13	58	41.132	66.0314	58.5746	55.6402	37.3346	39.1507	5.50406	5.81476	5.7344	5.68608	5.4835	5.4785
NDEONHPJ_02901	1	3012258	3013487	+	1230	2069.95	-0.136756	0.236259	0.920372	6362	1793	2757	688	562	5043	2378.93	1443.83	1664.85	1914.02	1614.01	3404.09	11.1016	10.7228	10.8263	10.9315	10.8046	11.3983
NDEONHPJ_03122	1	3245978	3246298	-	321	1272.07	0.196527	0.219836	0.920421	3607	1795	2462	337	323	2202	1348.76	1445.44	1486.71	937.537	927.622	1486.38	10.3488	10.4032	10.4256	10.0783	10.0709	10.4254
NDEONHPJ_03243	1	3383347	3383565	+	219	5.57363	-0.0490336	0.260149	0.92047	9	2	15	2	2	12	3.36535	1.61052	9.05793	5.56402	5.74379	8.10015	2.31024	2.23585	2.60079	2.4343	2.43914	2.55572
NDEONHPJ_01045	1	1106863	1109625	+	2763	1317.9	-0.276182	0.197952	0.920519	3369	1248	1921	586	486	2158	1259.76	1004.97	1160.02	1630.26	1395.74	1456.68	10.3227	10.1549	10.2604	10.524	10.4015	10.4355
NDEONHPJ_02369	1	2444385	2445176	-	792	12.8974	0.0775643	0.25217	0.920568	29	21	27	5	3	16	10.8439	16.9105	16.3043	13.91	8.61569	10.8002	3.61689	3.81467	3.80176	3.71571	3.59877	3.62145
NDEONHPJ_00297	1	311643	313043	+	1401	626.433	0.114175	0.242144	0.920616	2052	811	1142	126	122	1404	767.299	653.067	689.61	350.533	350.371	947.717	9.42024	9.29214	9.33489	8.85395	8.8541	9.59325
NDEONHPJ_01926	1	2024049	2024966	+	918	65.8041	-0.103792	0.244978	0.920665	167	67	88	21	44	60	62.4459	53.9525	53.1398	58.4222	126.363	40.5007	5.95831	5.86388	5.85265	5.91983	6.43105	5.69051
NDEONHPJ_03491	1	3647242	3648729	+	1488	0.715794	-0.0242933	0.266671	0.920714	2	0	0	0	1	1	0.747855	0	0	0	2.8719	0.675012	-0.799805	-0.85984	-0.865304	-0.820804	-0.748327	-0.808571
NDEONHPJ_03207	1	3339181	3339879	-	699	450.453	-0.270997	0.199183	0.920762	1144	471	607	188	163	797	427.773	379.278	366.544	523.018	468.119	537.985	8.77005	8.68191	8.65706	8.92132	8.83747	8.94608
NDEONHPJ_03323	1	3465992	3466372	-	381	242.087	0.19994	0.218567	0.920811	612	376	473	62	77	358	228.844	302.778	285.627	172.485	221.136	241.654	7.87153	8.08416	8.0393	7.68531	7.84977	7.91206
NDEONHPJ_01980	1	2076868	2077755	+	888	96.8169	0.14867	0.232517	0.920859	320	133	154	39	32	90	119.657	107.1	92.9947	108.498	91.9007	60.7511	6.7413	6.65704	6.55741	6.65828	6.55202	6.2819
NDEONHPJ_01019	1	1076293	1077501	-	1209	295.648	-0.183903	0.222878	0.920908	869	272	387	132	125	400	324.943	219.031	233.695	367.225	358.987	270.005	8.268	7.97913	8.02371	8.35711	8.33949	8.12819
NDEONHPJ_03043	1	3168092	3169414	-	1323	27.375	0.105527	0.244268	0.920956	93	35	53	5	8	48	34.7753	28.1842	32.0047	13.91	22.9752	32.4006	4.93641	4.80694	4.88157	4.56761	4.72427	4.88813
NDEONHPJ_01634	1	1724717	1725511	+	795	468.264	-0.23129	0.209887	0.921004	992	467	795	213	179	705	370.936	376.057	480.07	592.568	514.069	475.884	8.69008	8.70092	8.88211	9.0431	8.93293	8.87539
NDEONHPJ_01526	1	1617760	1618149	+	390	4.71523	-0.0416482	0.261652	0.921053	10	4	5	3	3	2	3.73927	3.22105	3.01931	8.34602	8.61569	1.35002	1.9598	1.93285	1.91659	2.10338	2.10854	1.8119
NDEONHPJ_00241	1	258266	258709	-	444	682.958	0.082491	0.250447	0.921101	2496	917	1072	112	88	1799	933.323	738.425	647.34	311.585	252.727	1214.35	9.60197	9.41088	9.30802	8.80769	8.68713	9.82514
NDEONHPJ_02609	1	2682043	2682327	+	285	5.45597	-0.0481029	0.25982	0.921149	13	4	7	2	4	5	4.86106	3.22105	4.22703	5.56402	11.4876	3.37506	2.28031	2.19465	2.24524	2.30053	2.46091	2.19878
NDEONHPJ_02403	1	2476684	2477490	-	807	82.0409	0.167497	0.227224	0.921197	212	131	152	22	27	114	79.2726	105.489	91.787	61.2042	77.5412	76.9514	6.33243	6.53482	6.43525	6.18987	6.32239	6.31272
NDEONHPJ_00100	1	109692	110177	+	486	83.1037	-0.184037	0.222698	0.921245	209	88	115	32	36	130	78.1508	70.863	69.4441	89.0243	103.388	87.7516	6.32484	6.26137	6.24685	6.40924	6.50573	6.40531
NDEONHPJ_01864	1	1961035	1961502	-	468	80.034	0.143755	0.233605	0.921293	223	116	143	26	33	74	83.3858	93.4103	86.3522	72.3322	94.7725	49.9509	6.33969	6.4186	6.36373	6.24914	6.41555	6.01091
NDEONHPJ_02599	1	2676703	2676990	-	288	3.55968	0.0339511	0.263498	0.921341	5	4	12	3	0	1	1.86964	3.22105	7.24634	8.34602	0	0.675012	1.61267	1.70875	1.92769	1.86173	1.61104	1.54874
NDEONHPJ_01888	1	1985436	1985966	-	531	5.29956	0.0477738	0.259713	0.921389	24	3	12	2	1	7	8.97426	2.41578	7.24634	5.56402	2.8719	4.72509	2.62315	2.3031	2.53571	2.45473	2.38073	2.41589
NDEONHPJ_02819	1	2923821	2924402	-	582	31.7745	-0.0944465	0.24698	0.921436	64	42	38	17	15	29	23.9314	33.821	22.9467	47.2941	43.0784	19.5754	4.77113	4.97217	4.75387	5.13659	5.08147	4.6774
NDEONHPJ_01114	1	1189412	1189927	+	516	84.1692	-0.117138	0.240746	0.921484	193	107	100	45	38	77	72.168	86.163	60.3862	125.19	109.132	51.9759	6.25443	6.37679	6.14008	6.62514	6.52685	6.05015
NDEONHPJ_01134	1	1214612	1215763	+	1152	40.3598	-0.140839	0.234256	0.921532	96	44	61	16	14	73	35.897	35.4315	36.8356	44.5121	40.2065	49.2759	5.2547	5.25063	5.27199	5.3771	5.32484	5.45568
NDEONHPJ_01923	1	2021932	2022540	-	609	138.164	0.178112	0.224052	0.921579	462	180	247	46	31	215	172.754	144.947	149.154	127.972	89.0288	145.128	7.27402	7.14084	7.16219	7.05546	6.83857	7.14194
NDEONHPJ_02354	1	2431462	2431764	-	303	32.5905	0.09258	0.247263	0.921627	90	62	51	8	5	66	33.6535	49.9262	30.797	22.2561	14.3595	44.5508	5.04976	5.29843	4.99711	4.87691	4.74941	5.22513
NDEONHPJ_01399	1	1496705	1497157	-	453	55.994	0.141608	0.233882	0.921674	187	77	88	16	22	64	69.9244	62.0051	53.1398	44.5121	63.1817	43.2008	5.95641	5.86906	5.7678	5.68179	5.8699	5.64013
NDEONHPJ_01512	1	1607492	1607710	+	219	6.03297	-0.0461191	0.259812	0.921722	11	5	9	2	5	4	4.1132	4.02631	5.43476	5.56402	14.3595	2.70005	2.31335	2.31991	2.39243	2.39052	2.62418	2.24082
NDEONHPJ_00387	1	410779	411729	-	951	4151.77	-0.32124	0.184857	0.921769	9519	4275	6087	1617	1580	7699	3559.42	3442.49	3675.71	4498.51	4537.59	5196.92	11.8964	11.8718	11.9205	12.0757	12.0825	12.1903
NDEONHPJ_03042	1	3166810	3168039	-	1230	48.975	0.121137	0.239312	0.921817	146	65	102	9	14	89	54.5934	52.342	61.5939	25.0381	40.2065	60.0761	5.68955	5.65948	5.77018	5.32614	5.51932	5.75215
NDEONHPJ_00040	1	48578	49768	-	1191	79.9358	0.109358	0.242519	0.921864	262	123	128	15	17	170	97.969	99.0472	77.2943	41.7301	48.8222	114.752	6.45609	6.46036	6.28603	5.97263	6.04428	6.57156
NDEONHPJ_02351	1	2429502	2429981	-	480	16.3883	0.0837252	0.249413	0.921911	38	26	37	4	4	27	14.2092	20.9368	22.3429	11.128	11.4876	18.2253	3.98588	4.17515	4.21481	3.95078	3.95986	4.10661
NDEONHPJ_01124	1	1201273	1201404	+	132	0.399827	-0.0193149	0.26687	0.921958	1	0	0	0	0	3	0.373927	0	0	0	0	2.02504	-0.849293	-0.867578	-0.870259	-0.839667	-0.83882	-0.758069
NDEONHPJ_01569	1	1660350	1660604	+	255	20.8677	0.0718681	0.252546	0.922005	92	15	40	11	2	27	34.4013	12.0789	24.1545	30.6021	5.74379	18.2253	4.66974	4.12669	4.44516	4.52778	4.06593	4.29749
NDEONHPJ_01859	1	1954212	1955165	+	954	250.877	-0.150113	0.231202	0.922052	456	302	411	125	107	279	170.511	243.189	248.187	347.751	307.293	188.328	7.67455	7.92861	7.94379	8.19644	8.10054	7.74477
NDEONHPJ_01849	1	1944693	1944995	-	303	0.388251	0.0184316	0.267015	0.922099	3	0	2	0	0	0	1.12178	0	1.20772	0	0	0	-0.760356	-0.823094	-0.758711	-0.796226	-0.795394	-0.824691
NDEONHPJ_00396	1	420579	421220	+	642	1197.4	-0.184362	0.22187	0.922146	2628	1306	1891	386	393	2675	982.681	1051.67	1141.9	1073.86	1128.65	1805.66	10.0645	10.1152	10.1774	10.1316	10.1689	10.5446
NDEONHPJ_02866	1	2977579	2978271	-	693	85.1059	-0.181878	0.222534	0.922193	197	98	118	39	32	128	73.6637	78.9156	71.2557	108.498	91.9007	86.4016	6.30128	6.34948	6.28068	6.55756	6.44767	6.41134
NDEONHPJ_01490	1	1592498	1592749	-	252	3.65723	0.0344328	0.262593	0.92224	2	8	12	1	0	7	0.747855	6.44209	7.24634	2.78201	0	4.72509	1.72432	2.05414	2.10095	1.89834	1.81662	1.97605
NDEONHPJ_00223	1	244887	245687	-	801	40.6594	0.123849	0.238192	0.922287	148	57	59	11	13	58	55.3413	45.8999	35.6278	30.6021	37.3346	39.1507	5.55414	5.42287	5.26756	5.21792	5.30664	5.32436
NDEONHPJ_00642	1	661217	662455	+	1239	168.846	-0.222094	0.211355	0.922333	436	180	223	68	70	267	163.032	144.947	134.661	189.177	201.033	180.228	7.36644	7.28319	7.23123	7.47127	7.51478	7.44033
NDEONHPJ_02627	1	2697834	2699357	+	1524	55.2197	0.116317	0.24009	0.92238	203	70	93	9	18	98	75.9073	56.3683	56.1591	25.0381	51.6941	66.1512	6.00796	5.79768	5.79549	5.43723	5.74851	5.90587
NDEONHPJ_00382	1	404158	404412	-	255	3009.01	-0.106355	0.242666	0.922426	3904	4205	5213	1494	1439	2624	1459.81	3386.12	3147.93	4156.32	4132.66	1771.23	10.9969	11.6107	11.5527	11.7774	11.7726	11.1268
NDEONHPJ_01494	1	1595414	1595854	-	441	14.0344	-0.0766969	0.250646	0.922473	24	13	29	6	5	24	8.97426	10.4684	17.512	16.692	14.3595	16.2003	3.59079	3.66422	3.88878	3.83292	3.78368	3.84835
NDEONHPJ_00690	1	716219	717355	-	1137	229.844	0.226236	0.210049	0.922519	683	348	391	71	79	271	255.392	280.231	236.11	197.523	226.88	182.928	7.91996	7.99055	7.86015	7.73524	7.83068	7.67548
NDEONHPJ_02228	1	2312656	2314662	+	2007	178.603	-0.18356	0.221583	0.922566	368	192	306	67	58	358	137.605	154.61	184.782	186.395	166.57	241.654	7.28514	7.36845	7.49717	7.5012	7.42395	7.70265
NDEONHPJ_02922	1	3032319	3033371	-	1053	243.326	0.204333	0.215896	0.922612	701	333	485	71	62	387	262.123	268.152	292.873	197.523	178.058	261.23	7.97836	7.99505	8.06342	7.77845	7.71144	7.97538
NDEONHPJ_03500	1	3657547	3657999	-	453	0.525989	-0.0169876	0.266632	0.922658	1	0	0	1	0	0	0.373927	0	0	2.78201	0	0	-1.53571	-1.56511	-1.57219	-1.46507	-1.52585	-1.57056
NDEONHPJ_02606	1	2680426	2681385	+	960	35.3421	-0.0926495	0.246066	0.922705	89	26	59	14	21	34	33.2795	20.9368	35.6278	38.9481	60.3098	22.9504	5.05681	4.81375	5.09829	5.13385	5.38592	4.85334
NDEONHPJ_01929	1	2027080	2028735	-	1656	75.222	0.119652	0.238615	0.922751	175	127	148	16	19	141	65.4373	102.268	89.3715	44.5121	54.566	95.1767	6.13038	6.44329	6.34661	5.94958	6.04797	6.39174
NDEONHPJ_01548	1	1636319	1636687	+	369	5.51849	0.0415075	0.259761	0.922797	25	4	10	4	0	5	9.34819	3.22105	6.03862	11.128	0	3.37506	2.64127	2.34035	2.47806	2.60065	2.29486	2.343
NDEONHPJ_02075	1	2173510	2174040	-	531	3.71882	0.0365434	0.26105	0.922843	18	6	3	2	0	5	6.73069	4.83157	1.81159	5.56402	0	3.37506	2.10469	1.99421	1.82831	1.99509	1.83274	1.92027
NDEONHPJ_03837	2	105541	105732	+	192	58.7987	-0.101394	0.243439	0.922889	172	66	57	31	27	55	64.3155	53.1473	34.4201	86.2423	77.5412	37.1257	5.89884	5.76968	5.50934	6.07058	5.99849	5.55329
NDEONHPJ_00478	1	489890	490135	+	246	366.942	-0.101067	0.243448	0.922935	385	454	762	163	174	413	143.962	365.589	460.143	453.467	499.71	278.78	7.84358	8.47638	8.65689	8.63936	8.71604	8.27616
NDEONHPJ_03674	1	3846453	3847199	+	747	1385.18	-0.293433	0.19135	0.922981	3043	1476	2097	556	501	2567	1137.86	1188.57	1266.3	1546.8	1438.82	1732.76	10.282	10.3142	10.3614	10.5149	10.4588	10.6054
NDEONHPJ_02659	1	2737021	2737467	-	447	16.4888	0.0702896	0.25175	0.923027	43	19	37	10	3	13	16.0789	15.3	22.3429	27.8201	8.61569	8.77516	3.99709	3.97405	4.16894	4.21577	3.83837	3.75595
NDEONHPJ_01347	1	1434609	1435055	-	447	1367.48	-0.123312	0.237364	0.923073	4166	1230	1802	438	345	3495	1557.78	990.472	1088.16	1218.52	990.804	2359.17	10.4925	10.1483	10.2167	10.3018	10.1508	10.8371
NDEONHPJ_02944	1	3050912	3051898	-	987	486.898	-0.126085	0.236542	0.923118	1652	435	544	137	171	1115	617.728	350.289	328.501	381.135	491.094	752.639	9.09063	8.66117	8.61562	8.72532	8.90875	9.25212
NDEONHPJ_02693	1	2783265	2784527	-	1263	143.861	-0.192258	0.218539	0.923164	342	147	216	63	63	193	127.883	118.373	130.434	175.267	180.929	130.277	7.07261	7.02059	7.08724	7.29461	7.31725	7.08656
NDEONHPJ_01557	1	1643925	1644344	-	420	463.796	-0.139265	0.232849	0.92321	1407	405	637	161	128	1082	526.116	326.131	384.66	447.903	367.603	730.363	8.93604	8.58098	8.69822	8.81164	8.67006	9.20182
NDEONHPJ_00336	1	354565	355539	-	975	55.1112	0.107813	0.241345	0.923255	136	100	91	8	23	83	50.8541	80.5262	54.9514	22.2561	66.0536	56.026	5.71782	6.03266	5.76901	5.38384	5.87359	5.78166
NDEONHPJ_01465	1	1564263	1565831	-	1569	500.007	0.174025	0.22331	0.923301	1536	712	882	143	113	885	574.353	573.346	532.606	397.827	324.524	597.386	9.06344	9.06155	9.00429	8.79047	8.65318	9.09413
NDEONHPJ_03662	1	3834819	3835388	-	570	123.966	-0.198364	0.216715	0.923346	325	117	184	49	50	203	121.526	94.2156	111.111	136.318	143.595	137.028	6.9319	6.75854	6.86871	7.00929	7.04481	7.01902
NDEONHPJ_01745	1	1840336	1840752	-	417	29.1601	-0.0768545	0.249488	0.923392	87	28	30	16	15	21	32.5317	22.5473	18.1159	44.5121	43.0784	14.1753	4.86481	4.65399	4.54147	5.00142	4.98042	4.43791
NDEONHPJ_02505	1	2586377	2586706	+	330	48.4306	0.1056	0.241631	0.923437	100	84	90	21	15	44	37.3927	67.642	54.3476	58.4222	43.0784	29.7005	5.412	5.80019	5.65143	5.67769	5.51194	5.28991
NDEONHPJ_03490	1	3645151	3646947	+	1797	0.263608	0.0125515	0.266692	0.923483	1	0	2	0	0	0	0.373927	0	1.20772	0	0	0	-1.20782	-1.22558	-1.16495	-1.20101	-1.20035	-1.22663
NDEONHPJ_01066	1	1131942	1133663	+	1722	49.1687	0.105315	0.241612	0.923528	95	67	121	20	15	50	35.5231	53.9525	73.0673	55.6402	43.0784	33.7506	5.39575	5.65887	5.87332	5.66485	5.52828	5.37373
NDEONHPJ_00938	1	997614	998954	+	1341	65.9896	-0.161071	0.226533	0.923573	151	75	96	22	31	105	56.463	60.3946	57.9707	61.2042	89.0288	70.8763	5.92849	5.97469	5.94725	5.98857	6.21755	6.08139
NDEONHPJ_03116	1	3242288	3242476	-	189	2.05638	-0.0250181	0.263199	0.923618	6	3	0	1	1	3	2.24356	2.41578	0	2.78201	2.8719	2.02504	0.926824	0.9317	0.762961	0.92772	0.929933	0.908544
NDEONHPJ_01177	1	1266046	1267428	-	1383	1050.2	-0.136442	0.233082	0.923663	2890	1037	1465	315	295	2633	1080.65	835.056	884.657	876.333	847.209	1777.31	10.0373	9.84241	9.88485	9.87933	9.8548	10.4443
NDEONHPJ_02342	1	2421394	2421777	-	384	2.80507	0.0328742	0.260989	0.923708	10	4	6	0	1	5	3.73927	3.22105	3.62317	0	2.8719	3.37506	1.65337	1.62074	1.64341	1.52007	1.60696	1.62942
NDEONHPJ_00021	1	24346	25038	-	693	292.756	-0.151539	0.22894	0.923753	605	368	416	132	141	312	226.226	296.336	251.206	367.225	404.937	210.604	7.98851	8.18472	8.06316	8.34316	8.41746	7.94106
NDEONHPJ_03171	1	3304397	3304732	+	336	72.8662	-0.121934	0.236919	0.923798	167	68	120	29	40	77	62.4459	54.7578	72.4634	80.6782	114.876	51.9759	6.05336	5.97342	6.15455	6.21751	6.45574	5.93969
NDEONHPJ_02947	1	3053055	3053630	+	576	91.9476	0.151949	0.228817	0.923843	248	145	155	34	32	92	92.734	116.763	93.5986	94.5883	91.9007	62.1011	6.51982	6.68525	6.52616	6.53054	6.51237	6.2564
NDEONHPJ_03800	2	68733	72467	+	3735	646.395	-0.150875	0.229102	0.923888	1650	634	969	324	287	652	616.98	510.536	585.142	901.371	824.234	440.108	9.28326	9.14448	9.24354	9.57529	9.50502	9.04189
NDEONHPJ_00963	1	1026019	1026144	+	126	25.2511	-0.0705327	0.250759	0.923933	26	33	47	13	12	24	9.72211	26.5736	28.3815	36.1661	34.4627	16.2003	4.127	4.608	4.64944	4.73974	4.71251	4.35528
NDEONHPJ_01478	1	1580727	1581761	+	1035	223.68	-0.153164	0.228404	0.923978	717	179	298	84	101	335	268.106	144.142	179.951	233.689	290.061	226.129	7.929	7.48297	7.63231	7.82053	7.98062	7.7982
NDEONHPJ_03759	2	23960	25756	+	1797	0.287325	-0.0122747	0.26639	0.924022	1	0	0	0	0	2	0.373927	0	0	0	0	1.35002	-1.15009	-1.16823	-1.17008	-1.14276	-1.14207	-1.0995
NDEONHPJ_00931	1	984259	985434	+	1176	72.0675	-0.124343	0.236162	0.924067	138	91	105	35	33	77	51.602	73.2788	63.4055	97.3703	94.7725	51.9759	5.92282	6.15483	6.05767	6.33336	6.31408	5.93234
NDEONHPJ_01378	1	1467108	1467560	+	453	228.692	0.202154	0.21514	0.924111	654	355	401	70	58	353	244.549	285.868	242.149	194.741	166.57	238.279	7.88327	8.00253	7.87553	7.72174	7.6205	7.86334
NDEONHPJ_02130	1	2211691	2212380	-	690	169.975	-0.154432	0.227997	0.924156	453	176	241	63	46	379	169.389	141.726	145.531	175.267	132.107	255.83	7.39479	7.2677	7.28545	7.41766	7.23136	7.71253
NDEONHPJ_00763	1	789979	790329	-	351	58.8518	0.150341	0.229005	0.9242	157	83	120	16	19	83	58.7066	66.8367	72.4634	44.5121	54.566	56.026	5.87873	5.96487	6.0221	5.73606	5.8394	5.8484
NDEONHPJ_02856	1	2965387	2966538	-	1152	57.4021	0.105533	0.24108	0.924245	181	86	100	9	15	117	67.6809	69.2525	60.3862	25.0381	43.0784	78.9764	5.95318	5.96526	5.87313	5.4742	5.69191	6.0601
NDEONHPJ_03295	1	3432891	3434420	-	1530	150.177	0.137431	0.232452	0.924289	508	195	266	39	32	286	189.955	157.026	160.627	108.498	91.9007	193.054	7.39858	7.25313	7.2702	7.01335	6.91965	7.40941
NDEONHPJ_02049	1	2152745	2152984	-	240	4.00344	-0.0381683	0.259188	0.924334	13	2	6	1	2	8	4.86106	1.61052	3.62317	2.78201	5.74379	5.4001	2.03743	1.85697	1.96507	1.94886	2.03449	2.05874
NDEONHPJ_01514	1	1608435	1608863	+	429	5.27584	-0.0381097	0.259199	0.924378	17	4	4	3	3	4	6.35677	3.22105	2.41545	8.34602	8.61569	2.70005	2.31544	2.1405	2.08458	2.32184	2.3273	2.10578
NDEONHPJ_00357	1	374623	375417	-	795	130.578	0.194267	0.217109	0.924422	389	184	240	33	47	175	145.458	148.168	144.927	91.8063	134.979	118.127	7.10528	7.11759	7.10186	6.80843	7.04741	6.95464
NDEONHPJ_01898	1	1996332	1996586	+	255	21.855	-0.0527997	0.255188	0.924466	45	25	29	21	4	10	16.8267	20.1315	17.512	58.4222	11.4876	6.75012	4.17638	4.27037	4.19921	4.84437	4.09085	3.84127
NDEONHPJ_02051	1	2153819	2155675	-	1857	68.2353	0.150337	0.228907	0.92451	169	98	139	23	23	79	63.1937	78.9156	83.9368	63.9862	66.0536	53.326	6.03592	6.18688	6.23187	6.05049	6.06867	5.92982
NDEONHPJ_00086	1	95809	95931	+	123	7.22335	0.0491977	0.256073	0.924554	13	11	19	1	3	10	4.86106	8.85788	11.4734	2.78201	8.61569	6.75012	2.74108	2.92866	3.03605	2.74421	2.89867	2.84156
NDEONHPJ_03498	1	3654272	3656182	-	1911	0.58831	-0.0120152	0.266035	0.924598	2	0	0	1	0	0	0.747855	0	0	2.78201	0	0	-1.18054	-1.24699	-1.25158	-1.14204	-1.20626	-1.24982
NDEONHPJ_03655	1	3826094	3827389	-	1296	2584.14	-0.301785	0.188002	0.924642	6375	2759	3442	1074	940	4642	2383.79	2221.72	2078.49	2987.88	2699.58	3133.41	11.2677	11.2149	11.1659	11.4427	11.3632	11.4809
NDEONHPJ_01546	1	1635551	1635826	+	276	1.06343	0.0160007	0.264947	0.924686	4	1	2	0	1	0	1.49571	0.805262	1.20772	0	2.8719	0	0.036265	-0.0165924	0.0111464	-0.0316744	0.0526618	-0.0756834
NDEONHPJ_02511	1	2591692	2591886	+	195	130.849	-0.117089	0.237602	0.92473	227	138	246	69	56	130	84.8815	111.126	148.55	191.959	160.826	87.7516	6.70268	6.88633	7.09561	7.27407	7.14226	6.72832
NDEONHPJ_03768	2	35391	36365	+	975	0.196531	0.00933749	0.266594	0.924774	1	1	0	0	0	0	0.373927	0.805262	0	0	0	0	-1.52912	-1.51141	-1.54801	-1.5241	-1.52357	-1.54756
NDEONHPJ_00914	1	964098	965069	-	972	293.082	-0.23567	0.205673	0.924818	775	288	412	123	105	510	289.794	231.915	248.791	342.187	301.549	344.256	8.1803	8.01874	8.06814	8.30293	8.20912	8.3119
NDEONHPJ_03765	2	31011	32126	-	1116	0.325648	-0.0107282	0.266172	0.924861	0	0	1	0	0	2	0	0	0.603862	0	0	1.35002	-1.07419	-1.0691	-1.03719	-1.04254	-1.04179	-0.997976
NDEONHPJ_01943	1	2043873	2044964	-	1092	326.514	-0.144291	0.230219	0.924905	855	326	484	108	89	783	319.708	262.515	292.269	300.457	255.599	528.535	8.31868	8.17443	8.25185	8.27394	8.16194	8.71847
NDEONHPJ_00113	1	123561	124100	-	540	166.343	-0.195674	0.216371	0.924949	432	149	264	60	67	293	161.537	119.984	159.42	166.92	192.417	197.779	7.34893	7.14329	7.33945	7.37231	7.47199	7.49991
NDEONHPJ_02065	1	2166687	2166863	-	177	1.05802	0.0151765	0.264921	0.924992	2	2	2	1	0	0	0.747855	1.61052	1.20772	2.78201	0	0	-0.0599319	0.000584138	-0.0238117	0.015312	-0.0662438	-0.11177
NDEONHPJ_02490	1	2577080	2577199	+	120	18.5704	0.059247	0.253056	0.925036	40	22	45	5	11	9	14.9571	17.7158	27.1738	13.91	31.5908	6.07511	4.03783	4.12272	4.36231	4.04278	4.366	3.73207
NDEONHPJ_03546	1	3705518	3706159	-	642	142.93	-0.147505	0.229233	0.925079	352	137	221	64	69	157	131.622	110.321	133.453	178.049	198.161	105.977	7.08061	6.95975	7.09085	7.29324	7.37192	6.93189
NDEONHPJ_00282	1	298732	299070	-	339	377.91	0.226635	0.207945	0.925122	979	563	757	111	108	551	366.075	453.362	457.123	308.803	310.165	371.932	8.53284	8.69643	8.70324	8.41361	8.41681	8.54483
NDEONHPJ_01619	1	1705719	1707173	-	1455	118.97	0.146746	0.229364	0.925166	300	159	253	44	43	111	112.178	128.037	152.777	122.408	123.492	74.9264	6.84029	6.93519	7.06813	6.90021	6.90593	6.57416
NDEONHPJ_02574	1	2661292	2661483	-	192	0.186964	0.0080466	0.266604	0.925209	3	0	0	0	0	0	1.12178	0	0	0	0	0	-1.41282	-1.46411	-1.46648	-1.44416	-1.44365	-1.46607
NDEONHPJ_03760	2	26051	27538	+	1488	0.201287	0.00802828	0.266606	0.925252	0	0	2	0	0	0	0	0	1.20772	0	0	0	-1.47683	-1.47251	-1.41694	-1.45145	-1.45091	-1.47472
NDEONHPJ_03880	2	143603	143920	+	318	21.9623	-0.0730405	0.249057	0.925296	57	13	40	15	6	25	21.3139	10.4684	24.1545	41.7301	17.2314	16.8753	4.38359	4.08018	4.45181	4.70382	4.303	4.26613
NDEONHPJ_02048	1	2152213	2152761	-	549	7.21628	0.037952	0.258408	0.925339	8	16	13	4	2	4	2.99142	12.8842	7.8502	11.128	5.74379	2.70005	2.51092	2.97181	2.77869	2.8391	2.69703	2.5205
NDEONHPJ_02078	1	2175291	2175461	-	171	16.0703	-0.0759073	0.248192	0.925382	33	21	20	9	6	19	12.3396	16.9105	12.0772	25.0381	17.2314	12.8252	3.82998	3.97818	3.82677	4.12031	3.96996	3.85341
NDEONHPJ_02571	1	2659536	2660303	-	768	2.69279	0.024471	0.261972	0.925425	18	2	4	0	0	8	6.73069	1.61052	2.41545	0	0	5.4001	1.84415	1.57314	1.61241	1.55923	1.56106	1.76453
NDEONHPJ_03451	1	3604739	3605461	-	723	267.975	0.219332	0.209584	0.925468	876	373	459	74	79	400	327.56	300.363	277.173	205.869	226.88	270.005	8.2166	8.14826	8.08737	7.88079	7.94586	8.06765
NDEONHPJ_03142	1	3268377	3269171	+	795	336.58	0.146118	0.229177	0.925511	848	522	649	83	81	632	317.09	420.347	391.906	230.907	232.624	426.608	8.33665	8.55349	8.49874	8.12132	8.12656	8.56559
NDEONHPJ_02074	1	2173338	2173544	-	207	0.124642	0.0068132	0.266556	0.925554	2	0	0	0	0	0	0.747855	0	0	0	0	0	-1.70039	-1.72695	-1.73033	-1.71241	-1.71203	-1.72902
NDEONHPJ_03669	1	3842679	3843317	+	639	160.676	0.15755	0.226099	0.925597	637	189	241	54	46	216	238.192	152.194	145.531	150.228	132.107	145.803	7.62384	7.28046	7.24814	7.27373	7.19059	7.24963
NDEONHPJ_00514	1	524176	524655	-	480	301.432	-0.180741	0.219862	0.925639	761	313	428	120	149	373	284.559	252.047	258.453	333.841	427.912	251.78	8.18013	8.09196	8.10961	8.29802	8.48924	8.09088
NDEONHPJ_01982	1	2079038	2079781	-	744	38.6934	-0.119256	0.236345	0.925682	99	45	46	18	16	52	37.0188	36.2368	27.7776	50.0761	45.9503	35.1006	5.22461	5.21253	5.06009	5.38654	5.33752	5.19322
NDEONHPJ_02073	1	2173082	2173345	-	264	0.6602	-0.00959654	0.265629	0.925725	1	1	0	1	0	0	0.373927	0.805262	0	2.78201	0	0	-1.04007	-1.00403	-1.07159	-0.957792	-1.02555	-1.06963
NDEONHPJ_02975	1	3086517	3087857	-	1341	555.113	0.227192	0.207203	0.925768	1354	837	1140	167	179	716	506.298	674.004	688.402	464.595	514.069	483.309	9.04085	9.26169	9.27885	8.98055	9.05362	9.00656
NDEONHPJ_01556	1	1642538	1643908	-	1371	2486.84	-0.112082	0.238052	0.92581	7739	2142	3330	691	670	6585	2893.82	1724.87	2010.86	1922.37	1924.17	4444.96	11.3684	10.9741	11.086	11.0537	11.0544	11.7279
NDEONHPJ_03763	2	28842	29213	+	372	0.100644	0.00579181	0.266537	0.925853	0	0	1	0	0	0	0	0	0.603862	0	0	0	-1.90191	-1.89744	-1.88061	-1.88525	-1.88494	-1.89917
NDEONHPJ_03764	2	29588	31018	-	1431	0.100644	0.00579181	0.266537	0.925895	0	0	1	0	0	0	0	0	0.603862	0	0	0	-1.90191	-1.89744	-1.88061	-1.88525	-1.88494	-1.89917
NDEONHPJ_02720	1	2813830	2814462	-	633	299.245	0.246608	0.201897	0.925938	935	402	561	83	96	410	349.622	323.715	338.766	230.907	275.702	276.755	8.34119	8.28104	8.31624	8.04172	8.16313	8.16359
NDEONHPJ_01602	1	1690752	1691822	+	1071	816.059	0.246592	0.20177	0.92598	2043	1246	1636	254	256	1036	763.934	1003.36	987.918	706.63	735.205	699.313	9.61631	9.82877	9.81654	9.55963	9.58873	9.55029
NDEONHPJ_02580	1	2664943	2665140	-	198	0.0623212	0.00481714	0.26652	0.926022	1	0	0	0	0	0	0.373927	0	0	0	0	0	-2.01037	-2.01708	-2.01894	-2.00905	-2.00884	-2.01822
NDEONHPJ_03499	1	3656582	3657556	+	975	0.0623212	0.00481714	0.26652	0.926065	1	0	0	0	0	0	0.373927	0	0	0	0	0	-2.01037	-2.01708	-2.01894	-2.00905	-2.00884	-2.01822
NDEONHPJ_02538	1	2623760	2624179	-	420	224.52	-0.200924	0.21397	0.926107	469	296	300	82	96	368	175.372	238.357	181.159	228.125	275.702	248.405	7.62309	7.84687	7.64693	7.81311	7.95152	7.87834
NDEONHPJ_02263	1	2349656	2350540	-	885	8.58799	0.0569026	0.25253	0.926149	26	10	19	2	3	12	9.72211	8.05262	11.4734	5.56402	8.61569	8.10015	3.17658	3.10814	3.24048	3.05554	3.13265	3.10895
NDEONHPJ_01549	1	1636656	1636826	+	171	2.62376	-0.0207122	0.262186	0.926191	6	0	6	1	2	2	2.24356	0	3.62317	2.78201	5.74379	1.35002	1.18215	1.03666	1.27182	1.20082	1.29202	1.12271
NDEONHPJ_00862	1	906584	907162	+	579	11.6551	-0.0613814	0.25125	0.926234	33	12	12	4	7	14	12.3396	9.66314	7.24634	11.128	20.1033	9.45017	3.50916	3.40853	3.30621	3.45965	3.65422	3.39856
NDEONHPJ_00643	1	662468	662887	+	420	146.392	0.109964	0.238198	0.926276	490	168	291	28	34	309	183.224	135.284	175.724	77.8962	97.6444	208.579	7.34553	7.11885	7.31207	6.79894	6.92208	7.44516
NDEONHPJ_02859	1	2968487	2969602	+	1116	458.252	0.120455	0.235379	0.926318	1323	644	861	83	121	945	494.706	518.588	519.925	230.907	347.499	637.887	8.87761	8.91398	8.91627	8.3572	8.6197	9.08027
NDEONHPJ_00224	1	246377	246928	+	552	9.16935	0.0463497	0.255195	0.92636	26	11	17	2	6	5	9.72211	8.85788	10.2657	5.56402	17.2314	3.37506	3.16008	3.12081	3.17858	3.03315	3.31308	2.8697
NDEONHPJ_02581	1	2665193	2665492	-	300	2.87121	0.0268243	0.260313	0.926402	11	3	5	1	1	3	4.1132	2.41578	3.01931	2.78201	2.8719	2.02504	1.61439	1.51117	1.54484	1.53432	1.53708	1.48641
NDEONHPJ_03536	1	3695681	3696277	-	597	17.4216	-0.0738576	0.247577	0.926443	45	19	21	12	4	22	16.8267	15.3	12.6811	33.3841	11.4876	14.8503	4.05783	4.01347	3.92862	4.35271	3.94604	3.99884
NDEONHPJ_02155	1	2240264	2240494	+	231	45.247	-0.085807	0.244376	0.926485	77	51	78	21	25	36	28.7924	41.0683	47.1012	58.4222	71.7974	24.3004	5.17048	5.38454	5.47188	5.58308	5.71294	5.09358
NDEONHPJ_02622	1	2692546	2693508	-	963	16.5034	0.0674559	0.249202	0.926527	30	31	30	6	6	16	11.2178	24.9631	18.1159	16.692	17.2314	10.8002	3.83655	4.23039	4.06166	4.01421	4.02466	3.83464
NDEONHPJ_00327	1	345586	346587	+	1002	34.3313	-0.0962742	0.24144	0.926569	60	45	51	19	13	39	22.4356	36.2368	30.797	52.8582	37.3346	26.3255	4.81826	5.09444	4.99814	5.29082	5.09706	4.91132
NDEONHPJ_01237	1	1329252	1330196	-	945	89.3481	-0.0946722	0.241832	0.92661	200	90	143	38	53	66	74.7855	72.4735	86.3522	105.716	152.21	44.5508	6.31292	6.29458	6.41272	6.542	6.80456	6.00024
NDEONHPJ_00923	1	972198	973202	-	1005	434.548	0.107553	0.238267	0.926652	1562	521	745	96	85	952	584.075	419.541	449.877	267.073	244.111	642.612	8.96983	8.70878	8.7622	8.39732	8.34144	9.04743
NDEONHPJ_00328	1	346584	347402	+	819	34.7892	-0.104175	0.239036	0.926694	57	41	63	15	14	51	21.3139	33.0157	38.0433	41.7301	40.2065	34.4256	4.81884	5.06527	5.1515	5.18407	5.16379	5.08985
NDEONHPJ_03587	1	3739456	3740220	-	765	119.886	-0.161637	0.2237	0.926735	248	131	199	62	37	181	92.734	105.489	120.168	172.485	106.26	122.177	6.71256	6.80284	6.89407	7.14682	6.81422	6.90594
NDEONHPJ_01388	1	1478747	1480069	-	1323	353.766	-0.264524	0.196215	0.926777	818	361	540	144	146	563	305.873	290.699	326.085	400.609	419.297	380.032	8.35214	8.31622	8.39958	8.55284	8.58739	8.51508
NDEONHPJ_03272	1	3408513	3411149	-	2637	2466.22	0.158694	0.224438	0.926818	7160	3302	4787	604	614	4632	2677.32	2658.97	2890.69	1680.33	1763.34	3126.66	11.3187	11.3132	11.3797	10.9712	11.0054	11.4431
NDEONHPJ_01475	1	1577276	1578433	-	1158	145.537	0.0944015	0.241571	0.92686	412	205	284	45	17	309	154.058	165.079	171.497	125.19	48.8222	208.579	7.20298	7.25338	7.28313	7.05934	6.57749	7.43528
NDEONHPJ_02608	1	2681639	2682046	+	408	1.39401	-0.014869	0.26277	0.926901	4	2	2	0	0	6	1.49571	1.61052	1.20772	0	0	4.05007	0.686521	0.694378	0.669703	0.644487	0.645512	0.828385
NDEONHPJ_00620	1	637497	638669	-	1173	1446.72	0.165789	0.222448	0.926942	4576	2078	2397	346	390	2616	1711.09	1673.33	1447.46	962.575	1120.04	1765.83	10.6188	10.6007	10.4869	10.1892	10.2961	10.6439
NDEONHPJ_03486	1	3641845	3643242	-	1398	1295.04	0.138308	0.229739	0.926984	4885	1614	1962	294	353	2411	1826.64	1299.69	1184.78	817.91	1013.78	1627.45	10.597	10.3236	10.2527	9.98794	10.1384	10.502
NDEONHPJ_01886	1	1983320	1984378	+	1059	47.0958	-0.0884546	0.242964	0.927025	128	39	70	18	29	41	47.8627	31.4052	42.2703	50.0761	83.285	27.6755	5.52084	5.27043	5.44023	5.53552	5.85436	5.20001
NDEONHPJ_03158	1	3285547	3286389	-	843	102.567	-0.16171	0.22341	0.927066	231	101	169	44	46	135	86.3772	81.3314	102.053	122.408	132.107	91.1267	6.54717	6.51058	6.66324	6.78228	6.83418	6.58491
NDEONHPJ_01102	1	1175613	1176632	+	1020	16.4647	0.0773121	0.245823	0.927107	50	18	35	7	4	20	18.6964	14.4947	21.1352	19.4741	11.4876	13.5002	4.10977	3.98729	4.17154	4.10274	3.94327	3.95499
NDEONHPJ_03253	1	3393227	3393736	+	510	169.225	-0.176688	0.219333	0.927148	495	159	229	61	63	316	185.094	128.037	138.284	169.702	180.929	213.304	7.46164	7.19894	7.25032	7.39595	7.44034	7.56915
NDEONHPJ_00940	1	1000206	1000832	+	627	84.9535	0.130038	0.231758	0.927189	236	118	160	19	40	92	88.2469	95.0209	96.6179	52.8582	114.876	62.1011	6.42219	6.47331	6.48635	6.13283	6.5913	6.18842
NDEONHPJ_00432	1	448486	448836	+	351	1276.95	-0.137117	0.229861	0.92723	3482	1273	1843	383	364	3127	1302.02	1025.1	1112.92	1065.51	1045.37	2110.76	10.3145	10.1335	10.1945	10.1632	10.1493	10.7088
NDEONHPJ_02289	1	2372978	2373709	-	732	22.1574	0.088049	0.242839	0.927271	56	26	53	8	6	29	20.9399	20.9368	32.0047	22.2561	17.2314	19.5754	4.44015	4.44247	4.68376	4.47307	4.38431	4.40802
NDEONHPJ_01339	1	1424605	1426485	+	1881	679.519	0.153597	0.225328	0.927312	2149	877	1257	146	197	1239	803.57	706.214	759.054	406.173	565.763	836.34	9.5269	9.4252	9.48157	9.03373	9.26048	9.5585
NDEONHPJ_02742	1	2839800	2840414	-	615	109.616	-0.159033	0.223844	0.927353	278	124	151	49	29	212	103.952	99.8524	91.1831	136.318	83.285	143.103	6.72898	6.70181	6.63913	6.91301	6.59941	6.96321
NDEONHPJ_03600	1	3760748	3761521	-	774	90.8139	-0.0941731	0.24103	0.927394	297	93	100	22	26	241	111.056	74.8893	60.3862	61.2042	74.6693	162.678	6.62483	6.34625	6.20714	6.24769	6.3567	6.92
NDEONHPJ_01717	1	1806920	1807657	+	738	12.1257	0.0379293	0.255804	0.927435	44	15	26	0	1	38	16.4528	12.0789	15.7004	0	2.8719	25.6505	3.80346	3.65986	3.77493	3.37911	3.45617	4.03552
NDEONHPJ_01648	1	1734928	1735224	-	297	395.834	0.138939	0.228928	0.927475	1069	577	762	104	85	766	399.728	464.636	460.143	289.329	244.111	517.059	8.62182	8.73799	8.73069	8.39297	8.28289	8.82331
NDEONHPJ_02413	1	2491184	2492995	-	1812	188.637	-0.160577	0.223151	0.927516	417	225	267	85	87	218	155.928	181.184	161.231	236.471	249.855	147.153	7.40628	7.51506	7.43084	7.70715	7.74825	7.36723
NDEONHPJ_03238	1	3378897	3380057	+	1161	397.098	0.224933	0.205994	0.927557	1323	518	701	106	137	532	494.706	417.125	423.307	294.893	393.45	359.107	8.79948	8.66557	8.67698	8.41862	8.62123	8.55296
NDEONHPJ_01877	1	1975216	1975857	-	642	56.927	-0.146923	0.22668	0.927597	134	66	79	27	20	86	50.1063	53.1473	47.7051	75.1142	57.4379	58.0511	5.73484	5.77469	5.70565	5.98367	5.82231	5.83183
NDEONHPJ_02727	1	2817673	2818452	-	780	72.5795	0.141013	0.228184	0.927638	167	117	141	21	25	94	62.4459	94.2156	85.1445	58.4222	71.7974	63.4512	6.07491	6.35975	6.28833	6.05421	6.16974	6.08747
NDEONHPJ_01063	1	1128011	1129543	+	1533	1372.14	0.109313	0.236591	0.927678	3787	1971	2591	299	272	3040	1416.06	1587.17	1564.61	831.82	781.156	2052.04	10.4183	10.5084	10.4971	10.0311	9.98937	10.7193
NDEONHPJ_02587	1	2670243	2670884	-	642	7.38801	0.0439005	0.253966	0.927719	13	13	17	2	2	11	4.86106	10.4684	10.2657	5.56402	5.74379	7.42514	2.77201	3.02123	3.02002	2.8548	2.86034	2.9023
NDEONHPJ_00325	1	344558	345031	+	474	53.3986	-0.0792979	0.244487	0.927759	70	87	73	26	26	49	26.1749	70.0578	44.0819	72.3322	74.6693	33.0756	5.25535	5.86756	5.5587	5.85767	5.87707	5.39215
NDEONHPJ_03574	1	3729987	3730514	-	528	74.8014	-0.118845	0.233871	0.927799	155	93	105	37	34	77	57.9588	74.8893	63.4055	102.934	97.6444	51.9759	6.02639	6.19845	6.08691	6.4017	6.36468	5.96275
NDEONHPJ_00557	1	565459	566958	+	1500	68.7005	0.148094	0.225993	0.92784	182	91	142	26	20	82	68.0548	73.2788	85.7484	72.3322	57.4379	55.351	6.09247	6.14229	6.25331	6.12896	5.9993	5.95937
NDEONHPJ_03836	2	105184	105510	+	327	99.8219	-0.098811	0.239053	0.92788	353	72	122	56	35	117	131.996	57.9788	73.6711	155.792	100.516	78.9764	6.81601	6.25594	6.39987	6.91497	6.60761	6.44603
NDEONHPJ_01507	1	1603778	1604188	+	411	11.0393	-0.0610251	0.249024	0.92792	22	15	15	5	4	17	8.2264	12.0789	9.05793	13.91	11.4876	11.4752	3.31464	3.46744	3.35573	3.49307	3.43747	3.44759
NDEONHPJ_01485	1	1590010	1591272	+	1263	148.499	0.0203233	0.259816	0.92796	976	63	134	96	26	78	364.953	50.7315	80.9175	267.073	74.6693	52.651	7.81298	6.35432	6.6221	7.49896	6.60801	6.36902
NDEONHPJ_01562	1	1648771	1649040	+	270	0.622823	0.00255914	0.264524	0.928001	1	1	2	0	0	2	0.373927	0.805262	1.20772	0	0	1.35002	-0.359614	-0.330122	-0.305962	-0.345459	-0.344393	-0.298559
NDEONHPJ_00998	1	1054800	1055558	+	759	271.225	-0.133494	0.229743	0.928041	807	271	334	155	86	337	301.759	218.226	201.69	431.211	246.983	227.479	8.14474	7.90428	7.84811	8.41881	7.99549	7.93354
NDEONHPJ_03399	1	3549462	3551270	-	1809	483.48	-0.252462	0.198133	0.928081	1158	520	695	191	168	912	433.008	418.736	419.684	531.364	482.478	615.611	8.8285	8.80424	8.80564	8.98246	8.90989	9.1005
NDEONHPJ_01614	1	1699216	1699665	-	450	35.9388	-0.0738452	0.24547	0.928121	98	40	39	14	23	27	36.6449	32.2105	23.5506	38.9481	66.0536	18.2253	5.11807	5.03831	4.86421	5.13452	5.44717	4.74453
NDEONHPJ_02865	1	2973781	2977377	+	3597	888.311	-0.224368	0.205543	0.928161	2473	891	1164	321	341	1648	924.723	717.488	702.895	893.025	979.316	1112.42	9.81894	9.62792	9.61272	9.79177	9.86256	9.96507
NDEONHPJ_02566	1	2654584	2655237	-	654	6.25967	0.0395075	0.254526	0.928201	17	6	16	2	2	8	6.35677	4.83157	9.66179	5.56402	5.74379	5.4001	2.66341	2.59431	2.8078	2.64138	2.64652	2.6186
NDEONHPJ_03627	1	3790975	3791484	-	510	11.9416	0.0568978	0.249885	0.92824	33	17	22	1	7	14	12.3396	13.6894	13.285	2.78201	20.1033	9.45017	3.58346	3.6253	3.61474	3.34617	3.73896	3.47827
NDEONHPJ_02925	1	3036621	3037904	-	1284	623.201	0.237257	0.202064	0.92828	1574	963	1217	188	201	800	588.562	775.467	734.9	523.018	577.251	540.01	9.2345	9.44907	9.40647	9.14946	9.22107	9.17033
NDEONHPJ_03166	1	3297073	3297636	-	564	26.1768	-0.0619658	0.248445	0.92832	49	34	35	11	17	16	18.3224	27.3789	21.1352	30.6021	48.8222	10.8002	4.42892	4.64921	4.50755	4.68226	4.93807	4.21851
NDEONHPJ_02260	1	2347686	2348513	-	828	15.0079	0.0552485	0.250223	0.92836	57	13	35	2	3	34	21.3139	10.4684	21.1352	5.56402	8.61569	22.9504	4.12571	3.80277	4.11397	3.74278	3.8143	4.15706
NDEONHPJ_02579	1	2663748	2664950	-	1203	8.27148	0.0470333	0.252193	0.928399	22	16	13	3	1	14	8.2264	12.8842	7.8502	8.34602	2.8719	9.45017	3.08091	3.25126	3.06615	3.09013	2.95109	3.13082
NDEONHPJ_03598	1	3758238	3759590	-	1353	103.682	0.156689	0.22315	0.928439	310	168	161	27	32	158	115.918	135.284	97.2217	75.1142	91.9007	106.652	6.77413	6.88671	6.64797	6.50132	6.6181	6.71304
NDEONHPJ_02072	1	2172814	2173104	-	291	3.50976	-0.0232835	0.258406	0.928479	6	6	5	2	0	8	2.24356	4.83157	3.01931	5.56402	0	5.4001	1.74183	1.89172	1.79654	1.88567	1.72096	1.92379
NDEONHPJ_00166	1	183454	184110	+	657	798.612	0.110374	0.235192	0.928518	2393	1122	1424	174	163	1750	894.808	903.503	859.899	484.069	468.119	1181.27	9.70456	9.71188	9.67301	9.25852	9.23684	9.93018
NDEONHPJ_02171	1	2254372	2255361	+	990	910.436	-0.187008	0.214883	0.928558	2735	806	1242	324	348	1689	1022.69	649.041	749.996	901.371	999.42	1140.1	9.91179	9.57105	9.67509	9.81329	9.89246	9.99831
NDEONHPJ_00516	1	525899	526402	-	504	168.635	-0.0727623	0.245022	0.928597	652	115	183	82	90	116	243.801	92.6051	110.507	228.125	258.471	78.3014	7.62479	6.92602	7.03644	7.55302	7.65016	6.82262
NDEONHPJ_03114	1	3241361	3241864	-	504	334.383	-0.109174	0.235295	0.928637	593	443	519	156	169	289	221.739	356.731	313.404	433.993	485.35	195.079	8.0577	8.40503	8.30684	8.55303	8.64183	7.97399
NDEONHPJ_01489	1	1592090	1592497	-	408	1.28626	-0.00527579	0.262703	0.928676	3	1	4	0	0	5	1.12178	0.805262	2.41545	0	0	3.37506	0.562632	0.549243	0.642727	0.541999	0.542954	0.69355
NDEONHPJ_00178	1	195804	196346	-	543	44.9134	0.116527	0.233311	0.928715	119	68	83	9	19	60	44.4974	54.7578	50.1205	25.0381	54.566	40.5007	5.47895	5.61267	5.55584	5.23127	5.59	5.42107
NDEONHPJ_00909	1	959265	961712	+	2448	1097.53	0.227243	0.204053	0.928755	3006	1587	2121	363	384	1170	1124.03	1277.95	1280.79	1009.87	1102.81	789.764	10.112	10.2126	10.2145	10.0307	10.0971	9.84987
NDEONHPJ_02804	1	2910271	2911911	-	1641	47.4082	0.081467	0.242539	0.928794	135	54	113	13	6	102	50.4802	43.4841	68.2364	36.1661	17.2314	68.8513	5.60225	5.50708	5.80879	5.42778	5.17235	5.81385
NDEONHPJ_01639	1	1728906	1729337	-	432	625.487	-0.27366	0.191728	0.928833	1394	647	980	255	232	1101	521.255	521.004	591.785	709.412	666.28	743.189	9.14649	9.14672	9.24117	9.37913	9.3309	9.41763
NDEONHPJ_01449	1	1550013	1550144	+	132	21.667	0.0570468	0.248906	0.928872	43	34	42	9	10	11	16.0789	27.3789	25.3622	25.0381	28.719	7.42514	4.22179	4.5062	4.46628	4.42721	4.48773	3.9484
NDEONHPJ_02521	1	2602638	2606495	-	3858	1211.6	0.175353	0.217634	0.928911	3765	1659	2159	315	311	2152	1407.84	1335.93	1303.74	876.333	893.159	1452.63	10.3506	10.3089	10.2898	9.99479	10.0083	10.3755
NDEONHPJ_02806	1	2913430	2914221	-	792	11.9434	0.0563607	0.248969	0.92895	29	17	29	3	2	23	10.8439	13.6894	17.512	8.34602	5.74379	15.5253	3.57443	3.67332	3.79305	3.5404	3.48095	3.73193
NDEONHPJ_01953	1	2052147	2053271	-	1125	369.726	-0.142338	0.226277	0.92899	1135	328	490	154	178	436	424.408	264.126	295.892	428.429	511.197	294.305	8.62016	8.26922	8.3487	8.62338	8.76129	8.34503
NDEONHPJ_00979	1	1037779	1038387	-	609	33.0969	0.0688034	0.245673	0.929029	86	63	48	16	2	54	32.1578	50.7315	28.9854	44.5121	5.74379	36.4507	5.01583	5.30425	4.95604	5.1817	4.5843	5.09131
NDEONHPJ_00272	1	285476	286423	+	948	132.682	0.18262	0.215627	0.929067	460	164	230	43	39	180	172.007	132.063	138.888	119.626	112.004	121.502	7.24494	7.04622	7.08277	6.98203	6.94106	6.98704
NDEONHPJ_01760	1	1856575	1857153	+	579	7.54386	-0.0392042	0.253421	0.929106	13	6	16	3	4	9	4.86106	4.83157	9.66179	8.34602	11.4876	6.07511	2.70024	2.71644	2.93155	2.85106	2.92944	2.77194
NDEONHPJ_02304	1	2386239	2386652	+	414	16.9837	-0.0633718	0.247027	0.929145	41	14	27	7	10	16	15.331	11.2737	16.3043	19.4741	28.719	10.8002	3.97111	3.84606	4.0016	4.06044	4.22765	3.825
NDEONHPJ_01741	1	1836280	1837518	+	1239	25.3552	0.0812051	0.242316	0.929184	69	45	43	6	5	49	25.801	36.2368	25.9661	16.692	14.3595	33.0756	4.68854	4.88626	4.69206	4.53419	4.49417	4.83272
NDEONHPJ_01773	1	1865713	1867002	-	1290	19.9763	0.0647063	0.24661	0.929223	54	30	31	9	8	13	20.1921	24.1578	18.7197	25.0381	22.9752	8.77516	4.28697	4.37981	4.24659	4.36433	4.32714	3.94055
NDEONHPJ_02646	1	2721551	2722087	+	537	9.35462	0.0426786	0.25239	0.929262	21	19	12	5	2	9	7.85248	15.3	7.24634	13.91	5.74379	6.07511	3.12096	3.39321	3.09845	3.29088	3.09226	3.04857
NDEONHPJ_01263	1	1353277	1353756	+	480	128.286	0.139613	0.22676	0.9293	418	171	226	45	24	215	156.302	137.7	136.473	125.19	68.9255	145.128	7.14368	7.04733	7.04122	6.97959	6.63765	7.08639
NDEONHPJ_00258	1	270932	271549	-	618	195.27	0.146685	0.224885	0.929339	630	259	350	55	43	355	235.574	208.563	211.352	153.01	123.492	239.629	7.74404	7.64998	7.66029	7.43768	7.30754	7.75616
NDEONHPJ_02575	1	2661493	2661876	-	384	5.31298	0.0266823	0.256438	0.929378	13	7	15	0	1	14	4.86106	5.63683	9.05793	0	2.8719	9.45017	2.48717	2.52903	2.67856	2.37396	2.45751	2.69118
NDEONHPJ_01712	1	1803014	1804180	+	1167	15.6698	0.0660431	0.24606	0.929416	37	26	33	4	3	29	13.8353	20.9368	19.9274	11.128	8.61569	19.5754	3.93643	4.13715	4.11568	3.90632	3.85395	4.10499
NDEONHPJ_02122	1	2204646	2205407	-	762	264.23	-0.253149	0.196743	0.929455	638	287	371	105	103	450	238.566	231.11	224.033	292.111	295.805	303.756	7.96463	7.94246	7.91979	8.11288	8.12199	8.14595
NDEONHPJ_01318	1	1403250	1404950	+	1701	390.074	0.130444	0.229048	0.929493	1230	507	718	87	95	776	459.931	408.268	433.573	242.035	272.83	523.81	8.72013	8.62682	8.67347	8.26423	8.34198	8.82344
NDEONHPJ_00366	1	387265	388026	-	762	1058.33	-0.103016	0.236273	0.929532	3052	971	1529	255	300	2863	1141.23	781.909	923.305	709.412	861.569	1932.56	10.0745	9.78848	9.91096	9.72277	9.86094	10.5117
NDEONHPJ_03407	1	3561557	3562114	-	558	79.6531	-0.128312	0.229607	0.92957	142	112	115	39	28	113	53.0977	90.1893	69.4441	108.498	80.4131	76.2764	6.02968	6.38383	6.20436	6.49693	6.301	6.26761
NDEONHPJ_01067	1	1133804	1135183	+	1380	84.0642	0.126797	0.230002	0.929608	212	130	150	34	29	77	79.2726	104.684	90.5793	94.5883	83.285	51.9759	6.33923	6.53592	6.43262	6.45316	6.37292	6.07279
NDEONHPJ_01668	1	1756526	1758802	+	2277	2152.45	0.144062	0.225446	0.929647	5915	3103	4049	530	513	4165	2211.78	2498.73	2445.04	1474.46	1473.28	2811.43	11.0776	11.1739	11.1566	10.7772	10.7768	11.2694
NDEONHPJ_01914	1	2013046	2013327	-	282	17.0209	0.0727791	0.244161	0.929685	47	18	40	6	5	22	17.5746	14.4947	24.1545	16.692	14.3595	14.8503	4.10888	4.02108	4.27813	4.08657	4.04069	4.02965
NDEONHPJ_02610	1	2682331	2682588	+	258	4.96817	0.0285415	0.255808	0.929723	13	8	9	3	0	7	4.86106	6.44209	5.43476	8.34602	0	4.72509	2.32805	2.4021	2.35782	2.42856	2.1954	2.3225
NDEONHPJ_02188	1	2270075	2270938	-	864	170.982	0.11321	0.233486	0.929761	712	180	250	70	57	156	266.236	144.947	150.965	194.741	163.698	105.302	7.74213	7.27722	7.3054	7.48625	7.36447	7.06259
NDEONHPJ_02825	1	2929974	2930504	-	531	41.3725	0.114528	0.233135	0.9298	104	53	90	13	15	49	38.8885	42.6789	54.3476	36.1661	43.0784	33.0756	5.3272	5.38538	5.54537	5.30075	5.38611	5.23384
NDEONHPJ_01746	1	1840908	1841600	+	693	53.7625	0.0924455	0.238924	0.929838	105	71	138	10	21	81	39.2624	57.1736	83.3329	27.8201	60.3098	54.676	5.53301	5.7725	6.0413	5.43079	5.79516	5.74354
NDEONHPJ_01079	1	1148743	1149288	-	546	90.5388	-0.132238	0.228336	0.929876	186	106	139	39	44	103	69.5505	85.3577	83.9368	108.498	126.363	69.5263	6.29973	6.4394	6.42758	6.5959	6.70106	6.3028
NDEONHPJ_03182	1	3317696	3318112	+	417	791.593	-0.137518	0.226919	0.929914	1474	916	1370	313	410	867	551.169	737.62	827.291	870.769	1177.48	585.236	9.34253	9.55646	9.64455	9.68327	9.92527	9.38583
NDEONHPJ_02873	1	2983196	2983651	-	456	1943.01	-0.102593	0.236053	0.929952	5028	1987	2863	912	1030	1413	1880.11	1600.05	1728.86	2537.19	2958.05	953.792	10.8669	10.7443	10.8025	11.105	11.2325	10.3829
NDEONHPJ_01676	1	1765587	1766681	+	1095	140.335	-0.177799	0.216246	0.92999	299	189	184	53	56	235	111.804	152.194	111.111	147.446	160.826	158.628	6.96312	7.18342	6.96047	7.15721	7.21719	7.21453
NDEONHPJ_02895	1	3004744	3005625	-	882	49.4844	-0.120313	0.231251	0.930028	93	66	76	23	15	83	34.7753	53.1473	45.8935	63.9862	43.0784	56.026	5.39564	5.66078	5.56692	5.76081	5.54209	5.69657
NDEONHPJ_02851	1	2959682	2960182	-	501	460.722	-0.136435	0.22698	0.930065	1477	411	574	204	210	539	552.291	330.963	346.617	567.53	603.098	363.832	8.97151	8.58788	8.61987	8.98877	9.03659	8.65474
NDEONHPJ_02576	1	2661886	2662269	-	384	7.54053	-0.0384003	0.252709	0.930103	13	8	15	5	1	12	4.86106	6.44209	9.05793	13.91	2.8719	8.10015	2.7375	2.82753	2.94093	3.02934	2.74633	2.89915
NDEONHPJ_01630	1	1721449	1721913	+	465	102.351	0.0844714	0.240571	0.930141	144	145	276	43	31	101	53.8455	116.763	166.666	119.626	89.0288	68.1762	6.21824	6.73461	7.01138	6.74014	6.54914	6.36793
NDEONHPJ_01652	1	1738071	1738265	-	195	17.8475	-0.040341	0.252164	0.930179	30	27	21	8	12	7	11.2178	21.7421	12.6811	22.2561	34.4627	4.72509	3.80564	4.13081	3.86634	4.09394	4.30643	3.5608
NDEONHPJ_01356	1	1441897	1444275	-	2379	4786.08	0.104256	0.235366	0.930217	14240	6337	8987	1025	962	10737	5324.73	5102.94	5426.91	2851.56	2762.76	7247.61	12.2791	12.2452	12.2943	11.8148	11.7932	12.5326
NDEONHPJ_03031	1	3153503	3154111	+	609	10.4905	0.0450787	0.25089	0.930254	29	12	26	5	0	19	10.8439	9.66314	15.7004	13.91	0	12.8252	3.43592	3.39396	3.59994	3.50477	3.16901	3.50473
NDEONHPJ_03055	1	3178472	3178792	-	321	82.2717	-0.146193	0.224318	0.930292	158	91	144	37	31	122	59.0805	73.2788	86.9561	102.934	89.0288	82.3515	6.12815	6.2717	6.38844	6.49247	6.39722	6.35031
NDEONHPJ_00877	1	923089	923313	+	225	27.4772	0.0929697	0.238289	0.930329	90	40	41	12	6	35	33.6535	32.2105	24.7583	33.3841	17.2314	23.6254	4.90318	4.86996	4.72153	4.86775	4.61203	4.69743
NDEONHPJ_03188	1	3321287	3322012	-	726	196.133	-0.16159	0.220202	0.930367	595	182	260	72	68	378	222.487	146.558	157.004	200.305	195.289	255.155	7.70166	7.4002	7.44635	7.62046	7.60268	7.80696
NDEONHPJ_03858	2	124070	124321	+	252	20.0337	-0.0514791	0.249122	0.930404	51	16	31	12	10	11	19.0703	12.8842	18.7197	33.3841	28.719	7.42514	4.20866	4.02984	4.19779	4.45059	4.37141	3.83339
NDEONHPJ_02145	1	2227316	2229163	+	1848	265.543	0.166227	0.218913	0.930442	611	444	500	83	70	405	228.47	357.536	301.931	230.907	201.033	273.38	7.93381	8.27486	8.14265	7.94651	7.85413	8.06676
NDEONHPJ_03003	1	3114554	3115075	-	522	1313.47	0.0899213	0.238936	0.930479	3536	1898	2506	288	217	3100	1322.21	1528.39	1513.28	801.218	623.201	2092.54	10.3263	10.4409	10.4331	9.96152	9.79797	10.7012
NDEONHPJ_00176	1	192938	193513	-	576	168.547	-0.146115	0.224136	0.930517	463	167	231	61	88	210	173.128	134.479	139.492	169.702	252.727	141.753	7.40096	7.22079	7.24514	7.38451	7.67716	7.25667
NDEONHPJ_00077	1	83907	85445	+	1539	5602.84	0.115989	0.232014	0.930554	22899	6420	7937	1185	1634	10522	8562.56	5169.78	4792.85	3296.68	4692.68	7102.48	12.7727	12.3653	12.3077	12.0394	12.2921	12.6172
NDEONHPJ_02434	1	2517932	2518585	-	654	2.30606	0.00774001	0.260406	0.930591	13	2	2	1	0	5	4.86106	1.61052	1.20772	2.78201	0	3.37506	1.45884	1.26641	1.23668	1.32392	1.23967	1.36459
NDEONHPJ_01491	1	1592751	1593959	-	1209	37.1534	-0.108228	0.234024	0.930629	78	37	65	18	14	51	29.1663	29.7947	39.251	50.0761	40.2065	34.4256	5.04871	5.06787	5.22858	5.35031	5.23022	5.14859
NDEONHPJ_00855	1	901280	901699	+	420	21.5975	-0.0443768	0.250588	0.930666	44	22	35	8	16	9	16.4528	17.7158	21.1352	22.2561	45.9503	6.07511	4.1778	4.21964	4.31052	4.31538	4.6884	3.83067
NDEONHPJ_03038	1	3162217	3163011	+	795	6.99455	0.0345503	0.253165	0.930703	29	5	14	3	1	11	10.8439	4.02631	8.45406	8.34602	2.8719	7.42514	3.00779	2.70727	2.90164	2.87698	2.73381	2.85727
NDEONHPJ_02146	1	2229163	2229603	+	441	89.5695	0.137489	0.226094	0.93074	222	140	175	29	20	145	83.0119	112.737	105.676	80.6782	57.4379	97.8768	6.42842	6.64586	6.59977	6.41784	6.23448	6.54401
NDEONHPJ_00194	1	218285	218638	+	354	68.686	-0.1441	0.224357	0.930777	161	72	104	29	31	91	60.2023	57.9788	62.8016	80.6782	89.0288	61.4261	5.99827	5.97695	6.02736	6.18391	6.24692	6.01314
NDEONHPJ_03723	1	3897034	3897297	+	264	161.601	-0.125912	0.229064	0.930814	435	163	223	69	83	164	162.658	131.258	134.661	191.959	238.367	110.702	7.31962	7.16687	7.18374	7.43485	7.59705	7.05139
NDEONHPJ_02556	1	2644118	2645416	+	1299	129.498	-0.108915	0.233509	0.930851	316	170	147	59	65	122	118.161	136.894	88.7677	164.138	186.673	82.3515	6.92219	7.02842	6.72848	7.15143	7.24617	6.6816
NDEONHPJ_02015	1	2116407	2116727	+	321	1125.29	0.124244	0.229431	0.930888	1849	1948	2431	416	322	1395	691.392	1568.65	1467.99	1157.32	924.75	941.642	9.75934	10.3816	10.3273	10.1371	9.96886	9.98068
NDEONHPJ_01535	1	1622206	1623123	+	918	15.3826	-0.066375	0.244585	0.930925	37	15	23	6	8	19	13.8353	12.0789	13.8888	16.692	22.9752	12.8252	3.85115	3.79874	3.85454	3.92195	4.04266	3.82075
NDEONHPJ_02344	1	2422415	2422597	-	183	2.53554	0.00245162	0.261313	0.930962	4	0	10	1	1	3	1.49571	0	6.03862	2.78201	2.8719	2.02504	1.19237	1.11045	1.46933	1.27099	1.27351	1.2358
NDEONHPJ_03027	1	3149280	3149771	-	492	370.334	0.112418	0.232474	0.930999	624	655	778	97	102	635	233.331	527.446	469.804	269.855	292.933	428.633	8.17764	8.7896	8.69652	8.28732	8.34314	8.6236
NDEONHPJ_02526	1	2608988	2610553	+	1566	122.204	0.0695697	0.243691	0.931036	272	204	239	21	19	311	101.708	164.273	144.323	58.4222	54.566	209.929	6.76254	7.11482	7.01696	6.47275	6.44388	7.31242
NDEONHPJ_01498	1	1598704	1598880	+	177	4.80097	-0.0250667	0.255344	0.931073	14	4	7	1	3	7	5.23498	3.22105	4.22703	2.78201	8.61569	4.72509	2.24754	2.14131	2.19119	2.1592	2.32228	2.21776
NDEONHPJ_02683	1	2764047	2764337	-	291	24.5122	-0.0532207	0.247939	0.931109	51	37	24	12	14	15	19.0703	29.7947	14.4927	33.3841	40.2065	10.1252	4.38864	4.63772	4.26348	4.65602	4.75467	4.12938
NDEONHPJ_03838	2	106174	106467	+	294	14.0666	-0.0321654	0.253416	0.931146	20	16	26	11	5	5	7.47855	12.8842	15.7004	30.6021	14.3595	3.37506	3.40466	3.62915	3.72563	3.97987	3.65357	3.23521
NDEONHPJ_03446	1	3599762	3600691	-	930	256.094	-0.196066	0.210426	0.931183	698	236	378	116	90	409	261.001	190.042	228.26	322.713	258.471	276.08	8.00703	7.77898	7.90781	8.16345	7.99889	8.04933
NDEONHPJ_03412	1	3565921	3566823	+	903	584.511	-0.123021	0.229491	0.931219	1230	772	800	202	334	624	459.931	621.662	483.089	561.966	959.213	421.208	8.98909	9.21611	9.02536	9.13859	9.56312	8.92661
NDEONHPJ_03175	1	3309197	3310537	+	1341	256.694	-0.171242	0.216837	0.931256	790	238	326	99	104	418	295.403	191.652	196.859	275.419	298.677	282.155	8.10176	7.78461	7.80219	8.04477	8.10455	8.0658
NDEONHPJ_02156	1	2240530	2241276	-	747	104.054	-0.109825	0.232858	0.931293	204	120	170	51	49	98	76.2812	96.6314	102.657	141.882	140.723	66.1512	6.4589	6.62114	6.66352	6.88311	6.87638	6.37286
NDEONHPJ_01846	1	1941846	1942187	-	342	2.69665	-0.00778106	0.259533	0.931329	4	4	5	0	2	4	1.49571	3.22105	3.01931	0	5.74379	2.70005	1.29565	1.41028	1.40123	1.29271	1.46924	1.38148
NDEONHPJ_00347	1	364963	365550	-	588	70.2509	0.132107	0.226996	0.931366	203	96	128	17	31	81	75.9073	77.3051	77.2943	47.2941	89.0288	54.676	6.18067	6.1915	6.19237	5.91486	6.27235	5.96387
NDEONHPJ_00360	1	379705	380976	+	1272	2360.61	-0.139956	0.224918	0.931402	7693	2111	2910	838	738	5006	2876.62	1699.91	1757.24	2331.32	2119.46	3379.11	11.3454	10.943	10.9668	11.1789	11.1063	11.4774
NDEONHPJ_02794	1	2898899	2899804	+	906	94.18	-0.118833	0.230341	0.931438	220	114	124	38	50	99	82.264	91.7998	74.8789	105.716	143.595	66.8262	6.43836	6.51494	6.37654	6.60541	6.81986	6.30418
NDEONHPJ_03821	2	91472	92080	-	609	119.117	-0.114903	0.231362	0.931475	360	93	179	67	36	159	134.614	74.8893	108.091	186.395	103.388	107.327	6.96416	6.56502	6.80445	7.19145	6.78121	6.79965
NDEONHPJ_02129	1	2210971	2211603	-	633	267.936	-0.185902	0.212791	0.931511	757	276	339	113	114	379	283.063	222.252	204.709	314.367	327.396	255.83	8.09828	7.92029	7.86165	8.1737	8.2042	8.02215
NDEONHPJ_00852	1	896136	900134	+	3999	178.815	0.194822	0.210414	0.931547	536	275	291	63	49	236	200.425	221.447	175.724	175.267	140.723	159.303	7.56419	7.63845	7.46601	7.46479	7.32159	7.39555
NDEONHPJ_03909	4	4357	5133	+	777	1449.08	0.219212	0.204023	0.931584	4361	2099	2558	395	406	2317	1630.7	1690.24	1544.68	1098.89	1165.99	1564	10.5869	10.6152	10.5441	10.2897	10.3324	10.5538
NDEONHPJ_03363	1	3513802	3515304	+	1503	457.155	0.185194	0.21291	0.93162	1477	656	745	121	128	753	552.291	528.252	449.877	336.623	367.603	508.284	8.97694	8.94118	8.81748	8.61232	8.67294	8.91122
NDEONHPJ_02091	1	2182446	2182718	+	273	2.96195	-0.00973577	0.258732	0.931656	4	6	4	1	1	5	1.49571	4.83157	2.41545	2.78201	2.8719	3.37506	1.43195	1.63326	1.50139	1.52704	1.52981	1.55841
NDEONHPJ_02791	1	2895753	2896598	-	846	11.692	0.0493338	0.248348	0.931692	25	19	21	5	4	11	9.34819	15.3	12.6811	13.91	11.4876	7.42514	3.42627	3.63585	3.55461	3.56549	3.51077	3.35689
NDEONHPJ_02540	1	2624990	2627569	-	2580	7278.93	0.235009	0.199807	0.931728	18914	11032	14114	2184	1998	10934	7072.46	8883.65	8522.91	6075.91	5738.05	7380.58	12.8007	12.9809	12.9475	12.6857	12.6435	12.8337
NDEONHPJ_02251	1	2338270	2339088	-	819	149.291	0.120749	0.229547	0.931764	381	233	266	73	36	146	142.466	187.626	160.627	203.087	103.388	98.5518	7.1702	7.37517	7.25834	7.42333	6.97175	6.9191
NDEONHPJ_02569	1	2658952	2659179	-	228	7.17028	0.031429	0.252853	0.9318	15	16	11	2	1	14	5.60891	12.8842	6.64248	5.56402	2.8719	9.45017	2.79955	3.09275	2.85436	2.8402	2.7698	2.97215
NDEONHPJ_02692	1	2781863	2783206	+	1344	783.61	0.121862	0.229224	0.931836	2624	1042	1296	187	175	1594	981.186	839.083	782.605	520.236	502.582	1075.97	9.77268	9.6479	9.59391	9.29999	9.27699	9.84743
NDEONHPJ_02185	1	2267863	2267961	-	99	4.40361	0.0148069	0.257162	0.931872	10	4	10	1	3	3	3.73927	3.22105	6.03862	2.78201	8.61569	2.02504	2.01572	1.99194	2.14231	1.99932	2.1658	1.91889
NDEONHPJ_02467	1	2556098	2556766	+	669	637.43	0.228717	0.201307	0.931908	1623	1028	1171	198	196	843	606.884	827.809	707.122	550.838	562.891	569.035	9.27325	9.51622	9.391	9.20303	9.21878	9.22503
NDEONHPJ_01716	1	1806424	1806909	+	486	13.5061	0.04848	0.248289	0.931944	43	26	17	2	3	29	16.0789	20.9368	10.2657	5.56402	8.61569	19.5754	3.87087	3.99578	3.67661	3.61347	3.68619	3.9647
NDEONHPJ_02343	1	2421774	2422394	-	621	3.94269	0.0150714	0.256993	0.93198	9	5	11	0	1	10	3.36535	4.02631	6.64248	0	2.8719	6.75012	2.04747	2.08857	2.21618	1.97602	2.06154	2.21833
NDEONHPJ_02047	1	2151854	2152216	-	363	6.70522	-0.014182	0.257187	0.932015	17	4	13	0	7	4	6.35677	3.22105	7.8502	0	20.1033	2.70005	2.58385	2.42421	2.65371	2.38553	2.91411	2.38727
NDEONHPJ_01493	1	1595088	1595411	-	324	6.18954	-0.0129297	0.257454	0.932051	6	9	11	5	2	2	2.24356	7.24735	6.64248	13.91	5.74379	1.35002	2.19148	2.48457	2.46147	2.62454	2.40225	2.16236
NDEONHPJ_02084	1	2177937	2178215	-	279	3.06193	-0.00136491	0.260306	0.932087	1	6	7	2	0	5	0.373927	4.83157	4.22703	5.56402	0	3.37506	1.36393	1.65535	1.62993	1.6338	1.46409	1.57992
NDEONHPJ_03246	1	3384955	3387135	+	2181	126.081	0.127348	0.227303	0.932123	276	202	259	37	30	215	103.204	162.663	156.4	102.934	86.1569	145.128	6.82788	7.15791	7.12924	6.84022	6.73746	7.07249
NDEONHPJ_03352	1	3495788	3497551	-	1764	305.66	0.155483	0.219915	0.932158	963	418	538	86	71	547	360.092	336.599	324.878	239.253	203.905	369.232	8.37364	8.3205	8.29359	8.07606	7.97245	8.39262
NDEONHPJ_03454	1	3607895	3608476	-	582	25.8022	-0.0698938	0.242143	0.932194	63	33	28	10	15	25	23.5574	26.5736	16.9081	27.8201	43.0784	16.8753	4.58571	4.65245	4.41942	4.66114	4.88327	4.42113
NDEONHPJ_01973	1	2069208	2070230	-	1023	62.2702	-0.0763708	0.240408	0.932229	217	50	72	19	39	65	81.1423	40.2631	43.478	52.8582	112.004	43.8758	6.10449	5.64426	5.68452	5.8164	6.29668	5.69125
NDEONHPJ_02567	1	2655248	2658286	-	3039	42.4705	0.116033	0.230084	0.932265	113	70	71	13	13	59	42.2538	56.3683	42.8742	36.1661	37.3346	39.8257	5.40662	5.59322	5.41586	5.33261	5.34787	5.37049
NDEONHPJ_01787	1	1882021	1882992	+	972	17.1931	-0.0606424	0.244471	0.9323	52	17	19	10	6	20	19.4442	13.6894	11.4734	27.8201	17.2314	13.5002	4.12443	3.95404	3.87658	4.24694	4.04994	3.94568
NDEONHPJ_01872	1	1968006	1968764	-	759	137.981	0.139665	0.223878	0.932336	477	182	228	37	34	244	178.363	146.558	137.68	102.934	97.6444	164.703	7.29639	7.14639	7.10116	6.91757	6.88754	7.23363
NDEONHPJ_03571	1	3728113	3728520	-	408	253.361	0.133271	0.225526	0.932371	801	345	445	63	59	488	299.516	277.815	268.718	175.267	169.442	329.406	8.10221	8.04319	8.01814	7.72523	7.70474	8.17617
NDEONHPJ_01123	1	1200985	1201092	+	108	6.65721	-0.0247145	0.253679	0.932407	17	7	8	4	3	5	6.35677	5.63683	4.83089	11.128	8.61569	3.37506	2.61415	2.57832	2.53514	2.73344	2.66632	2.45951
NDEONHPJ_00414	1	439856	440584	+	729	45.1612	-0.0814912	0.238833	0.932442	116	53	53	22	23	38	43.3756	42.6789	32.0047	61.2042	66.0536	25.6505	5.42729	5.41683	5.24515	5.62072	5.66728	5.12995
NDEONHPJ_03840	2	107219	108349	+	1131	66.8872	-0.129125	0.226443	0.932477	191	75	78	32	22	104	71.4201	60.3946	47.1012	89.0243	63.1817	70.2013	6.09631	5.98343	5.82694	6.22751	6.01626	6.08328
NDEONHPJ_00501	1	512884	513537	-	654	151.419	-0.113793	0.230424	0.932513	443	137	210	69	74	150	165.65	110.321	126.811	191.959	212.52	101.252	7.28553	6.99776	7.09124	7.38495	7.46064	6.94025
NDEONHPJ_01500	1	1599184	1599459	+	276	6.49465	0.0104228	0.257233	0.932548	13	5	16	4	3	1	4.86106	4.02631	9.66179	11.128	8.61569	0.675012	2.45915	2.42441	2.6954	2.6553	2.58686	2.22085
NDEONHPJ_02793	1	2897995	2898744	-	750	18.1846	0.0734811	0.240827	0.932583	49	24	38	7	4	26	18.3224	19.3263	22.9467	19.4741	11.4876	17.5503	4.19945	4.22548	4.31748	4.22179	4.06701	4.17873
NDEONHPJ_01154	1	1236784	1237839	-	1056	247.968	0.160622	0.218173	0.932618	942	305	372	70	87	327	352.24	245.605	224.637	194.741	249.855	220.729	8.2202	7.9387	7.8729	7.77977	7.95084	7.86027
NDEONHPJ_02086	1	2179544	2180428	-	885	16.0212	0.0682829	0.242098	0.932653	50	23	26	4	6	22	18.6964	18.521	15.7004	11.128	17.2314	14.8503	4.09136	4.08056	4.00251	3.91244	4.03736	3.97752
NDEONHPJ_02849	1	2957830	2958558	+	729	703.93	-0.130706	0.225864	0.932688	1568	828	1048	343	324	671	586.318	666.757	632.847	954.229	930.494	452.933	9.30279	9.39933	9.35986	9.67897	9.65847	9.11921
NDEONHPJ_02115	1	2200229	2200930	-	702	110.263	-0.120932	0.228382	0.932723	281	112	160	51	53	112	105.074	90.1893	96.6179	141.882	152.21	75.6014	6.72826	6.62424	6.66988	6.93281	6.98289	6.50838
NDEONHPJ_03685	1	3856576	3857709	-	1134	91.737	0.144264	0.222109	0.932758	309	132	133	28	33	112	115.544	106.295	80.3136	77.8962	94.7725	75.6014	6.68336	6.61871	6.42328	6.41563	6.53433	6.38365
NDEONHPJ_02736	1	2833741	2834394	-	654	1453.37	-0.258168	0.192498	0.932793	3694	1519	2013	585	508	2687	1381.29	1223.19	1215.57	1627.47	1458.92	1813.76	10.4605	10.3696	10.365	10.5869	10.5023	10.6733
NDEONHPJ_02071	1	2171981	2172463	-	483	7.58913	-0.0331397	0.250842	0.932828	20	5	15	4	2	12	7.47855	4.02631	9.05793	11.128	5.74379	8.10015	2.89524	2.74092	2.96298	2.98649	2.84921	2.92166
NDEONHPJ_01470	1	1570469	1571947	+	1479	819.104	0.242807	0.196364	0.932863	2398	1255	1413	231	248	1184	896.678	1010.6	853.257	642.644	712.23	799.215	9.74302	9.83672	9.70437	9.49617	9.56938	9.65416
NDEONHPJ_02880	1	2990906	2990998	+	93	3.83037	-0.00344374	0.258416	0.932898	5	6	6	2	2	2	1.86964	4.83157	3.62317	5.56402	5.74379	1.35002	1.64208	1.82925	1.7654	1.81658	1.82056	1.62357
NDEONHPJ_03828	2	98182	98436	-	255	16.7415	0.0595545	0.243753	0.932933	53	24	23	8	5	16	19.8182	19.3263	13.8888	22.2561	14.3595	10.8002	4.13562	4.11463	3.95863	4.14788	3.99435	3.85904
NDEONHPJ_00648	1	667745	668755	-	1011	495.192	-0.148675	0.220581	0.932968	1574	433	653	166	180	979	588.562	348.678	394.322	461.813	516.941	660.837	9.0742	8.68351	8.7702	8.88759	8.97128	9.16662
NDEONHPJ_03855	2	122657	123172	-	516	31.0706	-0.075178	0.239601	0.933002	90	31	37	18	12	31	33.6535	24.9631	22.3429	50.0761	34.4627	20.9254	4.96513	4.79303	4.73174	5.16115	4.95577	4.70097
NDEONHPJ_01190	1	1281666	1282151	+	486	23.0673	0.0720115	0.240382	0.933037	60	30	44	7	11	21	22.4356	24.1578	26.5699	19.4741	31.5908	14.1753	4.49177	4.531	4.58624	4.4404	4.64097	4.27564
NDEONHPJ_01694	1	1783189	1784022	+	834	12.7021	-0.0482147	0.246537	0.933072	30	17	18	1	7	26	11.2178	13.6894	10.8695	2.78201	20.1033	17.5503	3.60368	3.69009	3.59424	3.42234	3.81081	3.80961
NDEONHPJ_00439	1	451949	452335	+	387	2251.39	-0.0891866	0.235861	0.933106	7519	2116	2624	605	572	6048	2811.56	1703.93	1584.53	1683.11	1642.72	4082.47	11.2773	10.8884	10.8355	10.8805	10.863	11.5924
NDEONHPJ_01932	1	2030974	2031885	+	912	162.284	-0.134337	0.224166	0.933141	458	160	218	81	67	184	171.259	128.842	131.642	225.343	192.417	124.202	7.36551	7.16214	7.17585	7.56193	7.44402	7.13637
NDEONHPJ_01975	1	2070993	2072168	-	1176	179.568	-0.104968	0.231622	0.933176	548	153	252	65	101	187	204.912	123.205	152.173	180.831	290.061	126.227	7.56142	7.19774	7.34108	7.46425	7.81863	7.21267
NDEONHPJ_00942	1	1001340	1001705	+	366	38.844	-0.0985805	0.233265	0.93321	93	51	45	15	19	50	34.7753	41.0683	27.1738	41.7301	54.566	33.7506	5.18594	5.28841	5.04823	5.28718	5.4357	5.17031
NDEONHPJ_01794	1	1890051	1890815	+	765	47.4025	0.10783	0.230736	0.933245	139	77	71	20	10	64	51.9759	62.0051	42.8742	55.6402	28.719	43.2008	5.62382	5.73959	5.49938	5.65012	5.33647	5.50447
NDEONHPJ_01870	1	1966574	1967728	-	1155	128.097	0.142784	0.22167	0.933279	402	185	216	38	29	222	150.319	148.973	130.434	105.716	83.285	149.853	7.11566	7.10703	7.00999	6.87452	6.73771	7.11198
NDEONHPJ_02509	1	2588571	2588972	-	402	82.2041	-0.1219	0.227066	0.933314	153	91	147	41	31	105	57.2109	73.2788	88.7677	114.062	89.0288	70.8763	6.10048	6.26457	6.3963	6.55603	6.38972	6.24193
NDEONHPJ_01439	1	1538492	1539046	+	555	9.73799	-0.033101	0.250022	0.933348	25	8	15	6	4	8	9.34819	6.44209	9.05793	16.692	11.4876	5.4001	3.184	3.06326	3.17089	3.35058	3.22844	3.01066
NDEONHPJ_03789	2	52585	53250	-	666	1090.1	-0.118743	0.22784	0.933382	2175	1276	1813	627	391	1093	813.292	1027.51	1094.8	1744.32	1122.91	737.788	9.84898	10.0231	10.0719	10.4469	10.091	9.77991
NDEONHPJ_02578	1	2663264	2663734	-	471	5.26733	0.0126474	0.255243	0.933417	11	9	12	0	1	15	4.1132	7.24735	7.24634	0	2.8719	10.1252	2.42728	2.57898	2.58326	2.35259	2.43641	2.6993
NDEONHPJ_02416	1	2494121	2495602	-	1482	169.356	0.121221	0.227129	0.933451	377	311	286	47	43	293	140.971	250.436	172.704	130.754	123.492	197.779	7.25881	7.6915	7.40584	7.22089	7.18632	7.50746
NDEONHPJ_00047	1	55133	55378	-	246	47.8967	-0.101411	0.232247	0.933485	156	45	56	16	22	76	58.3327	36.2368	33.8163	44.5121	63.1817	51.3009	5.6989	5.39744	5.35444	5.52386	5.71967	5.60888
NDEONHPJ_03134	1	3257307	3258080	+	774	374.296	0.197996	0.207256	0.933519	996	560	700	110	140	432	372.432	450.946	422.703	306.021	402.065	291.605	8.53814	8.6856	8.63527	8.39832	8.59463	8.35893
NDEONHPJ_00316	1	336118	336582	+	465	161.109	0.165946	0.215506	0.933554	381	265	297	53	50	208	142.466	213.394	179.347	147.446	143.595	140.403	7.23737	7.53843	7.40605	7.26668	7.24951	7.22802
NDEONHPJ_01499	1	1598877	1599140	+	264	17.4309	-0.0479877	0.245914	0.933588	37	16	30	8	10	13	13.8353	12.8842	18.1159	22.2561	28.719	8.77516	3.93359	3.91123	4.06742	4.12858	4.24253	3.76466
NDEONHPJ_03026	1	3147634	3148185	-	552	147.908	-0.125494	0.225892	0.933622	414	154	190	69	68	158	154.806	124.01	114.734	191.959	195.289	106.652	7.22318	7.06436	7.01001	7.37289	7.38513	6.96159
NDEONHPJ_00885	1	932464	934110	-	1647	116.103	-0.102056	0.231861	0.933656	252	132	180	59	54	101	94.2297	106.295	108.695	164.138	155.082	68.1762	6.68289	6.76784	6.78325	7.07062	7.02807	6.47796
NDEONHPJ_03809	2	77678	80332	+	2655	714.819	0.229145	0.199042	0.93369	2177	1053	1210	242	239	795	814.04	847.94	730.673	673.246	686.383	536.635	9.57731	9.60926	9.49293	9.43117	9.44557	9.26391
NDEONHPJ_01545	1	1632038	1635484	+	3447	94.3913	0.157591	0.217493	0.933724	248	151	165	31	28	127	92.734	121.594	99.6372	86.2423	80.4131	85.7266	6.54622	6.7412	6.59697	6.5031	6.46212	6.49248
NDEONHPJ_01223	1	1313323	1314591	-	1269	137.396	0.150625	0.219273	0.933758	376	187	281	38	35	233	140.597	150.584	169.685	105.716	100.516	157.278	7.11543	7.16515	7.25554	6.93219	6.90305	7.19783
NDEONHPJ_00500	1	512449	512877	-	429	738.883	-0.235763	0.197291	0.933792	1519	797	1230	287	280	1301	567.996	641.793	742.75	798.436	804.131	878.191	9.32745	9.41724	9.52735	9.58228	9.5877	9.65828
NDEONHPJ_02647	1	2722128	2722517	+	390	5.67268	0.00555874	0.256637	0.933826	14	8	7	5	1	2	5.23498	6.44209	4.22703	13.91	2.8719	1.35002	2.34596	2.40232	2.28994	2.57531	2.27224	2.12293
NDEONHPJ_01304	1	1389081	1389629	+	549	3.80166	0.000555571	0.257914	0.93386	11	3	6	2	2	2	4.1132	2.41578	3.62317	5.56402	5.74379	1.35002	1.82697	1.72533	1.79402	1.84716	1.85116	1.6546
NDEONHPJ_02092	1	2182721	2183353	+	633	12.4768	0.0407244	0.247536	0.933894	29	24	18	7	1	17	10.8439	19.3263	10.8695	19.4741	2.8719	11.4752	3.56835	3.83367	3.57277	3.77644	3.40288	3.59515
NDEONHPJ_03620	1	3782592	3783014	-	423	47.1852	-0.0380664	0.248175	0.933927	133	45	67	14	37	17	49.7323	36.2368	40.4587	38.9481	106.26	11.4752	5.49582	5.29283	5.35853	5.34277	5.9843	4.77079
NDEONHPJ_00647	1	666368	667573	-	1206	120.47	-0.0952238	0.233401	0.933961	391	125	138	35	33	297	146.206	100.658	83.3329	97.3703	94.7725	200.479	7.03551	6.76552	6.63901	6.75455	6.73889	7.28175
NDEONHPJ_02801	1	2906841	2907323	-	483	35.0911	-0.0814358	0.236929	0.933995	85	33	55	18	16	34	31.7838	26.5736	33.2124	50.0761	45.9503	22.9504	5.03412	4.93791	5.06117	5.27856	5.22764	4.85961
NDEONHPJ_01040	1	1101906	1102031	-	126	13.0702	0.0314732	0.24975	0.934029	24	15	31	6	6	7	8.97426	12.0789	18.7197	16.692	17.2314	4.72509	3.47125	3.59708	3.81064	3.69898	3.70889	3.30198
NDEONHPJ_02204	1	2286132	2287202	+	1071	34.5888	0.0975641	0.232705	0.934062	102	43	72	12	7	56	38.1406	34.6262	43.478	33.3841	20.1033	37.8007	5.18148	5.12111	5.26342	5.10517	4.91138	5.17399
NDEONHPJ_01845	1	1940619	1941842	-	1224	23.8185	-0.0873647	0.23532	0.934096	56	30	33	9	9	40	20.9399	24.1578	19.9274	25.0381	25.8471	27.0005	4.49303	4.57115	4.47066	4.58253	4.59544	4.63339
NDEONHPJ_00170	1	188210	188341	+	132	65.1254	-0.112137	0.228897	0.93413	183	69	80	33	26	77	68.4287	55.563	48.3089	91.8063	74.6693	51.9759	6.03814	5.901	5.81347	6.21568	6.08232	5.85859
NDEONHPJ_00430	1	447529	447924	+	396	1114.02	-0.095035	0.233235	0.934163	3331	1035	1561	320	267	2971	1245.55	833.446	942.628	890.243	766.796	2005.46	10.1782	9.87254	9.96302	9.9223	9.81612	10.5744
NDEONHPJ_03100	1	3222582	3225389	-	2808	707.601	0.24527	0.194507	0.934197	1940	1025	1381	200	218	1005	725.419	825.393	833.933	556.402	626.073	678.387	9.48133	9.582	9.59034	9.28673	9.37142	9.43006
NDEONHPJ_02044	1	2148242	2148691	-	450	25.7897	0.0704099	0.239569	0.93423	70	37	42	12	9	21	26.1749	29.7947	25.3622	33.3841	25.8471	14.1753	4.67271	4.74435	4.65405	4.7772	4.66006	4.37607
NDEONHPJ_02623	1	2694019	2694741	+	723	38.3075	-0.0896561	0.23452	0.934264	91	44	53	11	23	47	34.0274	35.4315	32.0047	30.6021	66.0536	31.7256	5.15486	5.18108	5.1205	5.11974	5.53649	5.11629
NDEONHPJ_01283	1	1369415	1370332	-	918	212.135	-0.172441	0.21318	0.934297	559	217	297	88	97	276	209.025	174.742	179.347	244.817	278.574	186.303	7.70754	7.57874	7.5964	7.82113	7.91768	7.62377
NDEONHPJ_00774	1	803222	804493	+	1272	1158.54	0.138614	0.221839	0.93433	3987	1374	2052	328	262	2148	1490.85	1106.43	1239.12	912.499	752.437	1449.93	10.3645	10.1289	10.2166	9.98684	9.85184	10.3417
NDEONHPJ_01560	1	1646713	1647723	-	1011	53.8075	-0.118469	0.227002	0.934364	106	67	83	25	21	73	39.6363	53.9525	50.1205	69.5502	60.3098	49.2759	5.53834	5.73422	5.68667	5.8816	5.7947	5.6761
NDEONHPJ_01889	1	1985995	1987233	-	1239	8.17964	0.0248023	0.251111	0.934397	18	16	13	0	4	15	6.73069	12.8842	7.8502	0	11.4876	10.1252	2.9818	3.21939	3.03565	2.83528	3.13102	3.126
NDEONHPJ_00427	1	446333	446650	+	318	984.386	-0.234219	0.197076	0.93443	2402	1057	1411	446	318	1705	898.174	851.161	852.049	1240.78	913.263	1150.9	9.86695	9.82692	9.82756	10.1176	9.8803	10.0591
NDEONHPJ_00446	1	457840	458130	+	291	39.0592	-0.0633361	0.241008	0.934464	128	36	43	23	16	32	47.8627	28.9894	25.9661	63.9862	45.9503	21.6004	5.37059	5.06078	4.99733	5.51139	5.31024	4.90767
NDEONHPJ_02058	1	2163966	2164103	-	138	5.06808	-0.0117716	0.254274	0.934497	8	6	11	3	1	7	2.99142	4.83157	6.64248	8.34602	2.8719	4.72509	2.17384	2.28684	2.37785	2.38581	2.23238	2.28124
NDEONHPJ_01020	1	1077585	1078610	+	1026	228.424	0.154534	0.217527	0.93453	577	383	385	58	88	296	215.756	308.415	232.487	161.356	252.727	199.804	7.78447	8.05497	7.83984	7.59675	7.8986	7.72929
NDEONHPJ_03052	1	3175413	3176477	-	1065	221.288	0.0976839	0.232111	0.934563	686	270	432	51	44	481	256.514	217.421	260.868	141.882	126.363	324.681	7.88267	7.75649	7.89503	7.47683	7.40987	8.0686
NDEONHPJ_02093	1	2183337	2183573	+	237	12.5127	-0.026035	0.250485	0.934596	39	15	10	4	9	8	14.5832	12.0789	6.03862	11.128	25.8471	5.4001	3.61761	3.52174	3.27692	3.48997	3.79895	3.25309
NDEONHPJ_02422	1	2504519	2504920	+	402	60.0593	-0.105813	0.229949	0.934629	139	71	82	26	30	64	51.9759	57.1736	49.5167	72.3322	86.1569	43.2008	5.78649	5.84999	5.7574	5.99031	6.10278	5.67546
NDEONHPJ_01384	1	1474886	1475602	+	717	87.3054	0.146802	0.219384	0.934662	250	135	151	23	26	136	93.4819	108.71	91.1831	63.9862	74.6693	91.8017	6.49652	6.60375	6.4783	6.26986	6.35536	6.48292
NDEONHPJ_00811	1	853282	853674	-	393	37.0348	0.087963	0.23445	0.934696	101	54	61	16	13	33	37.7667	43.4841	36.8356	44.5121	37.3346	22.2754	5.20643	5.29272	5.19038	5.28553	5.19486	4.91676
NDEONHPJ_02157	1	2241463	2242053	+	591	307.879	0.163748	0.214957	0.934728	681	527	568	98	97	406	254.645	424.373	342.993	272.637	278.574	274.055	8.11785	8.50808	8.34052	8.17127	8.18648	8.17183
NDEONHPJ_01714	1	1804579	1805106	+	528	13.4972	0.0526581	0.243475	0.934761	32	19	29	3	5	20	11.9657	15.3	17.512	8.34602	14.3595	13.5002	3.71157	3.82132	3.8898	3.65369	3.78628	3.76652
NDEONHPJ_03099	1	3221675	3222592	+	918	670.441	-0.279351	0.185152	0.934794	1599	711	958	279	273	1057	597.91	572.541	578.5	776.18	784.027	713.488	9.29716	9.2656	9.27297	9.49525	9.50296	9.43147
NDEONHPJ_01919	1	2017486	2017731	-	246	3.90829	0.0042573	0.255791	0.934827	17	3	6	1	1	8	6.35677	2.41578	3.62317	2.78201	2.8719	5.4001	2.16308	1.95353	2.01402	2.00178	2.00509	2.10493
NDEONHPJ_01017	1	1074510	1075643	+	1134	620.545	0.099155	0.231382	0.93486	1977	782	1124	133	134	1364	739.255	629.715	678.741	370.007	384.834	920.717	9.39039	9.26405	9.32248	8.88899	8.91494	9.56903
NDEONHPJ_00943	1	1001866	1002735	-	870	59.2137	0.117049	0.226748	0.934893	205	63	112	15	22	82	76.6551	50.7315	67.6325	41.7301	63.1817	55.351	6.06664	5.7872	5.97536	5.70599	5.92179	5.84129
NDEONHPJ_00900	1	947926	950358	+	2433	724.951	-0.200768	0.20523	0.934926	1716	802	1055	326	311	926	641.659	645.82	637.074	906.935	893.159	625.061	9.40123	9.40635	9.39605	9.66725	9.65498	9.38197
NDEONHPJ_02730	1	2827640	2828119	+	480	44.788	0.114841	0.227261	0.934959	150	52	81	14	15	59	56.0891	41.8736	48.9128	38.9481	43.0784	39.8257	5.63763	5.44528	5.543	5.41742	5.46688	5.41433
NDEONHPJ_01504	1	1602230	1602979	+	750	18.2641	0.0606245	0.241157	0.934991	67	25	26	3	7	30	25.0531	20.1315	15.7004	8.34602	20.1033	20.2504	4.37819	4.25168	4.13222	4.00689	4.23992	4.25569
NDEONHPJ_01487	1	1591548	1591805	-	258	5.8958	0.00886488	0.254432	0.935024	31	6	4	2	1	12	11.5918	4.83157	2.41545	5.56402	2.8719	8.10015	2.84603	2.54017	2.40714	2.58226	2.50925	2.68651
NDEONHPJ_02200	1	2281793	2283016	+	1224	30.9956	0.0748196	0.237469	0.935057	98	45	54	10	4	61	36.6449	36.2368	32.6085	27.8201	11.4876	41.1758	5.06838	5.05652	4.99457	4.91978	4.65434	5.13848
NDEONHPJ_02573	1	2660802	2661284	-	483	10.5234	-0.0222985	0.250923	0.935089	15	25	8	4	3	19	5.60891	20.1315	4.83089	11.128	8.61569	12.8252	3.11256	3.63997	3.09157	3.34326	3.28307	3.42039
NDEONHPJ_02671	1	2750220	2751515	+	1296	105.565	-0.156386	0.216417	0.935122	261	111	154	42	49	142	97.5951	89.384	92.9947	116.844	140.723	95.8518	6.65483	6.5963	6.62208	6.77603	6.90436	6.64309
NDEONHPJ_02814	1	2920658	2921725	-	1068	18.6773	0.0422347	0.245678	0.935154	72	19	36	2	4	46	26.9228	15.3	21.739	5.56402	11.4876	31.0506	4.45432	4.15853	4.32677	3.98539	4.11383	4.53104
NDEONHPJ_01307	1	1390977	1393475	+	2499	45.8752	0.0834743	0.235077	0.935187	120	66	94	16	6	87	44.8713	53.1473	56.763	44.5121	17.2314	58.7261	5.50426	5.61284	5.65917	5.50287	5.14582	5.68155
NDEONHPJ_01243	1	1337330	1337788	-	459	34.5092	-0.0986815	0.23107	0.935219	101	38	42	13	13	59	37.7667	30.5999	25.3622	36.1661	37.3346	39.8257	5.15653	5.0306	4.92586	5.12043	5.13564	5.18741
NDEONHPJ_01597	1	1684276	1685100	+	825	667.204	-0.16036	0.215216	0.935252	2063	649	818	267	296	922	771.412	522.615	493.959	742.796	850.081	622.361	9.4843	9.18926	9.14842	9.45269	9.55854	9.31807
NDEONHPJ_03479	1	3636644	3637051	+	408	234.923	0.126785	0.223807	0.935284	814	316	368	58	59	441	304.377	254.463	222.221	161.356	169.442	297.68	8.06537	7.92497	7.82385	7.61401	7.64521	8.04659
NDEONHPJ_00677	1	699179	699535	+	357	21.0089	-0.0508071	0.243257	0.935317	41	26	31	8	13	17	15.331	20.9368	18.7197	22.2561	37.3346	11.4752	4.16283	4.3226	4.26547	4.33714	4.58273	4.0513
NDEONHPJ_01857	1	1953070	1953219	+	150	11.6368	-0.0293804	0.248699	0.935349	12	17	26	4	3	24	4.48713	13.6894	15.7004	11.128	8.61569	16.2003	3.19693	3.58553	3.65478	3.50298	3.44504	3.66784
NDEONHPJ_02428	1	2510175	2510300	-	126	5.70156	0.000815751	0.255995	0.935381	5	10	11	1	4	5	1.86964	8.05262	6.64248	2.78201	11.4876	3.37506	2.15672	2.50295	2.44481	2.30007	2.53964	2.27334
NDEONHPJ_02402	1	2476069	2476671	-	603	60.1871	0.103142	0.229749	0.935414	147	102	104	25	11	89	54.9673	82.1367	62.8016	69.5502	31.5908	60.0761	5.84337	6.11852	5.93244	5.9879	5.6004	5.90267
[truncated: 1,824 more rows]

## Sheet: Raw GPSvGP Untx Mid Exp
Locus	Chr	Start	End	Strand	Length	baseMean	log2FoldChange	lfcSE	svalue	GPS1_UnTx_MidExp	GPS2_UnTx_MidExp	GPS3_UnTx_MidExp	GP1_UnTx_MidExp	GP2_UnTx_MidExp	GP3_UnTx_MidExp	normalized_counts_GPS1_UnTx_MidExp	normalized_counts_GPS2_UnTx_MidExp	normalized_counts_GPS3_UnTx_MidExp	normalized_counts_GP1_UnTx_MidExp	normalized_counts_GP2_UnTx_MidExp	normalized_counts_GP3_UnTx_MidExp	rlog_GPS1_UnTx_MidExp	rlog_GPS2_UnTx_MidExp	rlog_GPS3_UnTx_MidExp	rlog_GP1_UnTx_MidExp	rlog_GP2_UnTx_MidExp	rlog_GP3_UnTx_MidExp
NDEONHPJ_01838	1	1931174	1934284	+	3111	785.724	4.66519	0.299097	7.98e-35	781	968	3746	33	39	174	1311.12	1308.44	1921.76	49.4893	60.3272	63.2099	9.69533	9.69518	10.0748	7.50001	7.56962	7.52535
NDEONHPJ_01837	1	1929987	1931177	+	1191	156.642	4.62335	0.458961	7.28e-16	137	171	862	9	9	25	229.992	231.14	442.22	13.4971	13.9217	9.08188	7.24629	7.25776	7.88649	5.6349	5.6474	5.35799
NDEONHPJ_01145	1	1226040	1226240	+	201	242.977	0.900476	0.477409	0.194189	124	308	775	86	72	538	208.168	416.321	397.588	128.972	111.373	195.442	7.74691	8.30466	8.27149	7.41847	7.32951	7.69749
NDEONHPJ_00332	1	352332	352583	+	252	346.198	-0.675774	0.639415	0.319128	175	177	250	345	354	966	293.785	239.25	128.254	517.388	547.586	350.924	8.25478	8.10358	7.68264	8.7097	8.75806	8.39275
NDEONHPJ_01642	1	1730637	1730996	+	360	119.633	0.736696	0.493392	0.395945	85	149	286	47	34	286	142.696	201.402	146.723	70.4848	52.593	103.897	6.98586	7.26131	7.0158	6.51256	6.35349	6.75566
[truncated: 3,818 more rows]

## Sheet: Raw GPNvGP Untx Mid Exp
Locus	Chr	Start	End	Strand	Length	baseMean	log2FoldChange	lfcSE	svalue	GPN1_UnTx_MidExp	GPN2_UnTx_MidExp	GPN3_UnTx_MidExp	GP1_UnTx_MidExp	GP2_UnTx_MidExp	GP3_UnTx_MidExp	normalized_counts_GPN1_UnTx_MidExp	normalized_counts_GPN2_UnTx_MidExp	normalized_counts_GPN3_UnTx_MidExp	normalized_counts_GP1_UnTx_MidExp	normalized_counts_GP2_UnTx_MidExp	normalized_counts_GP3_UnTx_MidExp	rlog_GPN1_UnTx_MidExp	rlog_GPN2_UnTx_MidExp	rlog_GPN3_UnTx_MidExp	rlog_GP1_UnTx_MidExp	rlog_GP2_UnTx_MidExp	rlog_GP3_UnTx_MidExp
[truncated: 3,823 more rows]

[truncated: 3 more sheets: Raw GPLvGP Untx Early Post Exp, Raw GPSvGP Untx Early Post Exp, Raw GPNvGP Untx Early Post Exp]
